# Supplementary material for: Gibberellin Induced Transcriptome Profiles Reveal Gene Regulation of Loquat Flowering
Source: Front Genet. 2021 Sep 10;12:703688. doi: 10.3389/fgene.2021.703688 (PMC8460860; doi:10.3389/fgene.2021.703688)
Supplement: Supplementary file 1 [file Table_1.XLSX]

## Sheet: Sheet1
Table 1 Summary of the RNAseq data
Sample name	Raw reads	Clean reads	clean_bases	Reference genome mapping						Q20 (%)	Q30 (%)	GC content (%)	Error (%)
				Total mapping	Rate (%)	Unique mapping	Rate (%)	Multiple mapping	Rate (%)
Control treatment with buds (May)_1	51468664	50482962	7.57G	47067605	93.23	44659357	88.46	2408248	4.77	96.77	91.51	46.82	0.03
Control treatment with buds (May)_2	54613880	53730596	8.06G	49626811	92.36	47089449	87.64	2537362	4.72	96.98	91.93	47.08	0.03
Control treatment with buds (May)_3	47464502	46579638	6.99G	43694902	93.81	41368463	88.81	2326439	4.99	96.78	91.52	46.36	0.03
Control treatment with buds (Jun)_1	47494686	46419316	6.96G	38879826	83.76	36844985	79.37	2034841	4.38	96.7	91.39	46.96	0.03
Control treatment with buds (Jun)_2	46679410	45664636	6.85G	38936429	85.27	36909335	80.83	2027094	4.44	96.92	91.82	46.88	0.03
Control treatment with buds (Jun)_3	55168392	53763418	8.06G	46094964	85.74	43674844	81.24	2420120	4.5	96.96	91.9	46.9	0.03
Control treatment with buds (Aug)_1	52611270	51346700	7.7G	45127993	87.89	42720003	83.2	2407990	4.69	97.22	92.45	47.04	0.03
Control treatment with buds (Aug)_2	54745162	53739246	8.06G	48102371	89.51	45543439	84.75	2558932	4.76	97.12	92.24	46.56	0.03
Control treatment with buds (Aug)_3	57417822	56711418	8.51G	51047626	90.01	48346270	85.25	2701356	4.76	97.29	92.59	46.64	0.03
Control treatment with leaves (May)_1	42381130	41680658	6.25G	39003677	93.58	36892825	88.51	2110852	5.06	97.06	92.06	45.81	0.03
Control treatment with leaves (May)_2	51738766	50849680	7.63G	47686495	93.78	45089588	88.67	2596907	5.11	97.15	92.23	46.08	0.03
Control treatment with leaves (May)_3	53230372	51790986	7.77G	48201123	93.07	45498839	87.85	2702284	5.22	97.15	92.28	45.88	0.03
Control treatment with leaves (Jun)_1	51042382	50171972	7.53G	46691932	93.06	44225402	88.15	2466530	4.92	96.92	91.79	45.75	0.03
Control treatment with leaves (Jun)_2	52810208	51791608	7.77G	48383697	93.42	45825429	88.48	2558268	4.94	96.99	91.93	45.8	0.03
Control treatment with leaves (Jun)_3	55635702	54334192	8.15G	50539988	93.02	47847098	88.06	2692890	4.96	97.12	92.21	45.95	0.03
Control treatment with leaves (Aug)_1	45060406	44019934	6.6G	41302465	93.83	39060935	88.73	2241530	5.09	97.29	92.53	45.84	0.03
Control treatment with leaves (Aug)_2	52440744	51277570	7.69G	48108262	93.82	45509212	88.75	2599050	5.07	97.14	92.23	45.68	0.03
Control treatment with leaves (Aug)_3	50139468	48570340	7.29G	45321232	93.31	42863589	88.25	2457643	5.06	96.77	91.47	45.59	0.03
GA3 treatment with buds (May)_1	49410398	48272358	7.24G	41757471	86.5	39544571	81.92	2212900	4.58	96.86	91.73	46.78	0.03
GA3 treatment with buds (May)_2	42582232	41390518	6.21G	36586996	88.39	34631610	83.67	1955386	4.72	97.02	92.06	46.69	0.03
GA3 treatment with buds (May)_3	49189028	48342722	7.25G	42346882	87.6	40108879	82.97	2238003	4.63	97.09	92.18	46.91	0.03
GA3 treatment with buds (Jun)_1	45702666	43681876	6.55G	38785149	88.79	36722232	84.07	2062917	4.72	97.25	92.74	46.79	0.03
GA3 treatment with buds (Jun)_2	51051656	49137744	7.37G	43845100	89.23	41507585	84.47	2337515	4.76	97.17	92.57	46.42	0.03
GA3 treatment with buds (Jun)_3	45340592	43469470	6.52G	39222213	90.23	37134702	85.43	2087511	4.8	97.22	92.68	46.56	0.03
GA3 treatment with buds (Aug)_1	48553168	46615394	6.99G	41148796	88.27	38961617	83.58	2187179	4.69	97.06	92.35	46.68	0.03
GA3 treatment with buds (Aug)_2	45912370	43965504	6.59G	38377898	87.29	36334781	82.64	2043117	4.65	96.95	92.15	46.71	0.03
GA3 treatment with buds (Aug)_3	64158466	61024460	9.15G	53728152	88.04	50809876	83.26	2918276	4.78	97.1	92.41	46.62	0.03
GA3 treatment with leaves (May)_1	50259242	49694742	7.45G	46616387	93.81	44117301	88.78	2499086	5.03	97.22	92.4	45.91	0.03
GA3 treatment with leaves (May)_2	48093270	47395998	7.11G	44294186	93.46	41892700	88.39	2401486	5.07	97.15	92.29	45.93	0.03
GA3 treatment with leaves (May)_3	52308742	51681714	7.75G	48234449	93.33	45636167	88.3	2598282	5.03	97.05	92.07	46.01	0.03
GA3 treatment with leaves (Jun)_1	45289422	44266022	6.64G	41578059	93.93	39301167	88.78	2276892	5.14	97.19	92.33	46.1	0.03
GA3 treatment with leaves (Jun)_2	48638992	47648412	7.15G	44543689	93.48	42122949	88.4	2420740	5.08	97.19	92.59	46.11	0.03
GA3 treatment with leaves (Jun)_3	44783732	43597730	6.54G	40742273	93.45	38539402	88.4	2202871	5.05	97.16	92.54	46.11	0.03
GA3 treatment with leaves (Aug)_1	48292842	46671756	7.0G	43682836	93.6	41306470	88.5	2376366	5.09	97.15	92.47	46	0.03
GA3 treatment with leaves (Aug)_2	51070090	49022626	7.35G	45954233	93.74	43453627	88.64	2500606	5.1	97.1	92.43	46	0.03
GA3 treatment with leaves (Aug)_3	46747284	44999364	6.75G	42302371	94.01	39995605	88.88	2306766	5.13	97.29	92.8	45.96	0.03
