# Supplementary material for: Gibberellin Induced Transcriptome Profiles Reveal Gene Regulation of Loquat Flowering
Source: Front Genet. 2021 Sep 10;12:703688. doi: 10.3389/fgene.2021.703688 (PMC8460860; doi:10.3389/fgene.2021.703688)
Supplement: Supplementary file 2 [file Table_2.XLSX]

## Sheet: Table2-1
Table1-1 The annotation of 1901 down-regulated DEGs in May between the pairwise comparison of GA3 treatment and control.
Gene id	GA3 treatment of bud ( May FPKM)	Control ( May FPKM)	log2FoldChange	p value	p adjusted	Name	Chromosome	Start	End	Strand	Length	Biotype	Description	Family
Eri000158	61.7683	115.917	-0.908654	0.000706507	0.0113973	CUFF7.61.1	C18856755	42	638	+	495	-	-	-
Eri000195	168.132	276.011	-0.716419	0.00018852	0.00383276	ERIdvaD_GLEAN_10000063	C18915721	1	477	+	477	-	-	BBE
Eri000210	47.0533	82.7412	-0.819981	0.00396091	0.0447202	CUFF9.8.1	C18938603	377	992	-	327	-	-	-
Eri000220	47.626	148.541	-1.64172	3.29533e-11	3.42428e-09	ERIdvaD_GLEAN_10000080	C18949559	471	668	+	198	-	-	-
Eri000248	67.1259	139.212	-1.05147	0.000167061	0.00346364	ERIdvaD_GLEAN_10000102	C18991607	357	1016	+	660	-	-	-
Eri000299	64.8381	148.07	-1.19189	0.000309938	0.00581763	ERIdvaD_GLEAN_10000159	C19053195	112	1356	+	1245	-	-	Gly_transf_sug
Eri000342	3512.44	4701.26	-0.420635	0.00290506	0.0352839	ERIdvaD_GLEAN_10031693	scaffold10	62814	64666	-	480	-	-	-
Eri000348	16.1782	45.8058	-1.499	0.00206105	0.0268873	ERIdvaD_GLEAN_10031699	scaffold10	85738	86808	-	1071	-	-	-
Eri000371	2275.24	2964.63	-0.382004	7.50565e-05	0.00176799	ERIdvaD_GLEAN_10031719	scaffold10	251413	254363	-	1443	-	-	-
Eri000372	18.7499	52.6498	-1.48907	3.6507e-05	0.000950527	ERIdvaD_GLEAN_10031720	scaffold10	258040	263241	-	1539	-	-	Glyco_hydro_1
Eri000381	639.342	884.011	-0.467786	0.0029063	0.0352866	ERIdvaD_GLEAN_10031727	scaffold10	315751	316561	+	336	-	-	-
Eri000406	174.992	255.099	-0.545567	0.00222255	0.0284735	ERIdvaD_GLEAN_10031753	scaffold10	554321	556228	-	1035	-	-	-
Eri000408	76.0879	118.328	-0.637024	0.00404466	0.0452644	ERIdvaD_GLEAN_10031755	scaffold10	586656	587906	+	759	-	-	Usp
Eri000435	544.663	896.991	-0.718956	8.88301e-08	4.833e-06	ERIdvaD_GLEAN_10031782	scaffold10	866479	867858	-	1380	-	-	UDPGT
Eri000440	427.702	597.939	-0.481938	0.000824549	0.0128291	ERIdvaD_GLEAN_10031787	scaffold10	911948	914156	-	1191	-	-	Aa_trans
Eri000449	67.4131	159.471	-1.24021	1.3013e-07	6.75102e-06	ERIdvaD_GLEAN_10031795	scaffold10	1043797	1045349	+	615	-	-	bZIP_1
Eri000465	209.699	307.077	-0.550913	0.000443045	0.00779181	CUFF12.195.1	scaffold10	1161894	1163500	+	813	-	-	-
Eri000467	54.0047	162.973	-1.59974	9.15252e-09	6.12582e-07	ERIdvaD_GLEAN_10031810	scaffold10	1165540	1170854	-	2463	-	-	SPX
Eri000469	1036.42	3005.52	-1.53615	5.32448e-20	1.60211e-17	ERIdvaD_GLEAN_10031812	scaffold10	1189532	1189823	-	195	-	-	-
Eri000487	103.293	165.894	-0.682417	0.000719949	0.0115656	ERIdvaD_GLEAN_10031829	scaffold10	1366175	1381529	+	1050	-	-	HLH
Eri000497	1564.99	2635.53	-0.751938	7.25743e-09	5.00256e-07	ERIdvaD_GLEAN_10031838	scaffold10	1502050	1503204	+	762	-	-	-
Eri000501	1319.7	1678.98	-0.347629	0.000580843	0.00972371	ERIdvaD_GLEAN_10031842	scaffold10	1534081	1560197	+	4896	-	-	Aa_trans
Eri000509	21.9324	98.4276	-2.17981	1.94032e-11	2.09162e-09	ERIdvaD_GLEAN_10031851	scaffold10	1627349	1628506	+	1158	-	-	Abhydrolase_3
Eri000510	1.00041	13.3011	-3.68756	0.000778017	0.0122436	CUFF12.258.1	scaffold10	1629853	1630609	-	210	-	-	-
Eri000537	770.02	1080.08	-0.488115	0.000273887	0.0052303	ERIdvaD_GLEAN_10031876	scaffold10	1813688	1816411	-	534	-	-	-
Eri000587	19.0363	46.4468	-1.27637	0.0037677	0.0429451	ERIdvaD_GLEAN_10031918	scaffold10	2267757	2270870	+	1005	-	-	zf-CCCH
Eri000607	2331.42	2934.64	-0.331969	0.00306858	0.0368176	ERIdvaD_GLEAN_10031936	scaffold10	2416491	2419523	+	1323	-	-	ATP-synt_ab
Eri000620	105.856	182.725	-0.789636	8.26381e-05	0.00192561	ERIdvaD_GLEAN_10031947	scaffold10	2493886	2496367	-	780	-	-	Rib_5-P_isom_A
Eri000622	39.1686	86.9195	-1.1573	0.000765264	0.012097	ERIdvaD_GLEAN_10031949	scaffold10	2517912	2519021	-	468	-	-	-
Eri000629	748.453	1015.8	-0.440647	6.59737e-05	0.00157658	ERIdvaD_GLEAN_10031957	scaffold10	2581678	2588252	+	2928	-	-	-
Eri000634	647.459	854.632	-0.400574	0.00262709	0.0325722	ERIdvaD_GLEAN_10031961	scaffold10	2640582	2649032	-	5259	-	-	PIP5K
Eri000640	838.166	1559.56	-0.895734	5.29562e-08	3.00894e-06	ERIdvaD_GLEAN_10031966	scaffold10	2697323	2697763	+	441	-	-	-
Eri000690	77.7512	177.617	-1.19222	4.63301e-06	0.00016096	CUFF13.52.1	scaffold100	1146124	1150477	-	2025	-	-	-
Eri000705	65.9432	111.545	-0.761407	0.00278674	0.0341747	ERIdvaD_GLEAN_10030165	scaffold100	1822114	1822992	-	252	-	-	-
Eri000736	100.304	159.648	-0.669512	0.00206464	0.0269087	CUFF14.15.1	scaffold1002	75425	78162	-	225	-	-	-
Eri000750	2491.87	3326.96	-0.416981	0.00183	0.024466	ERIdvaD_GLEAN_10003965	scaffold1002	199403	202405	-	1737	-	-	-
Eri000766	56.2906	124.785	-1.14411	4.15709e-06	0.000146747	CUFF14.69.1	scaffold1005	70295	75251	+	1404	-	-	-
Eri000775	3437.03	4782.43	-0.476468	4.43113e-07	2.02818e-05	ERIdvaD_GLEAN_10020833	scaffold1005	132799	138943	+	1950	-	-	-
Eri000820	4483.22	5549.2	-0.307728	0.000934136	0.0142083	ERIdvaD_GLEAN_10020875	scaffold1005	783400	786329	+	1275	-	-	-
Eri000839	70.5727	138.335	-0.969609	0.000208596	0.00416987	CUFF14.194.1	scaffold1005	1014252	1016833	-	1374	-	-	-
Eri000851	480.203	972.372	-1.01835	1.02327e-16	2.17227e-14	ERIdvaD_GLEAN_10006821	scaffold1007	58572	62784	+	732	-	-	GATase
Eri000866	430.673	573.191	-0.411908	0.00225314	0.0287747	ERIdvaD_GLEAN_10006836	scaffold1007	209740	211125	-	1386	-	-	-
Eri000867	790.52	1103.98	-0.481665	0.00026169	0.00503989	ERIdvaD_GLEAN_10006837	scaffold1007	214854	216239	-	1386	-	-	-
Eri000905	502.161	709.349	-0.498788	0.00010575	0.00237	ERIdvaD_GLEAN_10011961	scaffold1009	340363	345201	-	1203	-	-	F-box
Eri000945	1322.88	2141	-0.694654	2.71204e-05	0.000734308	ERIdvaD_GLEAN_10006855	scaffold1011	10891	11708	+	477	-	-	Zim
Eri000979	895.023	1247.38	-0.479242	0.000264229	0.0050745	ERIdvaD_GLEAN_10006884	scaffold1011	357976	360658	+	1239	-	-	-
Eri001024	153.506	233.912	-0.609981	0.00415402	0.0462191	ERIdvaD_GLEAN_10001687	scaffold1014	94096	97282	+	561	-	-	-
Eri001031	753.286	1528.09	-1.02029	1.20631e-09	9.73009e-08	ERIdvaD_GLEAN_10004786	scaffold1015	44647	45042	+	396	-	-	-
Eri001054	20.0253	62.2274	-1.64216	2.65804e-05	0.000723652	ERIdvaD_GLEAN_10001222	scaffold1016	58824	70352	+	1467	-	-	Peptidase_S10
Eri001079	776.934	981.434	-0.33757	0.00397669	0.0447858	ERIdvaD_GLEAN_10007306	scaffold1018	252779	254168	+	741	-	-	-
Eri001080	4.47177	48.7673	-3.4387	2.40619e-09	1.85477e-07	ERIdvaD_GLEAN_10007307	scaffold1018	256757	257768	-	555	-	-	-
Eri001159	7080.01	8772.52	-0.309241	0.00407455	0.0455168	ERIdvaD_GLEAN_10001357	scaffold1020	8749	14461	-	2703	-	-	-
Eri001167	46.5335	139.937	-1.59744	7.34114e-10	6.13588e-08	ERIdvaD_GLEAN_10002480	scaffold1021	80240	81181	+	759	-	-	GATase
Eri001169	314.981	626.578	-0.991573	2.93328e-06	0.000108906	ERIdvaD_GLEAN_10002482	scaffold1021	100498	100896	+	399	-	-	-
Eri001188	714.436	1130.05	-0.661714	4.45751e-08	2.58797e-06	ERIdvaD_GLEAN_10002524	scaffold1023	103993	105610	-	798	-	-	-
Eri001190	1142.77	1828.82	-0.678258	8.89051e-07	3.79332e-05	ERIdvaD_GLEAN_10002526	scaffold1023	127423	134958	+	2526	-	-	-
Eri001211	4814.55	7271.16	-0.59474	3.2171e-08	1.92931e-06	ERIdvaD_GLEAN_10020194	scaffold1024	148044	154997	+	3753	-	-	ABC_membrane
Eri001214	125.856	206.796	-0.71217	0.000564598	0.00951159	ERIdvaD_GLEAN_10020197	scaffold1024	203127	205450	-	1290	-	-	-
Eri001220	251.753	346.529	-0.458963	0.00247601	0.0311101	ERIdvaD_GLEAN_10020203	scaffold1024	268006	280347	-	2271	-	-	WRKY
Eri001227	46.2026	84.8294	-0.877264	0.000969034	0.0146362	ERIdvaD_GLEAN_10020209	scaffold1024	328807	329325	+	519	-	-	-
Eri001246	62.3848	117.634	-0.914671	0.000224727	0.00442334	CUFF19.142.2	scaffold1024	508903	510080	-	783	-	-	Thaumatin
Eri001270	42.3954	140.088	-1.72465	2.49598e-12	3.05189e-10	ERIdvaD_GLEAN_10020243	scaffold1024	693210	696048	+	1632	-	-	-
Eri001317	1726.82	2404.85	-0.477892	4.14556e-05	0.00106258	ERIdvaD_GLEAN_10020282	scaffold1024	1064318	1067090	-	1158	-	-	2-Hacid_dh_C
Eri001319	334.15	558.611	-0.740227	3.29218e-05	0.000871026	ERIdvaD_GLEAN_10020284	scaffold1024	1074140	1075443	+	768	-	-	-
Eri001322	1682.9	2237.48	-0.411128	0.00339721	0.0397006	ERIdvaD_GLEAN_10020287	scaffold1024	1132671	1134546	+	969	-	-	ADH_N
Eri001325	1042.09	1525.06	-0.549603	7.99455e-06	0.000259747	ERIdvaD_GLEAN_10012261	scaffold1026	11975	19324	+	2028	-	-	-
Eri001347	100.438	207.731	-1.049	6.219e-08	3.48778e-06	ERIdvaD_GLEAN_10014770	scaffold1027	126202	126814	+	510	-	-	-
Eri001348	42.4385	183.511	-2.11253	8.23252e-20	2.41415e-17	ERIdvaD_GLEAN_10014771	scaffold1027	136122	137259	+	531	-	-	-
Eri001395	54.3352	149.003	-1.45711	1.40425e-10	1.3386e-08	ERIdvaD_GLEAN_10007099	scaffold1029	30014	31938	-	438	-	-	-
Eri001400	72.6128	309.861	-2.08784	2.05782e-20	6.71763e-18	CUFF21.27.1	scaffold1029	65336	68026	-	786	-	-	-
Eri001401	929.999	1216.46	-0.387405	0.00124296	0.0178927	ERIdvaD_GLEAN_10007104	scaffold1029	88751	92547	-	1797	-	-	-
Eri001402	80.4635	637.558	-2.99201	7.50153e-45	1.85411e-41	ERIdvaD_GLEAN_10007105	scaffold1029	96535	103287	-	672	-	-	-
Eri001413	227.724	375.349	-0.722642	3.45922e-06	0.000125078	ERIdvaD_GLEAN_10007116	scaffold1029	269268	270678	+	951	-	-	zf-Dof
Eri001452	854.804	1182.25	-0.467999	0.000432989	0.00764035	ERIdvaD_GLEAN_10023806	scaffold1031	331450	332748	+	1299	-	-	-
Eri001455	593.504	840.728	-0.503209	0.0002343	0.00458569	ERIdvaD_GLEAN_10023809	scaffold1031	376117	379882	+	2046	-	-	Pkinase_Tyr
Eri001504	981.478	1398.95	-0.510756	1.08232e-05	0.000336606	CUFF22.101.1	scaffold1032	132329	141641	-	1467	-	-	-
Eri001553	12636.8	18029.2	-0.512665	2.78664e-06	0.000104244	ERIdvaD_GLEAN_10022235	scaffold1037	440904	446910	-	2742	-	-	Lipoxygenase
Eri001590	57.63	104.841	-0.862465	0.00123667	0.0178154	ERIdvaD_GLEAN_10022266	scaffold1037	962093	964908	+	1209	-	-	-
Eri001610	3740.38	4797.15	-0.358989	0.00150706	0.0209517	ERIdvaD_GLEAN_10022282	scaffold1037	1155627	1163163	-	4080	-	-	-
Eri001637	303.941	687.62	-1.17906	2.42373e-14	3.97481e-12	ERIdvaD_GLEAN_10004725	scaffold1039	100214	100658	-	321	-	-	-
Eri001654	1153.28	1485.14	-0.364728	0.000536459	0.00913987	ERIdvaD_GLEAN_10018375	scaffold104	64602	67323	-	1350	-	-	-
Eri001657	102.393	170.617	-0.740226	0.00384318	0.0436162	ERIdvaD_GLEAN_10018378	scaffold104	140588	141902	-	1119	-	-	zf-Dof
Eri001705	131.855	297.142	-1.17675	4.08895e-08	2.39408e-06	ERIdvaD_GLEAN_10018422	scaffold104	802606	807788	-	1281	-	-	p450
Eri001740	7.56571	26.238	-1.78699	0.000733339	0.0117437	ERIdvaD_GLEAN_10005009	scaffold1043	288370	289527	+	396	-	-	-
Eri001774	33.9308	88.1231	-1.38014	4.93464e-06	0.000170243	ERIdvaD_GLEAN_10009495	scaffold1046	185279	187231	-	954	-	-	NAD_binding_1
Eri001817	150.408	283.993	-0.919946	2.57598e-07	1.25899e-05	ERIdvaD_GLEAN_10020899	scaffold105	109023	109761	+	546	-	-	-
Eri001828	160.049	411.952	-1.36562	2.15926e-07	1.07352e-05	ERIdvaD_GLEAN_10020907	scaffold105	794500	796350	+	1536	-	-	-
Eri001903	820.904	1323.84	-0.689675	1.95505e-07	9.80444e-06	ERIdvaD_GLEAN_10029258	scaffold106	269960	273467	+	2655	-	-	Pkinase
Eri001910	2332.84	2897.91	-0.312939	0.00145538	0.0203807	ERIdvaD_GLEAN_10029265	scaffold106	441783	445518	-	2256	-	-	-
Eri001978	1003.84	1412.12	-0.492759	3.36014e-05	0.00088621	ERIdvaD_GLEAN_10029316	scaffold106	1582931	1584255	-	966	-	-	Actin
Eri001995	641.283	845.241	-0.398878	0.00051859	0.00888089	ERIdvaD_GLEAN_10029329	scaffold106	1906710	1909929	-	1863	-	-	-
Eri002036	18.462	105.072	-2.5113	2.64541e-14	4.27753e-12	ERIdvaD_GLEAN_10007045	scaffold1064	88105	90150	-	1188	-	-	DUF6
Eri002052	54.6262	260.76	-2.26007	2.3413e-24	1.03867e-21	ERIdvaD_GLEAN_10007058	scaffold1064	296283	299017	+	618	-	-	-
Eri002069	520.295	705.327	-0.438664	0.00346278	0.0402629	ERIdvaD_GLEAN_10003893	scaffold1067	56299	57193	+	477	-	-	-
Eri002090	446.207	715.206	-0.681216	0.000153069	0.00322572	CUFF29.23.1	scaffold107	293626	294745	-	339	-	-	-
Eri002096	83.1785	151.743	-0.870672	6.19129e-05	0.0014919	ERIdvaD_GLEAN_10021276	scaffold107	541275	542933	-	1659	-	-	Lipase_3
Eri002142	19.1786	53.7051	-1.47766	0.000167722	0.00347525	ERIdvaD_GLEAN_10002305	scaffold1075	29543	30547	+	405	-	-	-
Eri002149	2184.04	3085.98	-0.498803	0.000605545	0.0100545	ERIdvaD_GLEAN_10005120	scaffold1079	85686	86783	-	414	-	-	-
Eri002161	1859.75	3936.16	-1.08149	2.84092e-23	1.17029e-20	ERIdvaD_GLEAN_10005390	scaffold1081	73951	78503	-	3309	-	-	Peptidase_S8
Eri002164	62.3368	147.05	-1.23914	3.05811e-08	1.84355e-06	ERIdvaD_GLEAN_10005393	scaffold1081	93331	93841	+	237	-	-	-
Eri002169	207.509	423.663	-1.03192	8.67025e-10	7.17743e-08	ERIdvaD_GLEAN_10005398	scaffold1081	132251	133305	-	675	-	-	-
Eri002218	234.37	449.508	-0.941632	2.80172e-07	1.34933e-05	ERIdvaD_GLEAN_10017034	scaffold1089	158529	161611	+	1680	-	-	-
Eri002220	264.683	475.749	-0.844828	2.08636e-07	1.04177e-05	ERIdvaD_GLEAN_10017036	scaffold1089	212604	214040	+	1437	-	-	-
Eri002230	1566.8	2207.37	-0.494409	2.2921e-06	8.79307e-05	ERIdvaD_GLEAN_10017045	scaffold1089	452195	458933	+	1443	-	-	Aa_trans
Eri002265	854.698	1217.86	-0.510573	0.00139204	0.0196446	ERIdvaD_GLEAN_10007548	scaffold109	12661	16363	-	3642	-	-	NB-ARC
Eri002299	53.673	150.108	-1.48933	5.80518e-10	4.9477e-08	ERIdvaD_GLEAN_10010830	scaffold1090	18344	22189	-	1056	-	-	-
Eri002314	38.0164	84.4767	-1.14946	4.43472e-05	0.00112421	ERIdvaD_GLEAN_10010842	scaffold1090	280646	282988	-	1842	-	-	RPE65
Eri002364	1399.01	1871.81	-0.420127	0.00198462	0.0260919	ERIdvaD_GLEAN_10030763	scaffold11	75408	76396	+	468	-	-	-
Eri002365	354.866	548.822	-0.630279	2.8101e-05	0.000757304	ERIdvaD_GLEAN_10030764	scaffold11	134902	136852	+	885	-	-	HSF_DNA-bind
Eri002373	1.33146	28.6166	-4.37238	4.16677e-07	1.925e-05	ERIdvaD_GLEAN_10030771	scaffold11	297561	298595	+	600	-	-	efhand
Eri002374	83.9903	221.039	-1.39608	1.92353e-10	1.80379e-08	ERIdvaD_GLEAN_10030772	scaffold11	301333	301629	+	297	-	-	-
Eri002378	144.561	257.078	-0.830102	0.000395323	0.00707676	ERIdvaD_GLEAN_10030775	scaffold11	396753	397589	-	483	-	-	-
Eri002410	205.793	372.477	-0.854965	0.00014946	0.00316297	ERIdvaD_GLEAN_10030800	scaffold11	930226	931553	-	900	-	-	-
Eri002412	619.62	858.119	-0.46904	0.000127364	0.00277705	ERIdvaD_GLEAN_10030802	scaffold11	947525	950575	+	1539	-	-	-
Eri002413	1704.53	2867.6	-0.750419	5.21881e-07	2.35138e-05	ERIdvaD_GLEAN_10030803	scaffold11	950961	953729	-	1290	-	-	-
Eri002414	4330.61	6233.9	-0.52553	0.000326996	0.00607682	ERIdvaD_GLEAN_10030804	scaffold11	958856	961789	+	1044	-	-	Epimerase
Eri002421	1827.09	4235.92	-1.21308	2.49799e-16	5.11466e-14	ERIdvaD_GLEAN_10030812	scaffold11	995504	997212	-	927	-	-	NmrA
Eri002424	21.552	56.2395	-1.37536	0.000245687	0.00477882	ERIdvaD_GLEAN_10030816	scaffold11	1014262	1015551	-	1290	-	-	-
Eri002431	1130.6	1444.4	-0.353652	0.00112069	0.0165088	CUFF33.162.1	scaffold11	1062960	1066812	+	1386	-	-	Sugar_tr
Eri002454	1160.42	1430.39	-0.301659	0.00390008	0.044175	ERIdvaD_GLEAN_10030846	scaffold11	1278266	1282967	-	1614	-	-	-
Eri002459	65.1388	108.908	-0.741572	0.00200227	0.0263039	ERIdvaD_GLEAN_10030851	scaffold11	1312072	1315569	+	2211	-	-	-
Eri002464	64.5728	116.926	-0.853631	0.000345802	0.0063378	ERIdvaD_GLEAN_10030856	scaffold11	1342271	1342978	+	525	-	-	-
Eri002465	364.626	603.804	-0.728103	0.000127936	0.00278326	ERIdvaD_GLEAN_10030857	scaffold11	1343438	1348747	-	1653	-	-	-
Eri002472	68.1676	144.496	-1.08801	7.69683e-05	0.00180933	ERIdvaD_GLEAN_10030864	scaffold11	1409900	1411884	+	1044	-	-	-
Eri002532	46.2409	98.9043	-1.09745	4.22997e-05	0.00108022	ERIdvaD_GLEAN_10030912	scaffold11	1907511	1908602	+	1092	-	-	-
Eri002559	348.069	501.576	-0.527512	0.00102943	0.0154138	ERIdvaD_GLEAN_10030938	scaffold11	2193141	2193912	+	534	-	-	Cu_bind_like
Eri002587	300.623	549.168	-0.868147	8.208e-06	0.000265441	ERIdvaD_GLEAN_10030965	scaffold11	2405745	2408883	+	1515	-	-	-
Eri002588	202.298	361.799	-0.841293	9.18221e-07	3.90658e-05	ERIdvaD_GLEAN_10030966	scaffold11	2409639	2410952	+	1314	-	-	-
Eri002596	68.8949	139.199	-1.01424	6.0073e-05	0.00145466	ERIdvaD_GLEAN_10030972	scaffold11	2465511	2466884	-	522	-	-	-
Eri002622	2695.87	3897.08	-0.531505	4.95236e-07	2.2489e-05	ERIdvaD_GLEAN_10013492	scaffold1100	131947	138867	+	2463	-	-	Peptidase_S8
Eri002707	45.9617	95.7716	-1.06814	0.000204115	0.00409687	ERIdvaD_GLEAN_10009143	scaffold111	442333	443627	-	840	-	-	-
Eri002715	4.14152	32.6372	-2.97191	1.19976e-06	4.98983e-05	ERIdvaD_GLEAN_10014973	scaffold1113	29270	31648	+	2379	-	-	Pkinase
Eri002727	135.269	316.661	-1.22935	5.16911e-07	2.33508e-05	ERIdvaD_GLEAN_10014981	scaffold1113	315350	320402	+	1635	-	-	Glyco_hydro_1
Eri002731	637.258	1212.54	-0.928156	0.000135352	0.00291994	ERIdvaD_GLEAN_10014985	scaffold1113	396195	399467	+	1023	-	-	-
Eri002748	35.9284	86.9208	-1.27578	2.40127e-05	0.000662609	ERIdvaD_GLEAN_10015002	scaffold1113	623649	626867	+	3219	-	-	NB-ARC
Eri002749	180.576	314.36	-0.800317	3.72543e-06	0.000133864	ERIdvaD_GLEAN_10015003	scaffold1113	631735	635176	+	642	-	-	-
Eri002775	429.568	670.623	-0.64295	0.000817721	0.01274	ERIdvaD_GLEAN_10007675	scaffold1114	239065	239250	+	186	-	-	-
Eri002792	1369.67	1774.55	-0.373465	0.00109056	0.0161544	ERIdvaD_GLEAN_10010896	scaffold1115	409911	413129	+	1440	-	-	Sugar_tr
Eri002801	252.53	400.744	-0.666677	2.09913e-05	0.000598339	ERIdvaD_GLEAN_10006309	scaffold1116	23814	26236	-	1872	-	-	Glyco_transf_8
Eri002839	20.5539	94.6412	-2.20582	1.19724e-12	1.55069e-10	CUFF37.90.1	scaffold112	122058	122979	-	378	-	-	-
Eri002877	395.575	1065.55	-1.43064	6.78833e-18	1.58714e-15	ERIdvaD_GLEAN_10027036	scaffold112	504757	505302	+	276	-	-	-
Eri002923	91.4394	663.974	-2.86693	8.26899e-31	7.15329e-28	ERIdvaD_GLEAN_10027082	scaffold112	966536	968887	-	1674	-	-	-
Eri002924	3134.04	4661.73	-0.572764	8.99929e-06	0.000288871	ERIdvaD_GLEAN_10027083	scaffold112	977518	979556	+	975	-	-	Homeobox
Eri002966	410.991	584.033	-0.507668	0.00174634	0.0235957	ERIdvaD_GLEAN_10027118	scaffold112	1348946	1353560	-	1863	-	-	-
Eri002973	1166.31	1780.7	-0.610515	0.00122426	0.0176512	ERIdvaD_GLEAN_10027124	scaffold112	1413367	1422112	+	471	-	-	-
Eri002983	97.4365	244.807	-1.33191	3.21189e-12	3.84571e-10	ERIdvaD_GLEAN_10027132	scaffold112	1509836	1512509	+	1215	-	-	-
Eri002992	77.9815	122.243	-0.646915	0.0032559	0.038465	ERIdvaD_GLEAN_10027142	scaffold112	1602376	1603099	-	402	-	-	-
Eri003011	575.188	779.737	-0.439199	0.000237112	0.00463286	ERIdvaD_GLEAN_10027159	scaffold112	1819150	1821675	+	1521	-	-	Aldedh
Eri003073	0	13.2591	-6.10985	1.00387e-05	0.000315504	ERIdvaD_GLEAN_10004855	scaffold1127	112266	113649	+	477	-	-	-
Eri003107	707.285	1317.12	-0.896178	4.82685e-09	3.47242e-07	CUFF38.155.2	scaffold1129	188664	213223	+	12696	-	-	-
Eri003118	428.374	715.527	-0.740049	6.90595e-06	0.000228676	ERIdvaD_GLEAN_10013090	scaffold1129	315552	317748	+	534	-	-	-
Eri003160	136.598	201.461	-0.564165	0.00367272	0.0421376	ERIdvaD_GLEAN_10013133	scaffold1129	671304	675986	-	2940	-	-	-
Eri003222	80.3125	224.146	-1.48124	3.72683e-14	5.83528e-12	ERIdvaD_GLEAN_10015470	scaffold1130	399809	405559	+	2322	-	-	Glyco_hydro_3_C
Eri003317	27.2623	78.2724	-1.5262	3.74494e-07	1.75116e-05	ERIdvaD_GLEAN_10004214	scaffold1139	21221	24557	-	1677	-	-	-
Eri003328	780.308	1092.11	-0.484809	0.00195511	0.0258167	ERIdvaD_GLEAN_10004221	scaffold1139	249242	251903	-	1458	-	-	-
Eri003356	126.185	277.247	-1.13965	6.26135e-09	4.377e-07	ERIdvaD_GLEAN_10005706	scaffold1144	157041	163188	-	1338	-	-	Hpt
Eri003530	118.153	265.775	-1.16733	1.20103e-05	0.00036584	ERIdvaD_GLEAN_10034319	scaffold115	2740706	2740909	+	204	-	-	-
Eri003531	139.742	244.091	-0.806502	3.54393e-05	0.000925514	ERIdvaD_GLEAN_10034320	scaffold115	2746422	2746622	+	201	-	-	-
Eri003557	15.42	54.6656	-1.83255	9.61475e-06	0.000305229	ERIdvaD_GLEAN_10034339	scaffold115	3358396	3360956	+	897	-	-	-
Eri003583	364.889	583.249	-0.676522	6.35934e-08	3.55496e-06	ERIdvaD_GLEAN_10034357	scaffold115	4024358	4026133	-	1692	-	-	Pkinase
Eri003605	139.077	473.265	-1.76748	3.31255e-20	1.04204e-17	ERIdvaD_GLEAN_10017216	scaffold1150	266982	267164	+	183	-	-	-
Eri003637	146.876	213.054	-0.538219	0.00193347	0.0255749	ERIdvaD_GLEAN_10017245	scaffold1150	655157	657898	-	1059	-	-	-
Eri003648	248.881	339.463	-0.448391	0.00386835	0.043873	ERIdvaD_GLEAN_10017254	scaffold1150	775497	778183	-	1755	-	-	-
Eri003689	194.792	348.538	-0.840734	3.50564e-08	2.09098e-06	ERIdvaD_GLEAN_10009039	scaffold1152	337839	343848	-	1113	-	-	Aminotran_1_2
Eri003706	74.7053	117.006	-0.647488	0.00346259	0.0402629	ERIdvaD_GLEAN_10001535	scaffold1153	26339	27666	-	1146	-	-	Sugar_tr
Eri003717	604.568	939.623	-0.635671	2.22823e-05	0.000625333	ERIdvaD_GLEAN_10001546	scaffold1153	91839	92998	+	600	-	-	-
Eri003739	2165.88	3480.78	-0.684366	7.24896e-09	5.00256e-07	ERIdvaD_GLEAN_10004988	scaffold1157	169007	170312	+	996	-	-	-
Eri003746	674.45	1050.79	-0.640565	1.51611e-07	7.74916e-06	ERIdvaD_GLEAN_10004994	scaffold1157	260468	271017	+	1944	-	-	-
Eri003763	148.357	279.538	-0.913213	1.95544e-05	0.000564507	ERIdvaD_GLEAN_10008598	scaffold1160	82622	83101	+	480	-	-	-
Eri003786	1100.84	1748.02	-0.667526	2.16755e-07	1.07609e-05	ERIdvaD_GLEAN_10008617	scaffold1160	327293	330376	-	975	-	-	-
Eri003797	13.1289	33.5728	-1.36828	0.00382345	0.0434492	CUFF45.111.1	scaffold1160	452690	453647	-	540	-	-	-
Eri003827	1037.48	2194.95	-1.08058	8.30814e-09	5.63699e-07	ERIdvaD_GLEAN_10008572	scaffold1161	252469	257093	-	858	-	-	Tetraspannin
Eri003859	16.9857	41.0597	-1.28538	0.00309259	0.0370031	ERIdvaD_GLEAN_10023240	scaffold1163	74733	75692	+	723	-	-	-
Eri003889	2293.19	3083.49	-0.427184	0.00218299	0.0280811	ERIdvaD_GLEAN_10023267	scaffold1163	718335	730152	+	6753	-	-	Carboxyl_trans
Eri003924	163.963	238.531	-0.541127	0.00178976	0.0240603	ERIdvaD_GLEAN_10006573	scaffold1165	114102	116682	-	1308	-	-	Aa_trans
Eri003927	327.394	659.549	-1.01017	1.24541e-07	6.52953e-06	CUFF47.21.1	scaffold1165	141824	144877	+	2139	-	-	-
Eri003934	94.0603	191.224	-1.02708	4.34074e-06	0.000152181	ERIdvaD_GLEAN_10006582	scaffold1165	216504	217865	+	1041	-	-	Peptidase_C1
Eri003979	28.9218	97.7567	-1.74634	5.32697e-07	2.39388e-05	ERIdvaD_GLEAN_10007583	scaffold117	174076	175086	-	471	-	-	-
Eri003980	3.71291	17.6648	-2.22921	0.00356807	0.0411553	ERIdvaD_GLEAN_10007584	scaffold117	177972	182069	+	1170	-	-	-
Eri003988	110.801	251.582	-1.18364	9.07436e-08	4.92936e-06	ERIdvaD_GLEAN_10007592	scaffold117	255999	259350	-	1824	-	-	-
Eri004004	49.6252	103.641	-1.06289	0.000116166	0.00256685	ERIdvaD_GLEAN_10007609	scaffold117	404844	406537	-	1212	-	-	-
Eri004020	404.716	1406.97	-1.79941	5.53602e-29	3.75614e-26	CUFF48.79.1	scaffold1170	218050	220237	+	1182	-	-	DUF6
Eri004035	18.51	49.6417	-1.42821	0.00111031	0.0163839	ERIdvaD_GLEAN_10002494	scaffold1172	132989	133916	+	696	-	-	-
Eri004119	2.80683	13.8726	-2.31599	0.00347772	0.0403554	ERIdvaD_GLEAN_10023048	scaffold118	784558	785434	-	783	-	-	-
Eri004136	61.5722	105.248	-0.777387	0.00138582	0.0195888	ERIdvaD_GLEAN_10023062	scaffold118	961577	963886	+	699	-	-	Motile_Sperm
Eri004192	173.205	305.793	-0.820469	3.20281e-05	0.000850552	ERIdvaD_GLEAN_10002498	scaffold1181	40815	41452	+	285	-	-	-
Eri004211	674.448	1028.41	-0.608369	9.64456e-06	0.000305894	CUFF50.57.1	scaffold1182	350595	353928	-	2286	-	-	LRRNT_2
Eri004216	4.47499	21.7529	-2.27138	0.000814386	0.0126995	ERIdvaD_GLEAN_10012692	scaffold1182	532609	534744	-	2136	-	-	-
Eri004270	429.578	689.95	-0.684683	3.00832e-06	0.000111333	ERIdvaD_GLEAN_10017804	scaffold1184	674835	676425	+	1005	-	-	-
Eri004318	128.227	213.702	-0.737509	9.13221e-05	0.00209829	ERIdvaD_GLEAN_10010274	scaffold119	132904	134418	+	696	-	-	-
Eri004466	46.392	84.4634	-0.871378	0.00206146	0.0268873	ERIdvaD_GLEAN_10001694	scaffold1202	14381	22101	-	1938	-	-	PIP5K
Eri004476	778.09	1829.51	-1.23407	5.89714e-22	2.17084e-19	ERIdvaD_GLEAN_10001704	scaffold1202	109198	110182	-	873	-	-	Epimerase
Eri004482	419.654	657.287	-0.647658	5.34208e-07	2.39756e-05	ERIdvaD_GLEAN_10002579	scaffold1203	123825	125429	+	960	-	-	-
Eri004501	191.898	298.055	-0.635334	0.00372657	0.0426211	CUFF53.60.1	scaffold1204	460316	461151	-	363	-	-	Auxin_inducible
Eri004504	1164.29	2759.91	-1.24525	8.15927e-23	3.1723e-20	ERIdvaD_GLEAN_10014272	scaffold1204	486627	490187	-	2394	-	-	Glycos_transf_1
Eri004519	403.265	761.338	-0.917266	1.52814e-06	6.16296e-05	ERIdvaD_GLEAN_10014284	scaffold1204	660577	663533	-	1530	-	-	-
Eri004542	411.815	801.07	-0.961263	2.23784e-08	1.38774e-06	ERIdvaD_GLEAN_10025134	scaffold1209	80240	86175	-	2514	-	-	START
Eri004544	38.0674	76.7615	-1.01989	0.000685929	0.0111224	ERIdvaD_GLEAN_10025135	scaffold1209	117589	119186	+	1128	-	-	GATA
Eri004615	55.5787	136.489	-1.29998	1.21405e-06	5.03716e-05	ERIdvaD_GLEAN_10025193	scaffold1209	1531394	1533164	-	711	-	-	-
Eri004645	82.8417	146.136	-0.823789	0.000695999	0.0112593	CUFF55.36.1	scaffold121	246271	249662	-	1371	-	-	UDPGT
Eri004653	85.5591	146.599	-0.7785	0.000629012	0.0103498	ERIdvaD_GLEAN_10007725	scaffold121	356880	358647	-	1356	-	-	UDPGT
Eri004710	60.767	134.053	-1.1446	1.21192e-06	5.03433e-05	ERIdvaD_GLEAN_10015685	scaffold1213	85132	85383	-	252	-	-	-
Eri004716	4114.91	5974.83	-0.538049	0.00266728	0.0329393	ERIdvaD_GLEAN_10015691	scaffold1213	204524	207215	-	339	-	-	FKBP_C
Eri004735	175.145	330.695	-0.91834	1.93843e-06	7.53657e-05	ERIdvaD_GLEAN_10015708	scaffold1213	429877	431896	+	1377	-	-	GRAS
Eri004757	2816.51	3542.87	-0.33105	0.00213643	0.0276569	ERIdvaD_GLEAN_10015729	scaffold1213	722023	726406	-	990	-	-	PfkB
Eri004793	27.6422	177.151	-2.68455	2.4703e-14	4.03207e-12	ERIdvaD_GLEAN_10004758	scaffold1218	80121	80351	+	231	-	-	-
Eri004809	224.673	377.212	-0.746628	3.31269e-07	1.56597e-05	ERIdvaD_GLEAN_10012807	scaffold1220	75516	76642	+	696	-	-	-
Eri004845	61.5657	256.603	-2.06285	3.27674e-14	5.15387e-12	ERIdvaD_GLEAN_10012840	scaffold1220	511911	513230	-	570	-	-	-
Eri004846	29.9278	121.618	-2.01725	4.63945e-11	4.73566e-09	ERIdvaD_GLEAN_10012841	scaffold1220	527188	528445	-	573	-	-	-
Eri004892	63.9547	144.374	-1.17195	7.60658e-05	0.00179055	ERIdvaD_GLEAN_10017121	scaffold1223	199416	199741	+	237	-	-	-
Eri004909	372.88	509.63	-0.450771	0.00170817	0.0231796	ERIdvaD_GLEAN_10017132	scaffold1223	364330	369279	+	2004	-	-	Pkinase
Eri005060	319.324	719.789	-1.17314	1.47937e-18	3.7919e-16	ERIdvaD_GLEAN_10024843	scaffold123	548087	550264	+	1176	-	-	-
Eri005072	14.8004	85.2278	-2.5176	5.18311e-13	7.03338e-11	ERIdvaD_GLEAN_10024856	scaffold123	658003	658950	+	267	-	-	-
Eri005078	50.5344	94.5995	-0.906435	0.00314912	0.0375496	ERIdvaD_GLEAN_10024862	scaffold123	693986	694457	-	168	-	-	-
Eri005079	270.81	467.114	-0.786246	0.00429137	0.0473062	ERIdvaD_GLEAN_10024863	scaffold123	710261	711460	-	165	-	-	-
Eri005083	168.982	266.803	-0.657291	0.000651283	0.0106454	ERIdvaD_GLEAN_10024866	scaffold123	764683	767267	+	1254	-	-	Myb_DNA-binding
Eri005084	45.2956	104.901	-1.21823	3.37649e-06	0.00012247	ERIdvaD_GLEAN_10024867	scaffold123	781609	783777	-	1077	-	-	-
Eri005086	181.268	540.487	-1.57665	2.05888e-26	1.14909e-23	CUFF59.144.1	scaffold123	826229	831465	-	1245	-	-	-
Eri005101	492.999	817.695	-0.730593	8.54764e-07	3.66496e-05	ERIdvaD_GLEAN_10024883	scaffold123	940408	945572	+	2925	-	-	Pkinase_Tyr
Eri005112	125.896	205.451	-0.70994	0.000224996	0.00442563	ERIdvaD_GLEAN_10024894	scaffold123	1021416	1022196	+	660	-	-	-
Eri005139	38.8231	106.279	-1.45699	1.07988e-07	5.76814e-06	ERIdvaD_GLEAN_10024921	scaffold123	1250525	1254863	-	921	-	-	-
Eri005149	115.72	171.7	-0.567048	0.00403775	0.0452309	ERIdvaD_GLEAN_10024928	scaffold123	1330741	1332609	+	1407	-	-	-
Eri005167	141.896	280.784	-0.9858	1.39702e-06	5.71408e-05	ERIdvaD_GLEAN_10024945	scaffold123	1570239	1575031	+	2742	-	-	B3
Eri005176	4728.87	5869.17	-0.31177	0.00306458	0.0367824	ERIdvaD_GLEAN_10000685	scaffold1232	20526	23274	+	1182	-	-	-
Eri005248	469.187	776.296	-0.725712	2.1481e-08	1.33929e-06	ERIdvaD_GLEAN_10005436	scaffold1240	19835	21214	-	1380	-	-	UDPGT
Eri005249	92.8307	144.286	-0.635589	0.00277641	0.0340802	ERIdvaD_GLEAN_10005437	scaffold1240	23256	24689	-	1434	-	-	UDPGT
Eri005268	20.1773	49.7151	-1.30234	0.000411812	0.00732267	ERIdvaD_GLEAN_10005455	scaffold1240	176913	180005	+	3093	-	-	C2
Eri005349	9569.93	23191.5	-1.277	2.16618e-11	2.32784e-09	ERIdvaD_GLEAN_10012049	scaffold1246	299363	301162	+	822	-	-	-
Eri005352	1382.35	4317.43	-1.64297	1.78808e-13	2.57804e-11	ERIdvaD_GLEAN_10012052	scaffold1246	348517	349868	+	810	-	-	-
Eri005353	929.559	1657.4	-0.834319	2.41923e-05	0.000667034	ERIdvaD_GLEAN_10012053	scaffold1246	376449	378534	+	1011	-	-	-
Eri005375	1335.09	1873.15	-0.488592	7.87391e-05	0.0018422	ERIdvaD_GLEAN_10012076	scaffold1246	536164	539656	+	1386	-	-	Aa_trans
Eri005379	43.1981	179.056	-2.05831	2.82473e-14	4.5252e-12	ERIdvaD_GLEAN_10012080	scaffold1246	590839	591767	+	609	-	-	bZIP_1
Eri005382	619.027	841.713	-0.443402	0.000782785	0.0123121	ERIdvaD_GLEAN_10012083	scaffold1246	603139	604605	+	1467	-	-	NAD_binding_2
Eri005408	0	9.39053	-5.61384	0.000187102	0.00381257	ERIdvaD_GLEAN_10000741	scaffold1248	32671	33839	-	903	-	-	-
Eri005433	2890.54	3698.59	-0.355664	0.0025458	0.0317678	ERIdvaD_GLEAN_10002297	scaffold1250	143616	146991	+	1155	-	-	Mito_carr
Eri005455	227.975	370.616	-0.703547	0.000128058	0.00278342	ERIdvaD_GLEAN_10002857	scaffold1254	145059	147021	-	1386	-	-	-
Eri005501	174.705	391.346	-1.16536	2.36188e-12	2.89816e-10	ERIdvaD_GLEAN_10007817	scaffold1257	332491	333603	-	435	-	-	HTH_3
Eri005550	72.1294	233.329	-1.69397	2.48335e-11	2.64404e-09	ERIdvaD_GLEAN_10013201	scaffold1260	295484	298086	+	2481	-	-	Pkinase
Eri005561	85.9312	176.477	-1.03521	1.70988e-06	6.80861e-05	ERIdvaD_GLEAN_10013210	scaffold1260	410723	412791	-	795	-	-	-
Eri005566	2015.22	2538.55	-0.333038	0.00383733	0.0435783	ERIdvaD_GLEAN_10013216	scaffold1260	436538	444489	+	4884	-	-	-
Eri005590	217.723	305.112	-0.486434	0.00276295	0.0339511	ERIdvaD_GLEAN_10001521	scaffold1261	89295	100417	-	2724	-	-	DnaJ
Eri005629	521.177	827.303	-0.665793	1.32129e-06	5.43993e-05	ERIdvaD_GLEAN_10024586	scaffold127	94537	95796	-	1260	-	-	-
Eri005634	427.592	1340.41	-1.64814	6.41535e-26	3.41523e-23	ERIdvaD_GLEAN_10024591	scaffold127	247906	248259	+	183	-	-	-
Eri005635	493.447	716.679	-0.539292	0.000141637	0.0030291	ERIdvaD_GLEAN_10024592	scaffold127	254860	256838	-	507	-	-	-
Eri005636	564.599	1620.69	-1.52145	5.04463e-23	1.98363e-20	ERIdvaD_GLEAN_10024593	scaffold127	264224	265242	-	228	-	-	-
Eri005672	207.873	434.278	-1.06603	3.23761e-10	2.92509e-08	CUFF66.157.2	scaffold127	784488	786847	-	849	-	-	-
Eri005681	20.1268	77.2419	-1.95121	2.14605e-08	1.33929e-06	ERIdvaD_GLEAN_10024631	scaffold127	941149	943913	-	1755	-	-	-
Eri005698	64.0514	113.738	-0.826092	0.000714484	0.0115046	ERIdvaD_GLEAN_10024646	scaffold127	1111435	1114396	+	819	-	-	adh_short
Eri005701	142.041	287.152	-1.01563	0.000120679	0.00264462	CUFF66.195.1	scaffold127	1215814	1216666	-	288	-	-	-
Eri005710	466.278	623.576	-0.419746	0.000756551	0.011996	ERIdvaD_GLEAN_10024656	scaffold127	1318587	1319144	+	558	-	-	TIR
Eri005741	120.722	332.568	-1.46567	5.16704e-13	7.03338e-11	ERIdvaD_GLEAN_10002675	scaffold1270	89350	94649	-	2367	-	-	Glyco_hydro_3_C
Eri005763	165.862	318.249	-0.942958	5.57934e-08	3.16495e-06	ERIdvaD_GLEAN_10007738	scaffold1273	275091	277006	-	1179	-	-	2OG-FeII_Oxy
Eri005847	78.0455	135.573	-0.797039	0.00135179	0.0191783	ERIdvaD_GLEAN_10010321	scaffold1277	198502	202151	-	2829	-	-	B_lectin
Eri005870	282.3	481.284	-0.769288	8.37269e-05	0.00194705	ERIdvaD_GLEAN_10010342	scaffold1277	421419	421691	+	273	-	-	-
Eri005876	105.688	162.839	-0.624312	0.0021561	0.0278249	ERIdvaD_GLEAN_10010347	scaffold1277	439905	443104	+	819	-	-	Motile_Sperm
Eri005891	256.778	370.798	-0.529666	0.00108341	0.0160881	ERIdvaD_GLEAN_10010359	scaffold1277	557792	558217	+	426	-	-	-
Eri005904	211.877	313.03	-0.562845	0.00311193	0.0371573	ERIdvaD_GLEAN_10007450	scaffold128	94482	94934	+	453	-	-	-
Eri005932	20.6947	55.5057	-1.42048	0.000204819	0.00410623	ERIdvaD_GLEAN_10001029	scaffold1281	59818	67886	-	1155	-	-	Ribonuclease_3
Eri005947	475.858	630.393	-0.406397	0.00331981	0.0390069	ERIdvaD_GLEAN_10003990	scaffold1286	52173	53325	-	972	-	-	-
Eri005961	114.638	189.729	-0.728013	0.000353944	0.00644992	ERIdvaD_GLEAN_10004001	scaffold1286	248511	249852	-	741	-	-	-
Eri005963	106.765	163.666	-0.614436	0.00286102	0.0348468	CUFF69.57.2	scaffold1287	5	6643	+	1296	-	-	Na_Ca_ex
Eri006043	644.748	907.935	-0.493217	0.000666673	0.0108662	ERIdvaD_GLEAN_10002415	scaffold1295	67661	69031	+	1371	-	-	UDPGT
Eri006045	162.95	328.337	-1.0108	1.50473e-06	6.08986e-05	ERIdvaD_GLEAN_10002417	scaffold1295	80292	81263	-	972	-	-	ABC2_membrane
Eri006055	476.379	717.83	-0.591265	0.00158281	0.0217773	ERIdvaD_GLEAN_10013172	scaffold1296	58000	58557	-	558	-	-	-
Eri006070	2911.02	3989.72	-0.454663	1.63439e-06	6.53811e-05	CUFF71.36.2	scaffold1296	563777	571031	-	1626	-	-	-
Eri006114	219.115	351.074	-0.680978	5.33019e-05	0.00131088	ERIdvaD_GLEAN_10008106	scaffold130	230499	233113	-	1368	-	-	-
Eri006117	8717.62	12230.8	-0.488555	0.000339934	0.00625344	ERIdvaD_GLEAN_10008109	scaffold130	383071	386095	-	567	-	-	-
Eri006157	146.225	382.027	-1.38593	2.72526e-11	2.88386e-09	ERIdvaD_GLEAN_10003623	scaffold1305	196008	197064	+	267	-	-	-
Eri006169	1254.88	1770.34	-0.496292	1.10906e-06	4.65172e-05	ERIdvaD_GLEAN_10004403	scaffold1306	161649	163586	-	1335	-	-	-
Eri006175	103.162	218.989	-1.08771	2.21396e-08	1.37787e-06	ERIdvaD_GLEAN_10004409	scaffold1306	226447	227190	-	618	-	-	Aa_trans
Eri006176	18.6515	70.764	-1.92918	3.35747e-06	0.000122036	ERIdvaD_GLEAN_10004410	scaffold1306	230735	235198	-	1176	-	-	Aa_trans
Eri006199	42.2458	143.638	-1.76328	7.8033e-13	1.03853e-10	CUFF73.54.1	scaffold1309	331336	339944	+	1020	-	-	-
Eri006254	363.477	875.984	-1.27068	2.40122e-15	4.28296e-13	ERIdvaD_GLEAN_10016551	scaffold131	264611	266497	-	1041	-	-	-
Eri006269	17.2281	48.36	-1.49762	0.000240904	0.00469816	ERIdvaD_GLEAN_10016565	scaffold131	469851	470261	-	411	-	-	-
Eri006270	1227.22	2104.42	-0.778048	7.7279e-05	0.00181294	ERIdvaD_GLEAN_10016566	scaffold131	494736	495758	+	876	-	-	Myb_DNA-binding
Eri006289	782.134	1150.8	-0.557353	0.00092327	0.0140926	CUFF74.8.1	scaffold1311	4603	13427	-	2751	-	-	UQ_con
Eri006297	1519.46	3567.44	-1.23146	1.23019e-10	1.17917e-08	ERIdvaD_GLEAN_10003317	scaffold1311	111642	116729	-	1770	-	-	-
Eri006354	4879.39	7061.85	-0.533392	0.000164708	0.00342718	CUFF75.34.1	scaffold13281	3	662	-	342	-	-	-
Eri006355	207.171	410.056	-0.983886	8.55868e-09	5.77302e-07	CUFF75.39.1	scaffold133	10580	16643	+	552	-	-	-
Eri006364	1474.74	1964.08	-0.41316	0.000136127	0.00292754	ERIdvaD_GLEAN_10034367	scaffold133	159066	165632	+	1938	-	-	Peptidase_M24
Eri006450	113.489	309.833	-1.45353	1.5495e-12	1.94972e-10	ERIdvaD_GLEAN_10034431	scaffold133	1628210	1631037	-	1665	-	-	-
Eri006466	1723.18	2182.54	-0.340856	0.000875034	0.0134752	CUFF75.233.2	scaffold133	1891773	1896556	-	1080	-	-	Pkinase
Eri006467	190.004	369.171	-0.957977	9.71932e-10	8.00756e-08	ERIdvaD_GLEAN_10034440	scaffold133	1925089	1927527	+	1143	-	-	Myb_DNA-binding
Eri006498	207.375	434.705	-1.06725	1.48183e-11	1.61753e-09	ERIdvaD_GLEAN_10034469	scaffold133	2400689	2401531	+	525	-	-	-
Eri006504	3.37864	22.0971	-2.68421	0.000100152	0.00226211	ERIdvaD_GLEAN_10034474	scaffold133	2468085	2468657	-	573	-	-	-
Eri006513	220.739	362.919	-0.71779	2.30721e-05	0.000641771	ERIdvaD_GLEAN_10034483	scaffold133	2642849	2647240	-	1980	-	-	FHA
Eri006516	627.735	971.373	-0.630168	1.25813e-07	6.57627e-06	ERIdvaD_GLEAN_10034486	scaffold133	2709716	2713742	-	1290	-	-	Lipase_3
Eri006545	741.895	1177.91	-0.667432	5.48081e-07	2.45642e-05	ERIdvaD_GLEAN_10034513	scaffold133	3306973	3309011	+	981	-	-	-
Eri006557	95.822	198.812	-1.05577	1.96561e-06	7.6251e-05	ERIdvaD_GLEAN_10034524	scaffold133	3418710	3419940	-	546	-	-	Arf
Eri006587	54.5247	125.27	-1.20369	9.59284e-05	0.0021867	ERIdvaD_GLEAN_10034552	scaffold133	4018532	4020341	-	1188	-	-	-
Eri006591	805.716	1020.93	-0.341859	0.00430082	0.0473651	ERIdvaD_GLEAN_10034557	scaffold133	4082367	4086143	-	939	-	-	Pkinase
Eri006607	1198.46	1529.06	-0.351631	0.00398821	0.0448521	ERIdvaD_GLEAN_10034573	scaffold133	4527288	4532205	+	3264	-	-	FH2
Eri006633	39.7356	87.8773	-1.15156	0.000791633	0.0124231	CUFF75.469.1	scaffold133	4978171	4981923	-	561	-	-	-
Eri006656	10.5652	34.476	-1.71685	0.000355123	0.00646073	CUFF75.496.1	scaffold133	5424201	5426434	-	303	-	-	-
Eri006660	540.355	809.048	-0.582493	3.06731e-05	0.000818967	ERIdvaD_GLEAN_10034620	scaffold133	5481857	5485019	+	1974	-	-	AP2
Eri006713	365.636	1369.24	-1.90642	5.20774e-36	6.93091e-33	ERIdvaD_GLEAN_10009199	scaffold1333	7902	12214	-	1791	-	-	-
Eri006733	1143.84	1433.15	-0.325559	0.00197279	0.0259858	CUFF76.87.1	scaffold1333	191969	194780	-	1221	-	-	-
Eri006773	1483.9	1918.66	-0.371075	0.00118267	0.0172239	ERIdvaD_GLEAN_10002723	scaffold1336	104946	107300	+	1182	-	-	-
Eri006789	997.539	1268.9	-0.347143	0.00140351	0.0197904	ERIdvaD_GLEAN_10006541	scaffold134	172816	174071	+	921	-	-	R3H
Eri006849	0	12.3711	-6.00867	3.99161e-05	0.00102769	ERIdvaD_GLEAN_10018084	scaffold1346	329170	332554	-	1152	-	-	-
Eri006884	390.619	595.821	-0.608961	1.02696e-05	0.000322174	ERIdvaD_GLEAN_10018116	scaffold1346	773898	776237	-	825	-	-	-
Eri006900	1544.86	2296.31	-0.571801	1.12112e-07	5.96832e-06	ERIdvaD_GLEAN_10018130	scaffold1346	942975	949143	+	5385	-	-	-
Eri006901	32.2609	100.206	-1.64545	4.86939e-05	0.00121833	ERIdvaD_GLEAN_10018131	scaffold1346	961916	968033	-	1833	-	-	Sulfate_transp
Eri006931	481.406	1253.39	-1.38048	7.17368e-15	1.23498e-12	ERIdvaD_GLEAN_10003921	scaffold1349	241792	244043	-	846	-	-	-
Eri006972	6125.33	10293.6	-0.748904	4.74864e-08	2.74319e-06	ERIdvaD_GLEAN_10015504	scaffold1350	134355	137798	-	1254	-	-	DnaJ_C
Eri007051	172.088	269.758	-0.649521	0.000482627	0.00834258	ERIdvaD_GLEAN_10002613	scaffold1353	72340	73814	+	1155	-	-	2OG-FeII_Oxy
Eri007227	2113.01	3187.4	-0.59299	0.0020954	0.0272276	CUFF82.11.1	scaffold1373	204192	208064	+	1998	-	-	-
Eri007241	142.026	234.731	-0.72287	6.6824e-05	0.0015925	ERIdvaD_GLEAN_10002170	scaffold1375	22659	25258	+	1323	-	-	-
Eri007242	386.491	628.347	-0.701373	0.000344591	0.00632128	ERIdvaD_GLEAN_10002171	scaffold1375	44821	55625	+	1110	-	-	Glyoxalase
Eri007303	1726.31	2276.64	-0.399452	0.000533847	0.00909985	ERIdvaD_GLEAN_10006011	scaffold1385	152852	161243	+	2463	-	-	Peptidase_S8
Eri007416	1732.48	2169.99	-0.324829	0.00196655	0.0259232	ERIdvaD_GLEAN_10008707	scaffold1397	96517	99231	+	837	-	-	-
Eri007437	1329.28	1953.19	-0.555203	0.00123057	0.0177349	ERIdvaD_GLEAN_10008727	scaffold1397	273439	274202	-	660	-	-	-
Eri007440	686.516	959.126	-0.481981	5.12645e-05	0.00127162	ERIdvaD_GLEAN_10008730	scaffold1397	296986	298956	-	1212	-	-	Epimerase
Eri007479	2075.07	7446.98	-1.84348	4.67455e-23	1.85924e-20	ERIdvaD_GLEAN_10018486	scaffold14	270025	272098	-	384	-	-	-
Eri007487	98.0206	150.913	-0.620517	0.00244686	0.0307886	ERIdvaD_GLEAN_10018493	scaffold14	322629	328134	-	3165	-	-	Glycos_transf_1
Eri007491	287.471	397.838	-0.467902	0.00183055	0.024466	ERIdvaD_GLEAN_10018495	scaffold14	349030	351076	+	1110	-	-	DUF6
Eri007507	1226.58	1612.85	-0.39458	0.0021488	0.0277963	ERIdvaD_GLEAN_10018510	scaffold14	540010	552236	-	1575	-	-	-
Eri007518	727.369	1036.74	-0.511256	3.15405e-06	0.000115859	ERIdvaD_GLEAN_10018522	scaffold14	631680	635591	-	1350	-	-	KNOX2
Eri007539	1720.62	2466.55	-0.519431	6.61641e-08	3.68083e-06	ERIdvaD_GLEAN_10018542	scaffold14	884046	887413	-	2280	-	-	Pkinase
Eri007619	236.292	370.353	-0.649303	0.00216411	0.0278901	ERIdvaD_GLEAN_10015270	scaffold1404	480518	480730	+	213	-	-	-
Eri007624	46.5904	112.567	-1.27515	4.75983e-05	0.00119524	ERIdvaD_GLEAN_10015275	scaffold1404	506078	511501	-	2322	-	-	Peptidase_S8
Eri007625	364.227	500.619	-0.459212	0.00086503	0.0133413	ERIdvaD_GLEAN_10015276	scaffold1404	515565	517087	-	1014	-	-	BTB
Eri007639	334.881	472.842	-0.499088	0.00258206	0.0321392	ERIdvaD_GLEAN_10015286	scaffold1404	659692	666527	+	3267	-	-	Kinesin
Eri007710	54.7711	96.5399	-0.81602	0.00113286	0.0166598	ERIdvaD_GLEAN_10024546	scaffold141	902365	904224	-	1206	-	-	NAM
Eri007714	2019.46	2625.88	-0.378819	0.000137922	0.00295878	ERIdvaD_GLEAN_10024550	scaffold141	1014135	1015730	-	1260	-	-	Glyco_hydro_17
Eri007715	118.277	241.069	-1.03107	4.64828e-07	2.12196e-05	ERIdvaD_GLEAN_10024551	scaffold141	1018555	1021691	-	1683	-	-	Glycos_transf_1
Eri007731	352.94	566.619	-0.682939	0.00382022	0.0434268	ERIdvaD_GLEAN_10024566	scaffold141	1325795	1328354	+	1947	-	-	Peptidase_S8
Eri007741	157.722	298.798	-0.921733	0.000596898	0.00993481	ERIdvaD_GLEAN_10024571	scaffold141	1464144	1465173	-	522	-	-	-
Eri007746	63.2381	115.051	-0.862665	0.002701	0.0332845	ERIdvaD_GLEAN_10024575	scaffold141	1590994	1591629	+	192	-	-	-
Eri007764	92.9273	278.995	-1.58718	1.8095e-18	4.57037e-16	CUFF89.24.2	scaffold1410	257054	260584	-	1098	-	-	Peptidase_C14
Eri007808	489.063	700.245	-0.517326	0.0001465	0.00311003	CUFF89.114.1	scaffold142	331084	333411	-	1422	-	-	ABC2_membrane
Eri007824	401.99	671.42	-0.739253	7.12901e-07	3.09906e-05	ERIdvaD_GLEAN_10013934	scaffold142	700058	702439	+	1026	-	-	-
Eri007825	4334.12	6056.6	-0.482809	0.00182511	0.0244122	ERIdvaD_GLEAN_10013935	scaffold142	726612	728617	+	606	-	-	Ras
Eri007839	184.6	722.307	-1.9703	4.64791e-43	1.0052e-39	ERIdvaD_GLEAN_10002914	scaffold1420	98113	100986	+	1236	-	-	-
Eri007860	401.197	529.508	-0.400243	0.00215235	0.0278213	ERIdvaD_GLEAN_10003445	scaffold1424	97977	98981	-	1005	-	-	DUF295
Eri007876	126.9	268.222	-1.08455	7.86364e-08	4.326e-06	ERIdvaD_GLEAN_10004325	scaffold1425	73030	74175	+	687	-	-	DUF125
Eri007936	45.2862	91.7446	-1.01673	0.000515771	0.00884402	ERIdvaD_GLEAN_10003158	scaffold1433	38017	40042	-	1185	-	-	PPR
Eri007939	22.3186	76.0646	-1.78546	2.09442e-05	0.000598339	ERIdvaD_GLEAN_10003161	scaffold1433	82355	85134	+	345	-	-	-
Eri007972	701.561	1029.35	-0.552926	0.000293613	0.00555315	ERIdvaD_GLEAN_10004929	scaffold1446	11698	12210	+	513	-	-	-
Eri007979	1420.71	1977	-0.476746	1.98058e-05	0.000570166	ERIdvaD_GLEAN_10004936	scaffold1446	77665	80665	-	1590	-	-	Phosphoesterase
Eri007984	2.04396	21.0018	-3.3399	5.19237e-05	0.00128154	CUFF92.111.2	scaffold1446	131579	134541	+	678	-	-	SRF-TF
Eri008021	883.256	1151.47	-0.38286	0.000677024	0.0110141	CUFF93.32.2	scaffold1449	154900	159528	-	2076	-	-	GRAS
Eri008030	255.214	388.789	-0.606349	1.70661e-05	0.000499812	CUFF93.43.1	scaffold1449	283313	286416	+	1302	-	-	-
Eri008032	518.194	757.927	-0.547639	1.0984e-05	0.000340269	ERIdvaD_GLEAN_10015945	scaffold1449	296871	301319	+	2694	-	-	Pkinase
Eri008081	205.117	428.142	-1.06069	2.00763e-09	1.58971e-07	ERIdvaD_GLEAN_10015989	scaffold1449	696157	700445	-	1143	-	-	-
Eri008099	305.638	502.664	-0.716979	6.70442e-06	0.000222856	ERIdvaD_GLEAN_10013870	scaffold145	12367	13248	-	417	-	-	TB2_DP1_HVA22
Eri008109	965.496	1662.09	-0.783929	1.09711e-10	1.0634e-08	ERIdvaD_GLEAN_10013879	scaffold145	213175	220840	-	1296	-	-	SRF-TF
Eri008153	4.23424	33.3646	-2.99462	1.18565e-06	4.94559e-05	ERIdvaD_GLEAN_10002335	scaffold1450	17243	19157	-	798	-	-	-
Eri008162	78.5596	167.746	-1.09733	9.36969e-08	5.06268e-06	ERIdvaD_GLEAN_10006076	scaffold1462	20999	21698	+	615	-	-	-
Eri008169	13.0386	37.4088	-1.53089	0.000467944	0.00812456	ERIdvaD_GLEAN_10006083	scaffold1462	65514	67098	-	990	-	-	2OG-FeII_Oxy
Eri008177	698.912	1031.18	-0.562016	5.59846e-05	0.00136233	ERIdvaD_GLEAN_10006092	scaffold1462	176218	181586	+	1167	-	-	KNOX1
Eri008183	1345.87	1695.04	-0.332954	0.0012857	0.0183991	CUFF94.108.2	scaffold1462	212207	217400	-	2310	-	-	Pkinase
Eri008198	18.7459	70.0192	-1.90081	1.58863e-08	1.02178e-06	ERIdvaD_GLEAN_10006111	scaffold1462	307933	311633	+	1524	-	-	Asp
Eri008282	6032.69	8928.56	-0.565599	6.60692e-08	3.68083e-06	ERIdvaD_GLEAN_10016690	scaffold147	259263	261221	-	777	-	-	-
Eri008294	52.2919	137.905	-1.40471	4.16192e-09	3.04472e-07	ERIdvaD_GLEAN_10016700	scaffold147	435326	438483	+	1680	-	-	-
Eri008297	38.6376	83.4871	-1.11625	0.00018754	0.00381732	CUFF96.29.1	scaffold147	451418	454290	-	1758	-	-	-
Eri008353	236.711	372.182	-0.652382	1.87738e-05	0.000544535	CUFF97.4.2	scaffold1472	77375	81166	-	1317	-	-	-
Eri008425	618.747	909.28	-0.555271	2.16415e-06	8.33921e-05	ERIdvaD_GLEAN_10019146	scaffold148	837602	839654	+	1176	-	-	-
Eri008438	68.9413	193.705	-1.48798	3.78137e-12	4.46576e-10	CUFF98.6.1	scaffold1481	82177	82867	-	225	-	-	-
Eri008479	306.119	558.317	-0.866662	2.87529e-08	1.7455e-06	ERIdvaD_GLEAN_10006552	scaffold149	108182	109300	+	1119	-	-	F-box
Eri008495	20.8353	116.576	-2.49606	5.55777e-13	7.51233e-11	CUFF98.112.1	scaffold1496	125588	128000	-	1188	-	-	DUF6
Eri008514	5629.51	7433.25	-0.401051	0.000151463	0.00319577	ERIdvaD_GLEAN_10013555	scaffold1499	202986	204148	+	921	-	-	HMA
Eri008515	8.27891	32.7702	-2.01067	0.000312567	0.00585903	ERIdvaD_GLEAN_10013556	scaffold1499	212090	212641	+	234	-	-	-
Eri008516	468.617	1001.13	-1.09539	2.32006e-08	1.43359e-06	ERIdvaD_GLEAN_10013557	scaffold1499	215022	215258	+	237	-	-	-
Eri008527	0.380634	9.44596	-4.65923	0.00189356	0.0251383	CUFF98.165.1	scaffold1499	330067	330592	-	321	-	-	-
Eri008604	31.12	67.0099	-1.11156	0.00044416	0.00780167	ERIdvaD_GLEAN_10027186	scaffold150	779314	779466	+	153	-	-	-
Eri008605	12.0863	45.0802	-1.89635	2.59556e-05	0.000708873	ERIdvaD_GLEAN_10027187	scaffold150	785554	786348	+	165	-	-	-
Eri008647	338.492	452.695	-0.420225	0.0014444	0.0202597	ERIdvaD_GLEAN_10027221	scaffold150	1506482	1510155	+	1107	-	-	-
Eri008714	208.934	763.828	-1.87304	5.22399e-34	5.83116e-31	ERIdvaD_GLEAN_10004701	scaffold1518	65291	73323	+	513	-	-	-
Eri008725	2366.8	9764.67	-2.0445	9.1544e-51	3.95962e-47	CUFF100.96.1	scaffold152	62939	64168	+	558	-	-	-
Eri008795	626.888	902.95	-0.52645	0.000510973	0.00877479	ERIdvaD_GLEAN_10022097	scaffold152	1105034	1105501	-	468	-	-	-
Eri008804	66.5136	141.272	-1.08474	0.000112503	0.00250028	ERIdvaD_GLEAN_10022105	scaffold152	1213320	1220954	-	2226	-	-	Peptidase_S8
Eri008807	128.147	199.822	-0.642493	0.00349492	0.0405006	ERIdvaD_GLEAN_10022108	scaffold152	1276179	1277627	-	1104	-	-	-
Eri008901	258.031	449.524	-0.80046	3.43617e-08	2.05357e-06	ERIdvaD_GLEAN_10006635	scaffold1554	267384	269685	+	1755	-	-	DAO
Eri008902	1193.49	1662.3	-0.478043	0.00150555	0.0209391	ERIdvaD_GLEAN_10006636	scaffold1554	270361	281888	-	8559	-	-	-
Eri008908	613.405	920.925	-0.586467	5.16549e-07	2.33508e-05	ERIdvaD_GLEAN_10004768	scaffold1558	838	2978	-	1059	-	-	-
Eri008934	10.4693	27.8521	-1.41567	0.00322007	0.038159	CUFF102.45.1	scaffold156	251222	252808	+	438	-	-	-
Eri008961	53.1836	168.392	-1.66222	3.13202e-11	3.27424e-09	ERIdvaD_GLEAN_10002883	scaffold157	35040	37545	+	2388	-	-	Pkinase
Eri009013	120.427	179.811	-0.57926	0.00189488	0.0251413	ERIdvaD_GLEAN_10004090	scaffold1579	30274	32552	-	543	-	-	UQ_con
Eri009029	99.4285	169.532	-0.771445	0.000270745	0.00518461	ERIdvaD_GLEAN_10013331	scaffold158	194875	197268	+	1101	-	-	ADH_N
Eri009108	115.572	177.437	-0.619158	0.00204858	0.0267877	ERIdvaD_GLEAN_10006135	scaffold1584	201593	203169	+	1239	-	-	-
Eri009155	356.578	472.421	-0.405434	0.00255076	0.0318183	ERIdvaD_GLEAN_10031297	scaffold159	191397	192775	-	1023	-	-	-
Eri009181	76.8021	137.742	-0.839628	0.000677714	0.0110202	ERIdvaD_GLEAN_10031322	scaffold159	493576	496956	+	1515	-	-	-
Eri009195	457.962	660.295	-0.528444	0.000304798	0.00573826	ERIdvaD_GLEAN_10031337	scaffold159	636095	638817	-	1254	-	-	Myb_DNA-binding
Eri009215	221.156	399.579	-0.853395	0.000351793	0.00643058	ERIdvaD_GLEAN_10031355	scaffold159	832621	833376	-	231	-	-	-
Eri009238	873.029	1545.62	-0.824382	8.74472e-09	5.88703e-07	ERIdvaD_GLEAN_10031378	scaffold159	1008011	1012194	+	2136	-	-	-
Eri009246	266.986	469.005	-0.814993	2.76736e-05	0.00074695	ERIdvaD_GLEAN_10031385	scaffold159	1106512	1109515	+	681	-	-	Ras
Eri009275	143.557	223.579	-0.637879	0.000232354	0.00455791	ERIdvaD_GLEAN_10031412	scaffold159	1347901	1350136	-	1281	-	-	MatE
Eri009296	517.94	1256.19	-1.27846	2.87302e-09	2.18016e-07	ERIdvaD_GLEAN_10031434	scaffold159	1505200	1505496	+	297	-	-	-
Eri009352	651.279	840.165	-0.367224	0.00114864	0.0168274	ERIdvaD_GLEAN_10031486	scaffold159	1986240	1990831	+	2100	-	-	-
Eri009357	412.189	606.732	-0.557483	0.00102144	0.0153207	ERIdvaD_GLEAN_10031491	scaffold159	2036317	2040841	+	1080	-	-	NmrA
Eri009360	83.3136	207.281	-1.31712	1.4922e-11	1.62373e-09	ERIdvaD_GLEAN_10031494	scaffold159	2061656	2062975	+	1320	-	-	TCP
Eri009384	393.041	522.378	-0.410262	0.00252855	0.0316211	ERIdvaD_GLEAN_10031516	scaffold159	2248605	2251019	+	1440	-	-	-
Eri009422	372.049	593.092	-0.674274	1.18627e-06	4.94559e-05	ERIdvaD_GLEAN_10031549	scaffold159	2592599	2594544	+	1374	-	-	-
Eri009438	110.183	171.084	-0.636896	0.00280923	0.0343854	ERIdvaD_GLEAN_10031563	scaffold159	2724583	2727723	-	1908	-	-	tRNA_anti
Eri009456	1989.11	2509.71	-0.335382	0.000679049	0.0110304	ERIdvaD_GLEAN_10005970	scaffold1595	123000	127621	-	3231	-	-	SBP
Eri009513	142.727	228.227	-0.679533	0.00144948	0.0203062	ERIdvaD_GLEAN_10008285	scaffold16	257787	258530	+	744	-	-	-
Eri009534	9.13461	81.4987	-3.16875	7.88417e-16	1.52411e-13	ERIdvaD_GLEAN_10026238	scaffold160	118430	119367	-	309	-	-	-
Eri009572	56.6565	111.197	-0.976315	0.000273268	0.00522292	CUFF108.139.2	scaffold160	649360	653067	-	1575	-	-	Pkinase_Tyr
Eri009591	558.26	760.382	-0.446039	0.00307786	0.0368906	ERIdvaD_GLEAN_10026288	scaffold160	1064414	1065763	+	1350	-	-	-
Eri009595	79.0029	168.453	-1.09232	9.33233e-05	0.00213576	ERIdvaD_GLEAN_10026291	scaffold160	1075774	1077217	-	513	-	-	-
Eri009662	113.908	331.265	-1.54272	7.67322e-10	6.39799e-08	CUFF109.29.1	scaffold1601	160323	165733	+	1950	-	-	Sulfate_transp
Eri009784	26.6849	58.9725	-1.14979	0.0017096	0.0231808	ERIdvaD_GLEAN_10011743	scaffold161	364408	364743	+	336	-	-	-
Eri009785	822.22	1096.81	-0.416072	0.000360919	0.00654553	ERIdvaD_GLEAN_10011744	scaffold161	389611	393571	+	2454	-	-	Pkinase
Eri009814	121.056	369.83	-1.61097	1.39695e-16	2.91196e-14	ERIdvaD_GLEAN_10002832	scaffold1617	56795	60569	+	999	-	-	Homeobox
Eri009817	33.4949	85.0246	-1.3523	0.000117947	0.00259462	ERIdvaD_GLEAN_10002835	scaffold1617	96122	97564	+	1359	-	-	-
Eri009832	325.973	528.15	-0.697618	2.4553e-07	1.20683e-05	ERIdvaD_GLEAN_10028614	scaffold162	187764	198897	-	2802	-	-	NB-ARC
Eri009837	117.145	249.066	-1.09042	5.98564e-09	4.20978e-07	ERIdvaD_GLEAN_10028617	scaffold162	348833	349278	+	288	-	-	-
Eri009866	554.979	785.207	-0.500361	0.00213261	0.0276177	ERIdvaD_GLEAN_10028641	scaffold162	1323193	1328655	+	1209	-	-	-
Eri009867	1953.2	2457.93	-0.331573	0.0034563	0.040219	ERIdvaD_GLEAN_10028642	scaffold162	1333392	1338976	+	2424	-	-	RRM_1
Eri009886	125.185	234.936	-0.906985	4.62729e-06	0.000160923	ERIdvaD_GLEAN_10028660	scaffold162	1530944	1532254	-	828	-	-	AP2
Eri010000	1260.76	1634.19	-0.374532	0.00152899	0.0211885	ERIdvaD_GLEAN_10004286	scaffold1632	135358	136981	-	1098	-	-	-
Eri010007	156.596	541.126	-1.78763	8.07972e-31	7.15329e-28	ERIdvaD_GLEAN_10004293	scaffold1632	212042	214385	+	1029	-	-	DUF6
Eri010031	5.94875	38.3151	-2.69515	3.03937e-06	0.000112362	ERIdvaD_GLEAN_10007928	scaffold164	240193	240462	-	270	-	-	-
Eri010055	2715.49	5837.97	-1.10458	1.15007e-10	1.10852e-08	ERIdvaD_GLEAN_10006958	scaffold1647	150920	151588	-	669	-	-	-
Eri010056	6.279	19.9879	-1.67358	0.00435617	0.0478833	ERIdvaD_GLEAN_10006959	scaffold1647	162049	162557	-	291	-	-	-
Eri010058	1566.18	5700.68	-1.86432	1.28041e-20	4.38675e-18	ERIdvaD_GLEAN_10006961	scaffold1647	196518	198696	-	822	-	-	-
Eri010078	118	231.752	-0.972341	1.69199e-07	8.54712e-06	ERIdvaD_GLEAN_10012482	scaffold165	203453	205107	+	1116	-	-	PP2C
Eri010089	91.1266	346.431	-1.92488	1.02395e-25	5.21057e-23	CUFF114.75.1	scaffold165	517535	517996	-	243	-	-	-
Eri010099	38.5379	78.6735	-1.01981	0.00199112	0.0261674	ERIdvaD_GLEAN_10001154	scaffold1650	71401	76965	-	1056	-	-	-
Eri010116	0	15.5268	-6.33673	2.43073e-06	9.24292e-05	ERIdvaD_GLEAN_10003644	scaffold1651	139437	140960	+	810	-	-	-
Eri010127	2571.1	3337.94	-0.376482	0.000462253	0.0080419	ERIdvaD_GLEAN_10003655	scaffold1651	205188	209345	+	3687	-	-	-
Eri010132	641.363	976.344	-0.606242	1.57425e-05	0.000467186	ERIdvaD_GLEAN_10000194	scaffold1652	774	3203	+	804	-	-	-
Eri010160	3247.39	4306.36	-0.407279	0.000115602	0.00255929	ERIdvaD_GLEAN_10010467	scaffold1659	125764	126707	+	807	-	-	-
Eri010165	42.3928	79.229	-0.907528	0.000998108	0.0150098	CUFF116.58.1	scaffold1659	160885	162705	+	1125	-	-	Ion_trans_2
Eri010175	996.449	1366.34	-0.455464	0.000353701	0.00644992	CUFF116.71.1	scaffold1659	223540	225646	+	609	-	-	-
Eri010185	2181.06	2672.04	-0.292679	0.00403979	0.0452391	ERIdvaD_GLEAN_10010492	scaffold1659	317835	320114	-	1371	-	-	Arm
Eri010192	11844.8	23853.7	-1.01	1.77458e-20	5.90442e-18	CUFF116.94.1	scaffold1659	384392	385496	-	498	-	-	-
Eri010211	87.4561	156.327	-0.838082	6.64917e-05	0.00158665	ERIdvaD_GLEAN_10010518	scaffold1659	519109	521451	-	1125	-	-	Pkinase_Tyr
Eri010215	179.931	405.273	-1.17245	4.5406e-10	3.92796e-08	ERIdvaD_GLEAN_10010523	scaffold1659	562350	562914	+	480	-	-	-
Eri010258	1787.29	2818.59	-0.657123	1.0742e-05	0.000334868	ERIdvaD_GLEAN_10003428	scaffold1667	162558	165222	+	906	-	-	-
Eri010314	59.5732	107.144	-0.84522	0.000330324	0.00612879	ERIdvaD_GLEAN_10009810	scaffold1671	45613	50147	-	1368	-	-	-
Eri010336	1674.65	2972.42	-0.82818	1.20334e-07	6.34746e-06	ERIdvaD_GLEAN_10009830	scaffold1671	232340	235789	-	1221	-	-	DUF6
Eri010396	222.404	327.157	-0.557343	0.000615609	0.0101972	ERIdvaD_GLEAN_10008934	scaffold1675	63617	67030	+	3414	-	-	Pkinase
Eri010411	250.194	458.004	-0.872204	0.00126864	0.018198	ERIdvaD_GLEAN_10008948	scaffold1675	237247	238692	+	684	-	-	Cytochrom_B561
Eri010415	1148.27	1537.12	-0.421123	0.00367031	0.042124	ERIdvaD_GLEAN_10008952	scaffold1675	282200	286613	+	3030	-	-	HATPase_c
Eri010477	651.517	889.755	-0.44991	0.000545928	0.00927381	ERIdvaD_GLEAN_10017871	scaffold168	586957	587704	-	648	-	-	-
Eri010483	153.168	216.855	-0.503643	0.00384794	0.0436558	ERIdvaD_GLEAN_10017877	scaffold168	686604	687674	-	1071	-	-	-
Eri010485	355.183	559.312	-0.655138	0.000424535	0.00752186	ERIdvaD_GLEAN_10017879	scaffold168	698271	700541	+	810	-	-	Tetraspannin
Eri010491	20.1237	44.7926	-1.15522	0.00424243	0.0469312	ERIdvaD_GLEAN_10001176	scaffold1681	59212	60206	+	732	-	-	-
Eri010502	1306.06	1823.65	-0.48158	0.00096896	0.0146362	ERIdvaD_GLEAN_10001063	scaffold1694	70138	70299	-	162	-	-	-
Eri010578	28.313	75.1587	-1.4191	2.96943e-05	0.000795905	ERIdvaD_GLEAN_10018329	scaffold17	1029376	1029937	-	435	-	-	-
Eri010628	68.2457	165.053	-1.27214	2.38434e-07	1.17865e-05	ERIdvaD_GLEAN_10032366	scaffold170	601094	604010	-	1632	-	-	-
Eri010639	51.3866	134.969	-1.39859	4.74268e-05	0.0011918	ERIdvaD_GLEAN_10032377	scaffold170	675398	682447	-	3684	-	-	ABC_membrane
Eri010681	211.596	292.023	-0.465615	0.00283082	0.034552	ERIdvaD_GLEAN_10032413	scaffold170	1081457	1084017	+	849	-	-	-
Eri010691	1856.94	2761.44	-0.572606	0.000124624	0.00272418	ERIdvaD_GLEAN_10032423	scaffold170	1239565	1248095	-	3753	-	-	ABC_membrane
Eri010719	1039.72	2112.04	-1.02279	2.6014e-16	5.26504e-14	CUFF123.194.2	scaffold170	1523123	1525340	-	882	-	-	-
Eri010825	358.728	1180.72	-1.71878	7.14203e-12	8.07633e-10	CUFF123.323.1	scaffold170	2952864	2955080	-	891	-	-	UDPGT
Eri010835	42.2473	78.1453	-0.889604	0.00167546	0.02284	CUFF124.10.1	scaffold1701	47738	49743	-	726	-	-	p450
Eri010858	25.264	84.4979	-1.73989	4.10479e-07	1.904e-05	CUFF124.39.1	scaffold1706	117770	120112	-	747	-	-	-
Eri010895	104.437	160.286	-0.620312	0.00237085	0.0300508	ERIdvaD_GLEAN_10004566	scaffold1708	250218	252692	+	2475	-	-	Pkinase_Tyr
Eri010907	2105.33	2781.43	-0.401755	0.000149948	0.00316961	ERIdvaD_GLEAN_10006354	scaffold171	160271	162514	+	1458	-	-	-
Eri010908	843.148	1375.98	-0.706541	0.000386199	0.00694576	ERIdvaD_GLEAN_10006355	scaffold171	258907	259296	-	390	-	-	-
Eri010966	67.5546	136.99	-1.01778	1.01324e-05	0.000318161	ERIdvaD_GLEAN_10001054	scaffold1726	29945	31600	-	1656	-	-	-
Eri010985	153.237	351.721	-1.1989	9.85773e-12	1.10035e-09	ERIdvaD_GLEAN_10031997	scaffold173	343854	346575	-	1413	-	-	-
Eri010993	228.234	355.164	-0.638685	0.00399797	0.0449015	CUFF126.107.2	scaffold173	507661	511886	-	2067	-	-	POX
Eri010994	206.693	313.583	-0.59904	0.00101421	0.0152189	ERIdvaD_GLEAN_10032003	scaffold173	539326	541438	+	1095	-	-	-
Eri011042	10.7068	36.7372	-1.77734	0.00062138	0.0102731	ERIdvaD_GLEAN_10032043	scaffold173	1801405	1803245	-	1416	-	-	-
Eri011089	18.2262	40.4632	-1.14521	0.00435202	0.0478533	ERIdvaD_GLEAN_10007064	scaffold1732	3158	8162	-	2745	-	-	ANF_receptor
Eri011090	5.52015	20.2679	-1.87116	0.00227841	0.0290601	ERIdvaD_GLEAN_10007065	scaffold1732	39386	44543	-	2802	-	-	ANF_receptor
Eri011107	45.3452	123.662	-1.45267	6.54436e-07	2.86289e-05	ERIdvaD_GLEAN_10007081	scaffold1732	206251	209994	-	1938	-	-	-
Eri011129	519.895	716.535	-0.462652	0.00322611	0.038205	ERIdvaD_GLEAN_10002635	scaffold1735	37356	46966	-	3504	-	-	TB2_DP1_HVA22
Eri011143	177.181	294.543	-0.733781	5.01807e-05	0.00125011	ERIdvaD_GLEAN_10002648	scaffold1735	147269	151264	+	2277	-	-	-
Eri011147	417.269	539.673	-0.371212	0.00340057	0.0397142	ERIdvaD_GLEAN_10002652	scaffold1735	185910	189767	-	1656	-	-	-
Eri011166	51.7692	285.619	-2.45899	1.2791e-31	1.19623e-28	ERIdvaD_GLEAN_10005087	scaffold1740	87085	87408	+	324	-	-	-
Eri011192	770.079	986.628	-0.357486	0.00340066	0.0397142	ERIdvaD_GLEAN_10005630	scaffold1749	26600	29913	+	1089	-	-	Pkinase_Tyr
Eri011217	20.698	53.9305	-1.36786	0.000559839	0.00945443	ERIdvaD_GLEAN_10009427	scaffold1750	965	2272	-	543	-	-	-
Eri011246	34.7402	76.4534	-1.13665	0.000292423	0.00553627	ERIdvaD_GLEAN_10009457	scaffold1750	322566	327595	+	3768	-	-	-
Eri011252	177.87	316.046	-0.830448	5.49391e-06	0.000186632	ERIdvaD_GLEAN_10009462	scaffold1750	377727	377942	-	216	-	-	-
Eri011283	10.5636	40.3906	-1.94666	2.37252e-05	0.000656392	ERIdvaD_GLEAN_10002159	scaffold1751	128095	129075	+	387	-	-	Auxin_inducible
Eri011337	63.8145	121.134	-0.927358	0.000837319	0.0129869	ERIdvaD_GLEAN_10025235	scaffold176	1115999	1117233	+	1014	-	-	-
Eri011341	8417.68	12312.4	-0.548628	0.00136885	0.0193806	ERIdvaD_GLEAN_10025239	scaffold176	1181253	1182741	-	411	-	-	Histone
Eri011349	9722.35	12720.9	-0.387835	0.00201869	0.0264794	ERIdvaD_GLEAN_10025245	scaffold176	1394152	1396759	-	990	-	-	HALZ
Eri011362	380.464	626.104	-0.720444	5.65308e-07	2.51109e-05	ERIdvaD_GLEAN_10002309	scaffold1760	3618	4926	-	927	-	-	-
Eri011404	209.871	321.325	-0.61534	0.000527128	0.00900752	ERIdvaD_GLEAN_10012326	scaffold1764	1957	4829	-	1788	-	-	-
Eri011444	2665.07	3413.89	-0.357206	0.000711076	0.0114657	ERIdvaD_GLEAN_10012365	scaffold1764	342026	345166	-	1113	-	-	Mito_carr
Eri011459	8.37575	24.9008	-1.57295	0.00399543	0.0449015	ERIdvaD_GLEAN_10012381	scaffold1764	474449	475947	+	747	-	-	NUDIX
Eri011512	93.1633	394.61	-2.08249	1.53049e-35	1.89142e-32	ERIdvaD_GLEAN_10006167	scaffold1769	261880	264064	-	1620	-	-	p450
Eri011594	26.3986	59.0472	-1.16742	0.00293156	0.0354954	ERIdvaD_GLEAN_10014828	scaffold179	716307	717923	+	924	-	-	adh_short
Eri011669	1160.53	1558.17	-0.425192	0.0012023	0.0174144	ERIdvaD_GLEAN_10021195	scaffold18	1204389	1206581	-	723	-	-	ADK
Eri011684	987.607	1366.67	-0.468897	6.95517e-06	0.000229866	CUFF135.32.3	scaffold1815	42056	46498	-	882	-	-	RRM_1
Eri011692	89.0351	442.43	-2.31921	1.08006e-29	7.95176e-27	ERIdvaD_GLEAN_10005920	scaffold1815	114480	116160	-	1524	-	-	-
Eri011714	21.555	172.305	-3.01083	8.90887e-22	3.21118e-19	ERIdvaD_GLEAN_10005940	scaffold1815	284351	289111	+	1728	-	-	3_5_exonuc
Eri011734	1659.1	2407.91	-0.537506	0.000332641	0.00615199	ERIdvaD_GLEAN_10028805	scaffold182	67479	70939	-	555	-	-	-
Eri011738	114.444	311.107	-1.4447	1.46824e-15	2.71686e-13	ERIdvaD_GLEAN_10028809	scaffold182	124797	127698	+	948	-	-	-
Eri011740	36.4084	78.9808	-1.11292	0.00133583	0.019014	ERIdvaD_GLEAN_10028811	scaffold182	201253	202481	+	1014	-	-	NAM
Eri011741	11.1378	29.9029	-1.42502	0.00351246	0.0406902	ERIdvaD_GLEAN_10028812	scaffold182	246963	248749	+	1110	-	-	NAM
Eri011765	186.182	282.155	-0.601649	0.000681825	0.0110662	ERIdvaD_GLEAN_10028832	scaffold182	611653	613291	-	639	-	-	-
Eri011803	20.6523	48.6101	-1.23944	0.000595069	0.00990913	ERIdvaD_GLEAN_10028865	scaffold182	1206509	1210035	-	1365	-	-	-
Eri011825	79.2601	159.712	-1.01135	5.46088e-06	0.000185987	ERIdvaD_GLEAN_10028887	scaffold182	1632488	1634909	+	627	-	-	-
Eri011832	210.117	394.568	-0.908623	4.42751e-09	3.22537e-07	ERIdvaD_GLEAN_10028892	scaffold182	1725171	1730696	-	1599	-	-	Glyco_transf_8
Eri011849	2794.04	3699.33	-0.404966	0.00242748	0.0305781	ERIdvaD_GLEAN_10028905	scaffold182	1946228	1946758	+	306	-	-	SUI1
Eri011857	64.044	148.272	-1.21306	2.5606e-05	0.000700985	ERIdvaD_GLEAN_10028913	scaffold182	2026460	2028161	+	612	-	-	Cu_bind_like
Eri011877	483.178	794.448	-0.717439	2.19636e-06	8.45392e-05	ERIdvaD_GLEAN_10007134	scaffold1821	262929	273386	-	1827	-	-	OPT
Eri011878	4104.2	6064.65	-0.563261	1.80482e-05	0.000524809	ERIdvaD_GLEAN_10007135	scaffold1821	276306	279282	-	2100	-	-	OPT
Eri011884	84.6118	175.747	-1.05219	3.07706e-06	0.000113392	ERIdvaD_GLEAN_10007141	scaffold1821	394889	398490	-	1098	-	-	-
Eri011887	918.711	1408.3	-0.616469	0.000494255	0.00852577	ERIdvaD_GLEAN_10009967	scaffold1822	59054	60642	+	1323	-	-	-
Eri011905	177.755	382.508	-1.10722	1.41205e-11	1.55115e-09	ERIdvaD_GLEAN_10009987	scaffold1822	288025	288619	-	507	-	-	-
Eri011909	52.148	105.09	-1.0158	6.01912e-05	0.00145548	ERIdvaD_GLEAN_10009990	scaffold1822	336233	337621	-	885	-	-	-
Eri011910	217.827	517.551	-1.24937	1.1697e-09	9.52354e-08	ERIdvaD_GLEAN_10009991	scaffold1822	341126	341864	-	387	-	-	-
Eri012006	19.0793	52.0107	-1.45847	0.000309179	0.00580809	ERIdvaD_GLEAN_10012104	scaffold185	539454	540662	-	1209	-	-	-
Eri012074	35.6877	67.5669	-0.925213	0.00165751	0.0226431	ERIdvaD_GLEAN_10006394	scaffold1878	128285	131277	+	1698	-	-	-
Eri012094	55.429	106.153	-0.942715	0.000322283	0.00601832	ERIdvaD_GLEAN_10006412	scaffold1878	320398	321688	+	756	-	-	-
Eri012096	273.499	367.125	-0.42499	0.00264695	0.0327583	ERIdvaD_GLEAN_10006413	scaffold1878	349290	351079	-	1092	-	-	-
Eri012121	4088.1	10836.6	-1.40647	3.90837e-13	5.36672e-11	ERIdvaD_GLEAN_10014854	scaffold188	273673	279823	+	228	-	-	-
Eri012133	27.0736	89.6163	-1.73587	8.55685e-09	5.77302e-07	ERIdvaD_GLEAN_10014864	scaffold188	402758	406450	-	648	-	-	-
Eri012154	2373.36	3243.66	-0.450832	5.43139e-05	0.00133198	ERIdvaD_GLEAN_10014885	scaffold188	702516	705739	-	783	-	-	-
Eri012212	32.8751	86.5046	-1.40629	5.49599e-06	0.000186632	CUFF142.82.1	scaffold189	320854	323444	+	1800	-	-	-
Eri012286	0	44.4951	-7.8564	4.15145e-10	3.60978e-08	ERIdvaD_GLEAN_10003234	scaffold1901	134406	134933	+	387	-	-	-
Eri012292	99.6905	218.09	-1.12665	6.47238e-06	0.000215973	ERIdvaD_GLEAN_10001819	scaffold1903	96118	97795	+	645	-	-	Cu_bind_like
Eri012321	60.523	324.438	-2.42469	9.7169e-21	3.36234e-18	ERIdvaD_GLEAN_10015814	scaffold191	293075	298229	+	2100	-	-	MFS_1
Eri012331	167.2	350.226	-1.06536	1.5916e-06	6.40396e-05	ERIdvaD_GLEAN_10015823	scaffold191	507811	512505	+	2127	-	-	Peptidase_S8
Eri012338	571.506	824.182	-0.528111	4.89085e-05	0.00122194	-	scaffold191	600979	605552	+	642	-	-	K-box
Eri012358	39.2532	82.559	-1.07901	0.00183504	0.0244977	ERIdvaD_GLEAN_10003419	scaffold1915	220724	221677	-	954	-	-	-
Eri012364	356.857	560.832	-0.653249	0.000568478	0.0095546	ERIdvaD_GLEAN_10007206	scaffold192	40071	45431	-	3318	-	-	ABC_membrane
Eri012365	77.9391	149.41	-0.937749	0.000562552	0.00949561	ERIdvaD_GLEAN_10007207	scaffold192	49492	54864	-	4464	-	-	ABC_membrane
Eri012440	364.168	537.027	-0.561205	0.00264476	0.0327547	ERIdvaD_GLEAN_10006188	scaffold194	144874	146163	-	1290	-	-	p450
Eri012443	5.85361	38.9829	-2.72693	1.68383e-07	8.51838e-06	ERIdvaD_GLEAN_10006190	scaffold194	217591	219140	-	1047	-	-	Pkinase
Eri012446	4.56851	26.2857	-2.53509	4.5024e-05	0.0011372	ERIdvaD_GLEAN_10006192	scaffold194	267333	268358	+	1026	-	-	Pkinase
Eri012475	1829.99	2504.87	-0.452908	3.87445e-05	0.00100425	ERIdvaD_GLEAN_10014376	scaffold195	521285	522874	+	1458	-	-	Glyco_hydro_17
Eri012492	31.4967	66.8992	-1.08619	0.000882006	0.0135584	ERIdvaD_GLEAN_10014392	scaffold195	691495	697320	-	1566	-	-	Sugar_tr
Eri012519	1187.88	1606	-0.43455	0.000331726	0.00613834	ERIdvaD_GLEAN_10001924	scaffold1953	36028	39116	-	1149	-	-	p450
Eri012540	244.82	372.498	-0.60662	0.000116386	0.00257008	ERIdvaD_GLEAN_10005281	scaffold1954	305137	306709	-	624	-	-	-
Eri012544	83.1711	149.724	-0.852393	0.000117738	0.0025933	ERIdvaD_GLEAN_10019993	scaffold196	130587	134968	-	726	-	-	WRKY
Eri012561	372.082	639.823	-0.783537	1.86506e-09	1.48702e-07	CUFF146.101.1	scaffold196	826992	830486	-	1077	-	-	ADH_N
Eri012600	87.8977	205.677	-1.2254	8.06406e-05	0.0018816	ERIdvaD_GLEAN_10012881	scaffold197	195370	196874	-	837	-	-	-
Eri012602	26.3148	69.4154	-1.39737	2.85266e-05	0.000768175	ERIdvaD_GLEAN_10012883	scaffold197	201480	202478	+	612	-	-	-
Eri012622	2177.42	2789.88	-0.357643	0.00135119	0.0191777	ERIdvaD_GLEAN_10012902	scaffold197	537816	542695	+	4137	-	-	-
Eri012673	1012.29	2052.69	-1.02	2.59251e-19	7.23457e-17	ERIdvaD_GLEAN_10015321	scaffold198	333086	336044	+	2244	-	-	Response_reg
Eri012731	1453.95	1874.76	-0.366894	0.000611389	0.0101467	ERIdvaD_GLEAN_10017962	scaffold199	178894	181117	+	1464	-	-	-
Eri012761	44.9167	120.227	-1.42098	8.02393e-09	5.47637e-07	ERIdvaD_GLEAN_10017989	scaffold199	757492	760913	-	1365	-	-	-
Eri012804	193.017	318.389	-0.722524	0.000226904	0.00445857	ERIdvaD_GLEAN_10018911	scaffold2	383607	394376	+	3720	-	-	-
Eri012902	127.239	235.867	-0.89324	5.12193e-05	0.00127141	ERIdvaD_GLEAN_10001824	scaffold2014	25828	26133	-	306	-	-	-
Eri012906	1655.53	2189.68	-0.403336	0.00282891	0.0345408	ERIdvaD_GLEAN_10001828	scaffold2014	55998	57659	+	576	-	-	zf-A20
Eri012914	21.6511	47.3889	-1.13236	0.00228338	0.0291019	ERIdvaD_GLEAN_10001835	scaffold2014	134427	137166	-	519	-	-	-
Eri012930	35.2549	66.8292	-0.931274	0.00307234	0.0368499	ERIdvaD_GLEAN_10002787	scaffold2019	167509	169642	-	1299	-	-	-
Eri012975	1624.49	2168.78	-0.417158	0.00396727	0.04474	ERIdvaD_GLEAN_10001325	scaffold2051	12029	13171	+	1143	-	-	-
Eri012998	561.241	902.472	-0.68602	7.50397e-09	5.16222e-07	ERIdvaD_GLEAN_10031576	scaffold206	96373	100640	+	1635	-	-	-
Eri013052	99.7678	234.305	-1.23104	2.92398e-09	2.21397e-07	ERIdvaD_GLEAN_10031626	scaffold206	1200840	1203739	-	1380	-	-	Sugar_tr
Eri013061	142.46	226.959	-0.67289	7.40265e-05	0.00174611	ERIdvaD_GLEAN_10031635	scaffold206	1354443	1357885	-	1239	-	-	-
Eri013095	273.047	923.341	-1.75644	4.47157e-34	5.15766e-31	ERIdvaD_GLEAN_10031659	scaffold206	2261710	2265962	+	2010	-	-	Sulfate_transp
Eri013126	159.622	254.224	-0.670933	0.000429985	0.00759509	ERIdvaD_GLEAN_10011872	scaffold208	8461	11183	-	909	-	-	Homeobox
Eri013132	190.511	270.01	-0.501348	0.00331543	0.0389687	ERIdvaD_GLEAN_10011878	scaffold208	50918	55704	-	2334	-	-	-
Eri013182	336.972	540.866	-0.683036	4.31026e-07	1.98072e-05	ERIdvaD_GLEAN_10011929	scaffold208	464032	469469	+	3051	-	-	E1-E2_ATPase
Eri013189	4.2814	26.8688	-2.67474	2.6419e-05	0.000719824	ERIdvaD_GLEAN_10011936	scaffold208	534948	536067	+	681	-	-	-
Eri013195	187.602	416.026	-1.15014	4.45857e-12	5.21216e-10	ERIdvaD_GLEAN_10011944	scaffold208	577395	580524	+	2316	-	-	Peptidase_S8
Eri013230	118.715	226.457	-0.930511	3.60002e-07	1.69025e-05	ERIdvaD_GLEAN_10009419	scaffold209	311277	314804	+	2268	-	-	Pkinase
Eri013244	266.496	418.572	-0.652586	6.68071e-06	0.000222495	ERIdvaD_GLEAN_10007492	scaffold21	97587	99468	-	1233	-	-	Pkinase
Eri013296	969.557	1504.19	-0.633564	0.000170343	0.00352114	ERIdvaD_GLEAN_10011131	scaffold210	332817	337252	+	2205	-	-	-
Eri013318	212.635	287.173	-0.433119	0.00426045	0.0471005	CUFF157.3.1	scaffold2101	5960	8668	-	1305	-	-	-
Eri013326	34.2156	73.4156	-1.09751	0.000254466	0.00492467	ERIdvaD_GLEAN_10003938	scaffold2101	89697	95635	+	3201	-	-	Glycos_transf_1
Eri013340	1.1419	12.5862	-3.55837	0.00156537	0.0215717	CUFF157.44.1	scaffold2107	32462	33876	-	426	-	-	-
Eri013401	556.817	972.31	-0.804801	6.16364e-09	4.31742e-07	ERIdvaD_GLEAN_10027705	scaffold212	851503	852294	+	792	-	-	-
Eri013402	202.225	435.865	-1.11076	6.52089e-09	4.54924e-07	ERIdvaD_GLEAN_10027706	scaffold212	858142	867181	+	885	-	-	-
Eri013403	62.5727	281.458	-2.17022	4.00656e-22	1.49074e-19	ERIdvaD_GLEAN_10027707	scaffold212	867595	868119	-	417	-	-	-
Eri013414	116.278	363.779	-1.64949	9.36421e-16	1.78038e-13	CUFF157.195.1	scaffold212	1046938	1050065	-	1581	-	-	Sugar_tr
Eri013417	2431.27	4467.19	-0.877672	2.3674e-17	5.25122e-15	ERIdvaD_GLEAN_10027717	scaffold212	1137510	1140860	-	1440	-	-	Sugar_tr
Eri013469	177.267	309.274	-0.804326	5.61652e-05	0.00136481	ERIdvaD_GLEAN_10005883	scaffold213	261798	262436	+	639	-	-	AP2
Eri013511	0.33347	9.19261	-4.61865	0.00119532	0.0173424	ERIdvaD_GLEAN_10004083	scaffold2145	181722	184032	-	1098	-	-	DUF6
Eri013547	302.421	412.96	-0.44905	0.00157091	0.0216394	ERIdvaD_GLEAN_10006462	scaffold2152	339252	342884	-	1194	-	-	-
Eri013578	2228.97	3156.22	-0.501874	0.000413763	0.0073536	ERIdvaD_GLEAN_10017665	scaffold216	819453	824176	+	1218	-	-	HMGL-like
Eri013601	472.937	673.904	-0.511349	0.000325823	0.00606479	ERIdvaD_GLEAN_10001194	scaffold2162	31113	39388	+	4728	-	-	PIP5K
Eri013638	2809.97	3960.7	-0.49522	1.12096e-05	0.000346017	ERIdvaD_GLEAN_10021660	scaffold217	497807	501443	+	1194	-	-	RRM_1
Eri013639	318.78	465.174	-0.54648	0.000159592	0.00334171	ERIdvaD_GLEAN_10021661	scaffold217	508478	524164	+	1596	-	-	-
Eri013654	175.516	382.72	-1.1253	4.93818e-09	3.54514e-07	ERIdvaD_GLEAN_10021678	scaffold217	693470	694720	-	339	-	-	SUI1
Eri013659	140.866	252.015	-0.838133	1.74361e-05	0.000509149	ERIdvaD_GLEAN_10021683	scaffold217	761197	762621	+	630	-	-	-
Eri013661	15.508	39.3042	-1.33936	0.00406968	0.0455002	ERIdvaD_GLEAN_10021685	scaffold217	776998	780282	+	516	-	-	-
Eri013674	1857.43	2418.84	-0.381363	0.000678405	0.0110262	ERIdvaD_GLEAN_10021696	scaffold217	945695	946180	+	486	-	-	-
Eri013703	37.398	106.439	-1.51481	3.85132e-06	0.000137767	ERIdvaD_GLEAN_10016349	scaffold218	45616	49808	-	2142	-	-	Ion_trans
Eri013735	423.845	577.519	-0.446506	0.000325473	0.00606154	CUFF160.73.1	scaffold218	275163	283202	-	1629	-	-	-
Eri013798	979.787	1275.02	-0.380457	0.00259544	0.0322709	ERIdvaD_GLEAN_10001681	scaffold2183	24807	27036	-	828	-	-	Tetraspannin
Eri013799	453.099	733.87	-0.695892	0.000101205	0.00228442	ERIdvaD_GLEAN_10000919	scaffold2185	10705	15741	+	1419	-	-	MFS_1
Eri013806	80.7901	175.479	-1.11865	0.000738667	0.0118006	ERIdvaD_GLEAN_10000906	scaffold2189	31402	33011	-	1143	-	-	GRAS
Eri013814	16.0334	42.5248	-1.411	0.00136357	0.0193296	ERIdvaD_GLEAN_10014567	scaffold219	60453	64451	-	1311	-	-	-
Eri013815	22.2181	61.6584	-1.46601	0.000376695	0.00679843	CUFF161.27.1	scaffold219	71884	72291	-	159	-	-	-
Eri013823	1945.63	3735.23	-0.941262	3.0472e-11	3.20493e-09	CUFF161.40.1	scaffold219	213310	220777	-	2013	-	-	E1-E2_ATPase
Eri013877	764.029	1087.24	-0.50852	4.16586e-05	0.001067	ERIdvaD_GLEAN_10003495	scaffold2197	41950	43416	+	1467	-	-	-
Eri013884	315.421	598.69	-0.92494	6.24553e-08	3.49699e-06	ERIdvaD_GLEAN_10003500	scaffold2197	143992	145988	-	1323	-	-	Alpha_L_fucos
Eri013914	563.542	939.71	-0.73721	1.18045e-09	9.56609e-08	ERIdvaD_GLEAN_10033089	scaffold22	282201	284974	+	1617	-	-	Aldedh
Eri013936	80.6943	161.881	-1.00017	0.000446728	0.00784279	ERIdvaD_GLEAN_10033111	scaffold22	484790	486656	-	1014	-	-	Glyco_transf_8
Eri013939	468.373	644.827	-0.460439	0.000225099	0.00442563	ERIdvaD_GLEAN_10033115	scaffold22	504195	508288	-	1521	-	-	-
Eri013959	1.47457	17.6761	-3.64889	0.000113424	0.00251885	ERIdvaD_GLEAN_10033131	scaffold22	757318	758107	-	612	-	-	-
Eri013965	793.827	1014.25	-0.35373	0.0011629	0.0170076	CUFF162.145.1	scaffold22	820649	824564	-	1287	-	-	Adap_comp_sub
Eri013986	330.625	441.054	-0.41537	0.00189393	0.0251383	ERIdvaD_GLEAN_10033156	scaffold22	963387	966120	-	1179	-	-	-
Eri013989	78.9396	170.686	-1.11247	5.26644e-05	0.00129797	ERIdvaD_GLEAN_10033158	scaffold22	1043536	1044779	-	252	-	-	-
Eri013993	410.63	685.308	-0.738042	4.97121e-09	3.56146e-07	ERIdvaD_GLEAN_10033162	scaffold22	1095733	1096518	-	699	-	-	-
Eri014016	252.326	426.705	-0.756458	1.06713e-06	4.50314e-05	ERIdvaD_GLEAN_10033185	scaffold22	1296110	1301689	+	1638	-	-	-
Eri014018	65.8053	222.972	-1.75226	1.15848e-11	1.28897e-09	ERIdvaD_GLEAN_10033187	scaffold22	1312713	1316882	+	2496	-	-	-
Eri014019	79.082	210.255	-1.40935	5.83466e-08	3.29897e-06	ERIdvaD_GLEAN_10033188	scaffold22	1322174	1324416	+	1833	-	-	-
Eri014029	668.695	899.776	-0.428495	0.000571284	0.00959619	ERIdvaD_GLEAN_10033198	scaffold22	1439559	1442920	-	1209	-	-	-
Eri014100	289.602	501.356	-0.790817	5.63803e-07	2.50762e-05	ERIdvaD_GLEAN_10033262	scaffold22	2185644	2187085	-	1311	-	-	p450
Eri014111	1329.21	1728.59	-0.379004	0.000195809	0.00395308	ERIdvaD_GLEAN_10033273	scaffold22	2304401	2308225	-	1170	-	-	Chal_sti_synt_N
Eri014119	190.653	293.112	-0.620803	0.000588274	0.00983384	ERIdvaD_GLEAN_10033281	scaffold22	2443214	2446484	+	1323	-	-	-
Eri014138	115.441	433.463	-1.91113	7.26234e-16	1.41179e-13	ERIdvaD_GLEAN_10033301	scaffold22	2733522	2735043	-	1137	-	-	-
Eri014143	57.9513	118.153	-1.03092	1.72456e-05	0.000504439	ERIdvaD_GLEAN_10033304	scaffold22	2781936	2783172	+	765	-	-	-
Eri014189	494.755	784.141	-0.664822	3.33527e-05	0.000880995	ERIdvaD_GLEAN_10033343	scaffold22	3389256	3391921	+	1245	-	-	Peptidase_S10
Eri014212	368.855	492.385	-0.416271	0.00129225	0.0184699	ERIdvaD_GLEAN_10033365	scaffold22	3664099	3665591	+	1149	-	-	-
Eri014233	75.0834	138.659	-0.886064	0.000166408	0.00345216	ERIdvaD_GLEAN_10005473	scaffold221	123187	125983	-	2055	-	-	Peptidase_S8
Eri014248	652.076	1020.55	-0.645823	5.92628e-08	3.33442e-06	ERIdvaD_GLEAN_10021536	scaffold222	24910	28542	+	1176	-	-	PP2C
Eri014264	72.798	142.24	-0.967505	5.43931e-06	0.000185435	ERIdvaD_GLEAN_10021551	scaffold222	221610	225014	-	942	-	-	-
Eri014291	2361.8	3279.93	-0.473785	0.0040356	0.0452214	ERIdvaD_GLEAN_10021578	scaffold222	543599	545568	-	453	-	-	-
Eri014328	134.597	233.366	-0.795422	5.13873e-06	0.000176229	ERIdvaD_GLEAN_10021608	scaffold222	863427	868897	+	2196	-	-	-
Eri014365	80.0383	196.966	-1.30047	3.41423e-10	3.06864e-08	ERIdvaD_GLEAN_10003515	scaffold223	179493	183339	+	2601	-	-	Pkinase
Eri014395	99.2567	157.67	-0.668875	0.00064595	0.0105933	CUFF164.90.2	scaffold2246	153813	157359	+	981	-	-	SRF-TF
Eri014427	11.7519	41.8889	-1.85193	3.20241e-05	0.000850552	ERIdvaD_GLEAN_10000987	scaffold2265	71194	72429	-	948	-	-	Peptidase_C1
Eri014440	1394.37	2225.88	-0.67502	9.62221e-11	9.45901e-09	ERIdvaD_GLEAN_10027754	scaffold227	159425	164157	-	1200	-	-	KNOX2
Eri014443	12.3677	39.6059	-1.67112	0.000134243	0.00289964	CUFF164.175.1	scaffold227	248661	250102	+	843	-	-	Myb_DNA-binding
Eri014451	1674.35	2610.12	-0.640508	2.33421e-06	8.92493e-05	ERIdvaD_GLEAN_10027765	scaffold227	309626	309820	+	195	-	-	-
Eri014452	556.694	770.618	-0.469168	0.00111003	0.0163839	ERIdvaD_GLEAN_10027766	scaffold227	314877	320582	-	711	-	-	-
Eri014453	9975.27	14120.5	-0.501356	8.47839e-05	0.00197004	ERIdvaD_GLEAN_10027767	scaffold227	325785	329169	-	1488	-	-	-
Eri014487	21610.7	43581.2	-1.01196	3.90606e-09	2.89425e-07	ERIdvaD_GLEAN_10027803	scaffold227	880064	880534	+	471	-	-	-
Eri014489	1606.73	4711.73	-1.55217	6.25142e-20	1.84887e-17	ERIdvaD_GLEAN_10027805	scaffold227	886196	887076	+	471	-	-	-
Eri014490	1237.83	3283.68	-1.40772	1.55973e-18	3.96847e-16	ERIdvaD_GLEAN_10027806	scaffold227	889029	890004	+	471	-	-	-
Eri014491	5701.11	9217.56	-0.693154	0.00109129	0.0161583	ERIdvaD_GLEAN_10027807	scaffold227	908997	909787	+	471	-	-	-
Eri014498	154.643	285.081	-0.883442	9.9484e-06	0.000313519	ERIdvaD_GLEAN_10027812	scaffold227	983078	988145	-	1032	-	-	-
Eri014499	252.596	437.958	-0.794189	9.31615e-06	0.000296021	ERIdvaD_GLEAN_10027813	scaffold227	1001228	1006347	+	2661	-	-	-
Eri014535	132.689	220.717	-0.734902	5.09045e-05	0.00126541	ERIdvaD_GLEAN_10027841	scaffold227	1405955	1408176	+	1152	-	-	-
Eri014543	131.509	197.456	-0.586028	0.00110675	0.0163592	ERIdvaD_GLEAN_10027849	scaffold227	1473561	1474611	+	732	-	-	-
Eri014550	72.842	205.691	-1.49724	2.21709e-12	2.73018e-10	ERIdvaD_GLEAN_10027857	scaffold227	1527496	1528814	+	540	-	-	AP2
Eri014556	13.66	34.6535	-1.34751	0.00317687	0.0378311	ERIdvaD_GLEAN_10027863	scaffold227	1587309	1588433	+	1125	-	-	-
Eri014638	2905.65	3614.89	-0.315199	0.00114083	0.0167343	ERIdvaD_GLEAN_10016904	scaffold228	470964	474688	-	1926	-	-	-
Eri014639	550.898	760.744	-0.466147	0.00361045	0.041561	ERIdvaD_GLEAN_10016905	scaffold228	486315	488333	+	1071	-	-	-
Eri014773	44.1585	551.168	-3.64772	8.3685e-59	4.82625e-55	ERIdvaD_GLEAN_10020297	scaffold23	149181	151568	-	1647	-	-	-
Eri014774	58.0886	454.675	-2.97576	1.58527e-38	2.49341e-35	ERIdvaD_GLEAN_10020298	scaffold23	155278	159062	-	1770	-	-	-
Eri014779	100.069	174.404	-0.799317	0.00236545	0.0299933	ERIdvaD_GLEAN_10020303	scaffold23	283662	285668	+	570	-	-	-
Eri014780	660.396	2774.09	-2.07067	2.43614e-21	8.51492e-19	ERIdvaD_GLEAN_10020304	scaffold23	288975	289846	-	357	-	-	-
Eri014787	291.24	481.257	-0.724451	0.000239556	0.00467532	ERIdvaD_GLEAN_10020309	scaffold23	371559	372719	-	495	-	-	Usp
Eri014791	2.09434	16.2435	-2.95859	0.000342559	0.00629171	ERIdvaD_GLEAN_10020312	scaffold23	450786	451136	-	351	-	-	-
Eri014796	534.545	924.966	-0.791339	1.26701e-08	8.27713e-07	ERIdvaD_GLEAN_10020317	scaffold23	546729	557117	+	1830	-	-	Pkinase_Tyr
Eri014797	159.883	318.477	-0.993311	2.65342e-07	1.28956e-05	ERIdvaD_GLEAN_10020318	scaffold23	562675	563115	-	441	-	-	-
Eri014873	310.909	499.484	-0.684542	1.61356e-05	0.000477621	CUFF168.71.1	scaffold231	375229	377111	+	1035	-	-	-
Eri014878	208.461	459.808	-1.14226	1.14e-12	1.48299e-10	ERIdvaD_GLEAN_10015861	scaffold231	418241	420061	+	1089	-	-	-
Eri014909	15.7999	88.9488	-2.50021	3.32712e-12	3.96994e-10	CUFF169.9.1	scaffold232	140680	144331	+	1185	-	-	DUF6
Eri014910	100.668	442.888	-2.13709	2.82698e-30	2.27493e-27	ERIdvaD_GLEAN_10026942	scaffold232	150571	154740	+	1092	-	-	DUF6
Eri014915	76.6448	294.722	-1.95094	6.22629e-18	1.46563e-15	ERIdvaD_GLEAN_10026946	scaffold232	380663	382656	+	1119	-	-	DUF6
Eri014943	29.1168	80.3308	-1.46204	5.9457e-07	2.62422e-05	ERIdvaD_GLEAN_10026969	scaffold232	1276957	1282961	+	1485	-	-	Peptidase_M20
Eri015002	264.211	542.346	-1.04017	1.45316e-10	1.37763e-08	ERIdvaD_GLEAN_10027369	scaffold234	125040	127882	+	1956	-	-	ABC2_membrane
Eri015010	1849.77	2514.67	-0.442971	2.45866e-05	0.000675215	ERIdvaD_GLEAN_10027376	scaffold234	170490	175354	+	2292	-	-	-
Eri015029	7442.53	11138.9	-0.581757	4.73638e-06	0.000164183	ERIdvaD_GLEAN_10027394	scaffold234	344014	346148	+	828	-	-	-
Eri015062	214.977	374.678	-0.799904	1.00512e-07	5.39228e-06	ERIdvaD_GLEAN_10027426	scaffold234	562018	567174	-	1332	-	-	-
Eri015072	16.4149	53.4053	-1.69559	0.000344003	0.00631488	ERIdvaD_GLEAN_10027436	scaffold234	626083	627410	-	1182	-	-	-
Eri015076	15.8511	68.7308	-2.12486	9.71956e-07	4.12164e-05	ERIdvaD_GLEAN_10027440	scaffold234	649658	652361	+	2100	-	-	Peptidase_S8
Eri015089	142.455	308.71	-1.11918	2.12523e-07	1.05965e-05	ERIdvaD_GLEAN_10027453	scaffold234	794049	796949	+	2805	-	-	Pkinase
Eri015093	108.914	228.538	-1.06836	3.45182e-06	0.000124941	ERIdvaD_GLEAN_10027457	scaffold234	831342	832097	-	339	-	-	-
Eri015106	40.0667	95.018	-1.2485	2.86894e-05	0.00077196	ERIdvaD_GLEAN_10027470	scaffold234	910303	910710	+	408	-	-	-
Eri015109	192.546	301.602	-0.647846	0.00341195	0.0398057	ERIdvaD_GLEAN_10027473	scaffold234	920479	926493	+	1191	-	-	-
Eri015113	53.6251	117.506	-1.13394	2.10797e-05	0.000600022	CUFF170.221.1	scaffold234	943324	945507	+	678	-	-	-
Eri015125	940.455	1215.68	-0.370585	0.00192331	0.02546	ERIdvaD_GLEAN_10027488	scaffold234	1056707	1062175	-	3252	-	-	-
Eri015126	81.8896	134.325	-0.712317	0.00174859	0.0236077	CUFF170.242.1	scaffold234	1084145	1086824	-	480	-	-	Auxin_inducible
Eri015161	1085.89	2072.42	-0.932831	2.0735e-10	1.93395e-08	ERIdvaD_GLEAN_10027516	scaffold234	1495292	1498599	+	1221	-	-	DUF6
Eri015166	3769.06	4722.91	-0.325522	0.00261349	0.0324604	ERIdvaD_GLEAN_10027523	scaffold234	1538781	1542849	-	2241	-	-	-
Eri015167	23.7918	97.3119	-2.03673	2.45982e-11	2.62707e-09	ERIdvaD_GLEAN_10027524	scaffold234	1549993	1552596	+	1926	-	-	-
Eri015181	21.2201	47.6199	-1.16449	0.00251036	0.0314295	CUFF170.330.1	scaffold234	1653229	1653533	+	162	-	-	-
Eri015183	595.798	887.755	-0.574956	4.22904e-06	0.000148868	ERIdvaD_GLEAN_10027536	scaffold234	1705685	1707544	-	471	-	-	bZIP_1
Eri015187	131.14	226.09	-0.787402	8.6919e-05	0.00201181	ERIdvaD_GLEAN_10027539	scaffold234	1752953	1755859	+	1257	-	-	-
Eri015195	38.3465	233.621	-2.61529	3.79165e-26	2.08258e-23	ERIdvaD_GLEAN_10027547	scaffold234	1831259	1835467	-	1323	-	-	p450
Eri015201	567.696	1278.75	-1.17159	8.52548e-07	3.66014e-05	ERIdvaD_GLEAN_10027552	scaffold234	1880458	1883338	-	1194	-	-	-
Eri015211	1206.06	2999.92	-1.31448	1.19973e-21	4.23617e-19	ERIdvaD_GLEAN_10027562	scaffold234	1931804	1938963	-	1485	-	-	NmrA
Eri015221	1330.47	1908.92	-0.520821	0.00359763	0.041456	ERIdvaD_GLEAN_10003003	scaffold2344	142532	145238	+	579	-	-	-
Eri015246	149.103	236.928	-0.668901	0.000314062	0.00588386	ERIdvaD_GLEAN_10003780	scaffold2351	69981	71078	+	1098	-	-	-
Eri015277	887.011	1199.94	-0.436117	0.0039102	0.0442751	ERIdvaD_GLEAN_10010374	scaffold236	324621	330085	+	2418	-	-	-
Eri015318	482.022	836.361	-0.795225	0.000175012	0.00360688	ERIdvaD_GLEAN_10008453	scaffold237	250368	250691	+	324	-	-	-
Eri015330	703.547	894.689	-0.346483	0.0029685	0.0358907	ERIdvaD_GLEAN_10008464	scaffold237	393138	395099	+	1287	-	-	HLH
Eri015342	378.749	516.618	-0.447651	0.00109303	0.0161772	ERIdvaD_GLEAN_10012944	scaffold238	103864	104732	-	456	-	-	Auxin_inducible
Eri015351	12.8979	55.8322	-2.11649	1.50694e-07	7.71371e-06	ERIdvaD_GLEAN_10012950	scaffold238	398574	402176	-	933	-	-	Aldo_ket_red
Eri015357	887.169	1120.5	-0.337153	0.00427257	0.0471559	ERIdvaD_GLEAN_10012954	scaffold238	546548	549796	+	2187	-	-	-
Eri015387	197.212	309.301	-0.649769	0.00073571	0.011765	ERIdvaD_GLEAN_10024281	scaffold24	417193	418304	-	624	-	-	-
Eri015390	749.68	1289.3	-0.782334	2.30658e-05	0.000641771	ERIdvaD_GLEAN_10024284	scaffold24	457404	463853	-	2634	-	-	START
Eri015402	1136.96	1442.94	-0.344206	0.00135018	0.0191777	ERIdvaD_GLEAN_10024294	scaffold24	686693	690401	-	2100	-	-	-
Eri015404	2133.93	2740.51	-0.361185	0.000951181	0.0144169	ERIdvaD_GLEAN_10024296	scaffold24	712847	714814	-	747	-	-	-
Eri015457	4552.52	6169.64	-0.438584	0.000770881	0.0121692	CUFF175.9.1	scaffold240	73663	76819	+	897	-	-	-
Eri015467	60.4752	125.896	-1.05658	7.11766e-05	0.00168809	ERIdvaD_GLEAN_10010164	scaffold240	150738	152490	-	519	-	-	-
Eri015487	225.196	328.01	-0.544374	0.00406475	0.0454598	ERIdvaD_GLEAN_10010178	scaffold240	395616	401034	-	2955	-	-	-
Eri015489	666.649	850.683	-0.35128	0.00333377	0.0391311	ERIdvaD_GLEAN_10010180	scaffold240	414017	415832	-	726	-	-	-
Eri015550	19.0818	81.6883	-2.0982	3.52304e-09	2.62168e-07	ERIdvaD_GLEAN_10025409	scaffold241	986932	987147	-	216	-	-	-
Eri015634	708.423	1086.81	-0.617876	9.06372e-06	0.0002904	ERIdvaD_GLEAN_10022335	scaffold242	393547	395475	+	1056	-	-	-
Eri015636	4030.69	6518.09	-0.693408	0.00016979	0.0035139	ERIdvaD_GLEAN_10022336	scaffold242	399738	401983	-	1008	-	-	-
Eri015655	0.999604	13.7358	-3.73051	0.000494864	0.00853203	ERIdvaD_GLEAN_10022348	scaffold242	615304	616775	-	1206	-	-	-
Eri015656	9.94626	97.4668	-3.31302	4.65285e-17	1.00002e-14	ERIdvaD_GLEAN_10022349	scaffold242	617273	620211	-	1842	-	-	-
Eri015661	114.957	171.194	-0.576855	0.00254199	0.0317416	ERIdvaD_GLEAN_10022354	scaffold242	658808	663494	+	2106	-	-	Bromodomain
Eri015694	211.565	328.838	-0.635671	0.000397191	0.00710284	CUFF177.155.1	scaffold242	1077444	1078502	-	411	-	-	Histone
Eri015703	360.05	590.209	-0.714503	2.42444e-07	1.19368e-05	ERIdvaD_GLEAN_10022385	scaffold242	1154786	1156502	-	1233	-	-	Pkinase
Eri015735	60.0938	122.825	-1.02864	2.22302e-05	0.000624377	CUFF178.22.1	scaffold243	54261	57611	-	1224	-	-	-
Eri015755	51.7227	115.604	-1.16097	1.17104e-05	0.000359553	ERIdvaD_GLEAN_10014442	scaffold243	288916	292015	-	1758	-	-	-
Eri015815	66.1895	121.173	-0.873657	0.00051485	0.0088326	CUFF179.42.1	scaffold2442	74737	86347	-	4113	-	-	NB-ARC
Eri015822	51.9594	98.7115	-0.928761	0.000299228	0.00564569	CUFF179.70.1	scaffold245	76148	78542	-	1218	-	-	-
Eri015826	406.683	596.101	-0.551262	8.83225e-05	0.0020402	CUFF179.79.2	scaffold245	130612	137736	-	660	-	-	-
Eri015846	663.096	1050.81	-0.664339	0.00179191	0.0240783	ERIdvaD_GLEAN_10010825	scaffold245	425579	426726	+	336	-	-	-
Eri015878	1102.91	1547.67	-0.488903	0.000662854	0.0108192	ERIdvaD_GLEAN_10005583	scaffold247	160326	163838	-	1218	-	-	Exonuc_X-T
Eri015897	560.143	740.004	-0.40115	0.000909612	0.0139087	ERIdvaD_GLEAN_10001796	scaffold2474	51872	55383	+	1449	-	-	-
Eri015951	981.78	1257.42	-0.356779	0.00363636	0.0418037	ERIdvaD_GLEAN_10033381	scaffold25	77018	80344	+	1821	-	-	Pkinase
Eri015966	1678.84	2223.74	-0.405796	0.00396461	0.0447301	ERIdvaD_GLEAN_10033394	scaffold25	371621	375314	+	3429	-	-	-
Eri015990	867.497	1645.35	-0.923101	7.16949e-14	1.07863e-11	ERIdvaD_GLEAN_10033414	scaffold25	748354	752173	+	1902	-	-	2-Hacid_dh_C
Eri016065	3827.51	5594.22	-0.54749	3.56872e-08	2.12179e-06	ERIdvaD_GLEAN_10033473	scaffold25	1941284	1944034	-	1164	-	-	AP2
Eri016126	63.1388	153.652	-1.28137	2.52951e-08	1.55468e-06	CUFF180.407.1	scaffold25	3459249	3466465	-	2283	-	-	-
Eri016170	227.411	544.78	-1.25883	5.96214e-16	1.16558e-13	CUFF181.38.1	scaffold250	486637	488131	-	384	-	-	-
Eri016179	293.837	457.248	-0.637967	0.00240277	0.0303553	CUFF181.48.2	scaffold251	123000	124395	+	1092	-	-	-
Eri016184	132.731	232.263	-0.807809	6.37274e-05	0.00153329	ERIdvaD_GLEAN_10016587	scaffold251	219010	222686	+	1767	-	-	-
Eri016228	235.203	358.458	-0.609603	0.000131558	0.00284697	CUFF181.149.2	scaffold251	678732	681092	-	1392	-	-	-
Eri016247	67.561	138.118	-1.03042	3.05823e-06	0.000112819	CUFF181.182.2	scaffold251	855757	876034	+	3879	-	-	NB-ARC
Eri016249	48.2912	83.6709	-0.797389	0.00268732	0.0331394	ERIdvaD_GLEAN_10016644	scaffold251	905520	909711	+	3891	-	-	NB-ARC
Eri016279	138.984	223.723	-0.689956	0.000175246	0.00360739	ERIdvaD_GLEAN_10019333	scaffold253	213682	220902	+	1599	-	-	Glyco_transf_8
Eri016304	483.222	693.361	-0.521161	0.000626724	0.0103444	ERIdvaD_GLEAN_10019356	scaffold253	551549	552136	-	588	-	-	-
Eri016308	377.126	731.163	-0.95518	1.82982e-13	2.62727e-11	ERIdvaD_GLEAN_10019359	scaffold253	620884	623049	-	1845	-	-	-
Eri016345	385.698	1445.82	-1.90763	4.73545e-47	1.82067e-43	ERIdvaD_GLEAN_10014164	scaffold254	201176	201559	+	384	-	-	-
Eri016352	136.593	244.724	-0.843024	4.36636e-06	0.00015277	ERIdvaD_GLEAN_10014172	scaffold254	242532	244844	+	1017	-	-	-
Eri016373	183.214	395.705	-1.11042	6.65563e-09	4.6246e-07	ERIdvaD_GLEAN_10014191	scaffold254	566960	570280	+	2148	-	-	-
Eri016377	553.685	890.478	-0.686114	6.03046e-09	4.2327e-07	ERIdvaD_GLEAN_10014194	scaffold254	615626	617418	+	1236	-	-	-
Eri016477	101.476	192.996	-0.928982	4.31955e-06	0.000151592	CUFF183.150.2	scaffold256	620153	621454	-	297	-	-	-
Eri016546	7.04268	28.6024	-2.03394	0.00049569	0.00854201	CUFF184.83.1	scaffold257	519701	521394	-	1017	-	-	Pkinase_Tyr
Eri016549	1557.95	2009.21	-0.36677	0.000362428	0.00656945	ERIdvaD_GLEAN_10014733	scaffold257	558058	560900	+	1215	-	-	-
Eri016564	7810.18	13064.5	-0.742213	9.70045e-06	0.000307104	ERIdvaD_GLEAN_10014747	scaffold257	668589	669843	+	345	-	-	-
Eri016579	9.37284	47.9659	-2.38246	1.48509e-06	6.03072e-05	ERIdvaD_GLEAN_10014762	scaffold257	799901	802976	+	1401	-	-	-
Eri016604	10.5597	32.3953	-1.60281	0.00102853	0.0154075	ERIdvaD_GLEAN_10004069	scaffold259	160184	161407	+	1224	-	-	-
Eri016632	1.04677	38.807	-5.21882	2.8252e-08	1.71811e-06	ERIdvaD_GLEAN_10013153	scaffold26	487184	488151	-	549	-	-	-
Eri016643	110.427	219.581	-0.994032	6.8213e-06	0.000226306	ERIdvaD_GLEAN_10013160	scaffold26	654539	655640	+	591	-	-	-
Eri016681	790.582	1284.41	-0.700071	0.00169429	0.0230363	ERIdvaD_GLEAN_10027276	scaffold260	445259	445806	+	177	-	-	-
Eri016721	25.3575	58.8711	-1.2129	0.0018858	0.0250497	ERIdvaD_GLEAN_10027310	scaffold260	1052618	1057905	+	1917	-	-	-
Eri016739	29.3567	65.499	-1.16233	0.000246113	0.00478172	ERIdvaD_GLEAN_10027325	scaffold260	1290534	1290764	+	231	-	-	-
Eri016771	46.8678	212.007	-2.18201	2.4384e-20	7.8126e-18	ERIdvaD_GLEAN_10027356	scaffold260	1784532	1790380	+	732	-	-	GATase
Eri016840	1935.34	2697.57	-0.479284	1.91568e-05	0.000554714	ERIdvaD_GLEAN_10001868	scaffold2632	103964	108706	+	1689	-	-	PGM_PMM_III
Eri016867	1604.26	2136.56	-0.413213	3.40266e-05	0.000895378	ERIdvaD_GLEAN_10030542	scaffold264	221243	223167	+	1266	-	-	PP2C
Eri016886	70.5212	164.695	-1.22697	1.62934e-06	6.52545e-05	ERIdvaD_GLEAN_10030559	scaffold264	347467	350412	+	1521	-	-	LIM
Eri016914	309.786	484.271	-0.643399	2.53993e-05	0.000695876	ERIdvaD_GLEAN_10030581	scaffold264	839891	842659	-	399	-	-	-
Eri016919	192.316	319.023	-0.729576	1.32213e-06	5.43993e-05	ERIdvaD_GLEAN_10030585	scaffold264	883589	885849	+	1260	-	-	Aa_trans
Eri016923	715.837	1011.47	-0.498656	3.12543e-05	0.000833199	ERIdvaD_GLEAN_10030589	scaffold264	908439	911292	-	597	-	-	LIM
Eri016928	535.077	887.299	-0.729723	8.38287e-07	3.60471e-05	ERIdvaD_GLEAN_10030594	scaffold264	936045	938590	+	852	-	-	Myb_DNA-binding
Eri016929	2815.43	3790.12	-0.428748	4.28826e-05	0.00109342	ERIdvaD_GLEAN_10030595	scaffold264	943264	945916	-	1752	-	-	-
Eri016935	9.66005	28.0202	-1.52966	0.00191619	0.0253851	ERIdvaD_GLEAN_10030600	scaffold264	1008398	1009894	+	1497	-	-	-
Eri016938	4560.05	6455.97	-0.501516	0.000261731	0.00503989	ERIdvaD_GLEAN_10030603	scaffold264	1030121	1031884	-	870	-	-	-
Eri016942	686.333	917.051	-0.417656	0.0037274	0.0426211	ERIdvaD_GLEAN_10030608	scaffold264	1081868	1084542	+	1014	-	-	SNARE
Eri016943	714.06	1161.44	-0.70219	1.12523e-07	5.98103e-06	ERIdvaD_GLEAN_10030609	scaffold264	1093134	1097331	+	1434	-	-	Aa_trans
Eri016977	3018.88	4391.68	-0.540784	1.40626e-06	5.74507e-05	ERIdvaD_GLEAN_10030641	scaffold264	1428471	1432430	+	3234	-	-	-
Eri016986	78.6597	133.8	-0.766668	0.000623008	0.0102951	ERIdvaD_GLEAN_10030649	scaffold264	1516313	1519400	+	1440	-	-	-
Eri017000	256.486	398.049	-0.634943	0.00219925	0.0282587	ERIdvaD_GLEAN_10030659	scaffold264	1660818	1661351	-	534	-	-	-
Eri017025	55.1906	99.917	-0.86287	0.00416123	0.0462548	ERIdvaD_GLEAN_10030683	scaffold264	1862162	1863894	-	1494	-	-	-
Eri017026	118.192	241.472	-1.02872	1.87647e-08	1.18922e-06	CUFF188.250.1	scaffold264	1872572	1875196	-	1752	-	-	-
Eri017033	218.167	381.749	-0.805506	2.68717e-05	0.000730696	ERIdvaD_GLEAN_10030695	scaffold264	1932048	1932559	-	225	-	-	-
Eri017045	731.207	2198.7	-1.58812	2.71881e-29	1.91998e-26	ERIdvaD_GLEAN_10030706	scaffold264	2027663	2028994	-	957	-	-	-
Eri017046	114.385	236.865	-1.04803	3.95449e-08	2.31992e-06	ERIdvaD_GLEAN_10030707	scaffold264	2058561	2064433	+	1776	-	-	-
Eri017073	1097.93	2000.95	-0.865994	1.29542e-06	5.34911e-05	ERIdvaD_GLEAN_10030736	scaffold264	2349992	2352210	-	762	-	-	-
Eri017076	3610.46	5417.82	-0.585592	0.000200546	0.00403694	ERIdvaD_GLEAN_10030739	scaffold264	2375859	2377030	-	612	-	-	-
Eri017077	43.7795	120.298	-1.46347	5.20451e-08	2.97081e-06	CUFF188.338.1	scaffold264	2397661	2399094	+	807	-	-	-
Eri017085	1581.43	2161.52	-0.45099	0.000846631	0.0131078	ERIdvaD_GLEAN_10030747	scaffold264	2445784	2447151	-	1368	-	-	F-box
Eri017183	2908.15	3680.03	-0.339569	0.00204993	0.0267877	ERIdvaD_GLEAN_10014639	scaffold266	143407	148688	-	1860	-	-	-
Eri017211	541.212	841.155	-0.636975	0.000261917	0.00504066	ERIdvaD_GLEAN_10014664	scaffold266	479987	481758	-	1140	-	-	-
Eri017221	236.428	362.483	-0.617963	0.000746916	0.0119033	ERIdvaD_GLEAN_10014675	scaffold266	612098	619109	+	4320	-	-	ABC2_membrane
Eri017231	720.851	914.792	-0.343721	0.00241424	0.0304445	ERIdvaD_GLEAN_10009293	scaffold267	30804	31706	+	903	-	-	Methyltransf_11
Eri017237	113.821	180.153	-0.65996	0.00163858	0.0224198	ERIdvaD_GLEAN_10009298	scaffold267	134939	136157	-	1020	-	-	NAM
Eri017242	358.917	614.565	-0.777519	4.94282e-07	2.24752e-05	ERIdvaD_GLEAN_10009302	scaffold267	322400	325787	-	873	-	-	-
Eri017257	6731.24	9384.86	-0.479508	2.15657e-05	0.000608676	ERIdvaD_GLEAN_10011788	scaffold268	11169	12816	+	927	-	-	NmrA
Eri017261	110.291	187.916	-0.766179	0.000344717	0.00632128	ERIdvaD_GLEAN_10011791	scaffold268	157232	159420	-	1032	-	-	NmrA
Eri017265	110.802	178.937	-0.695418	0.00139442	0.0196703	ERIdvaD_GLEAN_10011794	scaffold268	238608	240087	-	684	-	-	-
Eri017273	2805.21	3804.23	-0.439567	8.52602e-05	0.00197871	ERIdvaD_GLEAN_10011801	scaffold268	536377	542129	-	1926	-	-	CRAL_TRIO_N
Eri017324	17.8942	47.9387	-1.4288	0.000789926	0.0124075	ERIdvaD_GLEAN_10008912	scaffold27	136800	137042	+	243	-	-	-
Eri017328	102.725	155.063	-0.595347	0.00223784	0.0286164	ERIdvaD_GLEAN_10008916	scaffold27	159451	161137	-	1527	-	-	-
Eri017424	21.2711	69.8338	-1.72796	5.23316e-06	0.000179113	ERIdvaD_GLEAN_10010068	scaffold274	105059	108792	+	1071	-	-	-
Eri017454	33.7853	74.3084	-1.13968	0.000149257	0.0031608	ERIdvaD_GLEAN_10010096	scaffold274	411871	412953	-	1083	-	-	-
Eri017456	302.588	491.026	-0.699129	1.4427e-05	0.000433725	ERIdvaD_GLEAN_10010098	scaffold274	427953	429003	+	609	-	-	-
Eri017486	53.4796	119.731	-1.1621	4.1603e-06	0.000146747	CUFF194.40.1	scaffold275	235667	238475	-	1308	-	-	Lipase_3
Eri017488	1886.67	3455.77	-0.873493	3.12123e-17	6.83569e-15	ERIdvaD_GLEAN_10019612	scaffold275	281535	283662	-	678	-	-	-
Eri017501	56.5704	180.663	-1.67141	7.49421e-13	1.00512e-10	ERIdvaD_GLEAN_10019625	scaffold275	549859	552331	-	1848	-	-	RPE65
Eri017519	130.896	315.24	-1.27167	1.55777e-13	2.27441e-11	ERIdvaD_GLEAN_10019643	scaffold275	790879	792363	+	660	-	-	GST_N
Eri017578	103.679	206.804	-0.995655	1.90787e-06	7.42609e-05	ERIdvaD_GLEAN_10019160	scaffold277	154862	159685	-	2862	-	-	-
Eri017619	1496.23	1852.49	-0.308156	0.00289487	0.0351848	ERIdvaD_GLEAN_10019190	scaffold277	523362	527028	-	1866	-	-	-
Eri017626	75.173	135.77	-0.854446	0.000143312	0.00305923	CUFF195.130.2	scaffold277	587056	587923	-	372	-	-	-
Eri017634	362.365	643.156	-0.829117	2.4067e-09	1.85477e-07	ERIdvaD_GLEAN_10019198	scaffold277	628543	632746	+	3129	-	-	-
Eri017731	128.123	188.102	-0.552467	0.00299898	0.0361529	ERIdvaD_GLEAN_10019244	scaffold28	269113	273116	+	1233	-	-	-
Eri017775	18.3149	46.1609	-1.33112	0.000625185	0.0103261	ERIdvaD_GLEAN_10019278	scaffold28	671760	680140	+	1812	-	-	-
Eri017854	794.763	1114.49	-0.487298	0.00167589	0.02284	CUFF197.74.2	scaffold2825	16099	20274	+	1878	-	-	-
Eri017865	82.3571	149.116	-0.858313	0.000786403	0.0123578	ERIdvaD_GLEAN_10022456	scaffold285	120477	127374	-	1494	-	-	NAD_binding_4
Eri017870	87.9807	164.235	-0.899653	1.95444e-05	0.000564507	ERIdvaD_GLEAN_10022461	scaffold285	353851	357227	-	942	-	-	-
Eri017941	129.704	190.208	-0.549966	0.0029917	0.0361081	ERIdvaD_GLEAN_10001262	scaffold2875	34892	35491	+	600	-	-	-
Eri017951	340.839	669.787	-0.975148	9.72632e-11	9.50734e-09	ERIdvaD_GLEAN_10029803	scaffold288	111324	113316	-	846	-	-	-
Eri017966	137.94	227.249	-0.720077	3.96483e-05	0.00102232	ERIdvaD_GLEAN_10029816	scaffold288	371114	374326	-	1032	-	-	-
Eri017991	35.0206	67.1416	-0.948629	0.0041859	0.0464189	ERIdvaD_GLEAN_10029838	scaffold288	972925	975550	-	1539	-	-	-
Eri018005	2500.09	3301.76	-0.401389	4.48785e-05	0.00113435	ERIdvaD_GLEAN_10029851	scaffold288	1216750	1221599	-	1794	-	-	ABC_tran
Eri018007	12628	15917	-0.333916	0.00312439	0.0372933	ERIdvaD_GLEAN_10029853	scaffold288	1269922	1271216	-	765	-	-	HMA
Eri018014	851.11	1356.48	-0.672491	0.000150762	0.00318294	ERIdvaD_GLEAN_10029859	scaffold288	1479448	1481964	-	1503	-	-	Peptidase_S10
Eri018016	278.303	400.603	-0.525266	0.00376792	0.0429451	ERIdvaD_GLEAN_10029861	scaffold288	1539201	1542488	+	1026	-	-	-
Eri018021	1545.95	2081.5	-0.429119	5.18477e-05	0.00128149	ERIdvaD_GLEAN_10029866	scaffold288	1589287	1590924	-	1335	-	-	-
Eri018029	410.68	721.511	-0.812225	1.7673e-08	1.12755e-06	ERIdvaD_GLEAN_10029874	scaffold288	1735921	1737073	+	804	-	-	-
Eri018075	17.4152	43.316	-1.31719	0.00105138	0.0156814	ERIdvaD_GLEAN_10020446	scaffold289	107224	110869	-	1203	-	-	-
Eri018165	899.346	1561.89	-0.795529	9.74684e-10	8.01116e-08	ERIdvaD_GLEAN_10020525	scaffold289	1143230	1147993	+	2274	-	-	-
Eri018219	904.167	1682.92	-0.895692	5.38276e-14	8.27821e-12	ERIdvaD_GLEAN_10017311	scaffold29	634974	639152	+	1791	-	-	-
Eri018230	1009.14	1792.52	-0.828824	3.88691e-13	5.35852e-11	ERIdvaD_GLEAN_10017321	scaffold29	765750	769017	-	2127	-	-	-
Eri018259	14308.2	18166.4	-0.344476	0.00040816	0.00726894	ERIdvaD_GLEAN_10012703	scaffold290	126575	128457	+	747	-	-	-
Eri018276	550.253	812.605	-0.562458	0.00425441	0.0470487	ERIdvaD_GLEAN_10012719	scaffold290	451373	457326	+	2541	-	-	START
Eri018305	15.8975	39.471	-1.30767	0.0029306	0.0354954	ERIdvaD_GLEAN_10021398	scaffold291	111400	113177	+	1302	-	-	Aa_trans
Eri018317	48.4401	87.5097	-0.849735	0.00133074	0.0189496	ERIdvaD_GLEAN_10021413	scaffold291	194234	197033	+	1149	-	-	-
Eri018322	653.251	1405.5	-1.10538	1.47718e-20	4.9626e-18	ERIdvaD_GLEAN_10021418	scaffold291	293444	296839	-	1983	-	-	-
Eri018355	86.6954	141.579	-0.710506	0.00074716	0.0119033	ERIdvaD_GLEAN_10021447	scaffold291	474885	477152	+	1107	-	-	NAD_Gly3P_dh_C
Eri018371	2689.62	3452.9	-0.360329	0.00151533	0.0210414	ERIdvaD_GLEAN_10021463	scaffold291	564511	567068	+	1149	-	-	Lipase_GDSL
Eri018401	3068.78	4883.48	-0.67012	2.12543e-08	1.32997e-06	ERIdvaD_GLEAN_10021490	scaffold291	882877	895043	+	9930	-	-	-
Eri018464	29.3063	59.6702	-1.02826	0.00108728	0.0161128	ERIdvaD_GLEAN_10007256	scaffold292	321271	324387	+	2259	-	-	-
Eri018468	239.324	432.923	-0.855494	1.98586e-07	9.94456e-06	ERIdvaD_GLEAN_10007260	scaffold292	342527	345646	-	2397	-	-	-
Eri018544	2662.27	4110.99	-0.626844	1.93164e-08	1.21972e-06	ERIdvaD_GLEAN_10015906	scaffold294	734760	736405	+	876	-	-	-
Eri018547	13.5608	34.2131	-1.33607	0.00227778	0.0290601	ERIdvaD_GLEAN_10015909	scaffold294	767981	769484	-	612	-	-	-
Eri018606	711.132	992.989	-0.482363	6.17623e-05	0.00148931	ERIdvaD_GLEAN_10025731	scaffold297	240484	248856	+	2124	-	-	-
Eri018624	2409.33	3398.94	-0.496515	0.00120229	0.0174144	ERIdvaD_GLEAN_10025746	scaffold297	727511	732075	+	1659	-	-	UQ_con
Eri018639	1305.1	2035.67	-0.641594	5.75612e-06	0.000194511	ERIdvaD_GLEAN_10025760	scaffold297	1099929	1102658	+	2049	-	-	Pkinase
Eri018675	946.351	1417.87	-0.583117	4.32538e-07	1.98503e-05	CUFF206.24.1	scaffold298	213412	215425	-	1191	-	-	-
Eri018714	266.225	451.066	-0.762325	8.00782e-07	3.45936e-05	ERIdvaD_GLEAN_10005856	scaffold30	26518	28148	+	906	-	-	-
Eri018736	14.6117	87.6984	-2.57083	3.94636e-10	3.4747e-08	ERIdvaD_GLEAN_10020624	scaffold301	42678	43641	+	630	-	-	DUF125
Eri018750	18.8899	70.7416	-1.89587	2.67216e-08	1.63365e-06	ERIdvaD_GLEAN_10020635	scaffold301	215993	219679	+	1101	-	-	DUF6
Eri018785	9879.24	15991.8	-0.694857	7.76202e-06	0.000253386	ERIdvaD_GLEAN_10020658	scaffold301	964569	966114	+	552	-	-	-
Eri018789	5461.06	7236.05	-0.406017	0.000220426	0.00435603	ERIdvaD_GLEAN_10020662	scaffold301	1053818	1059303	+	3078	-	-	-
Eri018832	249.52	354.398	-0.508235	0.0008881	0.0136219	ERIdvaD_GLEAN_10021872	scaffold304	597669	600768	+	1935	-	-	AP2
Eri018849	96.2532	204.469	-1.08722	5.39022e-09	3.82993e-07	CUFF208.88.1	scaffold304	1071308	1073311	+	870	-	-	Homeobox
Eri018851	2442.82	3853.26	-0.657399	0.0018334	0.024493	ERIdvaD_GLEAN_10021889	scaffold304	1115175	1118013	-	885	-	-	-
Eri018861	676.654	949.878	-0.489016	0.000286037	0.00543534	ERIdvaD_GLEAN_10021897	scaffold304	1224641	1227417	-	2448	-	-	Pkinase
Eri018880	10.9459	111.575	-3.36589	1.8078e-20	5.95764e-18	ERIdvaD_GLEAN_10004689	scaffold305	204917	208556	-	1494	-	-	-
Eri018906	101.487	178.125	-0.814097	0.000104628	0.00235239	ERIdvaD_GLEAN_10005365	scaffold307	57187	58817	+	1098	-	-	-
Eri018934	578.334	1253.95	-1.11636	4.76845e-12	5.54292e-10	ERIdvaD_GLEAN_10003244	scaffold308	28995	29660	-	666	-	-	-
Eri018965	637.587	866.044	-0.44181	0.00108516	0.0160881	ERIdvaD_GLEAN_10002133	scaffold3087	116040	126731	+	4176	-	-	NB-ARC
Eri018977	20.2197	75.0155	-1.88183	3.20763e-08	1.92697e-06	ERIdvaD_GLEAN_10004229	scaffold309	164683	169959	-	945	-	-	NAM
Eri019011	218.621	574.652	-1.3968	2.79433e-10	2.55125e-08	ERIdvaD_GLEAN_10013761	scaffold31	549669	554706	+	1923	-	-	Sulfate_transp
Eri019067	201.93	275.944	-0.451458	0.00329758	0.038838	ERIdvaD_GLEAN_10009753	scaffold312	177560	183069	-	1236	-	-	-
Eri019094	11.7966	39.9565	-1.77704	0.000507848	0.00873413	ERIdvaD_GLEAN_10005232	scaffold313	177709	179111	+	927	-	-	WRKY
Eri019125	170.71	311.56	-0.869153	4.56222e-08	2.63991e-06	ERIdvaD_GLEAN_10012424	scaffold317	350356	354233	+	1068	-	-	ADH_N
Eri019153	45.9642	88.892	-0.957435	0.000813891	0.0126975	ERIdvaD_GLEAN_10006997	scaffold319	369969	370943	+	975	-	-	-
Eri019199	12.941	36.696	-1.50942	0.000505521	0.00870276	CUFF212.202.1	scaffold32	539590	541032	-	555	-	-	-
Eri019202	2.09354	24.5482	-3.55468	3.19005e-06	0.000116934	ERIdvaD_GLEAN_10011863	scaffold32	577703	578774	-	531	-	-	-
Eri019233	28.3628	74.4772	-1.38879	1.09178e-05	0.000338521	ERIdvaD_GLEAN_10008363	scaffold322	109807	116442	-	1917	-	-	-
Eri019236	16.7946	56.7189	-1.75959	2.31765e-06	8.88124e-05	ERIdvaD_GLEAN_10008365	scaffold322	165736	171766	-	1923	-	-	-
Eri019250	306.485	546.492	-0.835531	3.23712e-06	0.000118283	ERIdvaD_GLEAN_10016495	scaffold323	12612	14109	-	471	-	-	C2
Eri019327	17727.4	22297.7	-0.330931	0.00113749	0.0166923	ERIdvaD_GLEAN_10029162	scaffold324	534913	537370	+	1353	-	-	Tubulin
Eri019381	34.3107	99.3274	-1.53392	2.21767e-05	0.000623379	ERIdvaD_GLEAN_10029210	scaffold324	1511063	1511880	-	438	-	-	-
Eri019393	1426.74	2012.37	-0.496637	0.000160475	0.00335523	CUFF215.122.1	scaffold324	1646226	1648874	+	1554	-	-	Amidase
Eri019394	328.877	563.275	-0.777507	6.74077e-07	2.93767e-05	ERIdvaD_GLEAN_10029221	scaffold324	1652904	1654689	+	1350	-	-	Amidase
Eri019423	97.8268	156.878	-0.684402	0.000752108	0.0119578	ERIdvaD_GLEAN_10029244	scaffold324	2186513	2188453	+	447	-	-	UQ_con
Eri019428	213.508	365.408	-0.772066	0.00019512	0.00394185	ERIdvaD_GLEAN_10005687	scaffold325	50461	52709	+	1713	-	-	Pkinase
Eri019443	29.4087	82.3329	-1.49035	3.11141e-06	0.000114536	ERIdvaD_GLEAN_10005697	scaffold325	285440	287466	-	768	-	-	-
Eri019453	10.7091	44.1395	-2.06163	2.25869e-05	0.00063132	ERIdvaD_GLEAN_10010306	scaffold327	132813	134390	-	606	-	-	-
Eri019494	389.218	535.183	-0.460383	0.00098238	0.0148054	ERIdvaD_GLEAN_10015360	scaffold328	299288	302859	-	1650	-	-	-
Eri019525	814.273	1074	-0.39962	0.000865184	0.0133413	ERIdvaD_GLEAN_10015383	scaffold328	811950	813627	-	894	-	-	-
Eri019553	466.897	714.745	-0.615235	2.11324e-05	0.000600815	CUFF217.35.1	scaffold329	381272	383600	-	1398	-	-	Glyco_hydro_17
Eri019576	10233.6	13010.6	-0.346357	0.00159204	0.0218522	ERIdvaD_GLEAN_10013483	scaffold329	681668	685631	+	1545	-	-	Asp
Eri019580	1.38024	10.542	-2.92377	0.00423006	0.0468243	ERIdvaD_GLEAN_10000616	scaffold3291	35768	37263	+	1242	-	-	NB-ARC
Eri019594	105.625	203.689	-0.949628	1.79925e-05	0.000523629	ERIdvaD_GLEAN_10024132	scaffold33	146630	147124	-	495	-	-	-
Eri019628	503.716	906.426	-0.847427	5.96516e-06	0.000201182	ERIdvaD_GLEAN_10024159	scaffold33	870342	872566	+	453	-	-	-
Eri019705	94.8752	202.394	-1.09567	1.28483e-07	6.68557e-06	ERIdvaD_GLEAN_10022429	scaffold333	691650	692162	-	513	-	-	-
Eri019713	651.27	1009.54	-0.633178	1.40253e-05	0.000423487	ERIdvaD_GLEAN_10022437	scaffold333	958941	959808	+	519	-	-	-
Eri019764	1808.44	2879.92	-0.671367	1.49345e-09	1.19625e-07	ERIdvaD_GLEAN_10006615	scaffold335	243879	244430	-	444	-	-	-
Eri019788	13.0339	45.793	-1.80484	3.12863e-05	0.00083341	ERIdvaD_GLEAN_10023434	scaffold338	203741	203950	+	210	-	-	-
Eri019832	1398.31	2233.77	-0.676083	5.4214e-06	0.000185007	ERIdvaD_GLEAN_10023478	scaffold338	869972	873075	-	1827	-	-	-
Eri019858	287.069	400.75	-0.481589	0.00154709	0.0213453	ERIdvaD_GLEAN_10023503	scaffold338	1094929	1100717	-	1275	-	-	DHO_dh
Eri019859	438.142	782.706	-0.835893	4.13992e-09	3.03504e-07	ERIdvaD_GLEAN_10023504	scaffold338	1111339	1111998	-	660	-	-	Pkinase
Eri019860	422.225	639.812	-0.599626	1.1876e-05	0.000363027	ERIdvaD_GLEAN_10023505	scaffold338	1121111	1130830	+	1995	-	-	Ion_trans
Eri019883	792.229	1135.35	-0.520014	7.3689e-05	0.00174052	ERIdvaD_GLEAN_10023524	scaffold338	1301888	1305619	-	1518	-	-	-
Eri019901	1701.96	2302.73	-0.436553	0.00117249	0.0171333	ERIdvaD_GLEAN_10016445	scaffold339	168334	168975	+	642	-	-	-
Eri019929	59.1357	134.766	-1.18729	8.54787e-06	0.000275659	ERIdvaD_GLEAN_10016468	scaffold339	870642	871469	-	582	-	-	-
Eri019947	15.8447	37.8906	-1.25365	0.00282229	0.0344966	CUFF223.14.1	scaffold340	92034	95066	+	1875	-	-	tRNA-synt_2
Eri019966	185.662	330.846	-0.835417	6.89896e-06	0.000228663	ERIdvaD_GLEAN_10010439	scaffold340	355089	359141	+	1707	-	-	HLH
Eri019982	1706.92	2417.35	-0.502049	0.00212743	0.0275609	ERIdvaD_GLEAN_10010454	scaffold340	509752	512247	-	990	-	-	ADH_N
Eri020043	323.419	495.455	-0.615506	0.00252465	0.0315837	ERIdvaD_GLEAN_10013404	scaffold344	354139	356246	-	1152	-	-	cNMP_binding
Eri020070	3868.7	5007.88	-0.372385	0.000539363	0.00917579	ERIdvaD_GLEAN_10016267	scaffold345	18771	22255	+	1344	-	-	GTP_EFTU
Eri020129	1572.57	2343.16	-0.575342	0.000292469	0.00553627	ERIdvaD_GLEAN_10016323	scaffold345	578897	581064	-	1170	-	-	Chal_sti_synt_N
Eri020246	1727.04	2259.08	-0.387398	0.00281913	0.0344701	ERIdvaD_GLEAN_10004480	scaffold35	155823	158464	+	1347	-	-	-
Eri020247	326.949	495.24	-0.599271	0.00309019	0.0369871	ERIdvaD_GLEAN_10004481	scaffold35	163337	164974	+	1638	-	-	-
Eri020250	97.7318	157.028	-0.685589	0.00222123	0.0284682	ERIdvaD_GLEAN_10004484	scaffold35	176711	178981	-	1617	-	-	-
Eri020270	45.1492	87.6858	-0.965781	0.00104028	0.0155494	ERIdvaD_GLEAN_10002036	scaffold350	97378	102085	+	2307	-	-	Glyco_hydro_3_C
Eri020307	217.109	313.208	-0.528169	0.00184728	0.0246516	ERIdvaD_GLEAN_10010969	scaffold353	200410	200850	-	441	-	-	Auxin_inducible
Eri020322	5.32988	24.0199	-2.14211	0.00122316	0.0176427	ERIdvaD_GLEAN_10010985	scaffold353	451632	452551	-	582	-	-	-
Eri020351	6.32536	32.8886	-2.38823	2.69067e-05	0.000730812	ERIdvaD_GLEAN_10013018	scaffold355	268776	270952	-	987	-	-	-
Eri020386	459.977	643.913	-0.485919	0.000752306	0.0119578	ERIdvaD_GLEAN_10025907	scaffold359	194553	195673	+	270	-	-	-
Eri020400	1961.51	2713.45	-0.467986	0.000181311	0.00370361	ERIdvaD_GLEAN_10025920	scaffold359	278545	282704	+	1821	-	-	AMP-binding
Eri020448	41.303	151.479	-1.87313	3.2344e-14	5.11049e-12	ERIdvaD_GLEAN_10025964	scaffold359	678426	686735	+	2283	-	-	DUF6
Eri020458	1307.37	2589.96	-0.986786	7.35494e-19	1.97289e-16	ERIdvaD_GLEAN_10025974	scaffold359	735371	737905	+	1074	-	-	-
Eri020480	57.4861	140.758	-1.29095	1.86691e-06	7.30776e-05	ERIdvaD_GLEAN_10025995	scaffold359	945763	946733	+	711	-	-	Homeobox
Eri020483	1411.45	2208.49	-0.645656	2.20533e-09	1.71872e-07	ERIdvaD_GLEAN_10025998	scaffold359	959194	960994	+	762	-	-	-
Eri020487	845.227	1105.82	-0.386949	0.00291605	0.0353678	ERIdvaD_GLEAN_10026002	scaffold359	978103	981576	-	2016	-	-	OPT
Eri020505	37.1638	142.607	-1.94551	2.06849e-09	1.63352e-07	ERIdvaD_GLEAN_10026020	scaffold359	1124500	1125042	+	261	-	-	-
Eri020518	370.4	582.79	-0.653029	1.88055e-06	7.35284e-05	ERIdvaD_GLEAN_10026028	scaffold359	1281404	1286543	-	1110	-	-	-
Eri020519	188.158	407.687	-1.11256	4.51289e-09	3.27379e-07	ERIdvaD_GLEAN_10026029	scaffold359	1295243	1299683	-	1137	-	-	PP2C
Eri020520	4699.49	6807.69	-0.534631	1.30249e-06	5.37186e-05	ERIdvaD_GLEAN_10026030	scaffold359	1304789	1309515	-	1839	-	-	-
Eri020531	1300.98	2159.97	-0.731491	7.94503e-06	0.000258385	ERIdvaD_GLEAN_10026040	scaffold359	1410767	1420789	+	6627	-	-	GATase_2
Eri020661	591.776	1093.46	-0.885846	1.53964e-10	1.45563e-08	ERIdvaD_GLEAN_10028960	scaffold361	477308	479738	+	1824	-	-	CRAL_TRIO_N
Eri020677	9.84951	35.0196	-1.83837	0.000109243	0.00243723	ERIdvaD_GLEAN_10028974	scaffold361	669705	670949	-	414	-	-	K-box
Eri020697	388.498	618.31	-0.670556	7.86635e-05	0.00184167	ERIdvaD_GLEAN_10028989	scaffold361	1034901	1036906	-	897	-	-	-
Eri020737	182.395	283.611	-0.635997	0.000831241	0.0129216	CUFF229.267.1	scaffold361	1694092	1697780	-	2892	-	-	Pkinase
Eri020740	33.9725	190.97	-2.48075	4.32095e-23	1.75903e-20	ERIdvaD_GLEAN_10029025	scaffold361	1775761	1778138	+	1656	-	-	MatE
Eri020748	1122.81	1419.77	-0.33845	0.0025405	0.0317416	ERIdvaD_GLEAN_10029031	scaffold361	1888764	1890233	-	1353	-	-	-
Eri020754	71.1061	157.768	-1.15015	0.000425348	0.00752855	ERIdvaD_GLEAN_10029037	scaffold361	2047080	2047725	+	363	-	-	-
Eri020760	33.4999	68.9257	-1.03672	0.000649273	0.0106317	ERIdvaD_GLEAN_10001707	scaffold362	108171	109112	+	312	-	-	-
Eri020761	54.4353	113.452	-1.05852	1.27932e-05	0.00038866	ERIdvaD_GLEAN_10007320	scaffold363	4885	5564	-	435	-	-	-
Eri020764	61.9072	157.669	-1.35272	1.05595e-09	8.63804e-08	ERIdvaD_GLEAN_10007322	scaffold363	44706	50527	+	1446	-	-	Aminotran_3
Eri020796	71.1211	133.739	-0.911683	0.000817147	0.0127368	ERIdvaD_GLEAN_10005846	scaffold364	82046	89071	-	1557	-	-	Phosphoesterase
Eri020801	434.918	648.738	-0.576832	0.00217497	0.0279987	ERIdvaD_GLEAN_10003680	scaffold366	43523	43789	+	267	-	-	-
Eri020810	452.895	674.743	-0.576301	4.2016e-05	0.00107535	ERIdvaD_GLEAN_10003689	scaffold366	159171	160751	-	1044	-	-	-
Eri020832	2513.94	3584.87	-0.511898	0.00104141	0.0155596	ERIdvaD_GLEAN_10005316	scaffold368	258464	270063	-	1671	-	-	RRM_1
Eri020841	1.47537	26.6804	-4.24745	1.0707e-06	4.51273e-05	CUFF231.67.1	scaffold369	145478	148067	+	795	-	-	-
Eri020849	878.307	1205.57	-0.457029	0.000140146	0.00299905	ERIdvaD_GLEAN_10008541	scaffold369	228200	231174	+	1596	-	-	HLH
Eri020852	25.6984	67.2912	-1.38414	0.000811018	0.0126756	ERIdvaD_GLEAN_10008544	scaffold369	336164	336535	+	372	-	-	-
Eri020898	103.58	169.207	-0.710168	0.000449792	0.00788058	ERIdvaD_GLEAN_10015788	scaffold370	303260	307113	+	1638	-	-	Glyco_hydro_3
Eri020930	38.8288	78.6415	-1.02316	0.000713711	0.0114975	ERIdvaD_GLEAN_10006562	scaffold372	210580	212145	+	981	-	-	Peptidase_C14
Eri020951	57.1516	117.524	-1.04475	0.000650736	0.0106415	CUFF233.34.1	scaffold375	96855	97919	-	417	-	-	-
Eri021002	9.89909	34.691	-1.82278	0.000330832	0.00613164	ERIdvaD_GLEAN_10028735	scaffold375	866092	867679	+	1074	-	-	-
Eri021018	117.951	186.923	-0.664849	0.000220223	0.00435451	ERIdvaD_GLEAN_10028749	scaffold375	1122920	1127725	-	1482	-	-	Aa_trans
Eri021059	3246.86	4340.87	-0.419018	9.63995e-05	0.00219455	CUFF233.196.1	scaffold375	1871226	1873206	-	1056	-	-	-
Eri021077	13.4648	99.0647	-2.89631	1.30211e-15	2.42242e-13	ERIdvaD_GLEAN_10013936	scaffold376	8696	18583	-	1881	-	-	-
Eri021082	0.33347	57.4533	-7.26334	4.13599e-09	3.03504e-07	ERIdvaD_GLEAN_10013941	scaffold376	64162	64515	-	354	-	-	-
Eri021093	64.0527	127.623	-1.00034	0.00043992	0.00774685	ERIdvaD_GLEAN_10013949	scaffold376	275429	277359	+	909	-	-	Myb_DNA-binding
Eri021100	1879.84	2620.92	-0.479449	0.00373242	0.042631	CUFF234.37.1	scaffold376	444389	446976	+	594	-	-	-
Eri021143	127.422	405.788	-1.67519	5.67427e-15	9.91651e-13	CUFF235.67.1	scaffold377	461938	466388	-	1695	-	-	-
Eri021147	165.443	328.312	-0.99089	2.7499e-08	1.67737e-06	ERIdvaD_GLEAN_10014514	scaffold377	543316	547391	+	1620	-	-	-
Eri021172	353.374	541.167	-0.615486	2.19243e-05	0.000618295	ERIdvaD_GLEAN_10029736	scaffold379	221705	223522	+	762	-	-	-
Eri021265	104.239	176.818	-0.764544	0.000331674	0.00613834	ERIdvaD_GLEAN_10018155	scaffold380	129498	133298	+	816	-	-	NAM
Eri021283	743.793	2803.49	-1.91522	2.92572e-33	3.06784e-30	ERIdvaD_GLEAN_10018175	scaffold380	341109	345949	-	1617	-	-	Sugar_tr
Eri021291	1.75926	13.8783	-2.99383	0.00118115	0.0172162	ERIdvaD_GLEAN_10018182	scaffold380	493323	494732	+	726	-	-	-
Eri021293	106.448	241.245	-1.18452	6.50605e-08	3.63111e-06	CUFF237.62.1	scaffold380	502926	505040	+	294	-	-	-
Eri021345	26.6898	99.6049	-1.90042	1.03796e-05	0.000324743	ERIdvaD_GLEAN_10021904	scaffold382	63125	63735	+	480	-	-	-
Eri021357	1440.77	1995.25	-0.469916	0.000348971	0.00638575	ERIdvaD_GLEAN_10021917	scaffold382	190189	192003	-	810	-	-	AP2
Eri021418	310.199	562.71	-0.86128	2.04912e-07	1.02465e-05	ERIdvaD_GLEAN_10021977	scaffold382	1165522	1174247	-	918	-	-	Abhydrolase_1
Eri021456	205.828	400.145	-0.961022	3.84527e-10	3.40301e-08	ERIdvaD_GLEAN_10009053	scaffold386	73689	75293	+	1605	-	-	-
Eri021459	103.066	164.166	-0.673772	0.00131632	0.0187752	ERIdvaD_GLEAN_10009056	scaffold386	215945	216523	+	450	-	-	-
Eri021493	258.648	353.186	-0.450493	0.00325774	0.0384736	ERIdvaD_GLEAN_10006422	scaffold388	192604	193756	-	846	-	-	-
Eri021500	177.898	339.967	-0.93263	2.54777e-09	1.95478e-07	ERIdvaD_GLEAN_10006429	scaffold388	334532	335242	+	465	-	-	HMA
Eri021514	80.132	138.196	-0.783479	0.000359517	0.00653038	ERIdvaD_GLEAN_10009674	scaffold39	45677	47513	-	717	-	-	Homeobox
Eri021644	532.737	828.118	-0.636976	7.03832e-08	3.90926e-06	ERIdvaD_GLEAN_10019563	scaffold395	487948	490873	-	1191	-	-	Myb_DNA-binding
Eri021666	4.37744	25.9962	-2.54153	4.42296e-05	0.00112205	ERIdvaD_GLEAN_10019584	scaffold395	1012954	1016406	-	888	-	-	-
Eri021717	127.269	224.497	-0.817296	0.000290323	0.00550167	CUFF242.69.1	scaffold396	663701	665889	-	648	-	-	Homeobox
Eri021752	464.881	607.632	-0.386951	0.00417846	0.0464015	ERIdvaD_GLEAN_10030085	scaffold396	1295148	1298233	-	1653	-	-	-
Eri021791	697.88	1242.33	-0.831488	5.754e-06	0.000194511	ERIdvaD_GLEAN_10030121	scaffold396	1905733	1908251	+	786	-	-	-
Eri021796	117.482	205.637	-0.808726	0.000148667	0.00315024	ERIdvaD_GLEAN_10030126	scaffold396	2049169	2050918	+	1044	-	-	zf-Dof
Eri021798	7058	10187.5	-0.529462	3.1793e-07	1.51325e-05	ERIdvaD_GLEAN_10030127	scaffold396	2085784	2088442	-	1656	-	-	-
Eri021810	338.987	793.254	-1.22689	4.27944e-20	1.33407e-17	ERIdvaD_GLEAN_10030132	scaffold396	2355080	2356844	+	1206	-	-	Myb_DNA-binding
Eri021823	316.359	519.823	-0.716656	3.37041e-06	0.000122378	ERIdvaD_GLEAN_10013698	scaffold397	76840	87332	-	2628	-	-	Peptidase_S8
Eri021858	89.9887	172.817	-0.940072	0.000758663	0.0120147	ERIdvaD_GLEAN_10013730	scaffold397	428066	430650	+	1155	-	-	-
Eri021895	43.4414	129.092	-1.56828	9.77876e-08	5.26243e-06	ERIdvaD_GLEAN_10000841	scaffold3991	26454	26717	+	150	-	-	-
Eri021902	698.357	891.261	-0.352353	0.00414625	0.0461624	ERIdvaD_GLEAN_10018670	scaffold4	36042	39780	-	1983	-	-	Kelch_2
Eri021947	579.237	787.808	-0.444265	0.000931705	0.0141915	ERIdvaD_GLEAN_10018711	scaffold4	574574	577097	+	1371	-	-	-
Eri021949	876.777	1277.86	-0.543699	8.61207e-05	0.00199467	ERIdvaD_GLEAN_10018713	scaffold4	595093	596277	+	1185	-	-	-
Eri021953	169	272.855	-0.692381	1.95766e-05	0.000564507	ERIdvaD_GLEAN_10018717	scaffold4	637551	641632	+	2121	-	-	Glyco_hydro_17
Eri021963	149.973	361.792	-1.27007	3.97667e-10	3.4925e-08	ERIdvaD_GLEAN_10018727	scaffold4	690978	691375	-	174	-	-	-
Eri021964	98.8756	252.667	-1.3511	1.11284e-08	7.32081e-07	ERIdvaD_GLEAN_10018728	scaffold4	694137	696045	-	165	-	-	-
Eri021970	92.4923	161.6	-0.804528	8.17927e-05	0.00190719	ERIdvaD_GLEAN_10018731	scaffold4	746551	749686	-	1422	-	-	-
Eri021971	410.345	534.53	-0.381852	0.00241547	0.030449	ERIdvaD_GLEAN_10018732	scaffold4	773052	775251	+	1257	-	-	Myb_DNA-binding
Eri021974	1688.61	2376.16	-0.492948	6.25156e-06	0.000209615	ERIdvaD_GLEAN_10018736	scaffold4	820121	832511	-	3021	-	-	-
Eri022052	254.982	522.158	-1.03393	5.21562e-08	2.97081e-06	ERIdvaD_GLEAN_10022007	scaffold400	757469	758293	+	825	-	-	-
Eri022082	2.42701	28.8684	-3.56812	0.000749278	0.0119261	ERIdvaD_GLEAN_10000539	scaffold4002	21900	23812	-	1059	-	-	-
Eri022087	49.4388	86.5791	-0.809624	0.0020341	0.0266513	ERIdvaD_GLEAN_10017913	scaffold401	83752	86051	-	1119	-	-	-
Eri022119	2.09434	15.3519	-2.87581	0.000915732	0.0139961	ERIdvaD_GLEAN_10017940	scaffold401	620120	622914	-	2466	-	-	-
Eri022142	28.0196	85.0821	-1.6061	1.11402e-06	4.66687e-05	ERIdvaD_GLEAN_10017956	scaffold401	994971	996566	+	1113	-	-	PP2C
Eri022150	16.318	41.8851	-1.37307	0.00115207	0.0168705	ERIdvaD_GLEAN_10005677	scaffold403	44032	45402	-	1371	-	-	-
Eri022152	41663.8	56979.8	-0.451648	2.2457e-07	1.1133e-05	ERIdvaD_GLEAN_10005679	scaffold403	159905	161433	-	519	-	-	RRM_1
Eri022159	73.8917	182.024	-1.30608	1.6549e-08	1.05849e-06	ERIdvaD_GLEAN_10006755	scaffold404	266884	271485	+	1845	-	-	-
Eri022196	2128.97	3736.51	-0.811228	1.32802e-12	1.6957e-10	ERIdvaD_GLEAN_10005074	scaffold409	56941	59731	+	2115	-	-	POX
Eri022221	217.928	568.994	-1.38438	0.00347895	0.0403561	ERIdvaD_GLEAN_10025269	scaffold41	141021	142071	+	540	-	-	-
Eri022241	12.8467	46.9674	-1.86948	2.82031e-06	0.000105276	ERIdvaD_GLEAN_10025286	scaffold41	402533	408028	+	897	-	-	-
Eri022297	49.2876	109.378	-1.15382	4.98898e-06	0.000171775	ERIdvaD_GLEAN_10025338	scaffold41	1118335	1120623	+	1068	-	-	Mito_carr
Eri022313	1169.1	1772.93	-0.600885	1.61199e-06	6.47096e-05	ERIdvaD_GLEAN_10025355	scaffold41	1413896	1424079	+	5088	-	-	-
Eri022341	261.052	425.836	-0.706934	0.000301952	0.00569397	ERIdvaD_GLEAN_10005158	scaffold410	272659	274830	-	1479	-	-	-
Eri022362	1012.28	1399.89	-0.467685	0.00143962	0.0202171	ERIdvaD_GLEAN_10013774	scaffold415	98337	99686	+	741	-	-	-
Eri022365	949.692	1312.39	-0.466882	6.22575e-06	0.000208952	ERIdvaD_GLEAN_10013776	scaffold415	121003	123003	-	840	-	-	Zim
Eri022371	1310.72	2084.95	-0.669741	0.000820089	0.0127712	ERIdvaD_GLEAN_10013782	scaffold415	160660	164627	-	1533	-	-	-
Eri022375	7987.88	12856.3	-0.686585	3.91553e-05	0.00101111	ERIdvaD_GLEAN_10013785	scaffold415	242328	245484	-	798	-	-	-
Eri022430	776.137	1045.12	-0.429373	0.00445475	0.0488273	CUFF252.36.1	scaffold417	227896	242407	-	525	-	-	-
Eri022482	43.3981	102.251	-1.24085	0.000215285	0.00427151	ERIdvaD_GLEAN_10015020	scaffold422	51214	52335	+	660	-	-	-
Eri022489	474.584	959.447	-1.01554	2.71154e-05	0.000734308	CUFF252.119.1	scaffold422	131831	134334	+	1824	-	-	-
Eri022496	38.8712	85.935	-1.14394	3.49505e-05	0.000914129	CUFF252.127.1	scaffold422	168138	170616	-	270	-	-	-
Eri022501	311.992	489.046	-0.650022	2.71378e-06	0.000102182	ERIdvaD_GLEAN_10015034	scaffold422	251199	254103	-	867	-	-	HLH
Eri022517	27.7854	73.5065	-1.40366	3.27259e-06	0.000119327	ERIdvaD_GLEAN_10015048	scaffold422	402282	404059	-	390	-	-	-
Eri022548	267.128	367.229	-0.45942	0.00118412	0.0172324	ERIdvaD_GLEAN_10015075	scaffold422	742178	745618	-	1524	-	-	-
Eri022566	453.572	1011.15	-1.1568	9.28479e-22	3.31218e-19	CUFF253.24.2	scaffold424	54454	73568	-	2043	-	-	-
Eri022583	91.8815	148.064	-0.686785	0.000949217	0.0144124	ERIdvaD_GLEAN_10017359	scaffold424	433174	435297	-	783	-	-	-
Eri022591	118.246	246.537	-1.06236	5.9007e-08	3.32544e-06	ERIdvaD_GLEAN_10017366	scaffold424	634305	640758	+	1482	-	-	Aa_trans
Eri022611	227.234	535.799	-1.23801	3.52572e-10	3.15247e-08	ERIdvaD_GLEAN_10017382	scaffold424	911550	915214	-	1110	-	-	MFS_1
Eri022635	10.2302	28.066	-1.44117	0.00423749	0.0468915	CUFF254.14.1	scaffold428	10	2071	+	873	-	-	-
Eri022711	109.964	162.318	-0.560569	0.0040225	0.0451185	ERIdvaD_GLEAN_10000781	scaffold4302	5547	6860	-	966	-	-	NB-ARC
Eri022763	11.0899	30.4841	-1.4568	0.00440966	0.0483944	ERIdvaD_GLEAN_10025428	scaffold435	71814	74929	+	867	-	-	Myb_DNA-binding
Eri022827	349.517	516.017	-0.562733	0.000245361	0.00477516	ERIdvaD_GLEAN_10001111	scaffold436	53099	53949	-	444	-	-	-
Eri022842	838.802	1143.39	-0.446758	6.65326e-05	0.00158665	ERIdvaD_GLEAN_10006679	scaffold438	69314	75536	+	1248	-	-	-
Eri022907	167.784	282.898	-0.755689	3.38415e-05	0.000891185	ERIdvaD_GLEAN_10005359	scaffold441	158239	161999	-	2676	-	-	-
Eri022912	168.523	426.231	-1.3406	8.53593e-15	1.46222e-12	ERIdvaD_GLEAN_10004971	scaffold442	17867	20346	-	1143	-	-	ADH_zinc_N
Eri022914	81.6383	128.154	-0.649709	0.00374114	0.0426962	CUFF257.38.2	scaffold442	63596	69842	+	1656	-	-	-
Eri022916	2911.89	4076.68	-0.485511	4.4578e-05	0.00112758	ERIdvaD_GLEAN_10004972	scaffold442	79888	82098	+	1125	-	-	ADH_zinc_N
Eri022920	11.0875	37.8638	-1.77142	0.00011718	0.0025843	ERIdvaD_GLEAN_10004977	scaffold442	226754	227931	-	474	-	-	-
Eri022929	169.093	294.772	-0.801166	1.77982e-06	7.05383e-05	ERIdvaD_GLEAN_10007171	scaffold443	39637	41852	-	1455	-	-	Glyco_hydro_17
Eri022946	350.983	542.26	-0.627931	1.67425e-06	6.67444e-05	ERIdvaD_GLEAN_10007185	scaffold443	313893	315555	-	954	-	-	SNARE
Eri022962	649.45	916.172	-0.496276	2.12232e-05	0.000601957	ERIdvaD_GLEAN_10007398	scaffold444	219779	222433	-	1113	-	-	Lipase_GDSL
Eri022967	2064.67	2897.51	-0.488983	0.000447146	0.00784615	ERIdvaD_GLEAN_10007403	scaffold444	275562	278199	+	459	-	-	UQ_con
Eri022988	528.195	862.887	-0.707796	0.000104642	0.00235239	ERIdvaD_GLEAN_10021747	scaffold445	92150	95540	+	1104	-	-	-
Eri023003	182.279	365.529	-1.00313	7.73538e-07	3.34584e-05	ERIdvaD_GLEAN_10021761	scaffold445	387255	387644	+	390	-	-	-
Eri023023	182.712	271.716	-0.571775	0.00158373	0.0217813	ERIdvaD_GLEAN_10021780	scaffold445	670733	671689	+	957	-	-	PI-PLC-X
Eri023039	1707.48	2393.95	-0.487599	0.00053764	0.00915549	ERIdvaD_GLEAN_10021794	scaffold445	944901	945944	+	411	-	-	Cofilin_ADF
Eri023041	110.714	370.795	-1.74429	6.08501e-20	1.81517e-17	ERIdvaD_GLEAN_10021796	scaffold445	1009928	1013111	-	1572	-	-	Aa_trans
Eri023050	4.80604	36.7704	-2.92362	1.21894e-07	6.41991e-06	ERIdvaD_GLEAN_10021801	scaffold445	1188284	1190626	+	447	-	-	UQ_con
Eri023095	363.012	716.792	-0.983157	1.41996e-11	1.5549e-09	ERIdvaD_GLEAN_10005208	scaffold447	261669	264856	-	1080	-	-	p450
Eri023104	644.385	878.645	-0.447657	8.912e-05	0.00205725	-	scaffold448	278367	286323	-	648	-	-	SRF-TF
Eri023133	122.566	210.617	-0.780727	1.0352e-05	0.000324464	ERIdvaD_GLEAN_10020937	scaffold449	524733	527592	-	1035	-	-	-
Eri023173	238.046	331.785	-0.478545	0.00249542	0.0313199	ERIdvaD_GLEAN_10020973	scaffold449	1182340	1186690	-	942	-	-	NmrA
Eri023181	87.1962	154.273	-0.820512	0.00125848	0.0180766	ERIdvaD_GLEAN_10012784	scaffold451	137560	140019	+	1698	-	-	-
Eri023224	10.8036	29.8265	-1.46715	0.00207173	0.0269707	ERIdvaD_GLEAN_10023653	scaffold452	495079	496038	-	960	-	-	-
Eri023225	113.245	204.677	-0.854539	1.16383e-05	0.000357656	ERIdvaD_GLEAN_10023654	scaffold452	503719	505674	-	978	-	-	-
Eri023227	101.151	366.827	-1.86321	1.81997e-15	3.31455e-13	ERIdvaD_GLEAN_10023656	scaffold452	602858	606384	+	2007	-	-	-
Eri023271	708.041	1142.19	-0.690164	2.33073e-06	8.92149e-05	ERIdvaD_GLEAN_10023697	scaffold452	1301349	1302988	-	519	-	-	Glyoxalase
Eri023291	68.6639	139.51	-1.02005	2.37034e-05	0.000656392	ERIdvaD_GLEAN_10010908	scaffold453	255119	257939	-	678	-	-	-
Eri023387	13.9415	35.922	-1.36963	0.00225354	0.0287747	ERIdvaD_GLEAN_10004211	scaffold456	170015	171361	+	600	-	-	-
Eri023397	938.857	1323.94	-0.495543	7.28637e-06	0.000239668	ERIdvaD_GLEAN_10002463	scaffold458	63740	66121	-	1563	-	-	Methyltransf_11
Eri023431	183.815	325.541	-0.824445	3.99965e-06	0.000142387	ERIdvaD_GLEAN_10028532	scaffold46	353446	355408	-	570	-	-	-
Eri023433	10.1821	47.2288	-2.23166	0.000976683	0.0147453	ERIdvaD_GLEAN_10028534	scaffold46	364150	367298	-	642	-	-	-
Eri023497	923.174	1343.47	-0.541499	0.00180557	0.0242164	ERIdvaD_GLEAN_10028590	scaffold46	1771485	1776447	-	825	-	-	ADK
Eri023535	333.883	699.914	-1.06785	4.23213e-13	5.78831e-11	ERIdvaD_GLEAN_10003175	scaffold461	123880	125799	-	1482	-	-	-
Eri023546	104.627	184.935	-0.822737	0.000157596	0.00331106	ERIdvaD_GLEAN_10002077	scaffold462	52693	55505	-	591	-	-	FMN_red
Eri023568	46.3977	123.563	-1.41611	3.12632e-06	0.000114963	ERIdvaD_GLEAN_10017545	scaffold464	289710	293251	-	939	-	-	-
Eri023584	728.059	1224.91	-0.749913	6.80971e-11	6.83004e-09	ERIdvaD_GLEAN_10017562	scaffold464	728146	729702	+	1143	-	-	Glyco_hydro_17
Eri023604	40.2564	88.3609	-1.13199	0.00148668	0.0207518	ERIdvaD_GLEAN_10010289	scaffold465	309425	311248	+	1482	-	-	-
Eri023645	239.221	947.828	-1.98467	3.46041e-16	6.88164e-14	ERIdvaD_GLEAN_10023110	scaffold467	135886	136131	+	246	-	-	-
Eri023686	66.8426	170.986	-1.35945	1.1626e-06	4.85864e-05	ERIdvaD_GLEAN_10023143	scaffold467	549152	551428	-	1503	-	-	-
Eri023714	3330.72	5104.74	-0.615951	1.76939e-08	1.12755e-06	ERIdvaD_GLEAN_10023168	scaffold467	726010	726942	+	933	-	-	LacAB_rpiB
Eri023733	87.2647	187.852	-1.10832	9.98692e-06	0.000314161	CUFF266.127.1	scaffold467	885146	889561	-	1050	-	-	Aldo_ket_red
Eri023787	1056.34	1603.63	-0.602337	4.97402e-07	2.25578e-05	ERIdvaD_GLEAN_10023234	scaffold467	1370261	1372313	+	597	-	-	-
Eri023800	701.178	886.069	-0.337884	0.00298794	0.0360878	ERIdvaD_GLEAN_10019450	scaffold468	101945	105413	+	1041	-	-	-
Eri023838	881.86	1263.32	-0.518749	3.46948e-06	0.000125318	ERIdvaD_GLEAN_10019484	scaffold468	663176	665534	+	1068	-	-	-
Eri023891	396.207	657.386	-0.731201	1.66833e-05	0.000490896	ERIdvaD_GLEAN_10032088	scaffold472	125507	136969	+	2991	-	-	-
Eri023937	288.219	504.619	-0.808779	0.000769107	0.0121467	ERIdvaD_GLEAN_10032124	scaffold472	646457	651211	+	978	-	-	-
Eri023945	607.227	830.505	-0.451881	0.000407762	0.00726559	CUFF268.144.1	scaffold472	730656	734429	-	1764	-	-	TPP_enzyme_N
Eri023984	97.4871	174.858	-0.843694	0.00369085	0.0422756	ERIdvaD_GLEAN_10032167	scaffold472	1076227	1079226	-	975	-	-	NAM
Eri023985	35.207	88.0002	-1.33024	7.06569e-06	0.000233074	CUFF268.188.1	scaffold472	1084024	1085681	-	1014	-	-	Pkinase_Tyr
Eri023986	1909.33	2772.88	-0.538409	2.57798e-05	0.000704627	ERIdvaD_GLEAN_10032168	scaffold472	1088908	1091509	-	2424	-	-	Pkinase
Eri023988	815.64	1033.63	-0.340897	0.00397473	0.0447858	ERIdvaD_GLEAN_10032171	scaffold472	1113967	1117800	+	1218	-	-	-
Eri024027	172.244	367.902	-1.09483	1.33981e-07	6.92835e-06	CUFF268.247.2	scaffold472	1471976	1477239	+	1629	-	-	-
Eri024074	998.224	1356.81	-0.442993	5.13518e-05	0.00127287	CUFF268.310.1	scaffold472	1847975	1851003	-	1620	-	-	Sugar_tr
Eri024076	60.8606	143.038	-1.23338	1.65919e-07	8.41833e-06	ERIdvaD_GLEAN_10032244	scaffold472	1863456	1866038	+	879	-	-	zf-Dof
Eri024087	77.3281	260.376	-1.75259	1.33185e-07	6.8991e-06	ERIdvaD_GLEAN_10032254	scaffold472	1970878	1974176	-	1323	-	-	Peptidase_S10
Eri024118	23.9852	66.2729	-1.48083	0.000260359	0.00502185	ERIdvaD_GLEAN_10032283	scaffold472	2238014	2238916	+	903	-	-	-
Eri024120	75.4111	139.536	-0.891973	8.81843e-05	0.00203837	ERIdvaD_GLEAN_10032285	scaffold472	2252175	2255542	+	1761	-	-	-
Eri024122	267.545	381.003	-0.508743	0.00120616	0.0174485	ERIdvaD_GLEAN_10032288	scaffold472	2281333	2284054	+	1560	-	-	Sugar_tr
Eri024161	56.0016	172.633	-1.62827	3.22493e-13	4.53627e-11	ERIdvaD_GLEAN_10032319	scaffold472	2752365	2755347	-	1449	-	-	-
Eri024204	1205.9	1745.99	-0.533869	9.88006e-06	0.00031173	ERIdvaD_GLEAN_10015762	scaffold473	694669	699481	+	2238	-	-	-
Eri024230	11.7096	37.5419	-1.67662	0.000849678	0.0131374	ERIdvaD_GLEAN_10009956	scaffold474	295758	296746	-	261	-	-	-
Eri024267	256.425	361.141	-0.494376	0.00103503	0.0154842	ERIdvaD_GLEAN_10015422	scaffold475	397051	402119	-	1038	-	-	CBFB_NFYA
Eri024317	464.679	692.837	-0.577432	4.13702e-06	0.000146523	ERIdvaD_GLEAN_10006179	scaffold477	333798	334202	-	309	-	-	-
Eri024358	2423.77	3158.34	-0.381785	3.99939e-05	0.00102893	ERIdvaD_GLEAN_10029939	scaffold478	609403	612127	-	1497	-	-	-
Eri024406	21.3665	50.0436	-1.221	0.00096677	0.014618	ERIdvaD_GLEAN_10029975	scaffold478	1852802	1856049	-	549	-	-	Myb_DNA-binding
Eri024453	2.33107	20.98	-3.13559	0.000354061	0.00644992	ERIdvaD_GLEAN_10030016	scaffold478	2391635	2395887	-	1713	-	-	-
Eri024479	148.699	272.984	-0.875951	0.00015712	0.00330305	CUFF273.41.1	scaffold48	169717	200676	-	12255	-	-	-
Eri024481	886.341	1171.67	-0.402543	0.00410625	0.0457907	CUFF273.43.3	scaffold48	230124	234785	-	2136	-	-	-
Eri024497	42.7442	132.507	-1.6293	5.94484e-07	2.62422e-05	CUFF273.74.1	scaffold48	445365	447546	+	939	-	-	MATH
Eri024501	95.1114	190.407	-1.00004	4.74399e-06	0.000164183	ERIdvaD_GLEAN_10023727	scaffold48	520679	522548	+	945	-	-	MATH
Eri024503	5594	7712.49	-0.463366	1.544e-05	0.000459391	ERIdvaD_GLEAN_10023729	scaffold48	538214	540563	+	1182	-	-	-
Eri024522	2.80764	17.7678	-2.67161	0.000283454	0.00539514	ERIdvaD_GLEAN_10023746	scaffold48	762283	763893	+	1095	-	-	-
Eri024524	175.043	373.959	-1.0944	3.44141e-12	4.07818e-10	ERIdvaD_GLEAN_10023748	scaffold48	797076	803204	+	1107	-	-	Pkinase
Eri024546	173.713	275.921	-0.66961	0.000397884	0.00710789	ERIdvaD_GLEAN_10023767	scaffold48	1015962	1016819	-	858	-	-	-
Eri024563	152.264	235.013	-0.62711	0.00023331	0.00457148	ERIdvaD_GLEAN_10023784	scaffold48	1152741	1156884	+	1500	-	-	-
Eri024564	3146	7148.83	-1.18418	4.10501e-14	6.39845e-12	ERIdvaD_GLEAN_10023785	scaffold48	1183726	1186329	-	885	-	-	-
Eri024571	133.983	248.363	-0.890064	7.03521e-05	0.00167083	ERIdvaD_GLEAN_10023791	scaffold48	1299840	1305461	-	2796	-	-	MCM
Eri024593	22.3628	48.7534	-1.12644	0.00167052	0.0227848	ERIdvaD_GLEAN_10005527	scaffold481	85323	86524	+	1080	-	-	HMA
Eri024680	213.729	335.45	-0.651908	1.60399e-05	0.000475197	ERIdvaD_GLEAN_10016727	scaffold487	173622	178219	+	1845	-	-	-
Eri024822	750.791	1504.01	-1.00267	1.06007e-18	2.80012e-16	ERIdvaD_GLEAN_10027936	scaffold489	600148	605326	+	1020	-	-	Epimerase
Eri024824	332.462	512.862	-0.625042	5.54559e-05	0.00135423	ERIdvaD_GLEAN_10027937	scaffold489	609456	615346	-	1635	-	-	-
Eri024831	290.777	436.008	-0.585063	4.64978e-05	0.00116931	ERIdvaD_GLEAN_10027943	scaffold489	753404	756434	+	2148	-	-	Pkinase
Eri024841	544.176	708.892	-0.381389	0.00118425	0.0172324	ERIdvaD_GLEAN_10027951	scaffold489	876193	883655	-	1089	-	-	PP2C
Eri024846	334.291	705.875	-1.07862	6.67498e-17	1.42577e-14	ERIdvaD_GLEAN_10027954	scaffold489	956407	962897	+	1326	-	-	-
Eri024851	340.344	602.494	-0.824981	2.65458e-10	2.43007e-08	ERIdvaD_GLEAN_10027957	scaffold489	1097913	1102736	+	1317	-	-	-
Eri024883	1056.48	1373.24	-0.377852	0.000949164	0.0144124	ERIdvaD_GLEAN_10027985	scaffold489	1605310	1611431	+	1644	-	-	AMP-binding
Eri024895	2206.01	3033.47	-0.459687	0.000375228	0.00678371	ERIdvaD_GLEAN_10027995	scaffold489	1732715	1736845	-	546	-	-	-
Eri024898	2718.6	3746.9	-0.462896	0.00321014	0.0381458	ERIdvaD_GLEAN_10027998	scaffold489	1811631	1819111	+	1788	-	-	-
Eri024979	161.994	263.12	-0.700954	0.000108224	0.00241761	ERIdvaD_GLEAN_10016836	scaffold492	597339	598267	+	567	-	-	-
Eri025021	78322.7	113078	-0.529824	0.00110402	0.0163258	ERIdvaD_GLEAN_10003760	scaffold494	69045	69386	+	342	-	-	-
Eri025031	318.381	495.202	-0.637628	9.24452e-05	0.00211987	ERIdvaD_GLEAN_10003770	scaffold494	169668	172321	-	2373	-	-	Pkinase
Eri025035	19.5542	136.174	-2.8192	4.62363e-19	1.25977e-16	ERIdvaD_GLEAN_10003774	scaffold494	198167	199344	+	675	-	-	-
Eri025041	832.825	1298.89	-0.641137	0.000281621	0.0053632	ERIdvaD_GLEAN_10008379	scaffold495	45619	49272	-	381	-	-	-
Eri025133	29.1159	119.13	-2.03829	3.36203e-12	3.99782e-10	ERIdvaD_GLEAN_10024356	scaffold499	339752	340345	-	594	-	-	-
Eri025134	486.7	694.355	-0.512127	9.87519e-05	0.00223633	ERIdvaD_GLEAN_10024357	scaffold499	347249	350270	+	1278	-	-	-
Eri025166	456.451	663.052	-0.539056	2.99372e-05	0.000800555	ERIdvaD_GLEAN_10024391	scaffold499	596757	600288	-	951	-	-	TCP
Eri025201	7.75839	30.2288	-1.97258	0.00022283	0.00439808	ERIdvaD_GLEAN_10024424	scaffold499	912654	913949	-	1296	-	-	Kelch_1
Eri025206	1021.66	1264.16	-0.307507	0.00378608	0.0431095	CUFF282.184.1	scaffold499	945100	950254	-	1428	-	-	-
Eri025211	17.0379	162.587	-3.237	1.83154e-24	8.23075e-22	ERIdvaD_GLEAN_10024431	scaffold499	985349	988376	+	2079	-	-	Pkinase
Eri025225	76.8949	134.654	-0.80623	0.000201491	0.0040489	ERIdvaD_GLEAN_10024444	scaffold499	1106109	1111068	+	897	-	-	-
Eri025231	54.9191	136.274	-1.31204	6.87186e-07	2.99103e-05	ERIdvaD_GLEAN_10024449	scaffold499	1153567	1161358	-	2436	-	-	Aa_trans
Eri025232	260.356	394.529	-0.600219	1.64462e-05	0.000484331	ERIdvaD_GLEAN_10024450	scaffold499	1172759	1175608	-	2058	-	-	-
Eri025300	2.37743	27.3054	-3.49651	1.53633e-06	6.1888e-05	ERIdvaD_GLEAN_10032800	scaffold5	151175	152234	+	327	-	-	-
Eri025303	1380.41	1715.29	-0.31307	0.00282337	0.0344975	ERIdvaD_GLEAN_10032803	scaffold5	182970	185788	-	1206	-	-	-
Eri025307	2109.51	3044.26	-0.529115	9.59712e-08	5.17273e-06	ERIdvaD_GLEAN_10032806	scaffold5	280004	285149	-	1377	-	-	-
Eri025324	2031.95	2964.18	-0.544845	5.99246e-05	0.00145208	ERIdvaD_GLEAN_10032824	scaffold5	693083	697902	+	1170	-	-	DJ-1_PfpI
Eri025342	241.27	540.957	-1.16599	3.83927e-10	3.40301e-08	ERIdvaD_GLEAN_10032841	scaffold5	894883	895392	+	252	-	-	-
Eri025385	2173.56	2896.78	-0.414309	6.88961e-05	0.00163962	ERIdvaD_GLEAN_10032884	scaffold5	1316053	1316983	+	837	-	-	Homeobox
Eri025394	2292.11	3144.1	-0.456138	8.0019e-06	0.000259747	ERIdvaD_GLEAN_10032894	scaffold5	1416657	1422294	-	2838	-	-	E1-E2_ATPase
Eri025405	734.743	1093.98	-0.574276	2.04184e-06	7.90311e-05	ERIdvaD_GLEAN_10032905	scaffold5	1563572	1565732	-	1584	-	-	AAA
Eri025422	641.095	1189.95	-0.892541	1.02787e-15	1.94357e-13	ERIdvaD_GLEAN_10032923	scaffold5	1689559	1692766	-	1866	-	-	-
Eri025486	62.5686	107.963	-0.787969	0.000834439	0.0129596	ERIdvaD_GLEAN_10032984	scaffold5	2326253	2326888	-	636	-	-	-
Eri025489	521.866	687.639	-0.397327	0.00158716	0.0218062	ERIdvaD_GLEAN_10032987	scaffold5	2353695	2355357	+	939	-	-	-
Eri025491	483.781	694.611	-0.522306	1.38943e-05	0.000419898	ERIdvaD_GLEAN_10032989	scaffold5	2370910	2375117	+	2193	-	-	-
Eri025518	507.549	647.689	-0.352688	0.0042296	0.0468243	CUFF283.317.1	scaffold5	2699845	2707073	+	3258	-	-	-
Eri025526	151.817	246.46	-0.699331	7.88315e-05	0.00184311	CUFF283.330.1	scaffold5	2765904	2768207	-	360	-	-	-
Eri025528	616.349	895.955	-0.539492	8.45193e-06	0.000272819	CUFF283.331.1	scaffold5	2776148	2781112	-	3360	-	-	Pkinase
Eri025558	914.176	2312.43	-1.3391	2.40757e-17	5.30631e-15	ERIdvaD_GLEAN_10033048	scaffold5	3189377	3189760	+	384	-	-	-
Eri025595	177.807	289.364	-0.704394	0.000119944	0.00263184	ERIdvaD_GLEAN_10011983	scaffold50	375755	376390	-	636	-	-	3_5_exonuc
Eri025623	8.99795	31.1732	-1.7918	0.00204975	0.0267877	ERIdvaD_GLEAN_10005041	scaffold500	104438	105380	-	465	-	-	Usp
Eri025656	297.417	806.801	-1.43914	1.92056e-08	1.21494e-06	ERIdvaD_GLEAN_10009636	scaffold501	165472	165798	-	327	-	-	-
Eri025669	25.412	65.5812	-1.36936	3.89719e-05	0.00100836	ERIdvaD_GLEAN_10009649	scaffold501	285217	287378	-	573	-	-	-
Eri025688	803.776	2144.86	-1.41637	9.77689e-35	1.16659e-31	ERIdvaD_GLEAN_10009666	scaffold501	478880	480859	+	762	-	-	-
Eri025697	3214.22	4172.34	-0.37645	0.00059439	0.00990259	ERIdvaD_GLEAN_10015166	scaffold504	81071	83841	+	1206	-	-	-
Eri025734	1892.6	2518.8	-0.412351	0.000293681	0.00555315	ERIdvaD_GLEAN_10015199	scaffold504	648612	651841	-	1026	-	-	PfkB
Eri025737	277.437	407.021	-0.552888	9.61303e-05	0.00218986	ERIdvaD_GLEAN_10015201	scaffold504	694632	698635	-	2163	-	-	-
Eri025740	228.732	337.936	-0.56438	0.0017455	0.0235957	ERIdvaD_GLEAN_10015204	scaffold504	801713	805361	+	2160	-	-	VWA
Eri025771	1629.56	2025.89	-0.314159	0.00201281	0.0264224	CUFF287.44.2	scaffold505	305616	311149	-	1461	-	-	-
Eri025790	9.08905	32.4813	-1.84087	0.000159557	0.00334171	ERIdvaD_GLEAN_10021086	scaffold505	479150	483289	+	1071	-	-	-
Eri025804	6.56772	38.4686	-2.54456	3.73585e-07	1.74928e-05	ERIdvaD_GLEAN_10021098	scaffold505	600058	601448	+	993	-	-	Myb_DNA-binding
Eri025821	568.43	811.88	-0.515249	9.02594e-05	0.00207939	ERIdvaD_GLEAN_10021116	scaffold505	747327	751016	-	2508	-	-	Pkinase
Eri025851	146.828	247.713	-0.754102	5.26692e-06	0.000179912	ERIdvaD_GLEAN_10021143	scaffold505	1210195	1212194	+	1005	-	-	-
Eri025879	89.3039	209.993	-1.23616	3.03654e-10	2.75784e-08	ERIdvaD_GLEAN_10023859	scaffold506	621827	622843	+	1017	-	-	AP2
Eri025899	53.058	469.156	-3.15213	7.86716e-47	2.72227e-43	ERIdvaD_GLEAN_10023878	scaffold506	919649	920005	+	357	-	-	-
Eri025900	142.456	254.403	-0.840012	4.19803e-06	0.000147927	CUFF288.81.1	scaffold506	962411	963208	-	288	-	-	-
Eri025971	18.9818	49.5343	-1.37865	0.000161848	0.00337782	ERIdvaD_GLEAN_10006276	scaffold508	258926	265526	+	849	-	-	CCT
Eri025988	91.7208	168.971	-0.879282	0.00249991	0.0313422	ERIdvaD_GLEAN_10003206	scaffold509	193316	196176	+	1005	-	-	2OG-FeII_Oxy
Eri026025	8.2782	33.397	-2.00859	9.37827e-05	0.00214344	ERIdvaD_GLEAN_10011339	scaffold51	438066	439994	+	1929	-	-	-
Eri026057	1616.48	2107.68	-0.383052	0.000362848	0.00657363	ERIdvaD_GLEAN_10011178	scaffold510	289191	292852	+	1254	-	-	-
Eri026127	1565.87	2075.06	-0.406074	0.000159288	0.00334051	ERIdvaD_GLEAN_10018995	scaffold511	475700	479277	+	1662	-	-	-
Eri026156	1538.46	2257.34	-0.553055	0.00353675	0.0408485	CUFF291.94.1	scaffold511	921122	953144	-	12420	-	-	-
Eri026193	923.042	1178.53	-0.353125	0.00154599	0.0213386	ERIdvaD_GLEAN_10003481	scaffold515	114531	117106	-	2478	-	-	Pkinase_Tyr
Eri026228	1176.68	1600.79	-0.444185	0.000694897	0.0112503	ERIdvaD_GLEAN_10026517	scaffold517	320023	322372	+	777	-	-	zf-C3HC4
Eri026258	245.201	353	-0.52435	0.00244526	0.0307796	ERIdvaD_GLEAN_10026541	scaffold517	716617	717501	-	525	-	-	-
Eri026284	342.016	1202.28	-1.81342	1.8985e-15	3.43947e-13	ERIdvaD_GLEAN_10026565	scaffold517	1111626	1111919	-	294	-	-	-
Eri026308	1.75926	12.3864	-2.82767	0.00240006	0.0303321	ERIdvaD_GLEAN_10026586	scaffold517	1609835	1612086	-	465	-	-	-
Eri026350	124.425	213.632	-0.782518	1.64421e-05	0.000484331	ERIdvaD_GLEAN_10015224	scaffold519	558024	565031	+	4353	-	-	ABC2_membrane
Eri026352	56.7638	150.353	-1.40612	2.84968e-10	2.59494e-08	ERIdvaD_GLEAN_10015226	scaffold519	607074	613865	+	2790	-	-	ABC2_membrane
Eri026378	125.144	521.653	-2.06287	1.70575e-38	2.56627e-35	ERIdvaD_GLEAN_10019829	scaffold520	166722	169592	-	1680	-	-	-
Eri026394	1048.34	1451.7	-0.469845	0.00278707	0.0341747	ERIdvaD_GLEAN_10019845	scaffold520	434690	440560	-	3108	-	-	Ceramidase_alk
Eri026432	40.5783	306.533	-2.92581	1.8378e-25	8.83241e-23	ERIdvaD_GLEAN_10019882	scaffold520	982358	986097	+	1770	-	-	-
Eri026476	186.717	421.499	-1.17648	3.18239e-09	2.37841e-07	ERIdvaD_GLEAN_10022963	scaffold521	538830	539592	+	474	-	-	-
Eri026503	2951.55	4130.16	-0.484673	0.00348053	0.0403608	ERIdvaD_GLEAN_10022983	scaffold521	1189139	1192463	+	1005	-	-	2OG-FeII_Oxy
Eri026504	510.346	692.401	-0.439258	0.000443149	0.00779181	ERIdvaD_GLEAN_10022984	scaffold521	1253078	1259520	+	3414	-	-	RNB
Eri026554	275.601	821.872	-1.57624	3.35718e-13	4.66541e-11	ERIdvaD_GLEAN_10004416	scaffold526	154387	154644	-	258	-	-	-
Eri026555	39.9628	76.9855	-0.943405	0.00447681	0.0490225	ERIdvaD_GLEAN_10004417	scaffold526	238541	239148	+	480	-	-	-
Eri026609	51.7205	114.188	-1.14011	0.00324395	0.0383631	ERIdvaD_GLEAN_10015126	scaffold527	542771	543531	-	582	-	-	-
Eri026624	222.859	306.412	-0.459877	0.00426376	0.047122	ERIdvaD_GLEAN_10015142	scaffold527	714860	716812	-	1140	-	-	-
Eri026625	21.0786	63.4826	-1.58807	5.61861e-06	0.000190422	ERIdvaD_GLEAN_10015143	scaffold527	741537	742852	+	972	-	-	HLH
Eri026662	2199.69	2990.45	-0.44279	0.000145712	0.00309922	ERIdvaD_GLEAN_10006046	scaffold528	118226	124739	-	1842	-	-	-
Eri026669	82.8848	149.009	-0.84907	0.000750896	0.0119463	ERIdvaD_GLEAN_10006053	scaffold528	224085	235192	+	6570	-	-	GATase_2
Eri026684	1539.31	2014.81	-0.388628	0.000616696	0.0102103	ERIdvaD_GLEAN_10006643	scaffold529	38249	40135	-	777	-	-	-
Eri026691	13.4184	40.3181	-1.59936	0.000545703	0.00927381	ERIdvaD_GLEAN_10006650	scaffold529	103519	103866	+	348	-	-	-
Eri026725	420.06	618.057	-0.557288	0.000876796	0.0134903	ERIdvaD_GLEAN_10028352	scaffold53	124661	125916	+	729	-	-	-
Eri026728	979.956	1355.97	-0.468156	0.0011076	0.0163648	CUFF299.20.1	scaffold53	260758	262667	+	474	-	-	-
Eri026769	483.997	772.403	-0.67496	8.34991e-05	0.00194305	ERIdvaD_GLEAN_10028391	scaffold53	1349977	1353572	+	2142	-	-	-
Eri026831	3734.8	4752.62	-0.347657	0.000752954	0.0119626	ERIdvaD_GLEAN_10007284	scaffold534	342778	346061	+	1869	-	-	-
Eri026832	61.0622	116.453	-0.930795	0.00196482	0.0259104	ERIdvaD_GLEAN_10007285	scaffold534	346774	350878	+	1497	-	-	-
Eri026838	7.52418	47.3754	-2.64326	5.02958e-06	0.000173001	ERIdvaD_GLEAN_10003268	scaffold536	69084	71170	-	1758	-	-	-
Eri026839	1.04757	12.9657	-3.63582	0.000756794	0.011996	ERIdvaD_GLEAN_10003269	scaffold536	74830	75330	+	501	-	-	Ribonuclease_T2
Eri026840	80.2149	146.444	-0.871104	9.94093e-05	0.00224974	ERIdvaD_GLEAN_10003270	scaffold536	78997	80541	-	765	-	-	-
Eri026868	43.4846	87.8232	-1.01048	0.000322971	0.00602793	CUFF301.38.1	scaffold539	114618	117214	-	2295	-	-	Peptidase_S8
Eri026887	325.677	526.132	-0.692648	3.4357e-07	1.6219e-05	ERIdvaD_GLEAN_10018350	scaffold539	530309	532067	+	981	-	-	-
Eri026892	35.0678	87.2372	-1.32414	3.40667e-05	0.000895753	CUFF301.76.1	scaffold539	597617	598255	-	288	-	-	-
Eri026905	1607.6	2290.44	-0.510597	0.00118687	0.0172529	ERIdvaD_GLEAN_10018365	scaffold539	948422	949354	+	933	-	-	Myb_DNA-binding
Eri026952	903.085	1305.92	-0.532224	3.75226e-06	0.000134549	ERIdvaD_GLEAN_10030358	scaffold54	706749	708950	+	1197	-	-	-
Eri026955	34.9737	85.205	-1.28299	1.36751e-05	0.000414361	ERIdvaD_GLEAN_10030361	scaffold54	763023	764051	+	567	-	-	-
Eri026956	354.532	547.96	-0.628766	0.000455927	0.00796387	ERIdvaD_GLEAN_10030362	scaffold54	770303	770758	+	456	-	-	-
Eri026977	60.4327	159.804	-1.4058	8.28878e-09	5.63491e-07	CUFF302.126.1	scaffold54	1179011	1180270	-	339	-	-	-
Eri026979	135.656	384.531	-1.50019	5.48712e-14	8.37532e-12	ERIdvaD_GLEAN_10030381	scaffold54	1185062	1186615	-	1065	-	-	Pkinase
Eri026983	24.3595	147.798	-2.61427	2.12129e-19	6.01665e-17	ERIdvaD_GLEAN_10030384	scaffold54	1218483	1225820	-	957	-	-	2OG-FeII_Oxy
Eri027093	1050.66	1359.75	-0.372006	0.000563932	0.00950498	CUFF303.61.2	scaffold543	108495	113363	-	1431	-	-	-
Eri027117	893.495	1204.73	-0.431282	0.00254278	0.0317416	ERIdvaD_GLEAN_10005843	scaffold545	258529	262735	+	1752	-	-	-
Eri027118	447.443	1124.72	-1.33159	3.13121e-14	4.99306e-12	ERIdvaD_GLEAN_10005844	scaffold545	335974	338471	-	1464	-	-	Aa_trans
Eri027221	23.2617	59.9545	-1.36124	0.00252353	0.0315811	ERIdvaD_GLEAN_10029047	scaffold55	140502	140885	-	384	-	-	-
Eri027224	105.071	201.554	-0.94026	0.000458417	0.00799527	ERIdvaD_GLEAN_10029049	scaffold55	199006	202402	-	1593	-	-	-
Eri027257	356.155	527.08	-0.565873	0.00146579	0.0204849	ERIdvaD_GLEAN_10029078	scaffold55	948910	949896	-	987	-	-	-
Eri027261	1.37863	11.6621	-3.0741	0.00302132	0.0363729	ERIdvaD_GLEAN_10029082	scaffold55	1034263	1034676	-	414	-	-	Self-incomp_S1
Eri027262	56.1019	140.183	-1.31664	1.38064e-07	7.11987e-06	ERIdvaD_GLEAN_10029083	scaffold55	1035656	1039545	+	1350	-	-	ACT
Eri027263	2.37904	14.2863	-2.56427	0.00148907	0.0207716	ERIdvaD_GLEAN_10029085	scaffold55	1077815	1081705	+	1233	-	-	ACT
Eri027278	127.169	193.22	-0.603471	0.00129197	0.0184699	ERIdvaD_GLEAN_10029100	scaffold55	1388766	1390496	+	1731	-	-	GRAS
Eri027309	0.666939	11.8091	-4.09868	0.00198453	0.0260919	ERIdvaD_GLEAN_10029127	scaffold55	1827022	1829799	-	1809	-	-	Glyco_transf_8
Eri027321	714.617	1276.86	-0.837211	6.67863e-07	2.91426e-05	ERIdvaD_GLEAN_10029137	scaffold55	2073460	2074624	+	684	-	-	-
Eri027333	153.076	369.556	-1.2715	4.13047e-07	1.91079e-05	ERIdvaD_GLEAN_10006891	scaffold551	60231	60533	-	303	-	-	-
Eri027334	563.549	799.366	-0.504868	0.000571593	0.00959672	ERIdvaD_GLEAN_10006892	scaffold551	66633	67627	+	438	-	-	-
Eri027335	174.438	285.018	-0.710403	2.96601e-05	0.000795605	ERIdvaD_GLEAN_10006893	scaffold551	100352	104019	+	627	-	-	-
Eri027357	50.2036	109.497	-1.11949	0.000627513	0.0103444	ERIdvaD_GLEAN_10012219	scaffold553	84586	87757	-	891	-	-	-
Eri027393	20.5027	52.5747	-1.36053	0.000879839	0.0135311	ERIdvaD_GLEAN_10020753	scaffold556	113455	114662	-	627	-	-	-
Eri027408	238.831	419.493	-0.81333	6.93456e-05	0.00164919	ERIdvaD_GLEAN_10020768	scaffold556	289123	289299	-	177	-	-	-
Eri027437	190.245	313.306	-0.719708	0.00015898	0.0033381	ERIdvaD_GLEAN_10020790	scaffold556	694420	695899	+	1146	-	-	HSF_DNA-bind
Eri027449	142.73	266.129	-0.902548	7.52003e-06	0.000246416	ERIdvaD_GLEAN_10020801	scaffold556	831051	832263	-	720	-	-	Homeobox
Eri027489	18.4108	73.9926	-2.00842	8.30209e-06	0.000268233	ERIdvaD_GLEAN_10024187	scaffold56	25659	28072	+	606	-	-	-
Eri027520	363.41	612.705	-0.754348	0.000348706	0.00638427	ERIdvaD_GLEAN_10024217	scaffold56	571994	574561	+	609	-	-	-
Eri027551	302.39	441.799	-0.548161	0.000929145	0.0141636	ERIdvaD_GLEAN_10024247	scaffold56	979885	983254	-	723	-	-	-
Eri027573	8447.69	13197.8	-0.643668	9.16311e-06	0.000293042	ERIdvaD_GLEAN_10024268	scaffold56	1459882	1462881	+	720	-	-	-
Eri027593	1229.67	1572.6	-0.354797	0.000953329	0.0144431	ERIdvaD_GLEAN_10002092	scaffold561	64468	68573	-	2490	-	-	-
Eri027596	609.207	985.047	-0.693957	2.93863e-06	0.000108988	ERIdvaD_GLEAN_10002095	scaffold561	82851	85073	+	1728	-	-	-
Eri027661	1071.47	1451.54	-0.437769	8.60205e-05	0.00199368	ERIdvaD_GLEAN_10026651	scaffold562	984002	987345	-	2112	-	-	-
Eri027662	6920.37	8595.74	-0.312725	0.000759512	0.0120226	ERIdvaD_GLEAN_10026652	scaffold562	995568	999776	-	3165	-	-	-
Eri027665	42.6361	95.6109	-1.16441	0.000123311	0.00269718	ERIdvaD_GLEAN_10026655	scaffold562	1026457	1030498	-	1665	-	-	PI-PLC-X
Eri027712	102.481	205.205	-1.00505	2.88124e-07	1.38088e-05	ERIdvaD_GLEAN_10026701	scaffold562	1570032	1573802	-	1674	-	-	-
Eri027732	357.363	486.276	-0.44642	0.00310509	0.0371013	CUFF309.239.1	scaffold562	1741717	1746518	-	1434	-	-	-
Eri027733	30.7402	62.7335	-1.02778	0.00364719	0.0419083	CUFF309.241.1	scaffold562	1748120	1750401	-	213	-	-	-
Eri027734	31.216	69.3197	-1.15059	0.000156221	0.00328616	CUFF309.242.1	scaffold562	1756284	1758382	-	1206	-	-	-
Eri027738	303.276	411.385	-0.441101	0.00336639	0.0394203	ERIdvaD_GLEAN_10026721	scaffold562	1776899	1778330	-	1350	-	-	-
Eri027824	20399.3	26187.6	-0.360371	0.00302891	0.0364301	ERIdvaD_GLEAN_10020586	scaffold564	644163	646158	-	981	-	-	-
Eri027844	10.0887	40.164	-1.99503	1.43665e-05	0.000432281	ERIdvaD_GLEAN_10020601	scaffold564	903722	907089	+	2049	-	-	START
Eri027857	46.0163	104.398	-1.1844	1.7853e-05	0.000520445	ERIdvaD_GLEAN_10020613	scaffold564	1027443	1031532	-	2496	-	-	Glycos_transf_1
Eri027896	628.884	1289.01	-1.03623	1.41814e-14	2.35922e-12	ERIdvaD_GLEAN_10007388	scaffold565	329892	331319	+	1428	-	-	-
Eri027898	116.004	248.234	-1.09875	2.1143e-10	1.9667e-08	ERIdvaD_GLEAN_10007389	scaffold565	367182	370388	+	2634	-	-	-
Eri027909	1723.96	2523.88	-0.549644	9.88261e-06	0.00031173	ERIdvaD_GLEAN_10003552	scaffold566	132595	141312	+	2832	-	-	FAD_binding_4
Eri027927	138.124	235.265	-0.771494	3.26976e-05	0.000867	ERIdvaD_GLEAN_10010598	scaffold567	104850	107204	-	1104	-	-	Myb_DNA-binding
Eri027957	679.691	925.292	-0.444739	0.000250931	0.00486441	CUFF312.67.1	scaffold567	418570	422769	-	1095	-	-	-
Eri027966	359.274	535.577	-0.576341	0.00163431	0.0223703	ERIdvaD_GLEAN_10010631	scaffold567	507090	507695	+	606	-	-	Skp1
Eri027982	31.2136	67.6227	-1.11648	0.00222132	0.0284682	ERIdvaD_GLEAN_10009550	scaffold57	422712	429475	+	2385	-	-	-
Eri027983	3130.94	4083.78	-0.383217	0.000145978	0.00310275	ERIdvaD_GLEAN_10009551	scaffold57	431033	445087	-	2688	-	-	-
Eri027985	684.471	1017.26	-0.571634	2.70053e-07	1.30878e-05	ERIdvaD_GLEAN_10012978	scaffold570	25795	26322	+	528	-	-	HLH
Eri028000	17.6502	59.2125	-1.75817	2.26866e-06	8.71281e-05	ERIdvaD_GLEAN_10012992	scaffold570	402823	404422	-	1203	-	-	NAM
Eri028007	14310.1	21297.2	-0.573642	1.48165e-08	9.60105e-07	CUFF313.57.1	scaffold570	536232	540259	-	1845	-	-	Glycos_transf_1
Eri028049	57.9113	121.259	-1.0688	2.43646e-05	0.000670432	ERIdvaD_GLEAN_10017584	scaffold574	235146	235805	+	660	-	-	-
Eri028053	257.369	508.027	-0.98011	1.33294e-11	1.47833e-09	ERIdvaD_GLEAN_10017588	scaffold574	250377	251641	+	1170	-	-	-
Eri028076	166.528	241.043	-0.532477	0.00194664	0.0257196	ERIdvaD_GLEAN_10017609	scaffold574	480338	495529	-	2316	-	-	Peptidase_S8
Eri028087	223.419	345.938	-0.630665	0.000220902	0.00436293	ERIdvaD_GLEAN_10017619	scaffold574	590223	593577	+	1551	-	-	-
Eri028091	243.127	578.131	-1.25044	1.89112e-06	7.37294e-05	ERIdvaD_GLEAN_10017623	scaffold574	610595	613405	+	1329	-	-	Na_Ca_ex
Eri028095	1667.06	2099.68	-0.332698	0.0017625	0.0237584	ERIdvaD_GLEAN_10017627	scaffold574	646862	648379	-	1518	-	-	-
Eri028216	1703.28	2248.41	-0.400236	0.000436884	0.00769731	ERIdvaD_GLEAN_10013250	scaffold58	90858	94064	+	1761	-	-	-
Eri028231	3007.53	4140.67	-0.461299	1.33957e-06	5.49208e-05	ERIdvaD_GLEAN_10013265	scaffold58	161412	162512	+	1101	-	-	-
Eri028232	109.014	248.307	-1.18759	9.3083e-11	9.1765e-09	ERIdvaD_GLEAN_10013266	scaffold58	175861	176226	+	366	-	-	-
Eri028236	6865.83	9649.64	-0.491043	3.17387e-08	1.91001e-06	ERIdvaD_GLEAN_10013270	scaffold58	204367	207657	+	1788	-	-	-
Eri028252	17.6519	65.3285	-1.89819	2.39532e-07	1.18239e-05	ERIdvaD_GLEAN_10013285	scaffold58	377134	381590	+	1788	-	-	Pkinase
Eri028266	180.664	272.701	-0.596056	0.000739086	0.0118018	ERIdvaD_GLEAN_10013299	scaffold58	530523	531182	-	660	-	-	-
Eri028278	31.3127	62.7513	-1.00405	0.00134239	0.0190763	CUFF316.111.1	scaffold58	654751	664839	+	2175	-	-	-
Eri028289	164.431	266.49	-0.697335	0.000112489	0.00250028	ERIdvaD_GLEAN_10002655	scaffold580	89768	90964	+	1197	-	-	-
Eri028322	110.86	170.404	-0.624585	0.00319825	0.0380298	CUFF317.71.2	scaffold585	112472	117565	+	3381	-	-	NB-ARC
Eri028327	733.178	1107.77	-0.595035	8.3158e-07	3.58346e-05	ERIdvaD_GLEAN_10011066	scaffold585	183687	185565	-	876	-	-	-
Eri028442	99.5447	163.74	-0.716041	0.000786005	0.0123572	ERIdvaD_GLEAN_10014291	scaffold589	34685	39799	+	1758	-	-	FAD_binding_8
Eri028457	50.7223	113.525	-1.16152	6.69314e-06	0.000222695	ERIdvaD_GLEAN_10014304	scaffold589	228277	234045	-	1155	-	-	PALP
Eri028495	35.2046	72.5926	-1.04472	0.000554969	0.00939511	ERIdvaD_GLEAN_10012440	scaffold59	198358	201154	+	2217	-	-	Na_H_Exchanger
Eri028511	930.07	1218.68	-0.389436	0.00158743	0.0218062	CUFF319.140.2	scaffold59	344915	347341	+	957	-	-	-
Eri028517	4049.15	5118.9	-0.338195	0.00389244	0.0441029	ERIdvaD_GLEAN_10012457	scaffold59	490093	495822	+	3279	-	-	-
Eri028525	108.688	210.87	-0.955366	1.12592e-05	0.000347239	CUFF319.163.1	scaffold59	548087	552697	-	1032	-	-	-
Eri028534	5382.01	6759.54	-0.328833	0.00187793	0.0249835	ERIdvaD_GLEAN_10012471	scaffold59	617531	620757	-	1155	-	-	Mito_carr
Eri028601	52.34	98.0412	-0.907861	0.00033932	0.0062488	CUFF321.42.2	scaffold5974	448	2601	+	300	-	-	-
Eri028616	1103.86	1745.69	-0.661338	0.000823731	0.0128221	ERIdvaD_GLEAN_10014541	scaffold598	318017	319159	+	1143	-	-	-
Eri028632	471.544	715.525	-0.601785	2.01429e-05	0.000578427	ERIdvaD_GLEAN_10014555	scaffold598	587326	590842	+	1080	-	-	-
Eri028645	149.075	451.688	-1.60149	9.86055e-18	2.28996e-15	ERIdvaD_GLEAN_10001749	scaffold599	26067	32737	-	3885	-	-	ABC_membrane
Eri028656	421.076	973.141	-1.20839	3.66925e-10	3.26394e-08	ERIdvaD_GLEAN_10016012	scaffold60	121509	122090	+	582	-	-	-
Eri028657	128.656	207.548	-0.691229	0.00243213	0.0306255	ERIdvaD_GLEAN_10016013	scaffold60	124114	125016	+	585	-	-	-
Eri028721	43.45	104.797	-1.27412	0.000727394	0.0116798	ERIdvaD_GLEAN_10016662	scaffold600	370486	372042	+	495	-	-	-
Eri028749	858.232	1167.32	-0.443703	0.000397854	0.00710789	ERIdvaD_GLEAN_10016686	scaffold600	887154	891530	+	3516	-	-	Pkinase
Eri028755	338.58	492.456	-0.541657	0.000241067	0.00469816	ERIdvaD_GLEAN_10017685	scaffold601	67862	69586	+	816	-	-	-
Eri028758	384.963	668.289	-0.795758	4.15193e-10	3.60978e-08	ERIdvaD_GLEAN_10017687	scaffold601	84779	97015	-	4077	-	-	U-box
Eri028760	4455.96	5977.51	-0.423895	2.76963e-06	0.00010372	ERIdvaD_GLEAN_10017689	scaffold601	123433	128953	+	1491	-	-	-
Eri028792	1267.16	1896.75	-0.581994	0.00218863	0.0281431	ERIdvaD_GLEAN_10017720	scaffold601	468011	474084	+	2799	-	-	-
Eri028795	2641.76	4284.07	-0.697497	2.93005e-11	3.09111e-09	ERIdvaD_GLEAN_10017722	scaffold601	546388	549986	+	1467	-	-	Malic_M
Eri028802	220.048	307.008	-0.483038	0.00455321	0.0497332	ERIdvaD_GLEAN_10017728	scaffold601	594292	596263	-	1014	-	-	-
Eri028820	58.7169	115.049	-0.967182	0.00134229	0.0190763	ERIdvaD_GLEAN_10017743	scaffold601	770298	772077	-	873	-	-	-
Eri028830	3141.64	4726.87	-0.589421	9.32388e-05	0.00213524	ERIdvaD_GLEAN_10017754	scaffold601	832034	832909	-	396	-	-	-
Eri028859	32.022	79.9152	-1.32073	3.25954e-06	0.000118977	ERIdvaD_GLEAN_10006291	scaffold602	137065	139608	+	1761	-	-	-
Eri028896	38.6288	100.844	-1.38575	2.60105e-05	0.000709304	ERIdvaD_GLEAN_10002581	scaffold604	16863	18024	+	732	-	-	-
Eri028906	3082.8	4196.01	-0.444576	4.41732e-05	0.00112144	ERIdvaD_GLEAN_10020977	scaffold605	64278	67830	-	2133	-	-	POX
Eri028915	55.2812	96.7015	-0.807312	0.00133691	0.019014	ERIdvaD_GLEAN_10020986	scaffold605	251992	257951	+	2088	-	-	Exo70
Eri028921	3053.74	5480.41	-0.843587	3.59541e-07	1.69025e-05	ERIdvaD_GLEAN_10020992	scaffold605	324765	325397	+	633	-	-	-
Eri028952	589.853	766.745	-0.378597	0.00434502	0.0478334	ERIdvaD_GLEAN_10021017	scaffold605	775872	779048	-	2037	-	-	-
Eri028992	2.90197	15.1437	-2.42213	0.00276684	0.0339869	ERIdvaD_GLEAN_10021712	scaffold607	86492	86913	-	228	-	-	-
Eri029013	699.773	1162.76	-0.732979	1.23182e-06	5.09255e-05	CUFF325.70.1	scaffold607	1038996	1042027	+	1023	-	-	-
Eri029060	1419.25	1755.48	-0.306803	0.00192871	0.0255217	ERIdvaD_GLEAN_10030473	scaffold61	561481	563877	+	1614	-	-	PP2C
Eri029063	787.533	1071.94	-0.444467	0.000526889	0.00900752	ERIdvaD_GLEAN_10030475	scaffold61	719649	722641	+	2289	-	-	-
Eri029165	825.747	1620.5	-0.972257	1.03301e-17	2.38301e-15	ERIdvaD_GLEAN_10023954	scaffold610	1089403	1092117	-	855	-	-	-
Eri029238	648.202	1165.8	-0.847224	1.0158e-10	9.90138e-09	ERIdvaD_GLEAN_10021335	scaffold611	578171	580167	-	1398	-	-	AAA
Eri029239	54.0529	113.088	-1.06678	7.36748e-06	0.000242105	CUFF327.162.1	scaffold611	589104	591264	-	471	-	-	-
Eri029266	33.1119	72.4149	-1.13053	0.000131041	0.0028411	ERIdvaD_GLEAN_10021354	scaffold611	829919	833459	-	1695	-	-	-
Eri029281	807.307	1051.88	-0.382605	0.00261594	0.0324791	ERIdvaD_GLEAN_10021372	scaffold611	1029792	1031765	-	891	-	-	-
Eri029396	3797.08	5300.04	-0.481098	0.000730937	0.0117258	ERIdvaD_GLEAN_10025659	scaffold618	459717	462445	-	1098	-	-	2OG-FeII_Oxy
Eri029398	281.909	394.735	-0.485072	0.00186088	0.0247853	ERIdvaD_GLEAN_10025660	scaffold618	500123	501624	+	1101	-	-	-
Eri029400	3.94874	20.1514	-2.38079	0.000731454	0.0117287	ERIdvaD_GLEAN_10025662	scaffold618	536566	538619	+	906	-	-	-
Eri029426	303.674	649.234	-1.09819	3.35345e-13	4.66541e-11	ERIdvaD_GLEAN_10025686	scaffold618	1069763	1071953	-	1551	-	-	p450
Eri029433	110.472	180.327	-0.709503	0.000404794	0.00722015	ERIdvaD_GLEAN_10025693	scaffold618	1286064	1290005	-	2823	-	-	-
Eri029434	163.471	241.696	-0.562526	0.00218273	0.0280811	ERIdvaD_GLEAN_10025694	scaffold618	1354488	1357086	+	1110	-	-	-
Eri029436	4823.17	7571.35	-0.650565	2.43907e-09	1.87554e-07	ERIdvaD_GLEAN_10025697	scaffold618	1389737	1394546	-	2640	-	-	-
Eri029453	1417.32	4322.69	-1.60871	1.07793e-05	0.000335729	ERIdvaD_GLEAN_10025713	scaffold618	1548238	1549204	-	573	-	-	-
Eri029501	53.7633	90.4113	-0.755889	0.00399796	0.0449015	ERIdvaD_GLEAN_10018033	scaffold619	596414	598708	-	1239	-	-	ADH_N
Eri029640	95.4627	253.95	-1.40874	6.19571e-10	5.24181e-08	ERIdvaD_GLEAN_10028454	scaffold624	862248	863511	+	549	-	-	-
Eri029645	3.42661	28.9711	-3.06408	1.42342e-06	5.80834e-05	ERIdvaD_GLEAN_10028457	scaffold624	1038945	1040665	+	1272	-	-	NAM
Eri029664	11.1338	31.1561	-1.48776	0.00308019	0.0369057	ERIdvaD_GLEAN_10028475	scaffold624	1455435	1456997	+	732	-	-	Homeobox
Eri029751	27.3112	57.8403	-1.08071	0.0013024	0.0186074	ERIdvaD_GLEAN_10009563	scaffold629	34583	35825	+	459	-	-	-
Eri029797	50.4376	97.0268	-0.945532	0.000563696	0.00950498	ERIdvaD_GLEAN_10002602	scaffold63	77841	78624	+	477	-	-	-
Eri029834	75.5111	193.16	-1.35943	2.32992e-08	1.43712e-06	CUFF332.66.1	scaffold635	37553	42672	+	1959	-	-	Pkinase
Eri029835	15.7975	44.7645	-1.50983	0.000131336	0.00284394	ERIdvaD_GLEAN_10026341	scaffold635	44716	45732	+	1017	-	-	Pkinase
Eri029836	705.548	1147.67	-0.70213	3.45684e-10	3.09889e-08	CUFF332.69.1	scaffold635	55316	59189	+	1977	-	-	Pkinase
Eri029842	813.374	1503.42	-0.886367	1.51427e-06	6.11415e-05	ERIdvaD_GLEAN_10026345	scaffold635	141021	141323	-	303	-	-	-
Eri029853	45.9659	159.408	-1.79515	8.13962e-09	5.5444e-07	ERIdvaD_GLEAN_10026358	scaffold635	234358	237154	+	1494	-	-	-
Eri029857	212.906	307.055	-0.527313	0.00209297	0.0272063	ERIdvaD_GLEAN_10026362	scaffold635	283531	284879	-	927	-	-	-
Eri029914	165.957	428.234	-1.36686	1.06754e-13	1.57191e-11	ERIdvaD_GLEAN_10026407	scaffold635	876248	877733	+	798	-	-	-
Eri029948	346.475	613.268	-0.823841	6.8338e-09	4.73887e-07	ERIdvaD_GLEAN_10026434	scaffold635	1273194	1275444	-	1596	-	-	p450
Eri029974	175.483	271.562	-0.633097	0.000775812	0.0122247	ERIdvaD_GLEAN_10026458	scaffold635	1527788	1531696	+	2964	-	-	-
Eri029975	385.506	513.743	-0.415906	0.00278237	0.0341413	ERIdvaD_GLEAN_10026459	scaffold635	1533876	1539283	+	2415	-	-	Glyco_hydro_17
Eri029977	122.51	333.839	-1.44513	9.46905e-12	1.06382e-09	ERIdvaD_GLEAN_10026461	scaffold635	1546994	1547414	-	318	-	-	-
Eri030010	143.32	209.15	-0.544621	0.00266878	0.0329461	ERIdvaD_GLEAN_10026492	scaffold635	1776911	1782337	+	978	-	-	Maf
Eri030017	30.9247	83.0211	-1.43751	1.57049e-05	0.000466469	ERIdvaD_GLEAN_10026499	scaffold635	1818521	1818802	-	282	-	-	-
Eri030019	1800.04	2278.82	-0.340369	0.00324638	0.0383787	ERIdvaD_GLEAN_10005214	scaffold637	14288	19344	-	1290	-	-	Pkinase
Eri030107	4017.61	5546.52	-0.465319	3.49784e-05	0.000914166	ERIdvaD_GLEAN_10023343	scaffold638	1313925	1317993	-	2433	-	-	C2
Eri030119	148.823	220.698	-0.568102	0.00144332	0.0202597	ERIdvaD_GLEAN_10000631	scaffold639	26464	26742	-	183	-	-	-
Eri030124	628.855	1013.33	-0.688006	0.00023525	0.00459907	ERIdvaD_GLEAN_10033785	scaffold64	27790	30085	-	480	-	-	-
Eri030135	76.2385	177.048	-1.21236	2.74784e-06	0.00010324	ERIdvaD_GLEAN_10033795	scaffold64	139491	140892	-	981	-	-	-
Eri030147	3944.04	5389.64	-0.450611	9.25198e-06	0.000294794	ERIdvaD_GLEAN_10033805	scaffold64	215915	218965	-	1443	-	-	-
Eri030198	647.779	1810.56	-1.48291	0.000159956	0.0033464	ERIdvaD_GLEAN_10033853	scaffold64	704409	706695	+	1584	-	-	-
Eri030199	282.269	569.839	-1.01372	0.000139917	0.00299751	ERIdvaD_GLEAN_10033854	scaffold64	710677	713922	+	1560	-	-	-
Eri030200	381.793	816.385	-1.09661	2.31354e-05	0.000643016	CUFF334.116.2	scaffold64	716028	719315	+	1557	-	-	-
Eri030209	109.761	441.53	-2.00987	8.40745e-25	3.82793e-22	ERIdvaD_GLEAN_10033861	scaffold64	786996	787238	-	243	-	-	-
Eri030210	191.034	434.226	-1.18566	2.36219e-11	2.53061e-09	ERIdvaD_GLEAN_10033862	scaffold64	799976	800401	-	426	-	-	-
Eri030218	118.363	279.834	-1.24259	2.31485e-10	2.13602e-08	ERIdvaD_GLEAN_10033867	scaffold64	856211	857279	-	477	-	-	-
Eri030219	19.4527	44.9051	-1.20763	0.00445063	0.0487976	ERIdvaD_GLEAN_10033868	scaffold64	863875	864150	-	276	-	-	-
Eri030220	28.0691	60.0775	-1.10471	0.00103644	0.0154987	ERIdvaD_GLEAN_10033869	scaffold64	868507	868983	-	477	-	-	-
Eri030259	646.245	928.142	-0.52193	0.000136107	0.00292754	ERIdvaD_GLEAN_10033907	scaffold64	1239317	1241586	-	945	-	-	-
Eri030260	69.943	157.045	-1.17163	2.61869e-06	9.90323e-05	ERIdvaD_GLEAN_10033908	scaffold64	1242259	1247838	-	2379	-	-	SPX
Eri030262	279.556	845.286	-1.59643	1.51552e-17	3.42756e-15	ERIdvaD_GLEAN_10033910	scaffold64	1273281	1273448	-	168	-	-	-
Eri030263	830.344	2502.21	-1.59213	1.47651e-28	9.63996e-26	ERIdvaD_GLEAN_10033911	scaffold64	1275607	1275780	-	174	-	-	-
Eri030264	277.378	525.017	-0.921993	2.09342e-08	1.31706e-06	ERIdvaD_GLEAN_10033912	scaffold64	1277565	1281448	-	2061	-	-	ABC2_membrane
Eri030325	537.902	706.743	-0.394738	0.00195548	0.0258167	ERIdvaD_GLEAN_10033971	scaffold64	1829562	1831051	+	1206	-	-	AP2
Eri030353	14.4173	35.2767	-1.28193	0.00291582	0.0353678	ERIdvaD_GLEAN_10033997	scaffold64	2066719	2068161	+	897	-	-	Myb_DNA-binding
Eri030356	180.478	279.013	-0.627723	0.000165081	0.00343081	ERIdvaD_GLEAN_10033999	scaffold64	2090230	2091111	+	882	-	-	-
Eri030446	780.374	1288.08	-0.723017	2.33856e-06	8.9317e-05	ERIdvaD_GLEAN_10034085	scaffold64	2865741	2870046	-	1980	-	-	-
Eri030469	4.57012	46.6956	-3.36409	2.96509e-07	1.4191e-05	ERIdvaD_GLEAN_10034108	scaffold64	3063029	3063937	+	468	-	-	-
Eri030483	41.0646	238.114	-2.54282	4.46582e-23	1.79687e-20	ERIdvaD_GLEAN_10034122	scaffold64	3197746	3198493	+	384	-	-	-
Eri030484	37.867	171.879	-2.17155	2.20547e-14	3.63409e-12	CUFF334.501.1	scaffold64	3206070	3207685	+	363	-	-	-
Eri030490	259.311	470.468	-0.85893	3.74986e-08	2.2105e-06	ERIdvaD_GLEAN_10034127	scaffold64	3254367	3256013	-	996	-	-	Zim
Eri030504	1896.96	2467.5	-0.379189	0.000155158	0.00326577	ERIdvaD_GLEAN_10034142	scaffold64	3351127	3358535	-	1860	-	-	-
Eri030532	1509.96	2005.78	-0.409893	0.000171422	0.00354131	ERIdvaD_GLEAN_10034165	scaffold64	3573256	3575400	+	1011	-	-	-
Eri030539	12.1805	32.8618	-1.452	0.00329168	0.0387949	ERIdvaD_GLEAN_10034173	scaffold64	3643868	3645721	+	1266	-	-	-
Eri030543	237.095	464.131	-0.971076	3.93375e-10	3.47244e-08	ERIdvaD_GLEAN_10034176	scaffold64	3680870	3684133	-	3264	-	-	Pkinase_Tyr
Eri030549	87.9683	161.699	-0.881236	9.45446e-05	0.002158	ERIdvaD_GLEAN_10034181	scaffold64	3722571	3731265	+	3513	-	-	Na_H_Exchanger
Eri030550	36.4921	89.554	-1.30106	4.09919e-06	0.000145631	ERIdvaD_GLEAN_10034182	scaffold64	3731598	3734562	-	1959	-	-	K_trans
Eri030552	181.898	423.118	-1.21932	2.35817e-09	1.8255e-07	ERIdvaD_GLEAN_10034184	scaffold64	3750183	3750637	-	351	-	-	-
Eri030562	83.7459	193.859	-1.21589	6.38594e-05	0.00153347	ERIdvaD_GLEAN_10034195	scaffold64	3869679	3872317	-	1575	-	-	-
Eri030580	144.829	352.957	-1.28518	5.36781e-12	6.13011e-10	ERIdvaD_GLEAN_10022708	scaffold641	53405	56052	-	1485	-	-	Pkinase
Eri030581	13.4177	48.8456	-1.8589	1.86861e-05	0.000542901	ERIdvaD_GLEAN_10022709	scaffold641	84928	87655	-	1842	-	-	Pkinase
Eri030605	105.328	185.97	-0.823136	0.000615393	0.0101972	ERIdvaD_GLEAN_10022732	scaffold641	300239	300565	-	327	-	-	-
Eri030607	223.716	321.293	-0.524198	0.000847309	0.0131125	ERIdvaD_GLEAN_10022734	scaffold641	302759	305621	-	1179	-	-	-
Eri030616	131.427	321.328	-1.29057	4.616e-11	4.72567e-09	ERIdvaD_GLEAN_10022743	scaffold641	501258	516738	-	2898	-	-	MatE
Eri030632	69.6529	186.451	-1.42238	5.71417e-11	5.78151e-09	ERIdvaD_GLEAN_10022759	scaffold641	766752	772167	+	1659	-	-	-
Eri030634	8.99392	29.4548	-1.70855	0.000658753	0.0107624	CUFF335.72.2	scaffold641	789522	792802	+	2094	-	-	-
Eri030635	712.51	1851.95	-1.37792	2.8796e-18	7.11734e-16	ERIdvaD_GLEAN_10022762	scaffold641	797284	801133	+	2556	-	-	-
Eri030636	153.878	267.307	-0.796164	0.000234269	0.00458569	ERIdvaD_GLEAN_10022763	scaffold641	803269	805512	+	1833	-	-	-
Eri030730	561.886	865.626	-0.62244	9.23919e-06	0.000294658	CUFF336.50.1	scaffold644	10002	14427	+	2397	-	-	-
Eri030735	739.442	930.453	-0.331734	0.00285744	0.0348155	ERIdvaD_GLEAN_10020078	scaffold644	77511	86148	+	1962	-	-	KNOX1
Eri030782	40514.4	66718.1	-0.719648	5.46766e-09	3.86907e-07	ERIdvaD_GLEAN_10020123	scaffold644	418377	420201	+	1014	-	-	-
Eri030785	601.037	892.67	-0.570208	0.000149542	0.00316297	ERIdvaD_GLEAN_10020126	scaffold644	439113	440738	-	618	-	-	-
Eri030790	105.437	194.921	-0.883607	2.70767e-06	0.000102063	ERIdvaD_GLEAN_10020130	scaffold644	510644	516971	+	1524	-	-	MatE
Eri030815	1012.78	1304.18	-0.364278	0.00272644	0.0335263	ERIdvaD_GLEAN_10020154	scaffold644	829530	846337	-	2574	-	-	Glyco_hydro_1
Eri030823	21.9399	66.4741	-1.59357	9.0965e-05	0.00209147	ERIdvaD_GLEAN_10020162	scaffold644	902853	903336	-	378	-	-	-
Eri030931	272.128	737.522	-1.43785	4.49968e-15	7.944e-13	ERIdvaD_GLEAN_10031022	scaffold648	353654	355359	+	483	-	-	-
Eri030935	235.81	383.646	-0.701833	9.98239e-05	0.00225618	ERIdvaD_GLEAN_10031026	scaffold648	378002	379572	-	957	-	-	-
Eri030941	654.205	1148.7	-0.813366	4.02595e-10	3.52684e-08	ERIdvaD_GLEAN_10031032	scaffold648	450559	453422	+	1779	-	-	-
Eri030948	2157.43	2892.34	-0.422942	0.0011875	0.0172529	ERIdvaD_GLEAN_10031038	scaffold648	549681	552060	+	699	-	-	-
Eri030961	2593.97	3643.62	-0.490238	0.0015418	0.0213147	ERIdvaD_GLEAN_10031051	scaffold648	641206	642309	-	612	-	-	-
Eri030963	320.96	783.226	-1.28642	6.32473e-24	2.77031e-21	ERIdvaD_GLEAN_10031053	scaffold648	653901	654527	+	627	-	-	-
Eri030984	211.355	345.746	-0.71259	0.000107367	0.00240263	ERIdvaD_GLEAN_10031074	scaffold648	850550	852161	-	1512	-	-	Pkinase_Tyr
Eri030993	137.989	241.249	-0.803101	0.00160198	0.0219799	ERIdvaD_GLEAN_10031083	scaffold648	936305	940621	-	1509	-	-	p450
Eri031050	327.381	471.949	-0.527415	0.000443045	0.00779181	ERIdvaD_GLEAN_10031127	scaffold648	1572022	1574474	+	1089	-	-	Pkinase
Eri031064	320.855	511.487	-0.673595	0.000518691	0.00888089	ERIdvaD_GLEAN_10031141	scaffold648	1707863	1713933	+	3102	-	-	Pkinase
Eri031106	6310.02	9543.31	-0.596867	6.45226e-07	2.82617e-05	ERIdvaD_GLEAN_10031179	scaffold648	2103542	2104384	-	843	-	-	-
Eri031163	196.215	281.177	-0.518967	0.00384153	0.0436117	ERIdvaD_GLEAN_10013440	scaffold65	324264	324695	-	432	-	-	-
Eri031205	811.659	1163.2	-0.518812	1.19862e-05	0.000365427	ERIdvaD_GLEAN_10010944	scaffold651	442271	447857	+	2451	-	-	Pkinase_Tyr
Eri031223	80.8973	158.868	-0.971178	7.54672e-06	0.000247057	ERIdvaD_GLEAN_10020025	scaffold652	107363	114911	+	423	-	-	GRAS
Eri031314	281.96	416.367	-0.561858	5.90856e-05	0.00143275	ERIdvaD_GLEAN_10017470	scaffold655	459933	464663	+	1626	-	-	Abhydrolase_1
Eri031359	374.973	499.271	-0.413879	0.00161519	0.0221436	ERIdvaD_GLEAN_10004868	scaffold656	251400	252901	+	1038	-	-	zf-Dof
Eri031364	18.7947	52.8459	-1.49349	4.01929e-05	0.00103328	ERIdvaD_GLEAN_10000279	scaffold6584	1035	2560	+	681	-	-	-
Eri031427	686.566	869.738	-0.341947	0.00373179	0.042631	ERIdvaD_GLEAN_10024987	scaffold66	875187	878802	-	1059	-	-	WD40
Eri031443	1.04677	10.6349	-3.35229	0.00426695	0.0471373	ERIdvaD_GLEAN_10025003	scaffold66	1028502	1028948	+	234	-	-	-
Eri031512	869.249	1183.87	-0.445643	4.36784e-05	0.00110969	CUFF342.14.1	scaffold661	104154	112130	-	2157	-	-	Pkinase
Eri031530	7.75356	32.55	-2.07893	0.000105299	0.00236449	ERIdvaD_GLEAN_10013611	scaffold664	60852	62174	-	972	-	-	-
Eri031573	12473.9	19208.6	-0.622841	0.000837266	0.0129869	ERIdvaD_GLEAN_10013656	scaffold664	363026	369886	-	918	-	-	-
Eri031645	117.055	211.799	-0.856427	0.000522981	0.00894548	ERIdvaD_GLEAN_10007420	scaffold669	13224	14596	+	576	-	-	-
Eri031689	42.1075	116.966	-1.47195	2.76226e-06	0.000103669	ERIdvaD_GLEAN_10008208	scaffold672	54037	55211	-	615	-	-	-
Eri031704	617.411	827.041	-0.421801	0.000427955	0.0075631	ERIdvaD_GLEAN_10008221	scaffold672	182019	186374	+	2742	-	-	-
Eri031726	387.696	569.341	-0.553782	0.000115185	0.00255496	ERIdvaD_GLEAN_10008240	scaffold672	316579	320370	-	1452	-	-	Lipase_3
Eri031729	12.0391	37.6621	-1.63844	0.000165595	0.00343925	ERIdvaD_GLEAN_10008242	scaffold672	361882	362580	-	699	-	-	HLH
Eri031731	446.899	582.824	-0.38314	0.0041863	0.0464189	ERIdvaD_GLEAN_10008244	scaffold672	374801	376403	+	957	-	-	-
Eri031733	224.327	320.1	-0.512437	0.00205621	0.0268393	ERIdvaD_GLEAN_10008246	scaffold672	396758	398234	+	1146	-	-	HSF_DNA-bind
Eri031734	88.6043	174.97	-0.983922	1.86477e-06	7.30765e-05	ERIdvaD_GLEAN_10008247	scaffold672	415353	417389	-	2037	-	-	Peptidase_S8
Eri031755	542.262	723.072	-0.415075	0.00444491	0.0487504	ERIdvaD_GLEAN_10017349	scaffold674	829232	834584	-	1707	-	-	-
Eri031763	32.4515	68.5229	-1.07609	0.00106045	0.015803	ERIdvaD_GLEAN_10012729	scaffold675	88690	90398	+	243	-	-	-
Eri031772	110.58	197.089	-0.832621	0.00016362	0.00341069	ERIdvaD_GLEAN_10012737	scaffold675	156463	157071	-	609	-	-	-
Eri031788	14.5141	37.1548	-1.3549	0.00279468	0.0342437	ERIdvaD_GLEAN_10012753	scaffold675	330825	331656	-	492	-	-	-
Eri031829	57.3851	261.464	-2.19276	1.35195e-22	5.19795e-20	ERIdvaD_GLEAN_10014133	scaffold678	117960	118839	-	510	-	-	Cu_bind_like
Eri031921	72.3229	209.505	-1.53718	1.09438e-13	1.60461e-11	ERIdvaD_GLEAN_10007188	scaffold680	34406	36427	+	1464	-	-	Aa_trans
Eri031934	239.768	619.71	-1.36906	2.1492e-12	2.65603e-10	CUFF346.43.1	scaffold682	38711	40080	-	636	-	-	-
Eri031935	417.824	734.185	-0.81377	1.00178e-08	6.65348e-07	ERIdvaD_GLEAN_10001390	scaffold682	44870	51138	+	2214	-	-	-
Eri031936	56.4337	137.61	-1.28473	4.11802e-07	1.90757e-05	ERIdvaD_GLEAN_10001391	scaffold682	51436	52435	+	687	-	-	-
Eri031991	198.029	481.255	-1.27952	4.53015e-09	3.27943e-07	CUFF346.104.1	scaffold684	326067	327257	-	249	-	-	-
Eri031999	2912.94	4083.26	-0.487333	0.0011819	0.0172199	ERIdvaD_GLEAN_10009395	scaffold684	491117	494908	+	1764	-	-	-
Eri032017	21.0714	70.9052	-1.73837	9.01568e-06	0.000289129	ERIdvaD_GLEAN_10004968	scaffold685	254833	255824	+	474	-	-	-
Eri032032	79.3616	197.137	-1.31662	4.41298e-10	3.82712e-08	ERIdvaD_GLEAN_10005129	scaffold687	47947	49572	-	1626	-	-	-
Eri032129	954.151	1481.53	-0.635349	2.04479e-05	0.000585728	ERIdvaD_GLEAN_10019502	scaffold69	74418	75798	+	900	-	-	-
Eri032138	194.983	308.289	-0.663228	0.000748021	0.0119115	ERIdvaD_GLEAN_10019510	scaffold69	184676	186192	-	876	-	-	-
Eri032140	1235.28	1647.79	-0.415572	0.000117513	0.00259001	ERIdvaD_GLEAN_10019513	scaffold69	231757	234695	+	1218	-	-	-
Eri032146	241.043	374.846	-0.637638	4.21798e-05	0.0010784	CUFF348.105.2	scaffold69	281426	287345	+	1368	-	-	-
Eri032163	126.516	416.516	-1.72352	3.44094e-19	9.44975e-17	ERIdvaD_GLEAN_10019532	scaffold69	487510	490927	+	1833	-	-	-
Eri032190	2899.26	3885.03	-0.422243	0.00264883	0.03277	ERIdvaD_GLEAN_10000451	scaffold6904	6074	10748	-	1515	-	-	p450
Eri032250	3.1403	14.5816	-2.2192	0.00299969	0.0361529	ERIdvaD_GLEAN_10029385	scaffold694	422480	423760	+	765	-	-	-
Eri032275	69.2177	168.197	-1.28433	5.19595e-08	2.97081e-06	ERIdvaD_GLEAN_10029408	scaffold694	801924	805127	+	2259	-	-	Voltage_CLC
Eri032299	950.36	1240.48	-0.384288	0.000732351	0.0117376	ERIdvaD_GLEAN_10029428	scaffold694	1077519	1079447	+	1221	-	-	Pkinase_Tyr
Eri032320	194.801	288.051	-0.56329	0.000317767	0.00595005	CUFF349.178.1	scaffold694	1344612	1348378	-	1320	-	-	Glyco_hydro_17
Eri032326	20.793	81.1233	-1.97472	4.13074e-09	3.03504e-07	ERIdvaD_GLEAN_10029451	scaffold694	1464852	1467049	+	1203	-	-	-
Eri032330	295.222	427.216	-0.534321	0.000168609	0.00349156	ERIdvaD_GLEAN_10029455	scaffold694	1532662	1535748	-	3087	-	-	-
Eri032343	14.0847	37.1701	-1.39487	0.00211812	0.0274507	ERIdvaD_GLEAN_10029466	scaffold694	1698676	1700943	+	1212	-	-	-
Eri032399	6.90199	230.178	-5.0536	5.04425e-27	3.00942e-24	ERIdvaD_GLEAN_10029513	scaffold694	2221443	2221664	+	222	-	-	-
Eri032400	5.852	126.358	-4.42406	3.10765e-19	8.60273e-17	ERIdvaD_GLEAN_10029514	scaffold694	2235816	2235980	+	165	-	-	-
Eri032454	9307.42	12483.2	-0.423541	0.000674924	0.0109851	ERIdvaD_GLEAN_10018598	scaffold697	274414	274902	+	489	-	-	-
Eri032459	4756.7	6677.48	-0.489252	4.34751e-05	0.00110534	ERIdvaD_GLEAN_10018603	scaffold697	301994	304788	-	2514	-	-	NB-ARC
Eri032460	753.233	1716.5	-1.18865	8.05839e-26	4.22492e-23	CUFF350.90.1	scaffold697	338594	348223	+	2340	-	-	-
Eri032463	21.2223	53.0114	-1.33679	0.00363249	0.041787	ERIdvaD_GLEAN_10018607	scaffold697	422578	423798	+	906	-	-	Pkinase
Eri032556	354.619	587.327	-0.728544	0.000473632	0.00820685	ERIdvaD_GLEAN_10031214	scaffold699	400237	408070	-	3183	-	-	Piwi
Eri032570	443.647	650.408	-0.551487	7.89428e-06	0.000257218	ERIdvaD_GLEAN_10031226	scaffold699	770293	771756	+	1227	-	-	-
Eri032598	8333.53	15332.7	-0.87966	1.66057e-16	3.42027e-14	ERIdvaD_GLEAN_10031248	scaffold699	1501133	1505329	+	2046	-	-	-
Eri032625	728.42	1431.63	-0.974392	2.37632e-18	5.95853e-16	ERIdvaD_GLEAN_10031271	scaffold699	2252730	2257178	+	2304	-	-	Response_reg
Eri032630	93.1199	187.761	-1.01241	0.000568349	0.0095546	ERIdvaD_GLEAN_10031277	scaffold699	2508271	2514209	-	3516	-	-	SNF2_N
Eri032667	58.715	159.663	-1.44379	9.3764e-08	5.06268e-06	ERIdvaD_GLEAN_10017527	scaffold7	758814	761278	-	1173	-	-	DUF6
Eri032672	65.9456	121.483	-0.884473	0.000197281	0.00398047	ERIdvaD_GLEAN_10017531	scaffold7	978675	979880	+	723	-	-	AP2
Eri032692	460.583	663.321	-0.526074	0.000772407	0.0121821	ERIdvaD_GLEAN_10005559	scaffold70	166574	167587	-	525	-	-	-
Eri032708	520.696	690.046	-0.406794	0.00100638	0.0151145	ERIdvaD_GLEAN_10026891	scaffold701	45338	53794	-	3081	-	-	E1-E2_ATPase
Eri032808	66.2783	123.47	-0.898182	0.000319952	0.00598448	ERIdvaD_GLEAN_10010678	scaffold702	311289	312841	+	849	-	-	-
Eri032810	1361.04	1915.84	-0.493456	0.000248471	0.00482483	ERIdvaD_GLEAN_10010680	scaffold702	321968	326228	+	1707	-	-	-
Eri032845	367.615	504.545	-0.456804	0.0041579	0.0462474	CUFF354.97.1	scaffold703	195934	197964	+	1134	-	-	HLH
Eri032849	2412.92	3292.5	-0.448546	5.53689e-06	0.000187836	ERIdvaD_GLEAN_10011211	scaffold703	259389	260609	+	1026	-	-	-
Eri032869	21.2737	130.532	-2.62002	1.44866e-18	3.7409e-16	ERIdvaD_GLEAN_10000708	scaffold704	9642	11001	-	678	-	-	-
Eri032884	173.326	361.115	-1.05774	1.12375e-09	9.171e-08	ERIdvaD_GLEAN_10022825	scaffold708	19057	20507	-	1293	-	-	UDPGT
Eri032938	8592.64	10900.2	-0.343194	0.00130424	0.018626	ERIdvaD_GLEAN_10022872	scaffold708	682425	684052	+	1086	-	-	-
Eri032945	911.072	1151.12	-0.337668	0.00138353	0.0195645	ERIdvaD_GLEAN_10022879	scaffold708	755905	759551	+	1917	-	-	PI3_PI4_kinase
Eri032955	362.508	570.474	-0.655209	0.000296753	0.00560511	ERIdvaD_GLEAN_10022889	scaffold708	864813	868517	+	1386	-	-	Aa_trans
Eri032960	66.4239	194.581	-1.55171	7.15492e-10	6.00926e-08	ERIdvaD_GLEAN_10022894	scaffold708	916005	916613	+	609	-	-	bZIP_1
Eri032987	846.71	1284.44	-0.601463	0.000382461	0.00689322	ERIdvaD_GLEAN_10022915	scaffold708	1207140	1208361	-	342	-	-	SUI1
Eri033008	806.748	1459.28	-0.855118	3.13668e-10	2.84132e-08	ERIdvaD_GLEAN_10005667	scaffold709	331339	333228	+	1074	-	-	ADH_N
Eri033013	48.7198	93.5868	-0.945507	0.000431245	0.00761346	ERIdvaD_GLEAN_10010864	scaffold71	29294	32519	+	1875	-	-	tRNA-synt_2
Eri033018	861.836	1552.29	-0.848627	5.67239e-12	6.45664e-10	ERIdvaD_GLEAN_10010867	scaffold71	58203	60749	-	1170	-	-	Cytochrom_B561
Eri033039	36.9256	108.87	-1.56056	1.12777e-08	7.40499e-07	ERIdvaD_GLEAN_10010883	scaffold71	473429	477438	+	1707	-	-	HLH
Eri033053	300.856	403.304	-0.423546	0.00189703	0.0251601	ERIdvaD_GLEAN_10008178	scaffold710	197076	199906	-	1896	-	-	-
Eri033054	2245.81	2711.81	-0.272057	0.00428537	0.0472669	ERIdvaD_GLEAN_10008179	scaffold710	206002	210612	-	1647	-	-	PFK
Eri033099	569.175	958.598	-0.752955	1.1982e-05	0.000365427	ERIdvaD_GLEAN_10020374	scaffold713	432313	443885	-	5100	-	-	-
Eri033102	1329.34	1847.18	-0.474812	0.000356508	0.00648253	ERIdvaD_GLEAN_10020377	scaffold713	462536	463782	-	765	-	-	-
Eri033145	50.5368	150.32	-1.57522	2.07241e-09	1.63352e-07	ERIdvaD_GLEAN_10020417	scaffold713	894603	899056	-	1341	-	-	GST_N
Eri033148	111.906	341.461	-1.61147	1.65395e-15	3.02813e-13	ERIdvaD_GLEAN_10020420	scaffold713	930876	931954	-	684	-	-	GST_N
Eri033174	55.6666	110.697	-0.996342	0.00053224	0.00908141	ERIdvaD_GLEAN_10007989	scaffold715	132457	133963	+	672	-	-	-
Eri033181	182.243	290.152	-0.672312	2.56439e-05	0.000701466	CUFF358.29.1	scaffold715	376704	379713	-	1038	-	-	Metallophos
Eri033185	38.0204	71.7778	-0.914856	0.00224543	0.0286925	ERIdvaD_GLEAN_10004806	scaffold716	39378	42098	+	939	-	-	MATH
Eri033265	182.563	314.242	-0.784208	1.83149e-06	7.21811e-05	ERIdvaD_GLEAN_10003350	scaffold729	134662	137021	+	1125	-	-	-
Eri033275	195.639	317.36	-0.699444	9.20011e-05	0.00211248	ERIdvaD_GLEAN_10006812	scaffold73	44497	48919	+	3162	-	-	-
Eri033285	91.9805	247.055	-1.4274	4.09865e-11	4.2336e-09	ERIdvaD_GLEAN_10005021	scaffold730	216733	221951	+	1458	-	-	Peptidase_M20
Eri033308	26.1148	117.909	-2.17577	9.58844e-13	1.27122e-10	ERIdvaD_GLEAN_10011275	scaffold732	48190	50650	+	1734	-	-	Pkinase
Eri033311	70.3751	250.807	-1.83296	2.68306e-16	5.36659e-14	ERIdvaD_GLEAN_10011277	scaffold732	80699	82386	-	1155	-	-	-
Eri033329	196.152	691.417	-1.8192	6.50812e-27	3.81695e-24	ERIdvaD_GLEAN_10011291	scaffold732	292663	297770	+	1446	-	-	Aminotran_3
Eri033337	312.461	734.234	-1.23288	4.95807e-20	1.50495e-17	CUFF360.70.1	scaffold732	416918	419903	-	642	-	-	-
Eri033369	1086.21	2669.42	-1.2973	8.83951e-11	8.78947e-09	ERIdvaD_GLEAN_10025485	scaffold735	285714	286187	-	474	-	-	-
Eri033397	404.589	564.555	-0.480844	0.000215284	0.00427151	ERIdvaD_GLEAN_10025508	scaffold735	661818	664649	-	600	-	-	LIM
Eri033404	301.192	514.422	-0.772787	2.2306e-08	1.38573e-06	ERIdvaD_GLEAN_10025515	scaffold735	778470	792151	+	3042	-	-	-
Eri033411	3.13869	57.75	-4.20434	2.96908e-12	3.57976e-10	ERIdvaD_GLEAN_10025524	scaffold735	887023	888513	+	1491	-	-	-
Eri033416	12223	18762.7	-0.618248	1.08018e-07	5.76814e-06	ERIdvaD_GLEAN_10025529	scaffold735	919091	920947	-	870	-	-	-
Eri033422	376.121	767.678	-1.03011	2.50159e-13	3.54764e-11	ERIdvaD_GLEAN_10025535	scaffold735	992569	996490	+	1434	-	-	Aa_trans
Eri033458	713.228	1917.75	-1.42719	4.39698e-33	4.47496e-30	ERIdvaD_GLEAN_10025560	scaffold735	1422325	1426754	+	3243	-	-	-
Eri033462	54.1489	106.191	-0.972247	0.000153856	0.00324035	CUFF361.207.1	scaffold735	1470233	1471087	+	459	-	-	-
Eri033496	2632.85	4004.3	-0.604997	0.00298903	0.0360884	CUFF362.21.1	scaffold736	232839	234925	-	510	-	-	GSHPx
Eri033558	1533.92	1924.91	-0.327538	0.00377579	0.0430206	ERIdvaD_GLEAN_10018789	scaffold74	446118	449635	-	1386	-	-	Aminotran_1_2
Eri033572	545.87	796.763	-0.545865	0.00120524	0.0174424	ERIdvaD_GLEAN_10018802	scaffold74	558977	565426	+	2691	-	-	-
Eri033589	79.4031	192.117	-1.27684	4.31188e-08	2.51609e-06	ERIdvaD_GLEAN_10018817	scaffold74	809327	812851	-	1986	-	-	GATA
Eri033604	512.723	1038.74	-1.01922	1.48324e-16	3.07333e-14	ERIdvaD_GLEAN_10018831	scaffold74	943266	949215	+	1179	-	-	Hpt
Eri033647	1859.51	2400.79	-0.368551	0.00045658	0.00797126	CUFF363.37.1	scaffold741	345697	349301	-	1359	-	-	-
Eri033699	0.380634	17.0435	-5.5104	3.90174e-05	0.00100836	ERIdvaD_GLEAN_10028233	scaffold741	918093	919758	-	1386	-	-	p450
Eri033704	90.3516	156.982	-0.797729	0.000200793	0.00403721	CUFF363.112.1	scaffold741	971507	992470	-	939	-	-	p450
Eri033712	49.5747	115.933	-1.22821	4.52828e-07	2.06991e-05	ERIdvaD_GLEAN_10028244	scaffold741	1055654	1057261	+	1608	-	-	p450
Eri033722	12.658	36.4618	-1.5353	0.000409588	0.00728687	ERIdvaD_GLEAN_10028253	scaffold741	1158939	1161462	+	1371	-	-	TCP
Eri033728	30.4004	73.6643	-1.26844	0.000187197	0.00381257	ERIdvaD_GLEAN_10028258	scaffold741	1218302	1219842	-	516	-	-	-
Eri033773	227.222	434.204	-0.935526	1.58442e-08	1.02096e-06	ERIdvaD_GLEAN_10028306	scaffold741	1680073	1682055	+	1377	-	-	-
Eri033774	6490.19	8684.13	-0.42013	0.00153987	0.0213004	ERIdvaD_GLEAN_10028307	scaffold741	1682416	1685478	-	1371	-	-	-
Eri033816	49.103	98.6695	-1.00908	0.000113484	0.00251885	ERIdvaD_GLEAN_10004380	scaffold743	76858	78271	-	723	-	-	HLH
Eri033821	148.911	247.17	-0.730875	0.00441528	0.0484407	CUFF364.19.1	scaffold744	3	4000	-	1923	-	-	Auxin_resp
Eri033822	28.7378	63.2943	-1.13769	0.000391577	0.00702788	ERIdvaD_GLEAN_10011627	scaffold744	23155	23607	+	453	-	-	Auxin_inducible
Eri033823	576.313	735.128	-0.351144	0.00426787	0.0471373	ERIdvaD_GLEAN_10011628	scaffold744	47193	51402	+	3276	-	-	-
Eri033842	1.99679	14.9342	-2.86339	0.00185901	0.0247699	ERIdvaD_GLEAN_10011646	scaffold744	182443	188262	-	4581	-	-	U-box
Eri033846	8.28223	27.8617	-1.74559	0.000923908	0.0140961	ERIdvaD_GLEAN_10011650	scaffold744	213721	214592	+	759	-	-	Thaumatin
Eri033853	390.649	781.989	-1.00194	3.35539e-13	4.66541e-11	ERIdvaD_GLEAN_10011657	scaffold744	267647	268948	+	702	-	-	-
Eri033866	1551.91	2053.68	-0.404063	0.00257072	0.0320211	ERIdvaD_GLEAN_10011669	scaffold744	343448	344825	-	471	-	-	Skp1_POZ
Eri033881	67.0348	128.744	-0.941451	3.0732e-05	0.000819906	CUFF364.91.1	scaffold744	450274	454551	+	1584	-	-	Pkinase
Eri033901	3887.82	5557.15	-0.515335	3.94765e-06	0.00014068	ERIdvaD_GLEAN_10011704	scaffold744	572509	576667	-	1635	-	-	-
Eri033905	1485.3	3600.73	-1.27762	2.20231e-23	9.29348e-21	ERIdvaD_GLEAN_10011708	scaffold744	608537	610468	-	855	-	-	-
Eri033924	34.3547	64.2146	-0.902623	0.00395377	0.0446953	ERIdvaD_GLEAN_10008995	scaffold745	172001	173212	-	729	-	-	-
Eri034094	546.57	793.487	-0.538532	0.000537955	0.00915635	ERIdvaD_GLEAN_10021261	scaffold751	1216198	1220402	+	1254	-	-	APH
Eri034142	122.902	191.368	-0.637508	0.000577712	0.00968827	ERIdvaD_GLEAN_10018869	scaffold753	604409	606337	-	1107	-	-	-
Eri034146	41.5862	91.4868	-1.13348	0.000263128	0.00506115	ERIdvaD_GLEAN_10018873	scaffold753	681594	682232	-	474	-	-	-
Eri034154	28.3588	56.3867	-0.989267	0.00359785	0.041456	ERIdvaD_GLEAN_10018881	scaffold753	780205	780783	+	579	-	-	-
Eri034175	1101.98	1846.13	-0.744291	3.69727e-06	0.00013299	CUFF368.115.1	scaffold753	1048862	1051690	-	711	-	-	-
Eri034208	577.255	766.969	-0.410188	0.00120721	0.0174491	ERIdvaD_GLEAN_10007770	scaffold757	248631	250253	-	1371	-	-	Glyco_hydro_17
Eri034255	4222.5	5660.68	-0.422859	0.00370237	0.0423794	ERIdvaD_GLEAN_10012014	scaffold760	336359	339159	+	1116	-	-	Peptidase_C1
Eri034287	585.73	803.856	-0.456783	0.0030438	0.0365838	ERIdvaD_GLEAN_10018435	scaffold763	135251	140834	+	2541	-	-	START
Eri034301	163.353	298.771	-0.873074	1.92632e-07	9.68845e-06	ERIdvaD_GLEAN_10018446	scaffold763	366608	369283	-	996	-	-	-
Eri034328	410.543	547.744	-0.414835	0.00337271	0.0394676	ERIdvaD_GLEAN_10003813	scaffold764	31292	33132	+	960	-	-	-
Eri034329	411.907	638.818	-0.633356	2.25426e-05	0.000630591	ERIdvaD_GLEAN_10003814	scaffold764	44772	46269	+	1062	-	-	-
Eri034358	1342.95	2154.89	-0.682221	2.31543e-09	1.79643e-07	ERIdvaD_GLEAN_10007617	scaffold765	170757	172697	+	1569	-	-	-
Eri034359	607.277	857.934	-0.49843	0.00010994	0.00244804	ERIdvaD_GLEAN_10007618	scaffold765	195744	196721	+	978	-	-	ADH_zinc_N
Eri034375	16.3668	58.1383	-1.8298	2.39085e-06	9.12134e-05	ERIdvaD_GLEAN_10010239	scaffold766	35252	37326	+	1035	-	-	Myb_DNA-binding
Eri034376	1289.92	1696.74	-0.395604	0.003558	0.0410529	ERIdvaD_GLEAN_10010240	scaffold766	94465	96035	+	540	-	-	-
Eri034380	7.37867	32.7319	-2.12901	0.000730363	0.0117221	ERIdvaD_GLEAN_10010243	scaffold766	138747	139502	-	318	-	-	-
Eri034386	956.302	1337.82	-0.484016	6.47282e-05	0.00154896	CUFF372.55.2	scaffold766	229130	233841	-	2049	-	-	POX
Eri034389	495.984	736.648	-0.570551	0.00152278	0.0211203	ERIdvaD_GLEAN_10010251	scaffold766	350508	351719	+	504	-	-	-
Eri034396	143.404	208.483	-0.542139	0.0031034	0.037094	ERIdvaD_GLEAN_10010258	scaffold766	460686	463016	+	1752	-	-	ARID
Eri034401	1884.55	2446.78	-0.376576	0.00165125	0.0225753	ERIdvaD_GLEAN_10010263	scaffold766	534001	542070	+	2796	-	-	-
Eri034413	619.163	814.556	-0.396292	0.000662076	0.0108116	ERIdvaD_GLEAN_10001880	scaffold767	54369	67223	-	1734	-	-	HSP70
Eri034470	66.08	122.203	-0.886267	0.000950192	0.0144169	ERIdvaD_GLEAN_10033559	scaffold77	337111	337596	-	486	-	-	-
Eri034493	56.6622	124.401	-1.13608	0.000146077	0.00310295	ERIdvaD_GLEAN_10033578	scaffold77	584804	585496	-	201	-	-	-
Eri034538	1490.27	1909.12	-0.357566	0.00150436	0.020931	ERIdvaD_GLEAN_10033614	scaffold77	1195306	1199047	+	852	-	-	-
Eri034539	36.258	79.6142	-1.13104	0.000133879	0.00289357	CUFF373.195.1	scaffold77	1237969	1238705	+	162	-	-	-
Eri034548	2573.44	3417.1	-0.409009	0.000376829	0.00679843	ERIdvaD_GLEAN_10033623	scaffold77	1386626	1394106	-	2688	-	-	ADH_N
Eri034583	62.8627	121.701	-0.957169	0.00247121	0.0310612	ERIdvaD_GLEAN_10033656	scaffold77	1706158	1708653	-	1476	-	-	-
Eri034655	503.454	746.467	-0.569173	0.000387254	0.00696112	ERIdvaD_GLEAN_10033713	scaffold77	2765929	2767308	+	744	-	-	-
Eri034663	403.651	870.765	-1.10938	4.9513e-14	7.64866e-12	ERIdvaD_GLEAN_10033720	scaffold77	2855441	2856981	+	759	-	-	-
Eri034673	11.5136	34.0076	-1.56478	0.00081331	0.0126975	ERIdvaD_GLEAN_10033729	scaffold77	2978792	2982628	+	990	-	-	DUF6
Eri034689	747.679	937.816	-0.326797	0.00280203	0.0343217	ERIdvaD_GLEAN_10033743	scaffold77	3110006	3112572	-	1029	-	-	-
Eri034692	14.6612	43.5826	-1.57552	0.000664895	0.0108423	CUFF373.446.1	scaffold77	3135769	3136396	+	309	-	-	-
Eri034739	21.5976	50.1223	-1.20894	0.00268008	0.0330738	ERIdvaD_GLEAN_10033780	scaffold77	3744393	3746467	-	1500	-	-	-
Eri034806	1199.21	1489.24	-0.31265	0.00264614	0.0327583	ERIdvaD_GLEAN_10021854	scaffold774	1277377	1282307	-	816	-	-	-
Eri034810	235.052	383.861	-0.709669	2.43052e-05	0.000669612	CUFF375.13.1	scaffold775	52596	57330	-	1509	-	-	Peptidase_S10
Eri034859	204.021	296.563	-0.539608	0.000986365	0.014859	ERIdvaD_GLEAN_10016932	scaffold782	28085	29974	+	1662	-	-	-
Eri034884	1658.82	2183.64	-0.396805	0.000455911	0.00796387	ERIdvaD_GLEAN_10016957	scaffold782	405404	407694	-	1425	-	-	IQ
Eri034902	54.775	170.551	-1.64366	3.61712e-08	2.13954e-06	ERIdvaD_GLEAN_10016973	scaffold782	676622	677630	-	555	-	-	-
Eri034907	1953.7	2683.24	-0.4579	0.000474527	0.00821824	ERIdvaD_GLEAN_10016977	scaffold782	725305	729259	-	2787	-	-	-
Eri034916	106.665	257.998	-1.27749	9.74691e-12	1.0915e-09	CUFF375.182.1	scaffold782	828864	830364	-	567	-	-	-
Eri034959	169.086	270.442	-0.678516	0.000105524	0.00236799	ERIdvaD_GLEAN_10010586	scaffold784	433813	434958	+	807	-	-	-
Eri034993	116.781	204.694	-0.809796	0.000882492	0.0135599	ERIdvaD_GLEAN_10019904	scaffold786	319306	322577	+	2049	-	-	GRAS
Eri034995	94.6452	176.905	-0.902371	0.000213047	0.00424413	ERIdvaD_GLEAN_10019906	scaffold786	416251	419051	+	906	-	-	-
Eri035011	1719.24	2610.99	-0.602892	7.52828e-07	3.26443e-05	ERIdvaD_GLEAN_10019921	scaffold786	796649	798600	-	900	-	-	-
Eri035043	253.718	454.431	-0.840787	5.21993e-08	2.97081e-06	ERIdvaD_GLEAN_10020687	scaffold788	243625	244434	+	810	-	-	C2
Eri035050	33.4438	63.4394	-0.925285	0.00255448	0.0318532	CUFF377.42.2	scaffold788	380851	382119	-	498	-	-	Lipase_GDSL
Eri035051	712.541	938.634	-0.39752	0.000540328	0.0091877	ERIdvaD_GLEAN_10020694	scaffold788	394565	397646	+	1317	-	-	MFMR
Eri035067	10.6077	30.3101	-1.50598	0.00308428	0.0369292	ERIdvaD_GLEAN_10020708	scaffold788	693493	694257	+	402	-	-	-
Eri035095	86.2181	200.598	-1.21922	1.83668e-09	1.46777e-07	ERIdvaD_GLEAN_10020733	scaffold788	1100654	1102621	-	1230	-	-	Cytochrom_B561
Eri035176	437.503	818.658	-0.903252	1.69191e-10	1.5909e-08	ERIdvaD_GLEAN_10024006	scaffold791	260799	261984	+	714	-	-	-
Eri035188	41.6762	140.852	-1.76672	5.62093e-11	5.70384e-09	ERIdvaD_GLEAN_10024019	scaffold791	456035	457674	-	1239	-	-	Aa_trans
Eri035204	238.716	377.742	-0.662578	2.89363e-06	0.000107549	ERIdvaD_GLEAN_10024035	scaffold791	581727	589848	+	3768	-	-	TB2_DP1_HVA22
Eri035251	263.536	446.854	-0.761192	2.35689e-05	0.000654012	ERIdvaD_GLEAN_10024077	scaffold791	1138491	1139811	-	702	-	-	GST_N
Eri035268	474.395	676.658	-0.512955	0.00180855	0.0242461	ERIdvaD_GLEAN_10024093	scaffold791	1293251	1295986	-	1863	-	-	-
Eri035282	3.42661	14.9457	-2.11163	0.00380287	0.0432865	ERIdvaD_GLEAN_10024106	scaffold791	1435306	1436076	+	771	-	-	-
Eri035285	32.7344	241.398	-2.89346	1.00411e-33	1.08579e-30	ERIdvaD_GLEAN_10024109	scaffold791	1454415	1456576	+	1347	-	-	Peptidase_M20
Eri035290	784.725	1263.83	-0.687699	3.13526e-09	2.35335e-07	ERIdvaD_GLEAN_10024114	scaffold791	1502046	1504358	+	1020	-	-	Cyclin_C
Eri035292	180.466	253.882	-0.494065	0.00393164	0.0444887	ERIdvaD_GLEAN_10024117	scaffold791	1529800	1534316	-	1602	-	-	-
Eri035347	65.5226	147.493	-1.17292	2.87687e-07	1.3807e-05	ERIdvaD_GLEAN_10011491	scaffold797	75184	76784	+	762	-	-	-
Eri035435	1257.97	1585.71	-0.334327	0.00368078	0.0421882	ERIdvaD_GLEAN_10019382	scaffold8	612830	622529	-	4134	-	-	-
Eri035481	171.477	294.777	-0.781899	1.10242e-05	0.000341209	ERIdvaD_GLEAN_10028103	scaffold80	894337	898556	+	813	-	-	WRKY
Eri035489	3334.19	4657.13	-0.482127	1.75397e-06	6.96815e-05	CUFF381.55.2	scaffold80	1244406	1250020	-	1827	-	-	Citrate_synt
Eri035490	175.903	267.232	-0.601455	0.000649519	0.0106317	ERIdvaD_GLEAN_10028110	scaffold80	1262211	1262706	-	390	-	-	-
Eri035505	369.726	953.208	-1.36676	2.59519e-23	1.08195e-20	ERIdvaD_GLEAN_10028126	scaffold80	1370275	1370640	+	366	-	-	-
Eri035508	19.8845	67.2226	-1.76936	6.08868e-06	0.000204749	ERIdvaD_GLEAN_10028128	scaffold80	1398165	1398623	+	459	-	-	-
Eri035518	986.865	2104.68	-1.09324	5.13344e-18	1.21666e-15	ERIdvaD_GLEAN_10028138	scaffold80	1481918	1484110	+	963	-	-	-
Eri035520	68.3295	135.094	-0.981685	8.14691e-06	0.000264001	ERIdvaD_GLEAN_10028140	scaffold80	1507486	1512214	+	2322	-	-	Glyco_hydro_3_C
Eri035575	38.0641	79.5433	-1.07448	0.00127697	0.0182893	ERIdvaD_GLEAN_10014891	scaffold805	42481	45463	-	1446	-	-	-
Eri035584	5471.07	7881.74	-0.526699	0.000531917	0.00908037	ERIdvaD_GLEAN_10014900	scaffold805	113639	116406	-	1020	-	-	Epimerase
Eri035617	7.32899	49.1919	-2.74878	1.27412e-07	6.6398e-06	ERIdvaD_GLEAN_10014924	scaffold805	364256	368519	+	2094	-	-	-
Eri035629	32.6458	73.3376	-1.16917	0.0012183	0.01758	ERIdvaD_GLEAN_10014934	scaffold805	489507	489875	+	369	-	-	-
Eri035647	27561.5	52238.3	-0.922446	8.43345e-10	6.99815e-08	ERIdvaD_GLEAN_10014953	scaffold805	632491	634344	-	900	-	-	-
Eri035686	1685.18	3201.96	-0.92632	1.13146e-12	1.47743e-10	ERIdvaD_GLEAN_10009260	scaffold806	498584	500166	+	744	-	-	-
Eri035710	484.869	1324.31	-1.44929	1.06811e-14	1.80292e-12	ERIdvaD_GLEAN_10012583	scaffold807	437504	440132	-	1356	-	-	-
Eri035716	15.0826	36.0804	-1.25034	0.00413237	0.0460375	CUFF384.14.2	scaffold808	109361	111088	-	1041	-	-	LRRNT_2
Eri035735	86.7873	166.038	-0.940023	6.12414e-06	0.000205741	ERIdvaD_GLEAN_10023554	scaffold809	204956	206670	+	678	-	-	GST_N
Eri035745	633.928	833.813	-0.395566	0.00153343	0.0212329	ERIdvaD_GLEAN_10023562	scaffold809	307843	311076	+	876	-	-	Lactamase_B
Eri035754	29.9708	64.0122	-1.09768	0.00290765	0.0352906	ERIdvaD_GLEAN_10023571	scaffold809	439150	439392	-	243	-	-	-
Eri035769	740.05	990.578	-0.421392	0.00195992	0.0258555	ERIdvaD_GLEAN_10023583	scaffold809	708205	709161	+	957	-	-	-
Eri035776	79.4147	186.446	-1.22974	8.66721e-07	3.70719e-05	ERIdvaD_GLEAN_10023589	scaffold809	774046	775139	+	882	-	-	-
Eri035786	2213.2	4442.04	-1.00518	1.02213e-09	8.38122e-08	ERIdvaD_GLEAN_10023597	scaffold809	907347	911098	+	2040	-	-	-
Eri035879	100.26	311.036	-1.63013	8.81046e-11	8.78583e-09	ERIdvaD_GLEAN_10009318	scaffold816	148910	150577	-	963	-	-	HLH
Eri035901	159.817	276.528	-0.791024	0.00280657	0.0343651	ERIdvaD_GLEAN_10009338	scaffold816	323950	324632	+	582	-	-	-
Eri035918	335.627	463.315	-0.464197	0.00221076	0.028375	ERIdvaD_GLEAN_10009353	scaffold816	484440	495762	+	2526	-	-	Lipoxygenase
Eri035944	682.576	879.594	-0.365877	0.00118766	0.0172529	ERIdvaD_GLEAN_10018220	scaffold818	249702	252414	+	1695	-	-	YTH
Eri035962	87.9715	176.597	-1.0099	4.97365e-06	0.000171417	ERIdvaD_GLEAN_10018236	scaffold818	454998	456824	-	1065	-	-	Myb_DNA-binding
Eri036004	346.807	472.276	-0.446484	0.00299817	0.0361529	ERIdvaD_GLEAN_10018259	scaffold818	962798	964558	-	714	-	-	-
Eri036055	66.2736	130.302	-0.97289	6.38179e-05	0.00153347	ERIdvaD_GLEAN_10027597	scaffold82	570185	571147	+	753	-	-	-
Eri036122	11.0891	34.9355	-1.65306	0.000267899	0.0051415	CUFF387.167.1	scaffold82	1623934	1633823	+	2340	-	-	SPX
Eri036133	95.0288	187.726	-0.984938	1.05397e-05	0.000329157	ERIdvaD_GLEAN_10027670	scaffold82	1797977	1800156	-	369	-	-	-
Eri036188	32.4939	95.4597	-1.54867	1.62698e-05	0.000479952	CUFF388.88.2	scaffold822	457180	457910	-	282	-	-	-
Eri036191	5.23142	19.2501	-1.88404	0.00398838	0.0448521	ERIdvaD_GLEAN_10014413	scaffold822	560206	561754	-	534	-	-	HLH
Eri036192	13.1754	47.651	-1.8545	3.7658e-05	0.000977553	ERIdvaD_GLEAN_10014414	scaffold822	576131	576487	-	357	-	-	HLH
Eri036211	5446.52	6641.48	-0.286162	0.00207418	0.0269925	CUFF389.30.1	scaffold828	264774	267442	+	1134	-	-	Actin
Eri036252	493.895	763.945	-0.629777	1.615e-06	6.47554e-05	ERIdvaD_GLEAN_10009920	scaffold829	281081	285009	-	1716	-	-	Arm
Eri036263	707.636	1233.39	-0.80175	3.08831e-12	3.71059e-10	ERIdvaD_GLEAN_10009929	scaffold829	417446	421799	-	1050	-	-	Lipase_GDSL
Eri036277	927.764	1213.06	-0.387177	0.00336075	0.0393677	ERIdvaD_GLEAN_10009941	scaffold829	479630	481568	-	1194	-	-	-
Eri036329	706.839	1033.49	-0.548601	1.09614e-06	4.60312e-05	ERIdvaD_GLEAN_10030230	scaffold83	558514	561559	-	876	-	-	-
Eri036345	1866.36	2686.76	-0.525631	2.24519e-05	0.000628561	ERIdvaD_GLEAN_10030245	scaffold83	796646	800668	-	981	-	-	-
Eri036377	21.1753	50.6239	-1.25772	0.00039928	0.00712914	CUFF390.124.1	scaffold83	1263329	1266351	-	1044	-	-	Aldo_ket_red
Eri036385	16.0285	55.4185	-1.79208	9.28858e-06	0.000295416	ERIdvaD_GLEAN_10030279	scaffold83	1433703	1436475	+	1398	-	-	-
Eri036423	508.258	695.268	-0.45162	0.00125898	0.0180766	ERIdvaD_GLEAN_10030311	scaffold83	2196046	2197603	+	786	-	-	-
Eri036478	423.239	612.617	-0.533342	0.000264262	0.0050745	ERIdvaD_GLEAN_10029519	scaffold834	109562	110158	+	597	-	-	-
Eri036566	149.213	232.628	-0.641431	0.000163821	0.00341283	ERIdvaD_GLEAN_10029601	scaffold834	967939	969197	-	1128	-	-	Pkinase
Eri036602	592.982	766.649	-0.370562	0.00411165	0.0458361	ERIdvaD_GLEAN_10029635	scaffold834	1399874	1400407	-	534	-	-	-
Eri036632	19.2209	46.2049	-1.25803	0.000929149	0.0141636	ERIdvaD_GLEAN_10029661	scaffold834	1706580	1706864	-	285	-	-	-
Eri036644	52.3409	98.2607	-0.909339	0.00282829	0.0345408	ERIdvaD_GLEAN_10029672	scaffold834	1779419	1779832	+	414	-	-	-
Eri036737	211.451	404.157	-0.937062	5.80484e-09	4.09928e-07	ERIdvaD_GLEAN_10006807	scaffold839	212700	221041	-	2346	-	-	Peptidase_S8
Eri036774	548.947	820.61	-0.579908	0.00112188	0.0165194	ERIdvaD_GLEAN_10028042	scaffold84	771629	772628	-	288	-	-	-
Eri036832	1287.48	1828.19	-0.506178	0.000143914	0.00307021	ERIdvaD_GLEAN_10008472	scaffold840	64635	66764	+	777	-	-	-
Eri036833	266.975	385.747	-0.53081	0.000842315	0.0130527	ERIdvaD_GLEAN_10008473	scaffold840	74793	75077	-	285	-	-	-
Eri036876	577.825	741.435	-0.360001	0.00200789	0.0263677	ERIdvaD_GLEAN_10008814	scaffold841	320866	325783	-	2169	-	-	-
Eri036913	292.507	484.929	-0.729424	4.73835e-07	2.16023e-05	ERIdvaD_GLEAN_10010192	scaffold843	94557	97200	+	2565	-	-	AMP-binding
Eri036935	210.177	385.59	-0.876779	2.12546e-08	1.32997e-06	ERIdvaD_GLEAN_10010213	scaffold843	358845	359903	-	1059	-	-	-
Eri037021	681.905	1058.7	-0.634812	2.80371e-07	1.34933e-05	ERIdvaD_GLEAN_10006441	scaffold849	310346	312499	+	951	-	-	-
Eri037066	23.4599	77.3233	-1.72658	7.79189e-08	4.29335e-06	ERIdvaD_GLEAN_10032572	scaffold85	469721	472248	+	810	-	-	Tetraspannin
Eri037068	144.214	358.083	-1.31113	2.66498e-16	5.36142e-14	ERIdvaD_GLEAN_10032574	scaffold85	489894	490799	+	906	-	-	-
Eri037074	51.2869	115.56	-1.1718	2.37472e-05	0.000656392	CUFF396.138.2	scaffold85	551396	558967	-	1611	-	-	-
Eri037085	209.753	382.666	-0.868647	5.52713e-07	2.46781e-05	ERIdvaD_GLEAN_10032582	scaffold85	816686	821549	+	2157	-	-	-
Eri037090	312.506	517.819	-0.728517	0.0022211	0.0284682	ERIdvaD_GLEAN_10032583	scaffold85	860516	861773	-	1059	-	-	Pkinase_Tyr
Eri037120	281.726	397.196	-0.496722	0.000790791	0.0124155	ERIdvaD_GLEAN_10032608	scaffold85	1117417	1119417	+	1410	-	-	UDPGT
Eri037141	70.5094	126.54	-0.844343	0.000488976	0.00844312	ERIdvaD_GLEAN_10032627	scaffold85	1374417	1376916	+	1734	-	-	-
Eri037194	3846.72	5594.46	-0.540316	2.23052e-05	0.000625404	ERIdvaD_GLEAN_10032674	scaffold85	1793389	1796291	-	1077	-	-	Peptidase_C1
Eri037196	447.5	869.032	-0.958525	1.22419e-12	1.57475e-10	ERIdvaD_GLEAN_10032676	scaffold85	1840099	1842448	-	1605	-	-	p450
Eri037198	45.3039	80.497	-0.825778	0.00353592	0.0408485	ERIdvaD_GLEAN_10032678	scaffold85	1892675	1894186	-	1341	-	-	p450
Eri037200	2885.58	4214.47	-0.54664	7.43391e-06	0.000243825	ERIdvaD_GLEAN_10032680	scaffold85	1912865	1915252	+	2295	-	-	Peptidase_S8
Eri037216	10141.3	13632	-0.426737	2.85348e-06	0.0001064	ERIdvaD_GLEAN_10032697	scaffold85	2036222	2037829	+	843	-	-	Zim
Eri037218	998.399	1557.21	-0.641325	5.43037e-05	0.00133198	ERIdvaD_GLEAN_10032699	scaffold85	2051881	2052831	-	744	-	-	-
Eri037269	17.0354	39.6822	-1.22008	0.00239854	0.0303321	ERIdvaD_GLEAN_10032739	scaffold85	2645853	2647652	-	1491	-	-	Glyco_hydro_17
Eri037293	491.569	657.657	-0.419288	0.00154273	0.0213192	ERIdvaD_GLEAN_10032761	scaffold85	2867637	2868725	+	1089	-	-	Pyr_redox_2
Eri037303	310.014	521.249	-0.750039	4.86846e-06	0.000168295	ERIdvaD_GLEAN_10032769	scaffold85	3034985	3036416	-	648	-	-	-
Eri037322	1103.07	1363.08	-0.305208	0.00403085	0.0451829	ERIdvaD_GLEAN_10032787	scaffold85	3188196	3192169	-	2598	-	-	-
Eri037324	766.58	1213.4	-0.662685	4.77553e-05	0.00119747	ERIdvaD_GLEAN_10032789	scaffold85	3215501	3216112	-	612	-	-	-
Eri037356	288.739	499.008	-0.790398	0.000177686	0.00364462	ERIdvaD_GLEAN_10012413	scaffold850	530534	530698	-	165	-	-	-
Eri037363	917.981	1670.15	-0.863842	9.52675e-15	1.62391e-12	ERIdvaD_GLEAN_10012420	scaffold850	627535	636397	-	1440	-	-	-
Eri037393	123.478	216.482	-0.808679	0.000740225	0.0118146	ERIdvaD_GLEAN_10007968	scaffold851	398486	400066	-	705	-	-	-
Eri037406	30.7329	71.5894	-1.22374	6.42464e-05	0.00154062	ERIdvaD_GLEAN_10008788	scaffold853	82782	84123	+	903	-	-	-
Eri037466	239.468	521.39	-1.1239	3.23913e-09	2.41559e-07	ERIdvaD_GLEAN_10019062	scaffold854	382313	384898	+	1053	-	-	-
Eri037523	28.3139	61.3771	-1.12085	0.000594208	0.00990259	ERIdvaD_GLEAN_10019111	scaffold854	935880	937441	+	855	-	-	-
Eri037544	128.881	214.976	-0.738559	0.000121461	0.00265839	ERIdvaD_GLEAN_10019131	scaffold854	1081597	1085730	+	3222	-	-	-
Eri037545	2180.36	2686.8	-0.301582	0.00340654	0.0397694	ERIdvaD_GLEAN_10019132	scaffold854	1100516	1104981	+	1194	-	-	KNOX2
Eri037553	37.1168	107.709	-1.53525	1.85071e-06	7.26903e-05	ERIdvaD_GLEAN_10015562	scaffold855	97060	101947	-	2370	-	-	Glyco_hydro_3_C
Eri037569	1286.73	1692.06	-0.394967	0.00422005	0.0467434	ERIdvaD_GLEAN_10015578	scaffold855	220051	222734	+	987	-	-	-
Eri037584	692.535	1281.55	-0.88821	7.33874e-14	1.09932e-11	ERIdvaD_GLEAN_10015592	scaffold855	312218	314730	+	1917	-	-	HATPase_c
Eri037606	236.899	348.457	-0.557779	0.00114655	0.0168057	ERIdvaD_GLEAN_10015615	scaffold855	456856	461862	+	1731	-	-	WGR
Eri037624	72.6492	127.112	-0.80672	0.000279573	0.00533007	ERIdvaD_GLEAN_10015634	scaffold855	638239	640318	+	951	-	-	-
Eri037664	16.506	49.1913	-1.56815	8.48298e-05	0.00197004	CUFF400.23.1	scaffold857	65242	76913	-	1449	-	-	LIM
Eri037674	2341.63	2925.62	-0.321363	0.00297066	0.0359042	ERIdvaD_GLEAN_10022124	scaffold857	145748	147394	-	981	-	-	Hexapep
Eri037681	867.057	1249.69	-0.527003	7.38474e-06	0.000242442	ERIdvaD_GLEAN_10022128	scaffold857	188484	190279	-	1269	-	-	PP2C
Eri037694	47.0567	79.7344	-0.757807	0.00419954	0.0465312	ERIdvaD_GLEAN_10022141	scaffold857	375540	378616	+	1290	-	-	-
Eri037702	293.287	436.394	-0.574754	0.00104685	0.0156273	ERIdvaD_GLEAN_10022149	scaffold857	522767	524225	+	747	-	-	-
Eri037711	7.56571	24.9765	-1.71599	0.00132067	0.0188217	ERIdvaD_GLEAN_10022156	scaffold857	636580	639022	+	1077	-	-	-
Eri037730	246.602	353.373	-0.519444	0.000324921	0.00605778	CUFF400.123.1	scaffold857	984743	987410	+	1602	-	-	HSP70
Eri037740	1436.57	2072.23	-0.528965	3.38099e-06	0.000122505	ERIdvaD_GLEAN_10022182	scaffold857	1071380	1073747	+	1029	-	-	-
Eri037755	4.23665	53.7288	-3.68116	3.2842e-11	3.42299e-09	ERIdvaD_GLEAN_10022197	scaffold857	1182538	1184578	-	1098	-	-	DUF6
Eri037786	17.1257	47.2128	-1.46334	0.00237544	0.0300979	ERIdvaD_GLEAN_10015390	scaffold86	426099	428955	+	1002	-	-	F-box
Eri037808	120.277	228.937	-0.9303	4.53858e-06	0.000158299	ERIdvaD_GLEAN_10016997	scaffold862	78205	81578	+	2037	-	-	GRAS
Eri037823	9948.07	14559.7	-0.549505	0.00158682	0.0218062	ERIdvaD_GLEAN_10017006	scaffold862	415335	417130	-	1074	-	-	2OG-FeII_Oxy
Eri037827	106.444	183.222	-0.782385	0.000472274	0.00819152	ERIdvaD_GLEAN_10017008	scaffold862	503942	505699	+	852	-	-	-
Eri037849	1254.82	1991.87	-0.666748	8.58068e-05	0.00199006	ERIdvaD_GLEAN_10000254	scaffold8658	2184	2654	+	471	-	-	-
Eri037864	829.84	1612.69	-0.958603	4.71235e-18	1.12456e-15	ERIdvaD_GLEAN_10019731	scaffold869	26212	27528	+	957	-	-	-
Eri037888	86.606	198.665	-1.19908	2.15789e-07	1.07352e-05	ERIdvaD_GLEAN_10019756	scaffold869	295971	298561	+	1383	-	-	-
Eri037908	781.456	1020.14	-0.384353	0.0018825	0.025025	ERIdvaD_GLEAN_10019776	scaffold869	512163	513538	-	756	-	-	CSD
Eri037918	9079.62	12806.4	-0.496151	0.00131779	0.0187884	ERIdvaD_GLEAN_10019785	scaffold869	721223	723640	-	1095	-	-	2OG-FeII_Oxy
Eri037934	253.421	349.831	-0.465136	0.00175064	0.0236262	ERIdvaD_GLEAN_10019800	scaffold869	862535	864130	-	1380	-	-	-
Eri037937	1580.97	2312.71	-0.548836	0.000394108	0.00706598	ERIdvaD_GLEAN_10019804	scaffold869	890504	891172	+	573	-	-	-
Eri037956	733.566	1280.21	-0.803258	2.57537e-12	3.12686e-10	ERIdvaD_GLEAN_10019819	scaffold869	1114180	1116484	-	1551	-	-	p450
Eri037971	33.4008	80.5886	-1.26003	0.000206127	0.00412528	ERIdvaD_GLEAN_10009533	scaffold87	352940	356407	+	1374	-	-	Peptidase_M20
Eri037973	1335.66	1667.91	-0.320607	0.00115899	0.0169575	ERIdvaD_GLEAN_10009535	scaffold87	390412	397455	+	1311	-	-	Adap_comp_sub
Eri037983	184.605	297.597	-0.690929	2.68814e-05	0.000730696	ERIdvaD_GLEAN_10009544	scaffold87	514688	517856	-	1113	-	-	NAM
Eri038006	15.7464	51.2711	-1.69638	0.000176854	0.00363186	ERIdvaD_GLEAN_10013319	scaffold875	460690	461530	+	225	-	-	-
Eri038010	3.23463	19.2203	-2.59691	0.000793859	0.0124467	ERIdvaD_GLEAN_10019661	scaffold878	1504	2733	-	1230	-	-	-
Eri038065	136.749	225.164	-0.717871	0.000354224	0.00644992	CUFF404.192.1	scaffold878	799894	805271	+	1413	-	-	-
Eri038093	101.154	196.341	-0.961315	4.87857e-05	0.00121975	CUFF405.23.1	scaffold88	143280	145147	+	459	-	-	-
Eri038105	70.6175	340.886	-2.26974	1.07088e-23	4.57477e-21	ERIdvaD_GLEAN_10009866	scaffold880	2164	8729	+	393	-	-	-
Eri038108	34.6361	141.272	-2.03311	1.18819e-15	2.23451e-13	ERIdvaD_GLEAN_10009868	scaffold880	69244	72514	+	723	-	-	-
Eri038116	95.8608	211.388	-1.13644	4.20168e-07	1.93854e-05	CUFF405.60.1	scaffold880	219951	224364	-	1761	-	-	-
Eri038145	81.9731	136.614	-0.740703	0.00397488	0.0447858	CUFF405.112.1	scaffold881	271308	274661	+	1815	-	-	TPP_enzyme_N
Eri038165	79.978	162.873	-1.03111	3.2125e-06	0.000117632	ERIdvaD_GLEAN_10012592	scaffold885	358667	360951	+	1806	-	-	-
Eri038170	889.721	1149.47	-0.369994	0.00396807	0.04474	ERIdvaD_GLEAN_10012597	scaffold885	490465	503579	-	2391	-	-	-
Eri038193	253.084	558.546	-1.14062	2.77357e-07	1.34042e-05	ERIdvaD_GLEAN_10016192	scaffold888	247788	248388	-	285	-	-	-
Eri038222	10.7059	43.1498	-2.03049	4.25684e-05	0.00108628	CUFF406.115.1	scaffold888	630868	631466	+	198	-	-	-
Eri038265	97.2934	149.342	-0.620093	0.00309842	0.0370473	ERIdvaD_GLEAN_10007514	scaffold89	82687	86375	-	2922	-	-	-
Eri038274	1210.47	1729.07	-0.514561	5.49451e-07	2.45642e-05	ERIdvaD_GLEAN_10007522	scaffold89	214849	215844	-	624	-	-	-
Eri038330	1035.95	1586.67	-0.615554	1.6289e-07	8.30113e-06	CUFF409.56.1	scaffold892	255847	259666	+	1965	-	-	Pkinase_Tyr
Eri038340	10.7035	58.4747	-2.47146	2.56737e-08	1.57515e-06	ERIdvaD_GLEAN_10013973	scaffold894	69282	74541	+	1074	-	-	-
Eri038351	40.5905	118.354	-1.54468	2.74354e-05	0.000741098	ERIdvaD_GLEAN_10013984	scaffold894	223652	223947	-	222	-	-	-
Eri038372	127.986	358.568	-1.49042	1.31568e-16	2.75918e-14	ERIdvaD_GLEAN_10014002	scaffold894	349860	353769	-	2016	-	-	OPT
Eri038376	761.784	978.168	-0.360836	0.00127223	0.0182349	ERIdvaD_GLEAN_10014007	scaffold894	377686	380467	+	1383	-	-	-
Eri038387	84.3678	152.104	-0.851333	0.00206692	0.02692	ERIdvaD_GLEAN_10014017	scaffold894	478451	480106	+	1395	-	-	Glyco_hydro_17
Eri038390	40.1148	291.389	-2.85843	1.16327e-26	6.59881e-24	ERIdvaD_GLEAN_10014020	scaffold894	503612	504397	+	261	-	-	-
Eri038403	44.1077	113.859	-1.36357	0.000117822	0.00259352	CUFF409.171.1	scaffold894	658435	666681	+	1269	-	-	Ion_trans
Eri038511	4318.74	5755.17	-0.414165	0.00143214	0.0201285	ERIdvaD_GLEAN_10010998	scaffold907	217807	230966	+	3030	-	-	Pkinase
Eri038547	1801.29	2866.37	-0.670321	1.16822e-07	6.17161e-06	ERIdvaD_GLEAN_10012606	scaffold908	132631	137353	+	3108	-	-	Pkinase
Eri038578	0.665329	12.9771	-4.23353	0.000620834	0.010269	CUFF411.117.1	scaffold908	320922	323218	-	1605	-	-	-
Eri038609	518.797	906.623	-0.805687	4.55189e-06	0.00015846	ERIdvaD_GLEAN_10012664	scaffold908	581024	583557	-	2004	-	-	-
Eri038611	121.717	227.272	-0.902401	2.51714e-06	9.5505e-05	ERIdvaD_GLEAN_10012666	scaffold908	611156	613439	+	1542	-	-	-
Eri038652	57.8212	120.84	-1.0608	0.000425994	0.00753612	ERIdvaD_GLEAN_10025802	scaffold91	434948	436193	-	282	-	-	-
Eri038715	48.6743	104.435	-1.10594	1.08317e-05	0.000336606	ERIdvaD_GLEAN_10025862	scaffold91	1153520	1158147	-	1173	-	-	-
Eri038718	1969.01	4330.4	-1.13706	1.92916e-19	5.51692e-17	ERIdvaD_GLEAN_10025865	scaffold91	1218983	1224251	+	1596	-	-	-
Eri038735	227.475	351.98	-0.627775	5.06683e-05	0.00126044	ERIdvaD_GLEAN_10025883	scaffold91	1437426	1439575	+	834	-	-	AP2
Eri038744	2174.91	3681.1	-0.759454	3.20253e-14	5.08335e-12	ERIdvaD_GLEAN_10025890	scaffold91	1535054	1535686	+	633	-	-	-
Eri038755	282.479	382.953	-0.439161	0.00427283	0.0471559	ERIdvaD_GLEAN_10026734	scaffold910	15109	15740	+	309	-	-	-
Eri038787	79.3696	151.889	-0.938362	3.44854e-05	0.000905387	ERIdvaD_GLEAN_10026766	scaffold910	323187	325898	+	1791	-	-	-
Eri038789	29.9269	84.3487	-1.49713	8.94957e-07	3.81382e-05	ERIdvaD_GLEAN_10026768	scaffold910	336572	336814	-	243	-	-	-
Eri038799	27.3023	58.2082	-1.09012	0.00281552	0.0344435	ERIdvaD_GLEAN_10026778	scaffold910	432271	432768	-	498	-	-	-
Eri038808	139.497	244.74	-0.810707	9.11342e-06	0.000291722	CUFF413.74.2	scaffold910	538423	542640	+	1902	-	-	-
Eri038812	11.5616	61.0741	-2.40904	1.96303e-09	1.55795e-07	ERIdvaD_GLEAN_10026789	scaffold910	562577	562834	-	258	-	-	-
Eri038814	7.89596	35.815	-2.17505	0.000104692	0.00235239	ERIdvaD_GLEAN_10026790	scaffold910	569820	570005	-	186	-	-	-
Eri038820	81.0771	142.803	-0.816471	0.000588864	0.00983894	ERIdvaD_GLEAN_10026796	scaffold910	706907	708085	+	306	-	-	-
Eri038875	302.452	432.44	-0.516198	0.000568532	0.0095546	ERIdvaD_GLEAN_10026844	scaffold910	1193419	1198308	-	1632	-	-	-
Eri038914	0.666939	24.7269	-5.15995	1.03621e-05	0.000324489	ERIdvaD_GLEAN_10026877	scaffold910	1658933	1661343	-	1293	-	-	-
Eri038915	6.04227	118.168	-4.31224	4.65487e-20	1.42542e-17	ERIdvaD_GLEAN_10026878	scaffold910	1680955	1686976	-	1557	-	-	-
Eri038934	85.8407	139.175	-0.69817	0.00154014	0.0213004	ERIdvaD_GLEAN_10000856	scaffold912	4951	6608	+	1089	-	-	-
Eri038959	627.246	854.125	-0.445804	0.00100108	0.0150415	ERIdvaD_GLEAN_10025078	scaffold92	333204	335001	+	651	-	-	-
Eri038990	124.626	210.862	-0.760898	6.46387e-05	0.00154788	ERIdvaD_GLEAN_10025103	scaffold92	1111878	1114543	+	1104	-	-	-
Eri038995	38.4393	119.473	-1.64014	4.86232e-10	4.18535e-08	ERIdvaD_GLEAN_10025110	scaffold92	1149195	1149892	-	420	-	-	-
Eri038998	66.515	120.889	-0.861506	0.000670287	0.0109199	ERIdvaD_GLEAN_10025113	scaffold92	1171230	1173677	-	1932	-	-	-
Eri039016	293.19	389.762	-0.412065	0.00318008	0.0378405	ERIdvaD_GLEAN_10025127	scaffold92	1472356	1475023	+	948	-	-	-
Eri039023	40.2538	71.5386	-0.833155	0.00337742	0.0395094	ERIdvaD_GLEAN_10006488	scaffold921	13958	17636	-	1752	-	-	-
Eri039035	163.158	276.952	-0.765463	2.26353e-05	0.000632038	ERIdvaD_GLEAN_10006499	scaffold921	188364	189275	+	912	-	-	-
Eri039055	483.022	647.996	-0.42428	0.0019035	0.0252267	ERIdvaD_GLEAN_10010710	scaffold923	122226	123335	+	1110	-	-	GHMP_kinases
Eri039056	1730.32	2254.34	-0.381417	0.000755518	0.0119923	ERIdvaD_GLEAN_10010711	scaffold923	124298	127480	-	2211	-	-	Sugar_tr
Eri039064	148.516	363.339	-1.29347	7.06131e-10	5.94507e-08	ERIdvaD_GLEAN_10010719	scaffold923	183344	184690	+	1059	-	-	Peptidase_C1
Eri039080	158.525	315.375	-0.992517	0.00154597	0.0213386	ERIdvaD_GLEAN_10010735	scaffold923	388187	388912	+	726	-	-	-
Eri039112	2.99801	20.5824	-2.74071	0.000218554	0.00432891	CUFF416.51.1	scaffold928	33931	34859	-	285	-	-	-
Eri039117	84.882	160.205	-0.915577	0.00203861	0.0267003	ERIdvaD_GLEAN_10017390	scaffold928	84674	85099	-	204	-	-	-
Eri039126	78.9444	125.022	-0.664448	0.0035486	0.0409717	ERIdvaD_GLEAN_10017399	scaffold928	125359	130185	+	2277	-	-	-
Eri039129	812.347	1156.32	-0.50964	0.000359025	0.00652486	ERIdvaD_GLEAN_10017402	scaffold928	158070	165959	+	1335	-	-	-
Eri039132	551.72	959.85	-0.798549	1.88723e-06	7.37064e-05	ERIdvaD_GLEAN_10017404	scaffold928	185089	186483	+	1308	-	-	-
Eri039136	18.4109	63.1599	-1.7706	9.72834e-05	0.00220886	CUFF416.84.1	scaffold928	209878	212792	+	2070	-	-	-
Eri039150	16.6963	437.915	-4.71436	1.29985e-61	1.12447e-57	ERIdvaD_GLEAN_10017422	scaffold928	489731	490355	+	525	-	-	-
Eri039157	255.457	364.937	-0.514099	0.00265268	0.0328058	CUFF416.127.1	scaffold928	561886	563841	+	276	-	-	-
Eri039162	46.0619	94.3715	-1.0322	7.13583e-05	0.00169038	CUFF416.134.1	scaffold928	610297	621408	+	2346	-	-	-
Eri039169	130.326	242.393	-0.898705	7.83469e-05	0.0018355	CUFF416.142.1	scaffold928	694995	703892	-	2265	-	-	-
Eri039199	16.6028	40.0217	-1.26612	0.00296794	0.0358907	ERIdvaD_GLEAN_10000598	scaffold931	9434	12868	-	969	-	-	Abhydrolase_1
Eri039234	259.371	476.233	-0.878408	7.6407e-09	5.23547e-07	ERIdvaD_GLEAN_10009079	scaffold933	308852	313400	-	1554	-	-	-
Eri039262	212.429	351.573	-0.727549	2.12658e-05	0.00060267	ERIdvaD_GLEAN_10010390	scaffold934	195921	197897	+	1134	-	-	Pkinase_Tyr
Eri039270	200.307	407.647	-1.02316	6.5296e-11	6.58728e-09	ERIdvaD_GLEAN_10010398	scaffold934	326331	328796	+	1095	-	-	2OG-FeII_Oxy
Eri039355	811.732	1018.32	-0.326797	0.00254118	0.0317416	ERIdvaD_GLEAN_10022489	scaffold94	82859	85315	+	1023	-	-	-
Eri039379	272.753	729.429	-1.41872	1.27801e-18	3.32504e-16	ERIdvaD_GLEAN_10022511	scaffold94	269839	271697	+	981	-	-	-
Eri039380	1259.71	2267.43	-0.848069	1.66671e-07	8.44412e-06	CUFF419.140.2	scaffold94	272795	280121	-	2865	-	-	E1-E2_ATPase
Eri039387	154.732	223.631	-0.530228	0.00172085	0.023315	ERIdvaD_GLEAN_10022519	scaffold94	338500	341336	+	849	-	-	tRNA_anti
Eri039466	9058.18	16881.1	-0.898106	1.09703e-12	1.43789e-10	ERIdvaD_GLEAN_10022592	scaffold94	1341105	1343287	+	1044	-	-	-
Eri039467	2519.33	3498.11	-0.473602	0.00105567	0.0157386	ERIdvaD_GLEAN_10022593	scaffold94	1344687	1346960	+	693	-	-	Ras
Eri039468	24.9712	79.986	-1.68585	6.54551e-06	0.000218203	ERIdvaD_GLEAN_10022594	scaffold94	1355076	1356999	+	672	-	-	Ras
Eri039471	114.918	248.001	-1.11036	1.08366e-05	0.000336606	ERIdvaD_GLEAN_10022597	scaffold94	1372136	1375978	-	1347	-	-	-
Eri039484	146.548	232.614	-0.666887	0.000213997	0.00426061	ERIdvaD_GLEAN_10003700	scaffold940	145393	149195	-	3315	-	-	Pkinase
Eri039522	25.6007	108.682	-2.08212	4.2227e-12	4.95316e-10	ERIdvaD_GLEAN_10012185	scaffold941	243355	246163	+	1587	-	-	p450
Eri039584	42.9655	137.827	-1.68589	4.96861e-11	5.05673e-09	ERIdvaD_GLEAN_10002453	scaffold948	74180	75217	+	555	-	-	-
Eri039611	23.5471	69.3091	-1.55451	4.29141e-06	0.000150757	ERIdvaD_GLEAN_10011252	scaffold949	279923	282779	-	690	-	-	SRF-TF
Eri039623	1773.5	2281.14	-0.363438	0.000394693	0.00706914	ERIdvaD_GLEAN_10011263	scaffold949	445710	455693	-	3195	-	-	Pkinase
Eri039668	3055.17	4799.25	-0.6515	1.14249e-07	6.05413e-06	ERIdvaD_GLEAN_10023386	scaffold95	572193	578351	-	4062	-	-	ABC_membrane
Eri039764	66.3727	118.671	-0.839192	0.00028824	0.00547119	ERIdvaD_GLEAN_10001493	scaffold957	48312	49679	+	330	-	-	-
Eri039769	397.892	775.052	-0.961017	8.70775e-11	8.70851e-09	ERIdvaD_GLEAN_10003978	scaffold958	80192	99478	+	3339	-	-	NB-ARC
Eri039774	90.5078	146.163	-0.689678	0.00230574	0.0293437	CUFF424.47.2	scaffold958	122964	126741	-	1359	-	-	UDPGT
Eri039777	2271.23	3292.1	-0.535457	0.00265564	0.0328307	ERIdvaD_GLEAN_10003984	scaffold958	210532	211542	+	489	-	-	Usp
Eri039799	47.5811	93.8209	-0.982735	0.000161167	0.00336564	ERIdvaD_GLEAN_10006371	scaffold959	284671	287267	-	900	-	-	-
Eri039849	209.688	321.563	-0.616457	0.00125256	0.0180068	ERIdvaD_GLEAN_10026165	scaffold96	1600861	1605807	-	1053	-	-	-
Eri039853	1121.34	1447.6	-0.368325	0.00146667	0.0204889	ERIdvaD_GLEAN_10026169	scaffold96	1665661	1668810	-	1593	-	-	-
Eri039868	96.3428	331.508	-1.78231	5.67743e-16	1.11623e-13	ERIdvaD_GLEAN_10001201	scaffold962	21936	22217	+	282	-	-	-
Eri039872	394.535	717.359	-0.862928	2.88423e-08	1.74787e-06	ERIdvaD_GLEAN_10001205	scaffold962	58465	69684	+	4035	-	-	-
Eri039923	64.2357	163.51	-1.35378	3.54323e-07	1.67039e-05	CUFF426.9.1	scaffold965	57068	60806	-	3096	-	-	Pkinase
Eri039951	1843	2545.07	-0.465668	7.72505e-05	0.00181294	ERIdvaD_GLEAN_10002264	scaffold970	71066	74940	-	1116	-	-	-
Eri039959	186.717	358.146	-0.937985	3.17295e-09	2.37649e-07	ERIdvaD_GLEAN_10002272	scaffold970	132979	136799	-	1452	-	-	-
Eri039960	4.42702	19.1623	-2.10139	0.00363481	0.0417997	ERIdvaD_GLEAN_10002273	scaffold970	139373	140397	-	714	-	-	-
Eri040005	1743.63	2498.45	-0.518782	3.67758e-07	1.72433e-05	ERIdvaD_GLEAN_10024711	scaffold973	511926	515546	+	2181	-	-	-
Eri040039	779.537	1323.11	-0.76357	2.74115e-05	0.00074103	ERIdvaD_GLEAN_10024742	scaffold973	946335	952193	-	2556	-	-	START
Eri040069	11.7991	32.6523	-1.46787	0.00166036	0.022673	CUFF426.232.1	scaffold973	1331767	1334307	-	1032	-	-	BBE
Eri040070	44.3425	111.407	-1.3328	2.59116e-07	1.26462e-05	ERIdvaD_GLEAN_10024767	scaffold973	1338933	1348432	-	1650	-	-	FAD_binding_4
Eri040074	358.485	505.306	-0.496753	0.00342164	0.0399022	ERIdvaD_GLEAN_10024769	scaffold973	1458746	1460691	+	1638	-	-	FAD_binding_4
Eri040076	530.728	736.896	-0.473348	0.00300064	0.0361529	ERIdvaD_GLEAN_10024770	scaffold973	1474787	1476727	-	1608	-	-	-
Eri040084	194.95	294.026	-0.591529	0.000281237	0.00535883	ERIdvaD_GLEAN_10024778	scaffold973	1517843	1523595	-	1473	-	-	WRKY
Eri040097	17.5584	47.9035	-1.44624	0.0039612	0.0447202	ERIdvaD_GLEAN_10000362	scaffold9736	8701	9567	+	558	-	-	-
Eri040129	386.766	563.722	-0.543124	0.000339832	0.00625344	ERIdvaD_GLEAN_10009192	scaffold976	459003	462635	-	1413	-	-	MatE
Eri040135	129.992	248.938	-0.939104	0.000103131	0.00232334	ERIdvaD_GLEAN_10009198	scaffold976	506877	511331	+	1842	-	-	-
Eri040150	198.838	393.549	-0.98618	8.38595e-07	3.60471e-05	ERIdvaD_GLEAN_10008314	scaffold977	192136	195298	-	1479	-	-	-
Eri040154	7396.66	9982.55	-0.43253	7.60353e-06	0.000248681	ERIdvaD_GLEAN_10008318	scaffold977	231775	233446	-	1458	-	-	-
Eri040158	5815.4	8889.43	-0.612241	4.90121e-05	0.00122364	ERIdvaD_GLEAN_10008322	scaffold977	288885	291815	+	1386	-	-	Epimerase
Eri040222	498.212	672.474	-0.433093	0.000455091	0.00795731	ERIdvaD_GLEAN_10008131	scaffold984	86502	90758	+	972	-	-	-
Eri040257	39.8644	92.7661	-1.21771	2.13655e-05	0.000604999	ERIdvaD_GLEAN_10008169	scaffold984	408618	410605	-	1530	-	-	p450
Eri040269	703.004	976.897	-0.475375	3.60078e-05	0.000938629	CUFF430.11.1	scaffold986	63337	74818	-	1368	-	-	-
Eri040290	186.759	295.478	-0.66432	0.000170054	0.00351727	ERIdvaD_GLEAN_10001451	scaffold989	110695	114349	+	2007	-	-	-
Eri040402	301.133	723.936	-1.26671	2.09463e-17	4.67615e-15	ERIdvaD_GLEAN_10012939	scaffold994	667960	672267	+	2085	-	-	ABC2_membrane
Eri040404	177.565	421.234	-1.24775	2.04911e-15	3.69299e-13	ERIdvaD_GLEAN_10003409	scaffold997	20131	31545	-	1350	-	-	ACT
Eri040438	27.6965	146.632	-2.41891	2.18915e-15	3.92494e-13	ERIdvaD_GLEAN_10022616	scaffold998	361834	364355	-	1269	-	-	-
Eri040463	49.7733	99.9461	-1.00065	0.000452698	0.00792347	CUFF432.77.1	scaffold998	541941	543599	+	678	-	-	-
Eri040464	53.7691	107.345	-0.995996	3.46041e-05	0.00090781	ERIdvaD_GLEAN_10022637	scaffold998	577841	582957	+	1584	-	-	-
Eri040467	5163.54	6498.43	-0.331731	0.00293201	0.0354954	ERIdvaD_GLEAN_10022639	scaffold998	618802	622573	-	2298	-	-	-
Eri040477	9.23216	34.2253	-1.90331	0.000258918	0.00499962	ERIdvaD_GLEAN_10022647	scaffold998	712168	714658	+	1080	-	-	-
Eri040483	311.46	500.263	-0.682111	1.94084e-06	7.53747e-05	ERIdvaD_GLEAN_10022653	scaffold998	774216	776819	-	1716	-	-	Na_Ca_ex
Eri040487	160.726	267.656	-0.738921	0.000264013	0.0050745	ERIdvaD_GLEAN_10022658	scaffold998	866310	868779	-	1986	-	-	-
Eri040492	42.7737	132.547	-1.62788	5.97068e-10	5.06666e-08	CUFF432.124.1	scaffold998	919397	920613	+	285	-	-	-
Eri040495	25.5039	75.8221	-1.57581	3.58729e-07	1.68885e-05	CUFF432.127.1	scaffold998	959184	962065	-	1221	-	-	Myb_DNA-binding
Eri040503	1850.24	2419.84	-0.387072	0.00149599	0.0208481	ERIdvaD_GLEAN_10022670	scaffold998	1060205	1061512	+	1308	-	-	-
Eri040508	4245.32	5930.52	-0.482287	9.18814e-06	0.000293571	ERIdvaD_GLEAN_10022675	scaffold998	1120843	1122144	+	1302	-	-	-
Eri040522	1.71371	12.72	-2.87714	0.00176204	0.0237584	ERIdvaD_GLEAN_10022687	scaffold998	1223904	1225905	-	699	-	-	NIF
Eri040525	588.002	1000.09	-0.767246	1.25744e-07	6.57627e-06	ERIdvaD_GLEAN_10022690	scaffold998	1249804	1255302	+	1605	-	-	-
Eri040527	4247.57	5255.06	-0.307028	0.00215582	0.0278249	ERIdvaD_GLEAN_10022692	scaffold998	1269044	1272054	+	1290	-	-	-
Eri040541	125.004	266.977	-1.09352	2.20153e-09	1.71872e-07	-	scaffold1666	18404	18769	+	366	-	-	-
novel.1100	219.214	387.786	-0.823071	7.39605e-05	0.00174574	-	scaffold106	58288	60698	-	2411	-	-	-
novel.1157	620.013	909.088	-0.551949	0.000597941	0.00994626	-	scaffold109	1	12590	-	7439	-	-	-
novel.1252	85.2529	194.732	-1.1921	0.000766293	0.0121078	-	scaffold1114	91262	92638	+	1377	-	-	-
novel.1263	24.9329	50.5044	-1.02439	0.00372841	0.0426211	-	scaffold11189	3312	4078	-	767	-	-	-
novel.1277	139.79	246.237	-0.816322	0.000130465	0.00283039	-	scaffold112	217039	218945	-	1907	-	-	-
novel.1280	1147.41	2366.77	-1.04473	1.639e-22	6.23235e-20	-	scaffold112	570896	577510	-	5722	-	PF02704:Gibberellin regulated protein|PF03016:Exostosin family	-
novel.1308	402.033	695.246	-0.788709	1.22299e-07	6.43147e-06	-	scaffold1129	207184	211629	-	2211	-	-	-
novel.1524	380.61	582.115	-0.611757	2.73109e-05	0.000738889	-	scaffold1184	647269	649789	+	1805	-	PF12697:Alpha/beta hydrolase family	-
novel.1621	38.7287	75.1531	-0.964023	0.00117768	0.0171947	-	scaffold121	389936	391230	+	1189	-	PF13460:NAD(P)H-binding	-
novel.1632	461.527	634.975	-0.459803	0.000614444	0.0101876	-	scaffold1212	483728	488789	-	2136	-	PF00170:bZIP transcription factor	bZIP_1
novel.1679	1177.17	3009.12	-1.35425	4.78957e-12	5.54292e-10	-	scaffold1223	58253	59696	-	1361	-	PF14368:Probable lipid transfer	-
novel.1745	150.696	216.423	-0.521816	0.00250536	0.0313878	-	scaffold1246	521247	524568	-	2287	-	PF01490:Transmembrane amino acid transporter protein	Aa_trans
novel.1746	2313.09	3000.08	-0.375405	0.000695117	0.0112503	-	scaffold1247	95852	101845	+	2427	-	PF00612:IQ calmodulin-binding motif|PF13178:Protein of unknown function (DUF4005)	IQ
novel.1788	112.793	255.309	-1.17742	4.45715e-08	2.58797e-06	-	scaffold126	205079	207008	-	1490	-	PF00011:Hsp20/alpha crystallin family	-
novel.1953	927.968	1556.52	-0.746341	2.86986e-06	0.000106895	-	scaffold1313	163126	165222	-	2097	-	-	-
novel.2202	39.4503	73.4461	-0.893524	0.00218991	0.0281491	-	scaffold14	267699	269079	-	1270	-	-	-
novel.2243	164.898	275.701	-0.740813	0.000905046	0.0138511	-	scaffold141	1340823	1359411	+	5019	-	PF14223:gag-polypeptide of LTR copia-type|PF00098:Zinc knuckle|PF13976:GAG-pre-integrase domain	zf-CCHC
novel.2434	6.89958	29.7711	-2.10355	5.17829e-05	0.0012808	-	scaffold152	499867	502216	+	2166	-	PF14226:non-haem dioxygenase in morphine synthesis N-terminal	-
novel.2446	41.0176	100.132	-1.28285	1.72724e-06	6.86984e-05	-	scaffold152	1321438	1331725	-	2360	-	PF13962:Domain of unknown function|PF12796:Ankyrin repeats (3 copies)	-
novel.2504	3356.24	4553.26	-0.440067	0.000206298	0.00412631	-	scaffold158	142287	166964	-	1036	-	PF14223:gag-polypeptide of LTR copia-type|PF14244:gag-polypeptide of LTR copia-type	-
novel.2619	306.015	451.053	-0.559635	0.00314593	0.0375245	-	scaffold1617	33245	34983	+	1217	-	-	-
novel.272	85.8752	136.429	-0.663633	0.00314148	0.0374844	-	C18735161	1	562	+	562	-	-	-
novel.2753	86.3604	167.488	-0.957447	3.48668e-05	0.000913289	-	scaffold1675	340776	343263	+	1566	-	PF04640:PLATZ transcription factor	-
novel.2781	90.8825	542.221	-2.5803	3.54661e-40	6.13616e-37	-	scaffold17	628582	633030	+	2010	-	PF03767:HAD superfamily, subfamily IIIB (Acid phosphatase)	-
novel.2802	5.99672	19.9897	-1.74868	0.00404283	0.0452586	-	scaffold170	1372832	1374551	+	1129	-	-	-
novel.3083	14.4212	51.2088	-1.83743	1.48952e-05	0.000446249	-	scaffold191	139011	140218	-	1208	-	-	-
novel.3107	46.7696	85.6632	-0.87027	0.00169846	0.02306	-	scaffold194	249003	255995	+	5259	-	PF14111:Domain of unknown function (DUF4283)|PF14392:Zinc knuckle	-
novel.3118	274.8	518.114	-0.914724	3.57002e-06	0.000128815	-	scaffold195	11239	13764	+	2028	-	PF14379:MYB-CC type transfactor, LHEQLE motif	-
novel.3148	3.61607	23.8354	-2.75801	3.94493e-05	0.00101794	-	scaffold1973	28187	29111	+	756	-	PF13855:Leucine rich repeat	-
novel.3292	9.08744	30.0275	-1.73052	0.00428644	0.0472669	-	scaffold2094	10126	179848	+	450	-	-	-
novel.3308	122.91	412.783	-1.74759	1.91389e-25	9.07209e-23	-	scaffold210	125446	128230	+	2680	-	-	-
novel.3315	17.8455	69.8021	-1.96393	7.18706e-05	0.00170105	-	scaffold2107	57396	58815	-	1420	-	-	-
novel.3316	106.248	258.502	-1.28023	2.58782e-11	2.74682e-09	-	scaffold2107	175576	191652	-	7208	-	-	-
novel.3438	1830.7	2742.63	-0.583224	0.000177671	0.00364462	-	scaffold22	536645	537544	+	566	-	PF00240:Ubiquitin family|PF01599:Ribosomal protein S27a	ubiquitin
novel.3450	3.51933	23.8029	-2.76987	3.60229e-05	0.000938629	-	scaffold22	2764311	2765611	+	1208	-	PF00403:Heavy-metal-associated domain	HMA
novel.3456	332.416	645.296	-0.956738	1.30446e-08	8.48461e-07	-	scaffold22	601582	603703	-	2122	-	-	-
novel.3537	202.368	285.704	-0.497627	0.00378604	0.0431095	-	scaffold227	1535479	1537408	-	1930	-	-	-
novel.3615	5023.18	7151.24	-0.509606	0.00321805	0.038159	-	scaffold234	1536007	1538092	+	819	-	PF00085:Thioredoxin	-
novel.3643	242.1	372.716	-0.622884	0.000180214	0.00368555	-	scaffold236	378724	382402	+	3679	-	PF04852:Protein of unknown function (DUF640)	-
novel.367	292.619	462.449	-0.659068	2.70118e-05	0.00073309	-	C18820747	1	697	-	697	-	-	-
novel.3785	82.9801	130.062	-0.651299	0.00362897	0.0417603	-	scaffold25	1757428	1757866	+	439	-	-	-
novel.386	139.752	280.569	-1.00744	0.000120866	0.00264705	-	C18834283	96	636	+	445	-	-	-
novel.4099	9.23296	44.3459	-2.27845	6.31505e-06	0.000211539	-	scaffold277	304424	312226	+	3758	-	-	-
novel.4174	1.71371	19.8656	-3.52165	4.06543e-05	0.00104359	-	scaffold288	131327	132603	+	635	-	-	-
novel.4258	242.795	406.713	-0.743749	0.000628992	0.0103498	-	scaffold292	142058	142820	+	518	-	PF07714:Protein tyrosine kinase	Pkinase_Tyr
novel.4270	0	9.91692	-5.68766	0.000101327	0.00228566	-	scaffold292	354634	358990	-	974	-	PF03547:Membrane transport protein	-
novel.4336	130.082	241.192	-0.891535	2.4251e-07	1.19368e-05	-	scaffold30	120695	123681	+	2307	-	-	-
novel.4376	10.9947	30.7487	-1.47615	0.00242739	0.0305781	-	scaffold304	1273253	1274587	-	1335	-	-	-
novel.4467	295.95	427.839	-0.533946	0.00198039	0.026076	-	scaffold324	1640155	1642171	+	1483	-	PF01425:Amidase	Amidase
novel.4501	119.805	196.436	-0.717329	0.000511592	0.00878106	-	scaffold328	646730	649962	+	3233	-	PF07816:Protein of unknown function (DUF1645)	-
novel.4662	3.1403	18.8842	-2.59437	0.000394467	0.00706874	-	scaffold353	196787	199186	+	2400	-	-	-
novel.4683	18.3229	54.8144	-1.57768	2.09919e-05	0.000598339	-	scaffold359	343502	346381	+	2060	-	PF00394:Multicopper oxidase|PF07731:Multicopper oxidase|PF07732:Multicopper oxidase	-
novel.4705	163.086	315.583	-0.950987	3.74214e-08	2.20972e-06	-	scaffold359	1060870	1063603	-	2267	-	PF02701:Dof domain, zinc finger	zf-Dof
novel.4760	171.118	246.217	-0.524485	0.00261329	0.0324604	-	scaffold366	162838	165645	-	2342	-	PF04863:Alliinase EGF-like domain	-
novel.4840	54.9556	142.567	-1.38193	4.81881e-08	2.76577e-06	-	scaffold376	349215	351648	-	2434	-	-	-
novel.4873	452.512	755.152	-0.739207	1.65123e-06	6.59024e-05	-	scaffold380	337034	340592	+	2435	-	PF00241:Cofilin/tropomyosin-type actin-binding protein	Cofilin_ADF
novel.4903	114.069	250.97	-1.13836	9.9458e-08	5.34401e-06	-	scaffold384	91217	94985	-	2460	-	PF06101:Vacuolar protein sorting-associated protein 62	-
novel.5042	3.85602	28.5414	-2.89695	6.48043e-05	0.0015497	-	scaffold401	315295	319522	-	1103	-	PF16845:Aspartic acid proteinase inhibitor	-
novel.5128	42.6304	77.0337	-0.85698	0.00293274	0.0354954	-	scaffold422	330378	331977	-	1472	-	PF13947:Wall-associated receptor kinase galacturonan-binding|PF14380:Wall-associated receptor kinase C-terminal	-
novel.5144	641.831	809.136	-0.33386	0.00452998	0.0495264	-	scaffold424	70333	193634	-	5606	-	PF00931:NB-ARC domain|PF01582:TIR domain	TIR
novel.5148	2.1407	12.0778	-2.52082	0.00382999	0.0435093	-	scaffold424	654400	655575	-	1176	-	-	-
novel.5150	34.2515	73.1263	-1.09374	0.00136633	0.0193529	-	scaffold424	918097	919204	-	1108	-	-	-
novel.5263	34.3113	86.8372	-1.34331	0.00239273	0.0302837	-	scaffold449	709694	712732	-	2805	-	-	-
novel.5282	9.70883	71.5215	-2.87841	2.51722e-12	3.06702e-10	-	scaffold4520	5184	7699	-	2516	-	-	-
novel.5352	19.8927	57.5761	-1.52407	5.52598e-05	0.00135135	-	scaffold467	353266	354106	+	841	-	-	-
novel.5372	6.23103	24.6984	-1.98434	0.000476173	0.00824262	-	scaffold467	527210	528583	-	634	-	-	-
novel.5383	5.99672	19.963	-1.74727	0.00395153	0.0446846	-	scaffold468	236546	238295	+	1750	-	PF14223:gag-polypeptide of LTR copia-type|PF14244:gag-polypeptide of LTR copia-type	-
novel.5409	28.7378	64.9329	-1.17222	0.00154428	0.021332	-	scaffold472	198463	202449	+	2960	-	PF10250:GDP-fucose protein O-fucosyltransferase	-
novel.5498	78.7108	139.545	-0.827222	0.00046112	0.00803026	-	scaffold48	383854	386823	+	1766	-	PF00917:MATH domain	MATH
novel.5552	90.495	207.427	-1.20265	1.53742e-05	0.000457827	-	scaffold491	37416	39629	-	2214	-	-	-
novel.5587	2.52053	17.8175	-2.8541	0.000425021	0.00752661	-	scaffold499	342059	342835	+	497	-	-	-
novel.5654	765.55	974.114	-0.347498	0.00321743	0.038159	-	scaffold50	179468	186328	-	2995	-	PF00149:Calcineurin-like phosphoesterase	Metallophos
novel.5680	99.1489	151.734	-0.611087	0.00407154	0.0455063	-	scaffold504	556442	561342	-	2013	-	-	-
novel.5695	119.517	250.889	-1.07061	3.00805e-09	2.2677e-07	-	scaffold505	1185062	1187876	+	1960	-	PF00656:Caspase domain	Peptidase_C14
novel.5734	1205.63	2394.4	-0.989859	3.60727e-08	2.13954e-06	-	scaffold510	327968	330016	-	955	-	-	-
novel.579	6.5645	20.954	-1.66981	0.00435161	0.0478533	-	C18939911	1	1026	-	1026	-	PF07893:Protein of unknown function (DUF1668)	-
novel.5884	123.146	329.833	-1.42643	1.46328e-09	1.1748e-07	-	scaffold539	610357	611996	+	1640	-	-	-
novel.5890	211.89	370.46	-0.804893	0.000354342	0.00644992	-	scaffold539	942340	944004	-	1665	-	-	-
novel.5911	17.6974	70.9899	-2.01659	3.82899e-08	2.25331e-06	-	scaffold54	984364	988569	-	4206	-	PF13976:GAG-pre-integrase domain|PF00665:Integrase core domain|PF07727:Reverse transcriptase (RNA-dependent DNA polymerase)	RVT_2
novel.5941	38.2066	73.3647	-0.944299	0.00205381	0.0268181	-	scaffold548	521194	524738	-	2600	-	PF14686:Polysaccharide lyase family 4, domain II	-
novel.5958	4.47257	19.8867	-2.14564	0.000957016	0.0144863	-	scaffold55	1061814	1068287	+	1117	-	-	-
novel.6121	929.87	1554.27	-0.74118	4.29769e-07	1.97756e-05	-	scaffold574	364546	370321	-	3372	-	PF00501:AMP-binding enzyme	AMP-binding
novel.6203	31.8804	63.603	-1.00209	0.00175147	0.0236281	-	scaffold59	421785	426869	+	861	-	-	-
novel.6344	11.8503	37.988	-1.68347	0.000189924	0.00385226	-	scaffold610	277247	280013	-	826	-	PF02704:Gibberellin regulated protein	-
novel.6394	145.183	251.377	-0.791676	9.81702e-05	0.00222753	-	scaffold618	227643	230580	-	2697	-	PF00314:Thaumatin family	Thaumatin
novel.6397	1765.08	2582.65	-0.54909	0.00202993	0.0266066	-	scaffold618	728093	729058	-	966	-	PF00538:linker histone H1 and H5 family	-
novel.6527	221.19	424.605	-0.941506	3.30826e-05	0.000874529	-	scaffold64	2355409	2356444	+	1036	-	-	-
novel.6532	48.2944	119.311	-1.30947	6.26271e-07	2.7536e-05	-	scaffold64	3536027	3539516	+	3265	-	-	-
novel.6615	757.117	978.591	-0.369976	0.00168023	0.0228902	-	scaffold648	96796	100671	+	2175	-	PF13839:GDSL/SGNH-like Acyl-Esterase family found in Pmr5 and Cas1p|PF14416:PMR5 N terminal Domain	-
novel.6708	2046.41	2679.34	-0.388804	5.15822e-05	0.00127717	-	scaffold66	1408777	1410472	+	1490	-	-	-
novel.6711	65.5195	123.579	-0.915826	0.00141661	0.0199426	-	scaffold66	80294	82856	-	1187	-	-	-
novel.6869	42.2586	84.3369	-0.998727	0.000530444	0.00905971	-	scaffold696	30714	33469	-	1911	-	-	-
novel.6882	28.9312	168.622	-2.55176	1.15384e-16	2.43454e-14	-	scaffold697	898501	905591	+	2825	-	PF03000:NPH3 family	-
novel.6915	388.365	533.806	-0.459709	0.000557969	0.00942745	-	scaffold699	2637442	2641259	-	956	-	-	-
novel.6924	4.47096	42.9232	-3.25389	8.00118e-09	5.47164e-07	-	scaffold7	856869	858373	-	994	-	PF00892:EamA-like transporter family	DUF6
novel.6943	616.909	988.794	-0.680516	0.000302704	0.00570505	-	scaffold702	198617	206773	+	797	-	-	-
novel.7017	87.6617	219.045	-1.32068	3.95559e-08	2.31992e-06	-	scaffold721	466815	468341	+	1046	-	-	-
novel.7071	184.957	287.279	-0.637768	0.000175741	0.0036133	-	scaffold74	574418	577491	+	1834	-	PF05703:Auxin canalisation|PF08458:Plant pleckstrin homology-like region	-
novel.7093	15.5615	43.2243	-1.48612	0.000758395	0.0120147	-	scaffold741	1507892	1509304	-	1413	-	-	-
novel.7094	4372.91	5930.79	-0.439561	3.1606e-05	0.000841278	-	scaffold741	1653594	1655889	-	1263	-	PF03214:Reversibly glycosylated polypeptide	-
novel.7138	162.58	498.516	-1.62047	7.57143e-13	1.01156e-10	-	scaffold75	127106	136907	-	832	-	PF10215:Oligosaccaryltransferase	-
novel.7240	421.056	672.81	-0.67701	4.93789e-05	0.00123102	-	scaffold77	2394072	2406004	+	5268	-	PF00069:Protein kinase domain|PF00520:Ion transport protein	Pkinase
novel.7340	81.4599	173.658	-1.09458	3.24617e-07	1.53873e-05	-	scaffold786	700503	706352	+	2632	-	PF00732:GMC oxidoreductase|PF05199:GMC oxidoreductase	-
novel.7368	110.253	168.121	-0.608568	0.00181639	0.0243237	-	scaffold791	358592	364317	+	5117	-	PF00249:Myb-like DNA-binding domain|PF14379:MYB-CC type transfactor, LHEQLE motif	Myb_DNA-binding
novel.7396	41.7788	94.7208	-1.18327	4.62101e-05	0.00116291	-	scaffold8	7027	8708	+	1682	-	-	-
novel.7483	0	12.2489	-5.99662	2.37495e-05	0.000656392	-	scaffold809	84542	85564	-	913	-	-	-
novel.7484	1.00041	30.5291	-4.8823	7.68254e-07	3.32715e-05	-	scaffold809	91750	93576	-	758	-	-	-
novel.7554	733.495	971.751	-0.405246	0.00272421	0.0335108	-	scaffold821	119957	124506	-	1393	-	PF01704:UTP--glucose-1-phosphate uridylyltransferase	-
novel.7555	46.2537	93.0513	-1.01363	0.000977486	0.0147488	-	scaffold822	237352	239505	+	803	-	-	-
novel.7732	1824.13	2785.16	-0.610593	0.000296086	0.00559555	-	scaffold85	2672586	2675156	+	1493	-	PF06200:tify domain|PF09425:Divergent CCT motif	Zim
novel.7992	30.2139	88.2543	-1.55397	8.69012e-08	4.7355e-06	-	scaffold896	121949	126296	+	4197	-	-	-
novel.8019	131.72	317.409	-1.27236	1.36497e-08	8.86158e-07	-	scaffold909	106415	107334	-	920	-	-	-
novel.8061	176.186	250.087	-0.503786	0.0032185	0.038159	-	scaffold92	80106	81284	+	463	-	-	-
novel.8075	1231.64	1722.4	-0.483681	1.38389e-05	0.000418589	-	scaffold921	195045	198835	-	3115	-	PF03732:Retrotransposon gag protein	Retrotrans_gag
novel.8133	791.055	1166.24	-0.559722	8.87301e-06	0.000285346	-	scaffold935	61335	62696	-	1260	-	-	-
novel.8239	29.9701	66.3716	-1.14336	0.00083034	0.0129134	-	scaffold958	24797	29384	+	3073	-	-	-
novel.8240	706.559	976.834	-0.467471	3.89805e-05	0.00100836	-	scaffold958	80330	92918	+	9927	-	PF00078:Reverse transcriptase (RNA-dependent DNA polymerase)	RVT_1
novel.8258	12.0359	31.8009	-1.39354	0.00251051	0.0314295	-	scaffold96	1732437	1733898	-	1141	-	PF00145:C-5 cytosine-specific DNA methylase	DNA_methylase
novel.8284	128.987	256.74	-0.991898	8.53192e-09	5.77302e-07	-	scaffold963	501400	506567	-	3287	-	-	-
novel.832	36.6736	73.9127	-1.01344	0.00321923	0.038159	-	scaffold10	401441	404622	-	2825	-	PF07897:Ethylene-responsive binding factor-associated repression|PF16136:Putative nuclear localisation signal|PF16135:TPL-binding domain in jasmonate signalling	-
novel.834	194.578	291.5	-0.583638	0.00140915	0.0198537	-	scaffold10	1103336	1106624	-	3289	-	-	-
novel.836	245.434	440.586	-0.844469	6.57047e-07	2.87068e-05	-	scaffold10	1186928	1187940	-	797	-	-	-
novel.8431	130.651	213.58	-0.708632	0.000174675	0.00360422	-	scaffold998	910173	911123	-	846	-	-	-
novel.873	930.376	1304.12	-0.487412	0.000310022	0.00581763	-	scaffold1005	756640	764430	+	2829	-	PF13641:Glycosyltransferase like family 2	-
novel.879	182.913	468.142	-1.35717	1.89657e-17	4.2615e-15	-	scaffold1005	302278	303501	-	708	-	-	-
novel.883	14.658	36.9072	-1.33679	0.0025908	0.0322341	-	scaffold1005	872993	873922	-	791	-	PF06404:Phytosulfokine precursor protein (PSK)	-
novel.913	98.6667	170.468	-0.787441	0.00180264	0.0241864	-	scaffold1013	451719	456423	+	2903	-	PF03759:PRONE (Plant-specific Rop nucleotide exchanger)	DUF315
novel.924	19.7015	47.1564	-1.25436	0.00113449	0.0166766	-	scaffold1013	139932	142272	-	1562	-	-	-
novel.934	21.8431	54.1647	-1.30921	0.000234779	0.00459246	-	scaffold1015	30435	31384	+	755	-	PF12452:Protein of unknown function (DUF3685)	-
novel.941	415.227	571.986	-0.461292	0.00408975	0.0456509	-	scaffold1016	8211	12805	-	2830	-	PF14389:Leucine-zipper of ternary complex factor MIP1|PF04784:Protein of unknown function, DUF547	-
novel.965	148.365	253.645	-0.773813	4.92924e-06	0.000170226	-	scaffold1024	446056	457483	+	11428	-	PF00439:Bromodomain|PF02485:Core-2/I-Branching enzyme	Bromodomain
novel.982	31.6837	71.1534	-1.168	0.000219759	0.0043478	-	scaffold1024	1021052	1027526	-	3419	-	PF02183:Homeobox associated leucine zipper|PF00046:Homeobox domain	Homeobox
novel.988	51.2885	103.417	-1.01015	4.29114e-05	0.00109342	-	scaffold1027	384762	392160	+	1126	-	-	-
novel.995	104.736	211.834	-1.01312	5.26615e-07	2.36963e-05	-	scaffold1028	335265	336722	-	1368	-	-	-

## Sheet: Table2-2
Table1-2 The annotation of 1268 up-regulated DEGs in May between the pairwise comparison of GA3 treatment and control.
Gene id	GA3 treatment of bud ( May FPKM)	Control ( May FPKM)	log2FoldChange	p value	p adjusted	Name	Chromosome	Start	End	Strand	Length	Biotype	Description	Family
Eri000023	27.2688	8.51408	1.67299	0.00169702	0.0230553	CUFF3.450.1	C18353201	1	299	+	237	-	-	-
Eri000052	27.5886	7.10437	1.96968	0.00146393	0.0204686	CUFF4.227.1	C18548641	1	390	+	159	-	-	-
Eri000063	18.0862	3.84367	2.24102	0.00211539	0.0274256	CUFF4.392.1	C18620143	4	442	-	336	-	-	-
Eri000100	3033.94	618.112	2.29521	3.93975e-07	1.83482e-05	CUFF5.204.1	C18745921	1	576	+	336	-	-	-
Eri000115	47.1917	9.79086	2.26568	2.56325e-07	1.25454e-05	CUFF6.64.1	C18780925	5	628	-	312	-	-	-
Eri000225	42.7763	8.85335	2.27574	1.12054e-05	0.000346017	ERIdvaD_GLEAN_10000081	C18954675	305	928	-	624	-	-	-
Eri000382	969.684	725.876	0.417584	0.000199377	0.00401573	ERIdvaD_GLEAN_10031728	scaffold10	321401	324057	+	1089	-	-	-
Eri000388	902.186	703.981	0.358092	0.00375418	0.0428308	ERIdvaD_GLEAN_10031734	scaffold10	362816	372458	+	3663	-	-	Metallophos
Eri000412	400.87	279.237	0.522058	0.000297067	0.00560797	ERIdvaD_GLEAN_10031758	scaffold10	623406	625147	-	1197	-	-	-
Eri000495	1719.58	989.472	0.797251	1.13685e-07	6.03351e-06	ERIdvaD_GLEAN_10031836	scaffold10	1489533	1490744	+	1212	-	-	B3
Eri000522	55.3834	7.19725	2.92923	4.79296e-09	3.45522e-07	ERIdvaD_GLEAN_10031863	scaffold10	1721273	1722222	-	333	-	-	-
Eri000530	500.613	279.032	0.842761	1.16584e-07	6.16845e-06	ERIdvaD_GLEAN_10031869	scaffold10	1775850	1777694	+	1353	-	-	CCT
Eri000544	234.61	127.316	0.88008	1.61071e-06	6.47096e-05	ERIdvaD_GLEAN_10031883	scaffold10	1901840	1903534	-	924	-	-	-
Eri000564	250.413	135.343	0.888863	1.46838e-06	5.98471e-05	ERIdvaD_GLEAN_10031900	scaffold10	2120474	2127080	-	1983	-	-	Pkinase
Eri000578	36.2053	5.64807	2.67588	2.76893e-06	0.00010372	ERIdvaD_GLEAN_10031909	scaffold10	2217118	2217840	+	459	-	-	-
Eri000603	900.055	561.699	0.679979	1.51112e-06	6.10855e-05	ERIdvaD_GLEAN_10031932	scaffold10	2387875	2398108	-	2667	-	-	MatE
Eri000604	148.12	98.7695	0.583884	0.00319314	0.0379829	ERIdvaD_GLEAN_10031933	scaffold10	2404810	2408190	-	1488	-	-	MatE
Eri000656	25.783	6.77279	1.94186	0.0015804	0.0217528	ERIdvaD_GLEAN_10031982	scaffold10	2809925	2812828	-	753	-	-	-
Eri000697	53.0503	25.872	1.036	0.00337885	0.0395128	ERIdvaD_GLEAN_10030158	scaffold100	1583148	1584873	+	1116	-	-	2OG-FeII_Oxy
Eri000714	211.395	125.182	0.754261	9.68429e-05	0.00220174	ERIdvaD_GLEAN_10030174	scaffold100	2095718	2096463	+	360	-	-	-
Eri000828	116.095	61.0367	0.928457	4.44674e-05	0.00112643	ERIdvaD_GLEAN_10020883	scaffold1005	855205	857764	+	1662	-	-	HSF_DNA-bind
Eri000903	12.3709	0.947081	3.70523	0.000642151	0.010546	ERIdvaD_GLEAN_10011959	scaffold1009	291565	295575	+	1071	-	-	ADH_zinc_N
Eri000909	32.6817	12.7448	1.3608	0.00370091	0.0423768	CUFF15.94.1	scaffold1009	511289	513118	+	840	-	-	-
Eri000949	1131.82	799.625	0.501017	0.00124981	0.0179747	ERIdvaD_GLEAN_10006859	scaffold1011	36303	43821	+	3846	-	-	Kinesin
Eri000971	160.7	71.1936	1.17387	1.03453e-06	4.37626e-05	ERIdvaD_GLEAN_10006879	scaffold1011	273312	276187	+	2160	-	-	Sugar_tr
Eri001003	166.286	89.7556	0.889646	2.21694e-05	0.000623379	ERIdvaD_GLEAN_10011381	scaffold1013	321456	324428	+	1911	-	-	Pkinase
Eri001005	134.572	82.5281	0.705357	0.00326846	0.0385738	ERIdvaD_GLEAN_10011382	scaffold1013	358644	359444	-	801	-	-	Pkinase
Eri001006	1777	1227.88	0.533499	1.17284e-05	0.000359786	CUFF17.66.1	scaffold1013	368993	373705	+	2112	-	-	Pkinase
Eri001163	100.043	53.3494	0.906423	0.000813619	0.0126975	ERIdvaD_GLEAN_10002476	scaffold1021	7417	13953	-	2460	-	-	DEAD
Eri001210	1646.01	918.943	0.841154	1.30131e-07	6.75102e-06	ERIdvaD_GLEAN_10020193	scaffold1024	139534	141213	-	1353	-	-	Tubulin
Eri001235	277.777	175.51	0.661871	2.14008e-05	0.000605503	ERIdvaD_GLEAN_10020216	scaffold1024	369708	373735	+	1896	-	-	-
Eri001245	1547.31	1046.82	0.563505	0.000194283	0.00393144	ERIdvaD_GLEAN_10020225	scaffold1024	500734	502811	-	1569	-	-	AAA
Eri001282	1236.2	919.105	0.427232	9.27783e-05	0.0021261	CUFF19.194.1	scaffold1024	778014	781702	-	2442	-	-	NB-ARC
Eri001291	2048.51	1449.14	0.499416	9.02544e-05	0.00207939	ERIdvaD_GLEAN_10020256	scaffold1024	856965	857120	-	156	-	-	-
Eri001305	60.7679	8.16918	2.88754	2.15337e-09	1.68581e-07	ERIdvaD_GLEAN_10020269	scaffold1024	962932	963207	+	276	-	-	-
Eri001384	4819.38	3667.87	0.393863	0.000229669	0.00450779	ERIdvaD_GLEAN_10014803	scaffold1027	763490	775006	+	1752	-	-	-
Eri001398	70.8467	31.4311	1.16934	0.000118042	0.00259506	CUFF21.23.1	scaffold1029	48410	53363	-	1614	-	-	-
Eri001493	20.6978	4.72772	2.12107	0.000627767	0.0103444	CUFF22.83.1	scaffold1032	1	1216	+	810	-	-	-
Eri001523	197.815	45.5869	2.1152	3.12913e-11	3.27424e-09	CUFF23.1.1	scaffold10320	530	994	+	201	-	-	-
Eri001554	191.831	49.3192	1.9627	5.49431e-14	8.37532e-12	ERIdvaD_GLEAN_10022236	scaffold1037	480940	488626	-	2748	-	-	Lipoxygenase
Eri001569	272.855	145.142	0.910574	7.09372e-08	3.92743e-06	ERIdvaD_GLEAN_10022248	scaffold1037	731060	733601	-	1170	-	-	HLH
Eri001580	50.671	17.4668	1.53495	3.65771e-05	0.000951638	CUFF23.86.1	scaffold1037	846918	853533	+	954	-	-	-
Eri001644	79.648	45.702	0.801085	0.00289274	0.0351713	CUFF24.40.1	scaffold1039	195643	197824	-	852	-	-	Pkinase
Eri001677	9666.25	2742.59	1.81731	3.39436e-29	2.3491e-26	CUFF24.99.1	scaffold104	451179	452139	+	309	-	-	-
Eri001796	21.0802	4.46489	2.24549	0.000338748	0.00624491	CUFF25.130.2	scaffold1046	420498	421624	-	294	-	-	-
Eri001826	699.03	534.372	0.387404	0.00107345	0.0159694	CUFF26.46.1	scaffold105	550620	552305	-	1233	-	-	CCT
Eri001854	192.168	110.329	0.802054	2.26674e-05	0.000632038	ERIdvaD_GLEAN_10011598	scaffold1054	360672	363786	-	1425	-	-	GRAS
Eri001860	147.774	94.5579	0.646874	0.00334361	0.0392067	ERIdvaD_GLEAN_10011604	scaffold1054	485883	489883	-	1050	-	-	DUF803
Eri001874	12.0862	0.952803	3.65867	0.000810385	0.0126756	ERIdvaD_GLEAN_10004109	scaffold1058	146893	148164	+	1272	-	-	-
Eri002079	71.9922	31.2802	1.20319	0.000129464	0.00281045	ERIdvaD_GLEAN_10000649	scaffold1068	13008	13958	-	750	-	-	Peptidase_S8
Eri002080	72.2726	28.3193	1.35342	8.91528e-06	0.00028644	ERIdvaD_GLEAN_10000650	scaffold1068	25679	27179	-	399	-	-	-
Eri002111	508.974	295.452	0.784254	1.5466e-05	0.000459769	ERIdvaD_GLEAN_10021285	scaffold107	893910	895641	-	831	-	-	AP2
Eri002112	203.399	122.285	0.732814	0.000277499	0.00529636	ERIdvaD_GLEAN_10021286	scaffold107	998473	1000228	+	999	-	-	AP2
Eri002121	176.175	101.621	0.792565	0.00106204	0.0158199	CUFF29.82.1	scaffold107	1185750	1188334	+	789	-	-	-
Eri002144	467.783	333.484	0.488494	0.00128336	0.0183733	ERIdvaD_GLEAN_10002307	scaffold1075	89889	94436	-	3432	-	-	ABC_tran
Eri002183	396.28	271.914	0.543336	0.000208996	0.00417304	ERIdvaD_GLEAN_10005413	scaffold1081	313049	315043	-	1059	-	-	Arm
Eri002185	81.0683	38.1018	1.08787	0.000812986	0.0126975	ERIdvaD_GLEAN_10002008	scaffold1082	3559	8643	-	3687	-	-	ABC_tran
Eri002221	946.29	733.637	0.367495	0.00156294	0.0215468	ERIdvaD_GLEAN_10017037	scaffold1089	216250	220332	-	1320	-	-	Glycos_transf_1
Eri002238	61.561	31.4559	0.969076	0.0021516	0.0278213	ERIdvaD_GLEAN_10017053	scaffold1089	623723	624010	+	288	-	-	-
Eri002277	109.522	51.8441	1.07782	2.09839e-05	0.000598339	ERIdvaD_GLEAN_10007556	scaffold109	139446	144044	+	4380	-	-	NB-ARC
Eri002310	82.4101	45.6276	0.851829	0.00120943	0.0174739	ERIdvaD_GLEAN_10010838	scaffold1090	147540	148222	+	570	-	-	-
Eri002317	95.7638	42.9908	1.15885	4.30081e-05	0.00109508	ERIdvaD_GLEAN_10010843	scaffold1090	335364	338162	+	2799	-	-	NB-ARC
Eri002318	469.007	322.972	0.538436	0.00402558	0.0451384	ERIdvaD_GLEAN_10010844	scaffold1090	345509	347725	-	2217	-	-	NB-ARC
Eri002323	790.71	261.777	1.59447	2.60267e-27	1.58e-24	ERIdvaD_GLEAN_10010848	scaffold1090	411322	412731	-	576	-	-	-
Eri002330	214.011	137.775	0.63459	0.000647649	0.0106111	ERIdvaD_GLEAN_10010852	scaffold1090	515165	516292	+	1128	-	-	-
Eri002392	43.8252	7.88141	2.46958	3.26159e-07	1.54392e-05	CUFF33.110.1	scaffold11	676849	678785	+	819	-	-	adh_short
Eri002408	19.6952	2.51915	2.96609	0.00021473	0.00426784	ERIdvaD_GLEAN_10030798	scaffold11	906573	906977	-	405	-	-	-
Eri002428	1412.4	1045.46	0.434334	3.90195e-05	0.00100836	ERIdvaD_GLEAN_10030820	scaffold11	1040833	1041861	-	1029	-	-	ZF-HD_dimer
Eri002469	227.963	148.528	0.617047	0.000253436	0.00490746	ERIdvaD_GLEAN_10030861	scaffold11	1374307	1375831	+	1095	-	-	NAM
Eri002514	538.38	330.366	0.705287	1.64288e-07	8.36007e-06	CUFF33.282.2	scaffold11	1801452	1805557	+	1551	-	-	-
Eri002548	141.447	26.1864	2.4289	1.18857e-18	3.11577e-16	ERIdvaD_GLEAN_10030927	scaffold11	2117742	2119316	+	906	-	-	WRKY
Eri002549	159.82	11.8238	3.75213	4.54269e-06	0.000158299	ERIdvaD_GLEAN_10030928	scaffold11	2124431	2125535	+	825	-	-	WRKY
Eri002584	117.609	73.1996	0.685032	0.00396244	0.0447202	ERIdvaD_GLEAN_10030962	scaffold11	2389766	2391881	-	1668	-	-	-
Eri002602	21.9335	2.16656	3.31979	4.78688e-05	0.00119942	ERIdvaD_GLEAN_10030977	scaffold11	2535835	2537399	+	1329	-	-	Lig_chan
Eri002693	130.802	83.0325	0.654648	0.00295628	0.0357679	ERIdvaD_GLEAN_10009129	scaffold111	112362	114860	+	2499	-	-	NB-ARC
Eri002697	568.986	370.138	0.62079	1.67412e-05	0.00049218	ERIdvaD_GLEAN_10009133	scaffold111	239140	242357	-	2145	-	-	-
Eri002712	25.4607	5.04213	2.32912	9.21716e-05	0.002115	ERIdvaD_GLEAN_10014970	scaffold1113	5891	7929	-	1965	-	-	Pkinase
Eri002721	96.6258	36.9684	1.38476	1.33011e-06	5.46625e-05	ERIdvaD_GLEAN_10014977	scaffold1113	184640	185560	-	921	-	-	Pkinase
Eri002730	1248.93	977.219	0.353908	0.00132612	0.0188916	ERIdvaD_GLEAN_10014984	scaffold1113	364398	370818	-	2817	-	-	Lipoxygenase
Eri002747	77.2908	38.2076	1.01867	0.00172278	0.023332	CUFF36.71.1	scaffold1113	584179	593789	+	3168	-	-	NB-ARC
Eri002753	112.278	37.6136	1.57488	2.26557e-05	0.000632038	ERIdvaD_GLEAN_10015006	scaffold1113	753021	753239	+	219	-	-	-
Eri002772	100.628	37.4699	1.42619	4.80103e-08	2.76423e-06	ERIdvaD_GLEAN_10007672	scaffold1114	178901	181670	-	1287	-	-	-
Eri002842	16.0805	3.48724	2.20199	0.00178841	0.0240514	ERIdvaD_GLEAN_10027002	scaffold112	136014	138119	-	2106	-	-	Pkinase
Eri002873	54.9476	11.2491	2.2953	2.75284e-07	1.33226e-05	ERIdvaD_GLEAN_10027032	scaffold112	479071	479978	-	639	-	-	-
Eri002907	525.61	365.103	0.525841	6.2137e-05	0.00149626	ERIdvaD_GLEAN_10027066	scaffold112	862056	863115	+	507	-	-	-
Eri002952	352.089	195.653	0.846902	1.97546e-05	0.000569165	ERIdvaD_GLEAN_10027108	scaffold112	1252866	1253522	-	657	-	-	-
Eri002970	4013.44	2793.16	0.522802	2.14682e-05	0.000606421	ERIdvaD_GLEAN_10027121	scaffold112	1379493	1382153	-	1836	-	-	Lipase_3
Eri002977	31.5022	11.9746	1.38853	0.00347075	0.0402879	ERIdvaD_GLEAN_10027127	scaffold112	1467007	1469011	+	1059	-	-	E2F_TDP
Eri003004	128.937	61.42	1.07301	7.80292e-06	0.000254481	ERIdvaD_GLEAN_10027152	scaffold112	1747116	1748229	-	504	-	-	-
Eri003008	315.969	180.386	0.810609	3.68592e-05	0.000958256	ERIdvaD_GLEAN_10027156	scaffold112	1773301	1778384	-	2589	-	-	-
Eri003060	292.866	151.223	0.953814	1.68584e-05	0.000495204	ERIdvaD_GLEAN_10007846	scaffold1125	372125	374068	-	1275	-	-	-
Eri003292	35.4533	7.28513	2.27881	2.43737e-05	0.000670432	ERIdvaD_GLEAN_10010552	scaffold1133	297827	298585	-	486	-	-	-
Eri003485	374.538	252.239	0.570889	0.000191128	0.00387439	ERIdvaD_GLEAN_10034281	scaffold115	1835512	1839916	+	945	-	-	RRM_1
Eri003494	1347.9	1016.49	0.407493	0.000492356	0.00849726	ERIdvaD_GLEAN_10034289	scaffold115	1941503	1944201	+	1140	-	-	SBP
Eri003522	281.917	199.386	0.500384	0.00169395	0.0230363	ERIdvaD_GLEAN_10034312	scaffold115	2642563	2645779	-	2610	-	-	Pkinase_Tyr
Eri003559	358.997	257.069	0.482632	0.00138764	0.0196066	ERIdvaD_GLEAN_10034341	scaffold115	3387818	3395116	+	2118	-	-	GTP_EFTU
Eri003656	1017.95	522.359	0.961966	2.60186e-16	5.26504e-14	ERIdvaD_GLEAN_10017262	scaffold1150	865878	868426	-	1539	-	-	-
Eri003696	1206.55	836.752	0.52813	6.01945e-06	0.000202618	ERIdvaD_GLEAN_10009045	scaffold1152	453653	455187	-	495	-	-	SBP
Eri003697	105.332	48.9666	1.1038	2.77351e-05	0.000748025	ERIdvaD_GLEAN_10009046	scaffold1152	459525	463740	+	1656	-	-	Pkinase
Eri003700	97.9701	12.6378	2.95049	3.11702e-18	7.64952e-16	ERIdvaD_GLEAN_10009049	scaffold1152	500669	501190	+	522	-	-	-
Eri003742	167.917	110.509	0.604877	0.00317013	0.0377871	ERIdvaD_GLEAN_10004990	scaffold1157	215182	218273	+	2247	-	-	-
Eri003762	62.9121	15.4599	2.02485	1.70498e-05	0.000499812	ERIdvaD_GLEAN_10008597	scaffold1160	77796	78974	+	480	-	-	-
Eri003890	163.344	57.4913	1.50379	2.76864e-09	2.10557e-07	CUFF46.132.1	scaffold1163	771253	772014	-	261	-	-	-
Eri003928	2607.78	1334.09	0.966873	2.0777e-09	1.63397e-07	ERIdvaD_GLEAN_10006577	scaffold1165	153512	155404	+	1893	-	-	Pkinase
Eri003974	62.9079	30.0626	1.06569	0.00107947	0.0160451	CUFF48.16.1	scaffold117	146625	148713	-	162	-	-	-
Eri003996	402.636	285.829	0.494193	0.000462193	0.0080419	ERIdvaD_GLEAN_10007600	scaffold117	328146	330907	+	1821	-	-	-
Eri004037	109.916	27.4506	2.00523	4.96e-12	5.72103e-10	ERIdvaD_GLEAN_10000375	scaffold11727	98	694	-	597	-	-	-
Eri004120	61.6619	12.009	2.35784	5.97403e-10	5.06666e-08	ERIdvaD_GLEAN_10023049	scaffold118	810932	812573	+	762	-	-	Myb_DNA-binding
Eri004149	48.776	19.5195	1.32741	0.000808499	0.0126533	ERIdvaD_GLEAN_10023073	scaffold118	1101747	1115703	-	4818	-	-	Pkinase_Tyr
Eri004151	72.8614	37.6735	0.950977	0.00228868	0.0291481	ERIdvaD_GLEAN_10023074	scaffold118	1136082	1142497	-	2808	-	-	Pkinase_Tyr
Eri004161	91.6391	49.067	0.900297	0.000433711	0.00764918	ERIdvaD_GLEAN_10023084	scaffold118	1196135	1197448	-	1314	-	-	-
Eri004173	84.6897	46.9406	0.848323	0.00145826	0.0204127	ERIdvaD_GLEAN_10023096	scaffold118	1299386	1300882	+	1068	-	-	-
Eri004198	59.1916	30.85	0.940634	0.00223347	0.0285967	CUFF50.30.1	scaffold1182	29368	30080	-	282	-	-	-
Eri004230	59.3316	10.7265	2.46307	4.92259e-10	4.22671e-08	ERIdvaD_GLEAN_10017772	scaffold1184	85384	87690	+	2307	-	-	-
Eri004347	142.406	80.4467	0.824006	0.000254787	0.00492811	ERIdvaD_GLEAN_10007862	scaffold1191	104957	106519	-	1563	-	-	Lipase_3
Eri004387	233.18	153.305	0.604161	0.00108474	0.0160881	ERIdvaD_GLEAN_10003469	scaffold1194	23618	38259	-	5598	-	-	Kinesin
Eri004422	21.7073	3.1308	2.78873	0.000457631	0.00798558	ERIdvaD_GLEAN_10012506	scaffold12	275122	276071	+	633	-	-	-
Eri004424	35.3559	11.3019	1.63931	0.000563139	0.00950088	ERIdvaD_GLEAN_10012508	scaffold12	330788	331779	+	660	-	-	-
Eri004425	1677.49	1132.32	0.566999	2.60124e-05	0.000709304	ERIdvaD_GLEAN_10012509	scaffold12	347099	348442	-	1344	-	-	-
Eri004478	28.3522	8.29327	1.77453	0.000698058	0.0112821	ERIdvaD_GLEAN_10002578	scaffold1203	22615	29336	+	2289	-	-	Pkinase
Eri004485	187.524	122.497	0.614436	0.0013054	0.0186349	ERIdvaD_GLEAN_10002580	scaffold1203	180291	185504	+	1386	-	-	-
Eri004517	337.608	239.134	0.497485	0.00114667	0.0168057	ERIdvaD_GLEAN_10014283	scaffold1204	653637	655552	-	1155	-	-	-
Eri004573	335.4	245.266	0.450985	0.00210186	0.0272911	ERIdvaD_GLEAN_10025156	scaffold1209	788222	793194	+	1788	-	-	-
Eri004575	894.568	558.471	0.678766	1.7544e-07	8.84947e-06	ERIdvaD_GLEAN_10025158	scaffold1209	825687	829034	+	1332	-	-	-
Eri004599	76.5573	37.3886	1.0371	0.000580733	0.00972371	ERIdvaD_GLEAN_10025181	scaffold1209	1261297	1274602	-	6402	-	-	DEAD
Eri004630	78.5039	41.374	0.924831	0.00198229	0.026091	ERIdvaD_GLEAN_10007711	scaffold121	104783	108510	-	1062	-	-	-
Eri004640	50.8306	19.471	1.38263	0.00329998	0.0388399	CUFF55.31.1	scaffold121	196129	199881	+	984	-	-	-
Eri004704	200.927	97.6449	1.03905	2.81896e-07	1.35478e-05	ERIdvaD_GLEAN_10015680	scaffold1213	32892	34520	-	1629	-	-	-
Eri004708	148.595	70.3489	1.08052	2.2516e-06	8.6569e-05	ERIdvaD_GLEAN_10015684	scaffold1213	59175	60558	-	819	-	-	-
Eri004714	155.011	51.8089	1.58121	5.68194e-07	2.52067e-05	ERIdvaD_GLEAN_10015689	scaffold1213	190038	191067	-	705	-	-	-
Eri004749	1667.06	1264.3	0.399163	0.000245874	0.00477977	ERIdvaD_GLEAN_10015721	scaffold1213	606377	608285	-	1524	-	-	NAM
Eri004814	95.3837	18.8785	2.3349	1.57775e-07	8.05234e-06	ERIdvaD_GLEAN_10012812	scaffold1220	105746	106369	+	624	-	-	-
Eri004818	61.1095	12.2814	2.31124	7.06276e-08	3.91655e-06	ERIdvaD_GLEAN_10012816	scaffold1220	131249	131866	+	618	-	-	-
Eri004822	349.252	229.283	0.606991	0.000115822	0.00256089	ERIdvaD_GLEAN_10012820	scaffold1220	181068	183844	+	597	-	-	-
Eri004863	731.115	436.894	0.742477	2.98647e-09	2.25635e-07	ERIdvaD_GLEAN_10003611	scaffold1221	128682	131193	+	1050	-	-	bZIP_1
Eri004866	394.258	144.327	1.44726	6.14968e-14	9.33322e-12	ERIdvaD_GLEAN_10003614	scaffold1221	165366	166574	-	1209	-	-	-
Eri004893	293.65	186.745	0.653235	0.00062993	0.0103551	ERIdvaD_GLEAN_10017122	scaffold1223	203038	203410	+	264	-	-	-
Eri004901	335.802	222.106	0.595207	0.000557022	0.00942065	ERIdvaD_GLEAN_10017127	scaffold1223	278293	280110	+	1818	-	-	-
Eri004916	176.195	109.813	0.683221	0.00135083	0.0191777	ERIdvaD_GLEAN_10017139	scaffold1223	408594	414731	-	2316	-	-	PH
Eri004931	1327.69	804.27	0.723162	2.434e-10	2.23405e-08	ERIdvaD_GLEAN_10017153	scaffold1223	509546	512304	-	1962	-	-	OPT
Eri005059	1724.22	1261.76	0.450212	0.000977769	0.0147488	ERIdvaD_GLEAN_10024842	scaffold123	540383	540730	+	348	-	-	-
Eri005099	757.561	504.291	0.587876	2.09585e-06	8.09405e-05	ERIdvaD_GLEAN_10024881	scaffold123	926007	929353	+	2028	-	-	DEAD
Eri005114	253.163	167.954	0.590393	0.0004675	0.00812093	ERIdvaD_GLEAN_10024896	scaffold123	1032062	1033244	+	564	-	-	Pkinase
Eri005159	150.029	74.6063	1.00917	1.47651e-06	6.00371e-05	CUFF59.227.1	scaffold123	1495658	1497954	+	1023	-	-	WRKY
Eri005215	33.9699	10.5305	1.69084	0.000556304	0.00941309	ERIdvaD_GLEAN_10014088	scaffold124	66262	68731	-	726	-	-	-
Eri005234	354.417	234.988	0.592912	0.0013812	0.0195396	ERIdvaD_GLEAN_10014102	scaffold124	380154	388999	-	4062	-	-	Kinesin
Eri005304	222.64	85.5709	1.3799	1.66775e-12	2.07587e-10	CUFF62.25.2	scaffold1243	109217	113347	-	324	-	-	-
Eri005328	505.586	367.367	0.46085	0.000326776	0.00607682	ERIdvaD_GLEAN_10012028	scaffold1246	108286	110806	-	2421	-	-	Pkinase_Tyr
Eri005391	184.117	107.88	0.770058	0.000110977	0.00246955	ERIdvaD_GLEAN_10004878	scaffold1247	175693	177297	+	1605	-	-	Lipase_3
Eri005417	474.274	269.788	0.813441	3.0255e-09	2.2759e-07	ERIdvaD_GLEAN_10001281	scaffold125	45086	52583	+	3960	-	-	NB-ARC
Eri005492	31.0231	10.393	1.56791	0.00153245	0.0212279	ERIdvaD_GLEAN_10007808	scaffold1257	243137	244069	+	933	-	-	-
Eri005496	541.333	380.752	0.50745	0.00223773	0.0286164	ERIdvaD_GLEAN_10007812	scaffold1257	271585	273720	+	183	-	-	-
Eri005500	750.869	572.648	0.39086	0.00170901	0.0231808	ERIdvaD_GLEAN_10007816	scaffold1257	327692	330839	+	1506	-	-	Aldedh
Eri005513	140.086	54.2048	1.36915	1.19625e-08	7.83977e-07	CUFF65.1.1	scaffold12570	5	781	+	186	-	-	-
Eri005514	275.913	120.388	1.19469	4.81969e-08	2.76577e-06	CUFF65.2.1	scaffold12571	13	854	+	186	-	-	-
Eri005521	483.872	192.507	1.32941	1.49141e-17	3.41771e-15	ERIdvaD_GLEAN_10001103	scaffold1259	38606	42580	+	2331	-	-	NB-ARC
Eri005526	847.248	603.333	0.489366	0.000176575	0.00362827	ERIdvaD_GLEAN_10005132	scaffold126	52495	52872	-	378	-	-	-
Eri005556	196.424	125.676	0.645852	0.000679301	0.0110304	ERIdvaD_GLEAN_10013205	scaffold1260	357757	360963	-	1341	-	-	-
Eri005560	257.983	102.43	1.33252	2.57393e-14	4.18148e-12	ERIdvaD_GLEAN_10013209	scaffold1260	405282	407080	+	777	-	-	Ferritin
Eri005571	313.135	185.337	0.757383	5.68225e-05	0.00137981	ERIdvaD_GLEAN_10013221	scaffold1260	482365	485140	-	2544	-	-	-
Eri005616	619.056	468.201	0.402881	0.00449407	0.0491803	ERIdvaD_GLEAN_10001908	scaffold1266	133799	137234	+	1122	-	-	2OG-FeII_Oxy
Eri005623	236.796	167.475	0.501807	0.00453257	0.049539	ERIdvaD_GLEAN_10024581	scaffold127	21165	26188	+	2472	-	-	Pkinase
Eri005644	67.1851	35.6293	0.915806	0.00163123	0.0223369	ERIdvaD_GLEAN_10024600	scaffold127	331093	333913	-	1332	-	-	Pkinase
Eri005724	13.0834	2.19901	2.56684	0.00215521	0.0278249	ERIdvaD_GLEAN_10024668	scaffold127	1463735	1465582	+	1356	-	-	UDPGT
Eri005735	179.796	103.507	0.797972	3.28681e-05	0.000870855	CUFF66.253.1	scaffold127	1617161	1620726	+	1473	-	-	Pkinase_Tyr
Eri005795	171.35	109.607	0.64508	0.000848644	0.0131272	ERIdvaD_GLEAN_10011557	scaffold1275	221094	225063	+	1005	-	-	Metallophos
Eri005842	19.0769	4.74685	2.00537	0.00215487	0.0278249	ERIdvaD_GLEAN_10010320	scaffold1277	90357	92498	-	1854	-	-	B_lectin
Eri005857	125.752	23.7532	2.40372	3.8018e-18	9.26435e-16	ERIdvaD_GLEAN_10010330	scaffold1277	294444	295855	+	795	-	-	Myb_DNA-binding
Eri005858	20.697	3.46238	2.57008	0.000364009	0.00659121	CUFF68.48.1	scaffold1277	297840	298777	-	162	-	-	-
Eri005907	214.824	134.531	0.673688	0.000336402	0.00620828	ERIdvaD_GLEAN_10007453	scaffold128	132954	135809	-	1716	-	-	WRKY
Eri005964	119.944	58.0802	1.04454	5.51822e-05	0.00135135	CUFF69.58.1	scaffold1287	9463	14083	+	1755	-	-	Na_Ca_ex
Eri006004	1399.02	786.606	0.830432	2.61221e-12	3.16049e-10	ERIdvaD_GLEAN_10006466	scaffold1294	38370	41403	-	1506	-	-	-
Eri006006	49.9002	11.0982	2.169	4.05668e-07	1.88674e-05	ERIdvaD_GLEAN_10006467	scaffold1294	61237	61587	-	351	-	-	-
Eri006008	123.714	28.7514	2.1002	1.51305e-11	1.64126e-09	ERIdvaD_GLEAN_10006469	scaffold1294	103616	104968	+	1353	-	-	-
Eri006014	182.473	116.782	0.64393	0.0010827	0.0160861	ERIdvaD_GLEAN_10006473	scaffold1294	148896	152398	-	3168	-	-	LRRNT_2
Eri006052	35.8326	14.6046	1.29846	0.00241254	0.0304342	ERIdvaD_GLEAN_10002424	scaffold1295	165350	166141	-	792	-	-	-
Eri006079	15.181	2.83356	2.41723	0.00231054	0.0293831	ERIdvaD_GLEAN_10002815	scaffold1297	47902	49489	+	1080	-	-	2OG-FeII_Oxy
Eri006097	1122.86	652.241	0.783602	4.77043e-08	2.75119e-06	ERIdvaD_GLEAN_10006064	scaffold13	59733	61475	-	1080	-	-	2OG-FeII_Oxy
Eri006222	252.304	171.884	0.554018	0.00179976	0.0241571	ERIdvaD_GLEAN_10016107	scaffold1309	650115	652961	+	2196	-	-	Pkinase_Tyr
Eri006235	109.576	61.2144	0.843038	0.000589911	0.00984693	ERIdvaD_GLEAN_10016119	scaffold1309	838643	843420	+	1272	-	-	CBS
Eri006239	54.3906	11.7805	2.21238	9.1216e-08	4.94725e-06	ERIdvaD_GLEAN_10016123	scaffold1309	895005	898076	-	1863	-	-	Metallophos
Eri006260	520.658	346.424	0.587606	5.05895e-05	0.00125939	ERIdvaD_GLEAN_10016557	scaffold131	353162	356864	-	3156	-	-	E1-E2_ATPase
Eri006357	75.3675	39.2208	0.942515	0.000955975	0.0144768	ERIdvaD_GLEAN_10034360	scaffold133	28922	30760	+	1839	-	-	-
Eri006365	132.173	66.5078	0.991882	2.11482e-05	0.000600815	ERIdvaD_GLEAN_10034368	scaffold133	196251	199230	-	1440	-	-	UDPGT
Eri006441	30.3548	5.95488	2.34337	0.00022468	0.00442334	ERIdvaD_GLEAN_10034424	scaffold133	1486809	1488063	+	876	-	-	Abhydrolase_1
Eri006461	770.572	392.728	0.972683	1.08439e-10	1.05402e-08	CUFF75.220.1	scaffold133	1744243	1748811	+	2454	-	-	NB-ARC
Eri006475	336.503	233.119	0.529626	0.000692262	0.0112146	ERIdvaD_GLEAN_10034447	scaffold133	1991945	1994399	+	1107	-	-	Pro_isomerase
Eri006480	59.187	25.8702	1.19409	0.000778071	0.0122436	ERIdvaD_GLEAN_10034451	scaffold133	2050374	2052219	-	1137	-	-	-
Eri006559	244.924	132.88	0.881822	1.80271e-06	7.12092e-05	ERIdvaD_GLEAN_10034526	scaffold133	3421664	3423937	-	1017	-	-	CH
Eri006582	873.903	654.767	0.416725	0.00187092	0.0249093	ERIdvaD_GLEAN_10034547	scaffold133	3930524	3932479	-	813	-	-	Abhydrolase_1
Eri006610	274.203	169.886	0.691128	0.000268767	0.00514958	CUFF75.437.1	scaffold133	4589748	4595479	+	3768	-	-	-
Eri006613	76.5492	40.2252	0.926756	0.00103056	0.015424	ERIdvaD_GLEAN_10034579	scaffold133	4629337	4632320	-	2535	-	-	Cation_ATPase_C
Eri006650	185.325	102.892	0.846859	0.000145722	0.00309922	ERIdvaD_GLEAN_10034611	scaffold133	5287396	5288067	-	255	-	-	-
Eri006655	792.935	525.69	0.5933	9.81928e-06	0.000310298	ERIdvaD_GLEAN_10034616	scaffold133	5404884	5409134	-	1782	-	-	-
Eri006700	99.5788	41.1208	1.273	2.10857e-05	0.000600022	ERIdvaD_GLEAN_10008260	scaffold1332	164993	166252	-	1260	-	-	-
Eri006807	191.593	103.997	0.881268	3.05588e-05	0.000816546	ERIdvaD_GLEAN_10008023	scaffold1340	207835	209410	-	687	-	-	AP2
Eri006944	325.644	186.052	0.808992	2.48354e-07	1.21898e-05	CUFF79.51.1	scaffold135	248100	252654	+	1236	-	-	NB-ARC
Eri007130	747.856	440.238	0.764517	2.98556e-06	0.00011061	CUFF80.188.2	scaffold1362	483004	492431	+	2787	-	-	Kinesin
Eri007160	289.125	170.657	0.760409	0.00346637	0.0402641	ERIdvaD_GLEAN_10008080	scaffold137	157896	160028	+	1440	-	-	UDPGT
Eri007255	163.74	57.3762	1.5101	1.0433e-05	0.000326119	CUFF82.79.1	scaffold13755	152	5028	-	279	-	-	-
Eri007317	521.1	384.349	0.439106	0.00217337	0.0279884	ERIdvaD_GLEAN_10006025	scaffold1386	208158	211971	-	2103	-	-	AAA
Eri007338	167.099	93.376	0.835887	0.000214557	0.00426684	ERIdvaD_GLEAN_10006775	scaffold139	193987	211557	-	4284	-	-	LRRNT_2
Eri007346	216.761	141.186	0.620045	0.000711968	0.0114747	CUFF84.88.1	scaffold139	292251	293718	+	1170	-	-	-
Eri007373	223.776	76.4735	1.5508	4.66239e-06	0.000161818	ERIdvaD_GLEAN_10009619	scaffold1390	338329	339486	+	747	-	-	Thaumatin
Eri007434	1443.98	966.139	0.57986	2.42299e-06	9.2338e-05	ERIdvaD_GLEAN_10008724	scaffold1397	243360	245083	+	1161	-	-	-
Eri007443	176.23	121.509	0.535476	0.00419692	0.046517	ERIdvaD_GLEAN_10008732	scaffold1397	370219	371786	+	1065	-	-	-
Eri007508	323.967	239.222	0.437994	0.00359393	0.0414398	ERIdvaD_GLEAN_10018512	scaffold14	575874	579104	-	1188	-	-	-
Eri007510	76.5933	34.1278	1.17045	0.000577886	0.00968827	ERIdvaD_GLEAN_10018514	scaffold14	584645	586771	+	1440	-	-	-
Eri007575	173.034	112.426	0.621731	0.00412987	0.0460244	ERIdvaD_GLEAN_10000772	scaffold1403	29268	35119	+	1953	-	-	RRM_1
Eri007627	14.562	1.56446	3.20534	0.000568201	0.0095546	CUFF87.99.1	scaffold1404	549772	551841	-	372	-	-	-
Eri007664	34.9839	5.34894	2.70023	2.87568e-05	0.000773171	ERIdvaD_GLEAN_10000801	scaffold1406	23459	25479	+	1596	-	-	FAD_binding_4
Eri007988	1018.48	690.763	0.560288	2.87546e-06	0.000106989	ERIdvaD_GLEAN_10004944	scaffold1446	155935	159195	-	1245	-	-	SBP
Eri008002	610.267	223.523	1.4478	9.1086e-11	9.00529e-09	ERIdvaD_GLEAN_10015915	scaffold1449	8900	9465	-	399	-	-	-
Eri008003	64.6144	16.9232	1.92854	6.72215e-06	0.000223231	ERIdvaD_GLEAN_10015916	scaffold1449	13585	14076	-	324	-	-	-
Eri008004	264.453	99.3853	1.41019	6.56428e-11	6.60301e-09	ERIdvaD_GLEAN_10015917	scaffold1449	18429	18899	-	309	-	-	-
Eri008022	678.184	439.543	0.625909	0.00149496	0.0208421	ERIdvaD_GLEAN_10015936	scaffold1449	181779	186034	+	1509	-	-	MatE
Eri008024	3185.31	2425.32	0.393293	0.00401864	0.0450898	ERIdvaD_GLEAN_10015938	scaffold1449	234662	238216	+	1473	-	-	MatE
Eri008036	164.67	108.086	0.606775	0.00185059	0.0246862	ERIdvaD_GLEAN_10015949	scaffold1449	337777	341698	-	2112	-	-	Kinesin
Eri008038	359.554	152.89	1.23359	8.47058e-16	1.62837e-13	ERIdvaD_GLEAN_10015951	scaffold1449	355150	356721	-	1572	-	-	p450
Eri008039	1119.1	762.433	0.553435	2.28501e-05	0.000636619	CUFF93.54.1	scaffold1449	398212	400165	-	1626	-	-	p450
Eri008040	246.554	149.838	0.719869	0.000161038	0.00336498	CUFF93.55.1	scaffold1449	404228	406508	-	1785	-	-	p450
Eri008187	427.473	278.006	0.621519	2.03075e-05	0.000582672	ERIdvaD_GLEAN_10006100	scaffold1462	241459	245162	+	2319	-	-	-
Eri008248	642.802	483.83	0.410039	0.0026917	0.0331817	ERIdvaD_GLEAN_10006512	scaffold1469	124332	127132	+	1638	-	-	Aa_trans
Eri008280	1086.67	794.718	0.450807	0.000107659	0.00240653	ERIdvaD_GLEAN_10016688	scaffold147	162766	167253	-	1062	-	-	-
Eri008327	477.494	201.306	1.24543	9.78567e-13	1.29242e-10	ERIdvaD_GLEAN_10004446	scaffold1471	27706	28539	-	834	-	-	-
Eri008485	123.082	35.3504	1.79799	1.42201e-10	1.35181e-08	ERIdvaD_GLEAN_10001497	scaffold1493	47946	54172	-	2178	-	-	Na_Ca_ex
Eri008498	1119.6	598.088	0.904131	2.34099e-10	2.1544e-08	ERIdvaD_GLEAN_10004537	scaffold1496	229508	230907	+	1011	-	-	Abhydrolase_3
Eri008508	263.975	165.395	0.673075	0.000737321	0.0117845	CUFF98.140.2	scaffold1499	170400	171690	+	642	-	-	GST_N
Eri008543	286.44	163.47	0.808767	5.21215e-07	2.35138e-05	ERIdvaD_GLEAN_10013582	scaffold1499	454638	456962	+	1146	-	-	-
Eri008549	120.285	73.4078	0.714054	0.00161262	0.0221171	ERIdvaD_GLEAN_10013591	scaffold1499	545217	547829	-	1452	-	-	RhoGAP
Eri008558	482.072	312.501	0.625312	4.10791e-06	0.000145791	ERIdvaD_GLEAN_10013600	scaffold1499	604191	604886	-	426	-	-	Histone
Eri008602	36.0708	15.2563	1.24324	0.00260475	0.0323751	ERIdvaD_GLEAN_10027184	scaffold150	718821	719801	-	537	-	-	-
Eri008618	180.061	120.743	0.577652	0.00262365	0.0325588	ERIdvaD_GLEAN_10027196	scaffold150	991544	994450	+	1551	-	-	-
Eri008630	10600.8	6428.48	0.721602	1.359e-11	1.49763e-09	CUFF99.106.1	scaffold150	1183337	1185698	+	1377	-	-	ubiquitin
Eri008738	280.899	200.98	0.482532	0.00330888	0.0389049	ERIdvaD_GLEAN_10022050	scaffold152	273687	274976	+	687	-	-	TK
Eri008747	879.317	621.954	0.499732	0.00210275	0.0272924	ERIdvaD_GLEAN_10022059	scaffold152	357819	363932	-	2436	-	-	HATPase_c
Eri008750	64.8072	26.7129	1.28402	0.000200742	0.00403721	ERIdvaD_GLEAN_10022062	scaffold152	420597	423791	-	3096	-	-	Cation_ATPase_C
Eri008769	36.3011	4.20394	3.12916	1.47063e-07	7.5614e-06	ERIdvaD_GLEAN_10022074	scaffold152	767893	768682	+	657	-	-	-
Eri008812	346.147	207.221	0.739754	6.09365e-05	0.00147042	ERIdvaD_GLEAN_10000964	scaffold1524	23797	26520	+	2724	-	-	-
Eri008853	111.09	67.9635	0.710738	0.00321519	0.038159	ERIdvaD_GLEAN_10008035	scaffold154	246619	249360	+	1152	-	-	2OG-FeII_Oxy
Eri008861	524.297	333.09	0.65397	0.000353675	0.00644992	ERIdvaD_GLEAN_10008043	scaffold154	336978	339782	-	597	-	-	-
Eri009009	285.248	130.915	1.12391	1.65325e-11	1.78773e-09	ERIdvaD_GLEAN_10001905	scaffold1577	115456	116771	+	1107	-	-	ADH_N
Eri009018	387.975	273.051	0.506323	0.00288077	0.03507	CUFF104.41.1	scaffold158	12955	29237	-	717	-	-	SRF-TF
Eri009111	2383.05	1725.54	0.465499	1.62586e-05	0.000479952	ERIdvaD_GLEAN_10006138	scaffold1584	219231	221746	-	1470	-	-	p450
Eri009112	942.818	641.267	0.555868	0.00239742	0.030332	ERIdvaD_GLEAN_10006139	scaffold1584	284102	289406	+	1275	-	-	-
Eri009130	51.2942	24.5559	1.06883	0.00307618	0.0368833	CUFF106.4.1	scaffold1587	26674	30426	+	1530	-	-	-
Eri009197	140.015	44.0905	1.67019	9.32878e-09	6.23173e-07	ERIdvaD_GLEAN_10031339	scaffold159	658127	660644	+	999	-	-	Metallophos
Eri009205	1436.67	186.83	2.94231	5.30328e-99	1.83509e-94	ERIdvaD_GLEAN_10031348	scaffold159	729788	731321	+	1038	-	-	-
Eri009206	843.961	272.882	1.62864	5.33071e-37	7.37834e-34	ERIdvaD_GLEAN_10031349	scaffold159	746718	748548	+	975	-	-	-
Eri009207	1299.8	256.488	2.34038	1.99888e-45	5.32056e-42	ERIdvaD_GLEAN_10031350	scaffold159	758991	759482	+	492	-	-	-
Eri009217	219.85	132.575	0.730124	0.0001345	0.00290337	CUFF106.109.1	scaffold159	848895	850837	+	627	-	-	NUDIX
Eri009259	1425.84	1066.84	0.418239	0.00021442	0.00426657	ERIdvaD_GLEAN_10031397	scaffold159	1230106	1233711	+	1524	-	-	Glyco_hydro_1
Eri009302	508.614	314.385	0.693882	2.55949e-06	9.70054e-05	CUFF106.221.1	scaffold159	1548927	1551637	-	1062	-	-	-
Eri009304	153.399	23.0212	2.73209	3.13943e-22	1.1808e-19	ERIdvaD_GLEAN_10031440	scaffold159	1574871	1578522	-	1470	-	-	-
Eri009331	1329.08	923.435	0.525184	0.00113546	0.0166838	ERIdvaD_GLEAN_10031466	scaffold159	1847733	1848128	+	396	-	-	-
Eri009437	1353	976.492	0.470188	0.00265712	0.0328372	CUFF106.388.1	scaffold159	2719465	2724093	+	1173	-	-	-
Eri009485	610.785	447.112	0.450272	0.000260648	0.00502463	CUFF108.4.2	scaffold1598	19159	26001	+	3837	-	-	TIR
Eri009527	205.817	108.965	0.918024	1.52142e-05	0.000453842	ERIdvaD_GLEAN_10026232	scaffold160	14763	19078	-	2073	-	-	-
Eri009574	2572.67	1980.06	0.377646	0.00436073	0.0479182	ERIdvaD_GLEAN_10026272	scaffold160	683879	684890	+	555	-	-	-
Eri009602	153.677	81.5719	0.911321	0.000716104	0.0115199	CUFF108.177.1	scaffold160	1127074	1129980	-	714	-	-	-
Eri009605	269.255	196.296	0.455351	0.00415968	0.0462524	ERIdvaD_GLEAN_10026300	scaffold160	1163158	1167399	+	1032	-	-	-
Eri009660	82.2596	41.5745	0.983341	0.000304393	0.00573375	ERIdvaD_GLEAN_10004897	scaffold1601	134914	136813	+	1509	-	-	-
Eri009668	457.918	287.352	0.671927	8.55789e-07	3.66496e-05	ERIdvaD_GLEAN_10004905	scaffold1601	206871	210997	-	2400	-	-	-
Eri009680	578.735	357.255	0.696813	1.11676e-05	0.000345336	ERIdvaD_GLEAN_10008849	scaffold1602	40917	44775	+	1773	-	-	-
Eri009703	48.488	23.5763	1.04109	0.00376061	0.04289	ERIdvaD_GLEAN_10008871	scaffold1602	232752	235951	-	2817	-	-	-
Eri009754	60.4278	28.8432	1.06429	0.000859372	0.0132754	ERIdvaD_GLEAN_10011717	scaffold161	119341	122604	-	2739	-	-	AAA
Eri009825	598.954	422.988	0.501655	0.00107161	0.0159488	ERIdvaD_GLEAN_10028607	scaffold162	66989	70755	-	411	-	-	-
Eri009888	436.441	306.294	0.51141	0.000898814	0.0137801	ERIdvaD_GLEAN_10028662	scaffold162	1584407	1595130	-	3441	-	-	JmjC
Eri009956	886.236	588.613	0.59056	2.50807e-06	9.52653e-05	ERIdvaD_GLEAN_10021202	scaffold163	270420	272575	-	852	-	-	CAF1
Eri009958	1050.96	604.81	0.797306	1.35622e-11	1.49763e-09	ERIdvaD_GLEAN_10021203	scaffold163	311426	314188	-	852	-	-	CAF1
Eri009994	2103.01	886.342	1.24635	1.00004e-29	7.52273e-27	CUFF112.104.2	scaffold163	1070501	1077314	+	1884	-	-	-
Eri010027	322.372	92.4026	1.80092	1.11609e-10	1.07877e-08	ERIdvaD_GLEAN_10007924	scaffold164	55869	56108	-	240	-	-	-
Eri010077	280.304	177.625	0.658385	0.000142475	0.00304326	ERIdvaD_GLEAN_10012481	scaffold165	172430	173183	+	576	-	-	-
Eri010100	103.343	46.7331	1.14547	6.94836e-06	0.000229861	ERIdvaD_GLEAN_10003625	scaffold1651	5351	6359	-	780	-	-	-
Eri010179	517.181	330.67	0.645561	9.20761e-06	0.000293921	ERIdvaD_GLEAN_10010486	scaffold1659	248254	249864	+	1611	-	-	GRAS
Eri010186	553.592	407.364	0.442292	0.00238994	0.0302594	ERIdvaD_GLEAN_10010493	scaffold1659	339026	341843	+	1185	-	-	Cytochrom_B561
Eri010196	318.761	192.078	0.731642	2.45307e-05	0.000674214	CUFF116.99.1	scaffold1659	408394	410974	+	744	-	-	-
Eri010226	609.167	417.857	0.54342	0.000241133	0.00469816	ERIdvaD_GLEAN_10009268	scaffold166	448796	464951	+	663	-	-	YABBY
Eri010250	95.6927	49.2581	0.959735	0.000159635	0.00334171	CUFF118.3.1	scaffold1666	40263	44379	-	1623	-	-	-
Eri010286	690.083	500.5	0.463608	0.000186847	0.00380995	ERIdvaD_GLEAN_10008682	scaffold167	240086	244119	+	1230	-	-	Pkinase
Eri010289	39.3917	4.04731	3.26404	4.5378e-08	2.63017e-06	ERIdvaD_GLEAN_10008684	scaffold167	267315	267923	+	480	-	-	-
Eri010295	7217.27	2235.81	1.69056	4.14908e-26	2.24329e-23	ERIdvaD_GLEAN_10008691	scaffold167	343426	345557	-	1044	-	-	Glyco_transf_8
Eri010395	77.6473	40.7031	0.929777	0.00152191	0.0211203	ERIdvaD_GLEAN_10008933	scaffold1675	55053	55785	-	603	-	-	Aldo_ket_red
Eri010419	954.308	610.874	0.644137	1.39195e-06	5.70006e-05	ERIdvaD_GLEAN_10008955	scaffold1675	331241	334425	+	2400	-	-	Pkinase
Eri010428	520.224	347.924	0.579896	0.00010634	0.00238168	ERIdvaD_GLEAN_10008965	scaffold1675	403638	408009	-	3354	-	-	-
Eri010429	30.8297	10.8544	1.51105	0.00178335	0.0240114	ERIdvaD_GLEAN_10008966	scaffold1675	413690	417354	-	3006	-	-	-
Eri010575	520.085	307.969	0.756683	1.49628e-08	9.67772e-07	ERIdvaD_GLEAN_10018326	scaffold17	978216	982622	-	915	-	-	Pkinase
Eri010611	586.723	327.888	0.839552	2.03586e-10	1.90397e-08	ERIdvaD_GLEAN_10032350	scaffold170	419420	420146	+	231	-	-	-
Eri010656	63.046	26.1788	1.2637	0.000175236	0.00360739	ERIdvaD_GLEAN_10032391	scaffold170	844762	846204	+	1443	-	-	AAA
Eri010658	343.059	239.668	0.517485	0.000328778	0.00610667	ERIdvaD_GLEAN_10032393	scaffold170	863089	866506	+	1464	-	-	AAA
Eri010668	383.17	90.6916	2.07674	3.97018e-18	9.60701e-16	CUFF123.128.1	scaffold170	998224	999022	-	459	-	-	-
Eri010679	65.0916	5.07459	3.67995	2.69757e-14	4.34158e-12	CUFF123.144.1	scaffold170	1066453	1067135	+	387	-	-	-
Eri010688	501.654	346.9	0.531035	0.000388378	0.00697407	ERIdvaD_GLEAN_10032420	scaffold170	1158216	1159958	-	912	-	-	Homeobox
Eri010692	1401.11	878.864	0.672764	1.48738e-07	7.62485e-06	ERIdvaD_GLEAN_10032424	scaffold170	1266015	1267747	+	1353	-	-	Tubulin
Eri010732	1184.73	482.373	1.29657	9.12012e-26	4.7102e-23	ERIdvaD_GLEAN_10032457	scaffold170	1693703	1695292	-	963	-	-	-
Eri010735	208.158	35.7611	2.54643	1.35209e-25	6.58961e-23	ERIdvaD_GLEAN_10032459	scaffold170	1750722	1751749	-	621	-	-	-
Eri010782	22.8857	0.628826	5.16993	8.14823e-06	0.000264001	CUFF123.270.1	scaffold170	2514941	2515218	-	228	-	-	-
Eri010803	249.136	158.45	0.654585	0.00302138	0.0363729	ERIdvaD_GLEAN_10032513	scaffold170	2685772	2692710	-	3279	-	-	Clp_N
Eri010924	335.536	180.542	0.893584	2.62481e-09	2.00943e-07	ERIdvaD_GLEAN_10002349	scaffold1714	8559	9412	+	588	-	-	-
Eri010955	560.118	322.161	0.797765	7.53251e-09	5.17158e-07	ERIdvaD_GLEAN_10000937	scaffold1721	7727	10719	-	2319	-	-	NB-ARC
Eri011018	822.325	579.738	0.503981	0.000874437	0.013472	ERIdvaD_GLEAN_10032024	scaffold173	1210592	1215361	-	861	-	-	-
Eri011108	189.047	120.48	0.649622	0.00416498	0.0462815	CUFF127.26.1	scaffold1732	225122	228220	-	588	-	-	-
Eri011111	127.907	78.4691	0.704366	0.00158953	0.0218264	CUFF127.31.2	scaffold1732	242752	246206	+	993	-	-	RWP-RK
Eri011157	1119.69	867.287	0.368536	0.00231765	0.0294628	ERIdvaD_GLEAN_10012777	scaffold174	490965	492996	-	936	-	-	HD-ZIP_N
Eri011159	882.033	654.174	0.431305	0.000592189	0.00987701	CUFF128.23.1	scaffold174	559314	566261	+	2916	-	-	-
Eri011201	162.016	102.05	0.664665	0.00106543	0.0158636	ERIdvaD_GLEAN_10005639	scaffold1749	170528	172918	-	600	-	-	-
Eri011206	179.094	110.785	0.69344	0.000459243	0.0080016	ERIdvaD_GLEAN_10005644	scaffold1749	208008	210926	-	1551	-	-	-
Eri011215	72.9892	39.2055	0.89461	0.00228868	0.0291481	ERIdvaD_GLEAN_10005652	scaffold1749	315034	318785	-	2043	-	-	-
Eri011228	87.5953	25.7957	1.76087	4.08373e-07	1.89677e-05	ERIdvaD_GLEAN_10009439	scaffold1750	139890	142495	+	1551	-	-	p450
Eri011231	235.927	116.493	1.02082	4.12322e-06	0.000146184	ERIdvaD_GLEAN_10009442	scaffold1750	191739	195322	-	2958	-	-	-
Eri011254	543.147	331.298	0.713737	6.40249e-07	2.80792e-05	ERIdvaD_GLEAN_10009465	scaffold1750	386371	388169	-	1326	-	-	-
Eri011285	331.949	160.019	1.05317	9.20111e-07	3.90658e-05	ERIdvaD_GLEAN_10002161	scaffold1751	137136	143265	+	3078	-	-	Kinesin
Eri011323	355.199	264.346	0.426296	0.0030231	0.0363729	ERIdvaD_GLEAN_10025224	scaffold176	818346	821526	-	924	-	-	-
Eri011354	261.207	185.424	0.495319	0.00288515	0.0350928	ERIdvaD_GLEAN_10025250	scaffold176	1469747	1474253	+	1548	-	-	DHBP_synthase
Eri011430	952.335	630.994	0.593725	2.58403e-06	9.78285e-05	ERIdvaD_GLEAN_10012351	scaffold1764	226640	229096	+	1131	-	-	-
Eri011519	232.247	124.018	0.904396	9.72492e-05	0.00220886	ERIdvaD_GLEAN_10002359	scaffold177	49135	53603	+	1944	-	-	Kinesin
Eri011523	283.096	47.4625	2.57581	1.79391e-32	1.77356e-29	ERIdvaD_GLEAN_10002362	scaffold177	103976	106383	-	822	-	-	-
Eri011551	966.718	735.572	0.394079	0.00146403	0.0204686	ERIdvaD_GLEAN_10002871	scaffold1776	118212	123353	+	2109	-	-	Kinesin
Eri011631	221.643	138.58	0.678658	0.000360488	0.00654114	CUFF134.45.1	scaffold18	422597	425287	+	942	-	-	-
Eri011712	30.1229	6.56834	2.1898	0.00108382	0.0160881	ERIdvaD_GLEAN_10005938	scaffold1815	268027	271426	-	1749	-	-	-
Eri011717	745.354	549.5	0.439238	0.0034939	0.0405006	ERIdvaD_GLEAN_10005943	scaffold1815	315442	316709	+	1182	-	-	-
Eri011772	452.99	240.331	0.914004	1.18562e-05	0.000363027	ERIdvaD_GLEAN_10028838	scaffold182	711363	713926	+	1542	-	-	-
Eri011776	619.952	444.968	0.478627	0.00395915	0.0447202	ERIdvaD_GLEAN_10028842	scaffold182	764925	771704	+	2139	-	-	Ion_trans
Eri011790	26.9818	9.13343	1.55949	0.00322617	0.038205	ERIdvaD_GLEAN_10028856	scaffold182	973468	973833	-	366	-	-	-
Eri011841	30.5946	12.6646	1.27071	0.0037342	0.042631	ERIdvaD_GLEAN_10028900	scaffold182	1826303	1826959	-	657	-	-	-
Eri011844	353.954	219.119	0.691235	0.000255254	0.00493438	ERIdvaD_GLEAN_10028902	scaffold182	1846475	1847119	-	645	-	-	-
Eri011848	335.816	208.074	0.689213	0.00117855	0.0172001	CUFF136.215.1	scaffold182	1928017	1929239	-	462	-	-	ubiquitin
Eri011891	554.658	316.774	0.807876	1.47491e-07	7.57213e-06	ERIdvaD_GLEAN_10009971	scaffold1822	102746	109521	+	2529	-	-	AAA
Eri011963	148.209	60.4696	1.29074	3.64763e-06	0.000131341	ERIdvaD_GLEAN_10001092	scaffold184	81275	83997	+	1299	-	-	-
Eri012032	246.147	166.488	0.564849	0.00270453	0.0333042	ERIdvaD_GLEAN_10014621	scaffold186	540518	542304	+	894	-	-	SNARE
Eri012107	56.8549	7.61858	2.89874	4.21357e-11	4.32648e-09	CUFF141.72.2	scaffold188	94997	98109	+	2088	-	-	TIR
Eri012254	283.35	146.676	0.95077	7.18148e-06	0.000236667	ERIdvaD_GLEAN_10026119	scaffold189	1526667	1530658	+	2673	-	-	-
Eri012258	111.249	30.7602	1.85402	5.04392e-12	5.77929e-10	ERIdvaD_GLEAN_10026121	scaffold189	1637189	1639856	+	1023	-	-	AOX
Eri012326	648.63	394.34	0.717439	1.93559e-07	9.72092e-06	CUFF143.109.1	scaffold191	361000	363041	+	906	-	-	TCP
Eri012345	292.479	169.103	0.791339	5.61477e-05	0.00136481	ERIdvaD_GLEAN_10015835	scaffold191	816406	824973	+	3714	-	-	SMC_N
Eri012422	260.809	138.95	0.908965	4.93641e-05	0.00123102	ERIdvaD_GLEAN_10005998	scaffold1939	270827	277161	+	3108	-	-	Kinesin
Eri012428	146.878	88.3299	0.735168	0.000883868	0.013575	ERIdvaD_GLEAN_10006003	scaffold1939	329325	331488	+	1722	-	-	-
Eri012430	294.791	176.002	0.74559	0.000135619	0.00292207	ERIdvaD_GLEAN_10006005	scaffold1939	339842	346502	-	3975	-	-	-
Eri012471	907.894	724.867	0.325023	0.00415161	0.0462072	ERIdvaD_GLEAN_10014372	scaffold195	492266	499610	+	1194	-	-	PALP
Eri012520	232.997	126.571	0.880601	3.85395e-06	0.000137767	ERIdvaD_GLEAN_10001925	scaffold1953	43472	47354	-	1974	-	-	-
Eri012580	210.971	137.069	0.622161	0.00113089	0.0166378	ERIdvaD_GLEAN_10003466	scaffold1967	142989	143460	-	360	-	-	-
Eri012588	86.9756	32.9421	1.4019	1.63735e-06	6.54242e-05	ERIdvaD_GLEAN_10012869	scaffold197	72314	73270	-	957	-	-	Pkinase_Tyr
Eri012612	178.978	96.2765	0.89426	5.11639e-05	0.00127094	ERIdvaD_GLEAN_10012891	scaffold197	340099	341145	+	1047	-	-	UDPGT
Eri012623	549.597	411.291	0.418836	0.00144437	0.0202597	ERIdvaD_GLEAN_10012903	scaffold197	549683	552433	-	1332	-	-	GRAS
Eri012678	152.401	103.154	0.564405	0.00457351	0.0499392	ERIdvaD_GLEAN_10015323	scaffold198	407757	410695	-	1797	-	-	-
Eri012757	248.124	169.546	0.549452	0.00418673	0.0464189	ERIdvaD_GLEAN_10017986	scaffold199	696191	698711	+	1071	-	-	WRKY
Eri012773	293.817	115.291	1.34934	5.48759e-07	2.45642e-05	ERIdvaD_GLEAN_10018000	scaffold199	1012471	1013807	-	1038	-	-	2OG-FeII_Oxy
Eri012911	153.002	92.5461	0.727505	0.000705996	0.0113944	CUFF151.107.1	scaffold2014	106152	109941	-	936	-	-	-
Eri012918	78.2239	45.2845	0.789111	0.00326051	0.0384931	ERIdvaD_GLEAN_10002776	scaffold2019	27353	28711	-	1359	-	-	-
Eri012938	1480.73	1043.09	0.505683	2.20887e-05	0.000621915	ERIdvaD_GLEAN_10000830	scaffold2028	49014	50989	-	1233	-	-	-
Eri013013	463.331	283.819	0.70614	0.000132198	0.00285903	ERIdvaD_GLEAN_10031592	scaffold206	344441	345897	-	936	-	-	-
Eri013015	3044.25	2296.82	0.406392	0.000175685	0.0036133	ERIdvaD_GLEAN_10031594	scaffold206	362925	364558	-	996	-	-	-
Eri013106	20.8444	5.39096	1.95602	0.00228974	0.0291508	ERIdvaD_GLEAN_10031668	scaffold206	2497410	2497947	-	249	-	-	-
Eri013145	1058.14	701.693	0.592329	2.61443e-07	1.27269e-05	ERIdvaD_GLEAN_10011889	scaffold208	189391	192695	+	1743	-	-	-
Eri013156	14.8971	2.52299	2.55737	0.0013755	0.0194669	ERIdvaD_GLEAN_10011900	scaffold208	253484	254104	+	255	-	-	-
Eri013158	70.932	30.3166	1.2251	0.00151028	0.0209881	CUFF154.51.1	scaffold208	260567	271053	+	4860	-	-	Kinesin
Eri013188	552.071	364.054	0.600308	0.000268727	0.00514958	ERIdvaD_GLEAN_10011935	scaffold208	526036	528754	+	846	-	-	-
Eri013256	152.509	101.403	0.589645	0.004101	0.0457469	ERIdvaD_GLEAN_10007504	scaffold21	184764	192062	+	5367	-	-	-
Eri013299	612.119	327.564	0.902147	4.12357e-11	4.24666e-09	ERIdvaD_GLEAN_10011134	scaffold210	371586	372784	-	933	-	-	2OG-FeII_Oxy
Eri013337	50.5348	10.3529	2.2854	2.9854e-05	0.000799564	ERIdvaD_GLEAN_10002790	scaffold2107	6478	8971	+	1536	-	-	-
Eri013350	36.7224	14.2844	1.36343	0.00262837	0.0325751	ERIdvaD_GLEAN_10006257	scaffold211	125053	128518	-	723	-	-	-
Eri013376	238.87	161.14	0.567883	0.000966984	0.014618	ERIdvaD_GLEAN_10027683	scaffold212	274864	276234	-	1371	-	-	-
Eri013383	188.765	113.984	0.729321	0.000628225	0.0103467	ERIdvaD_GLEAN_10027688	scaffold212	498476	504707	+	2730	-	-	Pkinase_Tyr
Eri013418	116.099	64.382	0.850048	0.0014354	0.0201661	CUFF157.212.1	scaffold212	1204771	1206192	-	1029	-	-	Sugar_tr
Eri013428	799.603	613.603	0.38206	0.00397731	0.0447858	ERIdvaD_GLEAN_10027723	scaffold212	1426248	1429971	+	744	-	-	-
Eri013468	776.473	340.985	1.18625	4.38971e-18	1.05484e-15	ERIdvaD_GLEAN_10005882	scaffold213	235810	237330	+	954	-	-	AP2
Eri013480	75.6577	38.8899	0.962884	0.00116364	0.0170111	ERIdvaD_GLEAN_10005894	scaffold213	340606	341844	-	1038	-	-	Sugar_tr
Eri013539	219.461	23.5871	3.21115	6.28052e-28	4.02453e-25	CUFF159.29.1	scaffold2152	263683	263944	+	177	-	-	-
Eri013540	500.233	76.547	2.70622	1.08001e-25	5.41618e-23	ERIdvaD_GLEAN_10006457	scaffold2152	267802	268699	+	498	-	-	-
Eri013653	661.167	494.058	0.420231	0.000611956	0.0101513	ERIdvaD_GLEAN_10021677	scaffold217	680571	684110	+	1599	-	-	Pkinase
Eri013747	538.145	370.52	0.538789	0.000746337	0.0119012	ERIdvaD_GLEAN_10016392	scaffold218	390650	395893	+	3393	-	-	GAF
Eri013787	538.513	389.261	0.468421	0.000773752	0.0121978	ERIdvaD_GLEAN_10016430	scaffold218	816457	819952	-	993	-	-	-
Eri013956	117.129	59.9732	0.966563	0.00014513	0.00309042	ERIdvaD_GLEAN_10033128	scaffold22	725939	728699	-	1842	-	-	Pkinase
Eri014046	183.181	103.524	0.820779	0.000199288	0.00401573	ERIdvaD_GLEAN_10033212	scaffold22	1606101	1607049	+	723	-	-	-
Eri014113	103.937	49.0343	1.08782	0.000991964	0.0149369	ERIdvaD_GLEAN_10033275	scaffold22	2336423	2338203	+	669	-	-	-
Eri014150	83.1665	46.2258	0.845571	0.00178424	0.0240141	ERIdvaD_GLEAN_10033309	scaffold22	2851627	2852322	-	696	-	-	-
Eri014162	542.067	397.053	0.447971	0.00152285	0.0211203	CUFF162.417.1	scaffold22	2962102	2964079	+	768	-	-	NAM
Eri014190	560.132	368.359	0.605044	1.95748e-05	0.000564507	ERIdvaD_GLEAN_10033344	scaffold22	3392310	3395497	-	1101	-	-	-
Eri014202	174.892	92.4235	0.920045	0.00085985	0.0132768	ERIdvaD_GLEAN_10033355	scaffold22	3526170	3531158	-	2097	-	-	SET
Eri014206	46.0147	21.3697	1.10835	0.00249989	0.0313422	ERIdvaD_GLEAN_10033359	scaffold22	3596110	3599225	+	579	-	-	-
Eri014220	45.7742	13.6842	1.74907	5.50877e-05	0.00135	ERIdvaD_GLEAN_10033373	scaffold22	3760849	3762015	+	570	-	-	NUDIX
Eri014227	163.721	7.30229	4.48939	4.74227e-31	4.31833e-28	ERIdvaD_GLEAN_10005468	scaffold221	82238	84603	+	1041	-	-	2OG-FeII_Oxy
Eri014238	103.476	54.099	0.93267	0.00258131	0.0321392	ERIdvaD_GLEAN_10005478	scaffold221	258081	259265	-	651	-	-	-
Eri014279	178.606	85.9521	1.05425	8.56436e-08	4.68172e-06	ERIdvaD_GLEAN_10021566	scaffold222	414389	416340	-	963	-	-	-
Eri014333	997.546	786.988	0.342205	0.00169262	0.0230317	ERIdvaD_GLEAN_10021612	scaffold222	917562	929595	-	5247	-	-	Pkinase_Tyr
Eri014339	96.768	21.7999	2.1464	3.93942e-12	4.63659e-10	ERIdvaD_GLEAN_10021618	scaffold222	1015949	1018804	+	1560	-	-	FAD_binding_4
Eri014384	183.996	110.498	0.736995	0.00150064	0.0208965	ERIdvaD_GLEAN_10001336	scaffold2242	115781	118322	-	732	-	-	-
Eri014397	272.429	150.747	0.854632	9.19834e-07	3.90658e-05	ERIdvaD_GLEAN_10003110	scaffold2246	185176	187991	+	1086	-	-	Cyclin_C
Eri014417	544.814	407.448	0.419147	0.00455004	0.0497143	ERIdvaD_GLEAN_10001813	scaffold2258	116600	121927	-	1725	-	-	-
Eri014459	302.525	89.1977	1.76296	7.7925e-19	2.07418e-16	ERIdvaD_GLEAN_10027772	scaffold227	375943	377587	+	750	-	-	-
Eri014462	1844.48	1181.09	0.643458	4.28959e-06	0.000150757	CUFF164.201.2	scaffold227	412835	419798	-	2979	-	-	Pkinase
Eri014515	593.191	426.96	0.474761	0.000214858	0.00426793	ERIdvaD_GLEAN_10027827	scaffold227	1162708	1171635	+	1770	-	-	Mito_carr
Eri014516	177.56	74.5738	1.249	3.51085e-08	2.09098e-06	ERIdvaD_GLEAN_10027828	scaffold227	1178276	1180761	+	1356	-	-	-
Eri014563	800.761	551.554	0.538171	1.15518e-05	0.000355628	ERIdvaD_GLEAN_10027870	scaffold227	1653156	1658661	+	2952	-	-	Clp_N
Eri014569	226.698	92.964	1.28545	1.24858e-09	1.00476e-07	ERIdvaD_GLEAN_10027876	scaffold227	1760038	1766765	+	996	-	-	WRKY
Eri014570	46.9623	13.9203	1.75159	6.00109e-06	0.000202196	ERIdvaD_GLEAN_10027877	scaffold227	1776080	1777147	+	828	-	-	WRKY
Eri014573	156.539	80.9731	0.950219	4.74475e-06	0.000164183	ERIdvaD_GLEAN_10027880	scaffold227	1798091	1799580	+	792	-	-	-
Eri014630	89.4486	40.9159	1.13032	0.000137446	0.00295041	ERIdvaD_GLEAN_10016897	scaffold228	322809	327645	-	2484	-	-	-
Eri014703	601.77	436.548	0.462993	0.000287922	0.00546814	ERIdvaD_GLEAN_10011398	scaffold2294	92805	93970	+	906	-	-	-
Eri014707	138.924	40.9871	1.75837	3.27234e-10	2.94877e-08	ERIdvaD_GLEAN_10011402	scaffold2294	122083	122415	-	333	-	-	-
Eri014708	60.7581	17.5654	1.78241	1.13789e-05	0.000350618	ERIdvaD_GLEAN_10011403	scaffold2294	124568	124894	-	327	-	-	-
Eri014714	1620.55	1023.81	0.662847	8.43339e-10	6.99815e-08	ERIdvaD_GLEAN_10011409	scaffold2294	179905	184624	+	2505	-	-	AAA
Eri014735	1222.87	453.513	1.43037	2.54078e-18	6.32507e-16	ERIdvaD_GLEAN_10011430	scaffold2294	321837	322364	-	342	-	-	HMA
Eri014749	1516.59	1194.64	0.344311	0.0006343	0.010422	CUFF166.127.1	scaffold2294	466790	469639	-	927	-	-	-
Eri014753	918.831	551.89	0.735027	9.40847e-09	6.27286e-07	ERIdvaD_GLEAN_10011449	scaffold2294	491404	493451	+	1314	-	-	-
Eri014800	111.797	25.5137	2.12843	2.12859e-09	1.67019e-07	ERIdvaD_GLEAN_10020320	scaffold23	584644	586693	+	1644	-	-	-
Eri014809	932.249	523.127	0.833168	9.65342e-11	9.46282e-09	ERIdvaD_GLEAN_10020327	scaffold23	688588	690507	-	954	-	-	Tubulin
Eri014817	265.268	184.204	0.525934	0.00181015	0.0242496	ERIdvaD_GLEAN_10020333	scaffold23	906387	913433	+	1521	-	-	-
Eri014827	4249.43	3417.47	0.314324	0.00398422	0.0448344	CUFF167.88.1	scaffold23	1031331	1034329	-	1950	-	-	HSP70
Eri014833	324.344	217.703	0.575196	0.00048267	0.00834258	ERIdvaD_GLEAN_10020348	scaffold23	1097051	1116363	+	1581	-	-	Na_H_Exchanger
Eri014935	987.929	685.063	0.528128	0.000136346	0.00293043	ERIdvaD_GLEAN_10026962	scaffold232	925276	930909	-	837	-	-	-
Eri014951	303.08	163.106	0.894347	2.05431e-06	7.9425e-05	ERIdvaD_GLEAN_10026977	scaffold232	1509292	1526868	-	4215	-	-	Kinesin
Eri015026	23.6079	5.09372	2.21529	0.000352893	0.00644389	ERIdvaD_GLEAN_10027391	scaffold234	325551	328238	+	1686	-	-	Aa_trans
Eri015039	94.7885	42.6146	1.15322	0.000164408	0.00342298	ERIdvaD_GLEAN_10027403	scaffold234	410781	411260	+	480	-	-	-
Eri015056	340.744	129.404	1.39743	6.70033e-14	1.01245e-11	ERIdvaD_GLEAN_10027420	scaffold234	529440	532749	+	1746	-	-	Pkinase
Eri015058	1362.75	450.602	1.59581	8.70011e-36	1.115e-32	ERIdvaD_GLEAN_10027422	scaffold234	551664	553077	+	1170	-	-	-
Eri015080	1214.43	885.417	0.455576	5.52359e-05	0.00135135	ERIdvaD_GLEAN_10027444	scaffold234	684771	690144	-	1290	-	-	Lipase_GDSL
Eri015084	297.112	161.408	0.880677	1.09797e-07	5.85408e-06	ERIdvaD_GLEAN_10027448	scaffold234	722483	724032	+	591	-	-	Ras
Eri015100	390.542	165.963	1.23414	4.66465e-09	3.36975e-07	ERIdvaD_GLEAN_10027464	scaffold234	867711	868172	-	462	-	-	DnaJ
Eri015115	294.886	209.309	0.493957	0.00255949	0.0318927	ERIdvaD_GLEAN_10027478	scaffold234	956523	959482	-	1305	-	-	-
Eri015169	144.505	87.1168	0.73026	0.000996043	0.0149853	ERIdvaD_GLEAN_10027526	scaffold234	1567861	1572080	+	1263	-	-	FAD_binding_4
Eri015214	326.311	205.557	0.66698	0.000336713	0.0062107	CUFF170.368.2	scaffold234	1956244	1960153	+	1248	-	-	Tub
Eri015226	454.206	316.493	0.521643	0.00329874	0.0388385	ERIdvaD_GLEAN_10003008	scaffold2344	187250	196282	+	3711	-	-	-
Eri015267	996.394	501.128	0.991299	1.57144e-15	2.89237e-13	ERIdvaD_GLEAN_10010363	scaffold236	166739	168666	+	795	-	-	-
Eri015321	191.831	105.825	0.85978	7.09965e-05	0.00168497	ERIdvaD_GLEAN_10008456	scaffold237	268111	272982	+	2544	-	-	Kinesin
Eri015328	388.741	270.856	0.520412	0.00157952	0.0217494	ERIdvaD_GLEAN_10008462	scaffold237	360328	361672	+	840	-	-	-
Eri015572	3101.76	2487.13	0.318597	0.00166947	0.0227794	CUFF176.121.1	scaffold2411	20266	23205	+	1344	-	-	Tubulin
Eri015583	80.0432	35.6896	1.16374	0.000152219	0.00320977	ERIdvaD_GLEAN_10002707	scaffold2411	152427	153059	+	633	-	-	p450
Eri015602	2086.58	1423.35	0.551546	0.00107558	0.0159941	ERIdvaD_GLEAN_10022304	scaffold242	84647	85471	-	582	-	-	-
Eri015619	288.804	168.922	0.773732	5.15992e-05	0.00127717	ERIdvaD_GLEAN_10022320	scaffold242	225751	231090	-	2268	-	-	DNA_methylase
Eri015683	62.9414	29.6324	1.09239	0.00120087	0.0174084	ERIdvaD_GLEAN_10022371	scaffold242	956124	963331	-	1542	-	-	Glyco_hydro_1
Eri015699	2124.75	1638.31	0.374927	0.0031771	0.0378311	ERIdvaD_GLEAN_10022381	scaffold242	1119246	1120067	+	822	-	-	-
Eri015710	421.27	250.805	0.747236	0.000139987	0.00299751	ERIdvaD_GLEAN_10022391	scaffold242	1227641	1227835	+	195	-	-	-
Eri015716	111.531	62.5209	0.831177	0.00119028	0.0172838	ERIdvaD_GLEAN_10022396	scaffold242	1267716	1275450	+	5580	-	-	-
Eri015785	69.8962	4.73541	3.88049	2.15068e-13	3.06254e-11	ERIdvaD_GLEAN_10014470	scaffold243	687656	689610	+	957	-	-	2OG-FeII_Oxy
Eri015864	1350.23	782.993	0.785822	4.05314e-09	2.99043e-07	ERIdvaD_GLEAN_10005570	scaffold247	12479	13375	-	897	-	-	Abhydrolase_3
Eri015937	115.963	49.9205	1.21222	4.1591e-06	0.000146747	ERIdvaD_GLEAN_10002585	scaffold2493	83734	85089	+	678	-	-	-
Eri015963	1654.21	1193.24	0.471188	0.000550637	0.00934004	ERIdvaD_GLEAN_10033392	scaffold25	280137	281300	+	825	-	-	-
Eri015978	966.279	657.819	0.555067	4.82719e-05	0.00120865	ERIdvaD_GLEAN_10033404	scaffold25	628267	629646	+	1380	-	-	-
Eri015989	19.3176	5.39856	1.83571	0.00288527	0.0350928	ERIdvaD_GLEAN_10033413	scaffold25	723564	725231	+	1563	-	-	-
Eri015997	582.117	447.193	0.380942	0.00304807	0.0366223	ERIdvaD_GLEAN_10033419	scaffold25	802573	806155	+	2043	-	-	-
Eri016026	178.116	17.0531	3.38232	3.53438e-25	1.65271e-22	CUFF180.248.1	scaffold25	1256524	1257545	-	642	-	-	-
Eri016048	21.7336	2.21618	3.2969	0.00151257	0.0210115	ERIdvaD_GLEAN_10033458	scaffold25	1638142	1638718	-	399	-	-	-
Eri016088	134.09	81.7111	0.713987	0.00429696	0.0473376	ERIdvaD_GLEAN_10033493	scaffold25	2598384	2599962	-	930	-	-	-
Eri016100	472.424	311.805	0.600089	4.33694e-05	0.00110346	ERIdvaD_GLEAN_10033504	scaffold25	2867344	2871451	+	2244	-	-	-
Eri016138	53.0518	22.3389	1.24378	0.000794758	0.0124552	ERIdvaD_GLEAN_10033534	scaffold25	3739794	3741753	-	1071	-	-	Pkinase
Eri016166	197.17	38.935	2.33766	5.1956e-25	2.39711e-22	ERIdvaD_GLEAN_10009290	scaffold250	330375	334096	+	2247	-	-	Pkinase
Eri016257	98.02	53.8598	0.866591	0.00111656	0.016455	ERIdvaD_GLEAN_10000923	scaffold252	28121	36471	+	1854	-	-	-
Eri016313	64.0953	31.6996	1.01636	0.000753357	0.0119635	ERIdvaD_GLEAN_10019364	scaffold253	724428	727498	-	2301	-	-	Pkinase_Tyr
Eri016334	530.027	268.715	0.980645	5.46885e-06	0.000186075	ERIdvaD_GLEAN_10014153	scaffold254	76594	81289	-	2307	-	-	-
Eri016365	545.592	307.393	0.827849	0.000126202	0.00275344	ERIdvaD_GLEAN_10014183	scaffold254	431840	433472	+	1437	-	-	p450
Eri016370	544.936	382.729	0.509553	0.000144915	0.00308773	ERIdvaD_GLEAN_10014186	scaffold254	549991	552435	+	1380	-	-	-
Eri016421	412.776	239.818	0.78378	4.28559e-08	2.50497e-06	ERIdvaD_GLEAN_10014338	scaffold255	400351	404140	+	3087	-	-	Cation_ATPase_C
Eri016543	343.354	180.817	0.924459	9.79318e-06	0.000309756	CUFF184.78.1	scaffold257	499214	500729	+	810	-	-	-
Eri016557	239.037	169.648	0.494971	0.00240852	0.0304155	ERIdvaD_GLEAN_10014740	scaffold257	606049	609063	-	1812	-	-	-
Eri016558	1149.22	732.281	0.65011	1.78165e-06	7.05383e-05	ERIdvaD_GLEAN_10014741	scaffold257	619107	620807	+	759	-	-	AP2
Eri016560	138.596	91.3105	0.600797	0.00340812	0.0397744	ERIdvaD_GLEAN_10014743	scaffold257	638443	638655	-	213	-	-	-
Eri016600	494.423	269.554	0.874466	2.25835e-09	1.75609e-07	ERIdvaD_GLEAN_10004066	scaffold259	26908	29288	-	1623	-	-	p450
Eri016757	13.0386	1.91133	2.76887	0.00162624	0.0222774	ERIdvaD_GLEAN_10027342	scaffold260	1518655	1519062	+	408	-	-	-
Eri016761	137.829	81.7146	0.753695	0.000578762	0.00969825	ERIdvaD_GLEAN_10027346	scaffold260	1550509	1559792	-	2817	-	-	-
Eri016894	377.405	243.359	0.633901	0.000103252	0.00232454	ERIdvaD_GLEAN_10030566	scaffold264	393855	396805	-	1812	-	-	DUF315
Eri016907	355.905	167.014	1.08929	1.82355e-06	7.195e-05	ERIdvaD_GLEAN_10030575	scaffold264	788850	789820	+	468	-	-	-
Eri016917	318.19	197.179	0.690421	0.000165686	0.00343925	CUFF188.106.1	scaffold264	866284	867904	+	312	-	-	-
Eri016940	485.924	334.749	0.536444	0.000115476	0.00255929	ERIdvaD_GLEAN_10030606	scaffold264	1058825	1060809	-	1452	-	-	-
Eri016972	211.666	115.523	0.873586	3.2925e-05	0.000871026	ERIdvaD_GLEAN_10030636	scaffold264	1366172	1369130	+	1737	-	-	PI-PLC-X
Eri016974	195.468	117.409	0.733924	0.000105692	0.00237	ERIdvaD_GLEAN_10030638	scaffold264	1383033	1385908	-	2421	-	-	Pkinase
Eri017016	4194.81	3277.8	0.355937	0.000396883	0.007101	ERIdvaD_GLEAN_10030675	scaffold264	1755792	1757997	-	834	-	-	Ferritin
Eri017047	100.837	45.1794	1.15959	0.000238949	0.00466611	ERIdvaD_GLEAN_10030708	scaffold264	2067622	2069334	+	960	-	-	-
Eri017088	2452.28	881.577	1.47585	9.72974e-27	5.6113e-24	ERIdvaD_GLEAN_10030749	scaffold264	2469208	2471752	-	915	-	-	WRKY
Eri017101	81.0314	29.8647	1.44054	6.0919e-07	2.68532e-05	CUFF189.16.1	scaffold2641	52564	56006	+	1308	-	-	B_lectin
Eri017148	584.451	283.875	1.04057	7.45565e-13	1.00384e-10	CUFF189.107.1	scaffold265	1511331	1512241	+	492	-	-	-
Eri017187	439.399	318.821	0.463395	0.00236284	0.0299821	ERIdvaD_GLEAN_10014643	scaffold266	198406	208543	-	2022	-	-	Exo70
Eri017225	68.4103	25.3311	1.43391	1.61716e-05	0.00047828	CUFF190.95.3	scaffold266	661459	665130	-	1821	-	-	Pkinase
Eri017252	1306.55	635.862	1.03836	4.6658e-14	7.23994e-12	ERIdvaD_GLEAN_10009309	scaffold267	464309	466164	-	768	-	-	-
Eri017268	3921.1	1070.81	1.87234	2.56566e-27	1.58e-24	ERIdvaD_GLEAN_10011796	scaffold268	370820	372931	+	1095	-	-	-
Eri017319	15.0386	2.50958	2.5727	0.0039574	0.0447202	ERIdvaD_GLEAN_10008907	scaffold27	65567	68175	+	1098	-	-	WRKY
Eri017363	36.5898	13.9069	1.39552	0.00118753	0.0172529	ERIdvaD_GLEAN_10006346	scaffold270	309998	315886	+	909	-	-	NAM
Eri017429	84.2657	40.446	1.06109	0.000800622	0.0125357	ERIdvaD_GLEAN_10010072	scaffold274	137385	139262	+	1437	-	-	UDPGT
Eri017461	17.4632	4.41715	1.97697	0.00345667	0.040219	ERIdvaD_GLEAN_10010102	scaffold274	519645	520718	+	1074	-	-	-
Eri017462	353.42	264.396	0.418931	0.00408716	0.0456367	ERIdvaD_GLEAN_10010103	scaffold274	536159	538345	+	2187	-	-	-
Eri017469	205.159	116.803	0.814275	1.69181e-05	0.000496538	ERIdvaD_GLEAN_10019594	scaffold275	60813	64425	+	834	-	-	-
Eri017507	769.794	608.812	0.338336	0.00344555	0.0401165	ERIdvaD_GLEAN_10019631	scaffold275	672756	673838	+	1083	-	-	-
Eri017508	39.0266	9.7298	2.00114	0.0002512	0.00486689	ERIdvaD_GLEAN_10019632	scaffold275	685615	687109	+	951	-	-	2OG-FeII_Oxy
Eri017661	151.252	93.0423	0.697088	0.00211506	0.0274256	ERIdvaD_GLEAN_10019223	scaffold277	1015813	1019110	-	966	-	-	ADH_zinc_N
Eri017671	256.103	174.581	0.553671	0.00352991	0.040824	ERIdvaD_GLEAN_10005284	scaffold278	23591	26325	-	2565	-	-	-
Eri017686	50.6231	14.9896	1.75771	5.89184e-06	0.000198903	ERIdvaD_GLEAN_10005292	scaffold278	210643	213013	+	1473	-	-	Ammonium_transp
Eri017737	98.3501	58.4653	0.750874	0.00401421	0.0450548	ERIdvaD_GLEAN_10019246	scaffold28	326449	328563	+	1473	-	-	-
Eri017754	440.986	301.583	0.54805	0.000115777	0.00256089	CUFF196.157.2	scaffold28	483942	485453	+	1239	-	-	Pkinase_Tyr
Eri017804	4807.93	3133.96	0.617388	3.93352e-06	0.000140321	ERIdvaD_GLEAN_10019305	scaffold28	878652	882111	-	1197	-	-	-
Eri017845	173.758	98.304	0.822534	0.000208717	0.00416989	ERIdvaD_GLEAN_10002798	scaffold281	18136	23784	-	4446	-	-	ABC_tran
Eri017933	832.529	623.624	0.416033	0.00353675	0.0408485	ERIdvaD_GLEAN_10001148	scaffold2866	88124	93734	-	2346	-	-	Ion_trans
Eri018035	594.465	248.563	1.2594	1.50928e-17	3.42756e-15	ERIdvaD_GLEAN_10029879	scaffold288	1823173	1825089	+	684	-	-	-
Eri018309	120.997	64.804	0.901196	5.21718e-05	0.00128674	ERIdvaD_GLEAN_10021403	scaffold291	148437	152362	+	2262	-	-	-
Eri018338	230.807	142.887	0.692421	9.38651e-05	0.0021439	ERIdvaD_GLEAN_10021432	scaffold291	390851	393422	+	1650	-	-	-
Eri018580	4104.65	2195.42	0.902475	5.25849e-06	0.000179802	ERIdvaD_GLEAN_10001416	scaffold2951	24241	26286	-	636	-	-	-
Eri018588	47.5326	20.8356	1.19009	0.00141193	0.0198848	ERIdvaD_GLEAN_10003025	scaffold296	99	1886	-	1536	-	-	-
Eri018611	243.219	174.67	0.477993	0.00342253	0.0399022	CUFF205.51.1	scaffold297	322664	329325	-	942	-	-	Mpv17_PMP22
Eri018615	3477.82	2737.19	0.345412	0.00206706	0.02692	ERIdvaD_GLEAN_10025738	scaffold297	428022	429481	+	1218	-	-	-
Eri018706	56.9102	25.6207	1.15022	0.00181831	0.0243401	ERIdvaD_GLEAN_10006252	scaffold3	243234	243455	-	222	-	-	-
Eri018707	2068.34	1524.94	0.440003	4.77563e-05	0.00119747	ERIdvaD_GLEAN_10006253	scaffold3	288293	290807	-	1812	-	-	-
Eri018790	514.212	312.521	0.718687	0.000212224	0.00423504	CUFF207.182.4	scaffold301	1059875	1071167	-	7224	-	-	-
Eri018805	291.63	189.303	0.624465	0.000644607	0.0105813	ERIdvaD_GLEAN_10000681	scaffold3022	13307	19316	+	1566	-	-	JmjC
Eri018826	636.933	376.041	0.76069	1.3415e-07	6.92835e-06	ERIdvaD_GLEAN_10021868	scaffold304	485924	488697	-	1785	-	-	-
Eri018905	46.0969	11.7615	1.97028	6.41561e-06	0.000214285	ERIdvaD_GLEAN_10005364	scaffold307	43866	45660	+	948	-	-	-
Eri018917	1388.46	981.613	0.500145	0.000131149	0.00284166	ERIdvaD_GLEAN_10005374	scaffold307	211369	212815	+	1014	-	-	-
Eri018918	936.168	461.314	1.02138	1.86091e-08	1.18152e-06	ERIdvaD_GLEAN_10005376	scaffold307	235874	242461	+	4470	-	-	DNA_gyraseB
Eri018958	376.27	245.465	0.616068	0.00124307	0.0178927	ERIdvaD_GLEAN_10003264	scaffold308	168764	172211	+	1086	-	-	-
Eri018991	38.0766	6.61044	2.52338	8.60978e-06	0.000277397	ERIdvaD_GLEAN_10000256	scaffold3098	3304	3927	+	519	-	-	-
Eri018995	146.546	89.4401	0.712317	0.000793648	0.0124467	CUFF210.45.1	scaffold31	71153	78564	+	1452	-	-	Cyclin_C
Eri019002	277.481	176.445	0.651913	0.000102103	0.00230168	CUFF210.60.1	scaffold31	284007	290547	+	2262	-	-	-
Eri019064	1305.82	185.551	2.81366	1.9046e-40	3.46867e-37	ERIdvaD_GLEAN_10009750	scaffold312	143009	143951	+	498	-	-	-
Eri019069	833.331	594.856	0.486114	0.00027335	0.00522292	ERIdvaD_GLEAN_10009754	scaffold312	202899	208723	-	1173	-	-	-
Eri019193	363.133	226.924	0.679099	1.26035e-05	0.000383232	ERIdvaD_GLEAN_10011856	scaffold32	439625	441590	-	1065	-	-	Lipase_GDSL
Eri019210	204.898	114.425	0.839642	7.19884e-06	0.000237014	ERIdvaD_GLEAN_10003528	scaffold320	151232	155184	+	1311	-	-	CCT
Eri019255	38.4466	7.52695	2.34448	3.35081e-06	0.000121922	ERIdvaD_GLEAN_10016500	scaffold323	92703	94000	+	540	-	-	C2
Eri019361	1306.58	976.843	0.419593	0.000107415	0.00240263	ERIdvaD_GLEAN_10029192	scaffold324	1093657	1097480	-	1593	-	-	DAO
Eri019401	399.513	219.928	0.860297	9.95141e-05	0.00225064	ERIdvaD_GLEAN_10029225	scaffold324	1762591	1762944	+	354	-	-	DnaJ
Eri019432	395.822	266.812	0.568771	5.59576e-05	0.00136233	ERIdvaD_GLEAN_10005691	scaffold325	121675	124532	+	1314	-	-	Pkinase
Eri019470	169.853	97.1979	0.803949	0.000471142	0.008176	ERIdvaD_GLEAN_10010314	scaffold327	534486	536159	-	291	-	-	-
Eri019561	4064.12	3307.79	0.296919	0.00283643	0.034596	CUFF217.48.1	scaffold329	481829	485571	-	1341	-	-	-
Eri019654	245.792	170.431	0.528166	0.00309623	0.0370338	ERIdvaD_GLEAN_10024181	scaffold33	1361058	1364880	+	1683	-	-	-
Eri019778	105.92	65.0344	0.703827	0.00234158	0.0297233	ERIdvaD_GLEAN_10023428	scaffold338	21422	23732	-	918	-	-	-
Eri019863	1228.55	628.241	0.967372	1.07877e-14	1.81208e-12	ERIdvaD_GLEAN_10023507	scaffold338	1145865	1147174	-	969	-	-	-
Eri019891	1084.88	872.634	0.314353	0.00440348	0.0483419	ERIdvaD_GLEAN_10023531	scaffold338	1405048	1415232	-	1476	-	-	-
Eri019893	376.441	258.706	0.540806	0.000285059	0.00542271	ERIdvaD_GLEAN_10023533	scaffold338	1427724	1432075	+	3603	-	-	-
Eri019904	349.461	260.47	0.424472	0.0034425	0.0400945	ERIdvaD_GLEAN_10016448	scaffold339	204763	210271	+	2040	-	-	-
Eri019910	90.7341	30.5158	1.5706	1.514e-05	0.000452409	ERIdvaD_GLEAN_10016452	scaffold339	378706	379812	+	561	-	-	-
Eri019916	36.633	13.1673	1.471	0.00215665	0.0278249	ERIdvaD_GLEAN_10016457	scaffold339	509612	510592	+	648	-	-	-
Eri019917	112.625	38.8758	1.53399	2.92572e-08	1.76991e-06	ERIdvaD_GLEAN_10016458	scaffold339	517220	518271	+	633	-	-	-
Eri019970	1751.17	1273.14	0.459774	5.59416e-05	0.00136233	ERIdvaD_GLEAN_10010443	scaffold340	390586	393770	-	1719	-	-	FKBP_C
Eri019994	253.555	157.041	0.691174	5.18885e-05	0.00128154	ERIdvaD_GLEAN_10000572	scaffold3403	13145	14599	-	1455	-	-	NB-ARC
Eri020021	367.139	210.435	0.802165	6.08928e-05	0.00147039	ERIdvaD_GLEAN_10013384	scaffold344	47011	47370	+	360	-	-	-
Eri020054	212.21	146.433	0.534216	0.00445787	0.048846	ERIdvaD_GLEAN_10013413	scaffold344	560482	561804	+	324	-	-	-
Eri020071	703.292	406.463	0.79094	6.74989e-10	5.69674e-08	CUFF224.107.2	scaffold345	45816	52792	+	2619	-	-	TIR
Eri020073	102.776	47.3162	1.11728	8.71085e-06	0.000280392	CUFF224.110.2	scaffold345	65241	69354	+	1737	-	-	NB-ARC
Eri020110	511.326	334.192	0.61338	0.000451609	0.00790842	ERIdvaD_GLEAN_10016305	scaffold345	412679	415040	+	972	-	-	-
Eri020143	143.936	83.1822	0.793404	0.000627788	0.0103444	CUFF224.204.2	scaffold345	799582	805575	-	1287	-	-	-
Eri020190	26.1204	6.10383	2.10631	0.000188713	0.00383444	ERIdvaD_GLEAN_10010108	scaffold348	77994	88024	+	1632	-	-	AMP-binding
Eri020199	305.183	205.072	0.572885	0.000159162	0.00333988	ERIdvaD_GLEAN_10010114	scaffold348	166333	170573	-	1986	-	-	-
Eri020236	244.036	108.138	1.17402	2.66968e-09	2.03927e-07	ERIdvaD_GLEAN_10001371	scaffold349	57459	62931	-	1614	-	-	Sugar_tr
Eri020260	56.5726	2.55928	4.47455	3.1419e-13	4.43751e-11	CUFF226.111.1	scaffold35	268545	269196	-	279	-	-	-
Eri020264	330	238.573	0.468222	0.00169554	0.0230443	ERIdvaD_GLEAN_10004497	scaffold35	279474	282366	+	1167	-	-	-
Eri020282	34.4979	9.72023	1.82187	0.00032126	0.00600469	ERIdvaD_GLEAN_10005958	scaffold351	186214	190316	+	732	-	-	HSF_DNA-bind
Eri020318	3798.75	3131.99	0.278431	0.00346541	0.0402641	ERIdvaD_GLEAN_10010981	scaffold353	417324	421720	+	2193	-	-	-
Eri020337	68.0769	3.7692	4.16611	1.65864e-14	2.74613e-12	ERIdvaD_GLEAN_10000756	scaffold3543	289	918	+	630	-	-	p450
Eri020511	30.7834	2.82784	3.43534	1.64692e-07	8.36835e-06	ERIdvaD_GLEAN_10026025	scaffold359	1169656	1172130	+	1746	-	-	Ion_trans
Eri020513	117.847	73.9774	0.67296	0.00317861	0.0378361	ERIdvaD_GLEAN_10026027	scaffold359	1201360	1219205	+	2643	-	-	Ion_trans
Eri020552	54.5263	24.4546	1.15497	0.000510518	0.00877133	ERIdvaD_GLEAN_10026060	scaffold359	1612672	1615798	+	1782	-	-	Ion_trans
Eri020623	34.6816	14.2462	1.27894	0.00305878	0.0367267	ERIdvaD_GLEAN_10028922	scaffold361	9380	10320	-	612	-	-	Pkinase
Eri020786	124.982	47.8304	1.38402	1.52988e-08	9.8766e-07	ERIdvaD_GLEAN_10007344	scaffold363	374346	376318	+	1563	-	-	WRKY
Eri020800	4497.61	3338.24	0.429962	0.00119827	0.017378	ERIdvaD_GLEAN_10003679	scaffold366	13077	18692	+	1224	-	-	-
Eri020820	71.0802	35.4249	1.00016	0.000978674	0.014756	CUFF231.27.1	scaffold368	52354	53279	+	342	-	-	-
Eri020845	644.035	491.122	0.391602	0.00246497	0.0309939	CUFF231.72.1	scaffold369	178119	187227	-	1725	-	-	Amino_oxidase
Eri020931	3151.97	2522.15	0.32178	0.0020397	0.0267044	ERIdvaD_GLEAN_10006563	scaffold372	212600	219448	-	4251	-	-	ABC2_membrane
Eri020984	151.098	90.1759	0.745765	0.000948857	0.0144124	ERIdvaD_GLEAN_10028718	scaffold375	506024	507827	-	1686	-	-	TIR
Eri021021	992.258	770.85	0.364069	0.0011161	0.016455	ERIdvaD_GLEAN_10028752	scaffold375	1244812	1246252	+	783	-	-	-
Eri021070	145.457	82.7884	0.814085	0.00142939	0.0201062	CUFF233.216.1	scaffold375	2050937	2058559	-	2355	-	-	TIR
Eri021080	722.459	561.728	0.363349	0.00366944	0.042124	ERIdvaD_GLEAN_10013939	scaffold376	51623	55459	-	2340	-	-	GTP_EFTU
Eri021121	33.3544	13.5696	1.29801	0.00344119	0.0400928	CUFF235.18.1	scaffold377	120725	121851	+	528	-	-	-
Eri021203	30.9574	2.55356	3.60252	3.78096e-05	0.000980754	ERIdvaD_GLEAN_10029758	scaffold379	1322868	1324463	+	762	-	-	-
Eri021302	166.954	89.2064	0.905508	7.63633e-05	0.00179633	ERIdvaD_GLEAN_10018190	scaffold380	703124	704712	-	933	-	-	2OG-FeII_Oxy
Eri021338	2509.83	394.558	2.66864	1.20051e-64	1.38471e-60	ERIdvaD_GLEAN_10009021	scaffold381	478612	480053	-	1077	-	-	-
Eri021343	48.3049	9.40582	2.35088	2.73383e-06	0.000102825	ERIdvaD_GLEAN_10021902	scaffold382	23876	24964	+	480	-	-	-
Eri021346	38.2106	0.931794	5.32751	1.28395e-08	8.36693e-07	ERIdvaD_GLEAN_10021905	scaffold382	67809	68330	+	522	-	-	-
Eri021367	236.582	166.253	0.509728	0.00279021	0.0342011	ERIdvaD_GLEAN_10021927	scaffold382	310622	312605	+	1110	-	-	Pkinase_Tyr
Eri021368	621.947	466.477	0.415154	0.00165584	0.0226291	ERIdvaD_GLEAN_10021928	scaffold382	320062	325191	+	1968	-	-	-
Eri021385	321.008	214.12	0.583655	0.00032429	0.00604927	ERIdvaD_GLEAN_10021945	scaffold382	711231	712478	+	324	-	-	-
Eri021410	500.439	381.334	0.392441	0.00391584	0.0443245	ERIdvaD_GLEAN_10021970	scaffold382	1027048	1027851	-	804	-	-	-
Eri021424	898.791	500.494	0.844542	8.96246e-10	7.40162e-08	ERIdvaD_GLEAN_10021980	scaffold382	1287429	1289640	+	939	-	-	-
Eri021444	627.517	456.787	0.458263	0.00125652	0.0180562	ERIdvaD_GLEAN_10001994	scaffold384	78294	90740	+	4902	-	-	SNF2_N
Eri021495	539.288	382.673	0.494684	0.00371158	0.0424708	CUFF239.152.1	scaffold388	245565	249052	-	1143	-	-	2-Hacid_dh_C
Eri021525	97.8741	60.017	0.704953	0.00283347	0.0345721	ERIdvaD_GLEAN_10009686	scaffold39	165122	169057	-	2061	-	-	-
Eri021548	131.982	79.4717	0.731909	0.000689887	0.0111813	CUFF240.61.1	scaffold39	358511	361003	-	1101	-	-	Cyclin_C
Eri021570	324.683	231.53	0.48787	0.0017245	0.0233462	ERIdvaD_GLEAN_10007267	scaffold390	380790	383775	+	2877	-	-	-
Eri021654	433.749	273.34	0.667101	0.00270652	0.0333169	ERIdvaD_GLEAN_10019572	scaffold395	727800	741448	-	8871	-	-	Kinesin
Eri021807	360.899	193.285	0.900022	3.77082e-07	1.76089e-05	ERIdvaD_GLEAN_10030130	scaffold396	2278936	2284535	+	2406	-	-	NB-ARC
Eri021824	372.411	145.925	1.35085	5.93903e-09	4.1855e-07	ERIdvaD_GLEAN_10013699	scaffold397	101350	102246	-	339	-	-	-
Eri021825	169.639	54.7852	1.62775	6.54885e-09	4.55955e-07	ERIdvaD_GLEAN_10013700	scaffold397	121290	121729	-	321	-	-	-
Eri021876	554.091	403.233	0.457534	0.0017484	0.0236077	ERIdvaD_GLEAN_10013741	scaffold397	713961	716316	-	1953	-	-	-
Eri021891	225.474	141.674	0.667644	0.00274649	0.0337609	CUFF244.19.1	scaffold399	344701	345520	+	441	-	-	-
Eri021910	661.457	488.381	0.436627	0.000799106	0.0125176	ERIdvaD_GLEAN_10018677	scaffold4	181358	185703	+	1599	-	-	Arm
Eri022039	179.341	108.979	0.719752	0.000321379	0.00600469	ERIdvaD_GLEAN_10021999	scaffold400	528752	530557	+	1050	-	-	TCP
Eri022187	6895.25	4874.91	0.500226	0.00118098	0.0172162	CUFF248.54.1	scaffold408	419710	421693	+	1056	-	-	-
Eri022211	112.211	24.4814	2.197	1.94147e-13	2.77606e-11	ERIdvaD_GLEAN_10025261	scaffold41	25345	28617	-	1041	-	-	2OG-FeII_Oxy
Eri022257	63.8528	29.7921	1.09739	0.000331634	0.00613834	ERIdvaD_GLEAN_10025302	scaffold41	540775	543674	-	1254	-	-	-
Eri022285	717.178	499.601	0.521698	0.000308905	0.00580611	ERIdvaD_GLEAN_10025328	scaffold41	977836	983673	+	3066	-	-	-
Eri022399	418.063	187.246	1.15737	4.96682e-10	4.24844e-08	ERIdvaD_GLEAN_10013806	scaffold415	517082	517711	-	630	-	-	-
Eri022403	391.33	220.044	0.830803	1.0226e-08	6.75858e-07	ERIdvaD_GLEAN_10013810	scaffold415	569523	571262	+	1131	-	-	-
Eri022426	25.356	6.69823	1.92746	0.00187789	0.0249835	ERIdvaD_GLEAN_10005658	scaffold417	154275	155780	+	864	-	-	-
Eri022447	177.863	112.251	0.66483	0.00173676	0.0234938	ERIdvaD_GLEAN_10008502	scaffold421	94771	96100	-	768	-	-	RRM_1
Eri022479	850.51	617.105	0.46306	0.00049892	0.00859339	ERIdvaD_GLEAN_10015017	scaffold422	29106	30482	+	711	-	-	Response_reg
Eri022511	130.696	76.0168	0.784677	0.00047295	0.00819914	ERIdvaD_GLEAN_10015043	scaffold422	350014	350646	-	633	-	-	Pkinase
Eri022546	10.3709	0.617381	4.04001	0.00168365	0.0229277	CUFF252.206.1	scaffold422	734612	736757	-	369	-	-	-
Eri022732	460.452	256.2	0.846599	5.19412e-06	0.000177953	ERIdvaD_GLEAN_10004189	scaffold433	92145	95227	+	1014	-	-	-
Eri022800	133.08	84.7861	0.651811	0.0017461	0.0235957	CUFF255.140.1	scaffold435	828931	837539	-	1755	-	-	-
Eri022830	149.11	83.0345	0.843009	4.21973e-05	0.0010784	ERIdvaD_GLEAN_10001114	scaffold436	64094	66417	-	1260	-	-	-
Eri022881	70.1361	37.2185	0.917775	0.00169869	0.02306	ERIdvaD_GLEAN_10003851	scaffold44	147151	149460	+	1389	-	-	UDPGT
Eri022925	100.205	59.52	0.750004	0.00310943	0.0371403	CUFF257.75.2	scaffold4427	1567	2914	+	570	-	-	-
Eri022976	71.9914	32.6447	1.14336	0.000224231	0.0044186	ERIdvaD_GLEAN_10000450	scaffold4448	15024	16090	-	363	-	-	-
Eri023013	926.002	605.482	0.612599	5.42949e-05	0.00133198	ERIdvaD_GLEAN_10021771	scaffold445	540203	542208	+	969	-	-	-
Eri023053	296.852	217.561	0.449674	0.00336952	0.0394436	ERIdvaD_GLEAN_10021804	scaffold445	1217089	1217862	+	774	-	-	bZIP_2
Eri023100	354.913	252.43	0.493228	0.00144643	0.0202719	ERIdvaD_GLEAN_10008549	scaffold448	15086	17523	-	993	-	-	2-Hacid_dh_C
Eri023139	612.946	316.567	0.953331	1.54865e-12	1.94972e-10	ERIdvaD_GLEAN_10020942	scaffold449	713371	717396	+	1710	-	-	HSP70
Eri023171	433.847	277.043	0.645872	3.46302e-05	0.00090781	ERIdvaD_GLEAN_10020972	scaffold449	1174445	1175423	+	561	-	-	-
Eri023200	185.352	102.63	0.852685	0.00194488	0.0257062	ERIdvaD_GLEAN_10012799	scaffold451	567330	576302	-	4191	-	-	Kinesin
Eri023232	208.314	140.231	0.571786	0.003388	0.0396064	ERIdvaD_GLEAN_10023662	scaffold452	807113	811821	+	1614	-	-	-
Eri023370	2018.15	1088.66	0.890592	3.63527e-10	3.24204e-08	ERIdvaD_GLEAN_10019984	scaffold455	981270	983726	-	1503	-	-	HMG_box
Eri023384	617.05	296.521	1.05776	1.95722e-08	1.23362e-06	ERIdvaD_GLEAN_10004208	scaffold456	120998	123933	-	1497	-	-	Cyclin_C
Eri023399	265.307	113.121	1.23068	1.20101e-12	1.55069e-10	ERIdvaD_GLEAN_10002465	scaffold458	85887	88215	-	1539	-	-	WRKY
Eri023423	181.192	126.3	0.520379	0.00367022	0.042124	ERIdvaD_GLEAN_10028524	scaffold46	197196	201270	-	1164	-	-	Pkinase_Tyr
Eri023425	66.5679	37.3916	0.832265	0.00393637	0.0445277	ERIdvaD_GLEAN_10028526	scaffold46	233965	239067	+	4020	-	-	SNF2_N
Eri023447	407.7	238.636	0.774047	2.1442e-05	0.000606175	ERIdvaD_GLEAN_10028549	scaffold46	738365	740856	-	1638	-	-	-
Eri023463	931.086	598.497	0.637584	3.32154e-06	0.000120985	ERIdvaD_GLEAN_10028560	scaffold46	1142089	1143916	+	999	-	-	AP2
Eri023511	365.007	199.452	0.871679	0.00150353	0.0209279	ERIdvaD_GLEAN_10028602	scaffold46	2095532	2095819	-	288	-	-	-
Eri023513	821.251	572.511	0.520208	0.000306258	0.00576261	ERIdvaD_GLEAN_10028604	scaffold46	2122939	2125712	+	1053	-	-	-
Eri023529	528.458	215.554	1.2929	1.03037e-19	2.99612e-17	ERIdvaD_GLEAN_10003170	scaffold461	16281	18030	-	1008	-	-	WRKY
Eri023530	523.731	168.285	1.63798	1.83872e-27	1.15682e-24	ERIdvaD_GLEAN_10003171	scaffold461	26511	28318	-	1038	-	-	WRKY
Eri023532	176.819	109.196	0.694491	0.00102244	0.0153291	ERIdvaD_GLEAN_10003173	scaffold461	52455	53278	-	648	-	-	-
Eri023629	696.978	335.155	1.05513	4.09143e-10	3.57514e-08	CUFF265.44.1	scaffold466	287954	288464	+	201	-	-	-
Eri023630	3424.86	888.479	1.94657	0.000119352	0.00262052	ERIdvaD_GLEAN_10008066	scaffold466	288690	289225	+	345	-	-	-
Eri023641	549.785	412.615	0.413531	0.00121627	0.0175654	ERIdvaD_GLEAN_10023106	scaffold467	6827	9507	-	1170	-	-	Sugar_tr
Eri023652	148.273	90.7152	0.708243	0.00304079	0.0365603	ERIdvaD_GLEAN_10023116	scaffold467	230788	235287	-	2697	-	-	-
Eri023740	2119.9	1681.4	0.33402	0.0026272	0.0325722	ERIdvaD_GLEAN_10023192	scaffold467	978187	981131	-	1131	-	-	Epimerase
Eri023770	933.444	580.726	0.684274	1.05322e-07	5.64155e-06	ERIdvaD_GLEAN_10023218	scaffold467	1208854	1211827	+	651	-	-	SSXT
Eri023771	124.559	60.1741	1.04854	0.000178575	0.00366068	ERIdvaD_GLEAN_10023219	scaffold467	1212654	1212947	-	294	-	-	-
Eri023786	566.971	407.269	0.476259	0.00128794	0.0184236	ERIdvaD_GLEAN_10023233	scaffold467	1355467	1358133	+	1119	-	-	Beta_elim_lyase
Eri023852	171.136	102.147	0.746068	0.000216209	0.00428738	ERIdvaD_GLEAN_10019496	scaffold468	1125456	1128100	+	1899	-	-	Exo70
Eri023863	43.2112	8.82474	2.29045	4.35238e-06	0.000152435	ERIdvaD_GLEAN_10003123	scaffold47	86375	87233	+	480	-	-	-
Eri023965	16.0367	3.4605	2.21156	0.00271296	0.0333843	ERIdvaD_GLEAN_10032149	scaffold472	896429	897948	+	774	-	-	AP2
Eri023982	148.55	71.0611	1.06194	3.7617e-06	0.000134748	ERIdvaD_GLEAN_10032165	scaffold472	1051490	1052666	+	423	-	-	-
Eri023993	321.01	221.165	0.537959	0.00239932	0.0303321	ERIdvaD_GLEAN_10032177	scaffold472	1161828	1162363	+	441	-	-	-
Eri023997	1192.11	782.571	0.607158	4.0603e-05	0.00104305	ERIdvaD_GLEAN_10032181	scaffold472	1186819	1188683	+	798	-	-	AP2
Eri024016	402.355	263.924	0.607834	4.60708e-05	0.00116025	ERIdvaD_GLEAN_10032197	scaffold472	1352149	1354960	+	945	-	-	-
Eri024026	85.5424	48.1907	0.828756	0.00150067	0.0208965	ERIdvaD_GLEAN_10032205	scaffold472	1434565	1435659	-	1095	-	-	Pkinase
Eri024036	595.42	311.408	0.934555	1.22654e-06	5.07677e-05	ERIdvaD_GLEAN_10032215	scaffold472	1546688	1547680	-	993	-	-	-
Eri024047	939.345	651.564	0.527658	0.00024269	0.00472582	ERIdvaD_GLEAN_10032222	scaffold472	1648524	1651900	+	726	-	-	-
Eri024062	123.127	43.4241	1.49895	5.12296e-07	2.32029e-05	ERIdvaD_GLEAN_10032234	scaffold472	1750415	1751933	+	768	-	-	-
Eri024081	1658.42	1228.44	0.43291	0.000181178	0.00370307	ERIdvaD_GLEAN_10032249	scaffold472	1912013	1913794	+	1782	-	-	-
Eri024128	877.002	632.457	0.472047	5.28642e-05	0.00130196	ERIdvaD_GLEAN_10032294	scaffold472	2334809	2339826	-	3090	-	-	JmjC
Eri024135	83.5553	34.5763	1.26933	0.000202047	0.00405771	ERIdvaD_GLEAN_10032300	scaffold472	2409867	2411432	-	1566	-	-	NB-ARC
Eri024136	40.0579	15.1933	1.39939	0.000557778	0.00942745	ERIdvaD_GLEAN_10032301	scaffold472	2412782	2414827	-	2046	-	-	-
Eri024142	143.595	72.0971	0.992236	0.000288907	0.00548084	ERIdvaD_GLEAN_10032307	scaffold472	2450306	2451136	-	339	-	-	-
Eri024173	73.2218	28.1055	1.37737	1.3767e-05	0.00041678	ERIdvaD_GLEAN_10015736	scaffold473	59367	60008	+	642	-	-	-
Eri024195	994.814	758.944	0.390071	0.00138927	0.0196215	ERIdvaD_GLEAN_10015754	scaffold473	489125	491420	-	1332	-	-	p450
Eri024280	104.816	54.6497	0.943413	0.00139054	0.0196315	ERIdvaD_GLEAN_10015433	scaffold475	588534	591230	+	927	-	-	-
Eri024291	492.135	272.947	0.850995	2.11561e-08	1.32861e-06	ERIdvaD_GLEAN_10015443	scaffold475	786211	787650	-	1041	-	-	-
Eri024297	162.281	98.7752	0.718641	0.000696995	0.0112701	ERIdvaD_GLEAN_10006235	scaffold476	213661	214845	-	1185	-	-	U-box
Eri024310	718.932	517.328	0.474557	0.000871712	0.013436	ERIdvaD_GLEAN_10006175	scaffold477	176400	179291	+	1041	-	-	AOX
Eri024356	191.798	122.351	0.646828	0.000435187	0.00767131	ERIdvaD_GLEAN_10029937	scaffold478	595510	596325	-	573	-	-	-
Eri024369	492.869	320.706	0.621005	0.000232971	0.00456742	ERIdvaD_GLEAN_10029950	scaffold478	795813	798678	-	1206	-	-	-
Eri024372	568.763	420.26	0.436833	0.000385746	0.00694122	ERIdvaD_GLEAN_10029953	scaffold478	853949	857524	-	2115	-	-	-
Eri024396	311.212	151.416	1.03659	1.01489e-06	4.29844e-05	CUFF272.171.1	scaffold478	1586794	1587872	+	432	-	-	-
Eri024398	70.7655	5.09944	3.80087	7.0395e-15	1.21794e-12	CUFF272.179.1	scaffold478	1649401	1650003	+	426	-	-	-
Eri024401	619.096	188.199	1.71683	1.67327e-10	1.57767e-08	CUFF272.186.1	scaffold478	1722714	1724295	-	288	-	-	-
Eri024445	233.862	150.242	0.641334	0.00281596	0.0344435	ERIdvaD_GLEAN_10030009	scaffold478	2286893	2290850	-	1305	-	-	-
Eri024530	601.154	430.284	0.482829	0.00140822	0.0198488	CUFF273.120.1	scaffold48	837562	842346	+	2703	-	-	DUF659
Eri024547	821.33	445.917	0.880748	2.62488e-08	1.60759e-06	ERIdvaD_GLEAN_10023768	scaffold48	1026994	1027781	+	408	-	-	bZIP_1
Eri024654	158.82	98.3837	0.688748	0.000756124	0.011996	ERIdvaD_GLEAN_10007913	scaffold486	225557	226809	-	726	-	-	-
Eri024693	4475.62	3537.86	0.339092	0.00210524	0.0273145	ERIdvaD_GLEAN_10016737	scaffold487	260864	264163	-	1740	-	-	-
Eri024698	2177.42	1470.19	0.566702	7.16071e-09	4.95564e-07	ERIdvaD_GLEAN_10016743	scaffold487	296719	298135	+	915	-	-	-
Eri024704	564.098	415.13	0.442769	0.00105086	0.0156804	ERIdvaD_GLEAN_10016749	scaffold487	345770	351135	+	1713	-	-	-
Eri024724	65.3802	27.404	1.24879	0.00037276	0.00674261	ERIdvaD_GLEAN_10016769	scaffold487	537367	538191	-	825	-	-	-
Eri024827	34.641	0.644113	5.76964	1.88499e-07	9.49439e-06	CUFF277.101.1	scaffold489	681439	681953	-	318	-	-	-
Eri024828	45.3349	18.9529	1.25696	0.00145914	0.0204167	ERIdvaD_GLEAN_10027940	scaffold489	714630	717072	+	966	-	-	WRKY
Eri024829	473.184	321.87	0.556097	2.95106e-05	0.000792208	ERIdvaD_GLEAN_10027941	scaffold489	734654	737793	+	1392	-	-	-
Eri024855	258.074	97.469	1.40276	8.11523e-14	1.2052e-11	ERIdvaD_GLEAN_10027961	scaffold489	1141820	1144354	-	1965	-	-	HSP70
Eri024862	135.228	80.1818	0.754251	0.000330128	0.00612845	CUFF277.153.1	scaffold489	1271586	1274521	-	1272	-	-	Tub
Eri025020	2424.57	1743.05	0.475866	4.44722e-06	0.000155285	ERIdvaD_GLEAN_10003759	scaffold494	23765	24827	-	768	-	-	-
Eri025042	476.39	324.426	0.553811	8.00374e-05	0.00186878	ERIdvaD_GLEAN_10008380	scaffold495	59795	61572	+	936	-	-	-
Eri025047	256.64	151.263	0.762352	0.000147298	0.00312504	ERIdvaD_GLEAN_10008386	scaffold495	88218	91545	+	1791	-	-	-
Eri025151	811.256	424.05	0.935945	1.38796e-14	2.32017e-12	ERIdvaD_GLEAN_10024375	scaffold499	495913	498181	-	1128	-	-	-
Eri025190	645.347	396.828	0.70115	3.06471e-07	1.46273e-05	ERIdvaD_GLEAN_10024413	scaffold499	837485	839237	-	1251	-	-	-
Eri025204	29.3534	6.61232	2.14206	6.06113e-05	0.00146462	ERIdvaD_GLEAN_10024428	scaffold499	935259	938228	-	2970	-	-	LRRNT_2
Eri025217	1202	858.037	0.486368	2.4839e-05	0.000681604	ERIdvaD_GLEAN_10024434	scaffold499	1056683	1061017	+	2262	-	-	-
Eri025247	500.442	357.536	0.48538	0.000223999	0.00441655	ERIdvaD_GLEAN_10024465	scaffold499	1264132	1266769	+	1704	-	-	-
Eri025279	223.306	128.304	0.80022	6.41713e-05	0.00153989	ERIdvaD_GLEAN_10024496	scaffold499	1422579	1423852	+	591	-	-	-
Eri025315	24.3076	3.49108	2.8	2.38636e-05	0.000659019	ERIdvaD_GLEAN_10032814	scaffold5	393511	395667	-	1725	-	-	AMP-binding
Eri025356	959.64	689.893	0.475497	0.000127739	0.00278172	ERIdvaD_GLEAN_10032853	scaffold5	1060680	1063940	+	1278	-	-	TCP
Eri025370	987.599	692.539	0.511402	7.26282e-05	0.00171781	ERIdvaD_GLEAN_10032867	scaffold5	1202996	1204160	+	969	-	-	-
Eri025424	194.877	88.6035	1.13606	2.67576e-06	0.00010097	ERIdvaD_GLEAN_10032925	scaffold5	1712463	1716028	-	1851	-	-	Lipase_3
Eri025427	8917.91	4485.48	0.991384	5.23732e-19	1.41584e-16	ERIdvaD_GLEAN_10032928	scaffold5	1723126	1725858	-	1845	-	-	Lipase_3
Eri025429	613.849	448.305	0.452308	0.00077623	0.0122257	ERIdvaD_GLEAN_10032930	scaffold5	1737798	1740498	-	684	-	-	Response_reg
Eri025472	533.353	348.121	0.615728	4.37475e-06	0.000152908	ERIdvaD_GLEAN_10032970	scaffold5	2151843	2157115	-	2604	-	-	-
Eri025510	166.567	111.745	0.577331	0.0029262	0.035466	ERIdvaD_GLEAN_10033009	scaffold5	2618627	2621697	-	2466	-	-	NB-ARC
Eri025550	301.072	166.901	0.852032	2.99717e-07	1.43247e-05	ERIdvaD_GLEAN_10033039	scaffold5	3024956	3029916	-	2283	-	-	-
Eri025562	341.298	220.087	0.632731	0.000183533	0.00374678	ERIdvaD_GLEAN_10033053	scaffold5	3215050	3216504	-	1455	-	-	GTP_EFTU
Eri025779	185.093	118.601	0.643258	0.000583135	0.00975737	ERIdvaD_GLEAN_10021076	scaffold505	362133	365276	-	699	-	-	-
Eri025837	213.368	110.999	0.944354	1.84225e-06	7.24401e-05	ERIdvaD_GLEAN_10021128	scaffold505	1044973	1051107	-	2166	-	-	ABC_tran
Eri025858	825.614	643.257	0.360489	0.00173121	0.0234279	ERIdvaD_GLEAN_10023842	scaffold506	109681	114775	-	2421	-	-	Na_H_Exchanger
Eri025945	952.801	192.436	2.30714	5.53256e-51	2.7349e-47	ERIdvaD_GLEAN_10013243	scaffold507	454758	464620	-	1809	-	-	ATP-synt_ab
Eri025953	23.6438	7.91967	1.57652	0.00327101	0.0385907	CUFF289.30.1	scaffold508	47387	50805	-	3051	-	-	LRRNT_2
Eri026054	138.407	84.1821	0.718576	0.000479172	0.00829039	ERIdvaD_GLEAN_10011175	scaffold510	264197	266490	+	1020	-	-	-
Eri026071	1032.04	727.565	0.504611	0.000551575	0.00935137	ERIdvaD_GLEAN_10011190	scaffold510	496118	498582	-	1371	-	-	p450
Eri026098	2095.96	1481.08	0.500649	0.000448634	0.00786428	ERIdvaD_GLEAN_10018966	scaffold511	128272	129063	+	792	-	-	-
Eri026105	320.28	226.828	0.499184	0.00210126	0.0272911	ERIdvaD_GLEAN_10018973	scaffold511	240964	241945	+	474	-	-	efhand
Eri026112	50.6557	20.5066	1.30744	0.00409305	0.045673	ERIdvaD_GLEAN_10018980	scaffold511	323838	326046	+	1125	-	-	WRKY
Eri026132	38.3434	7.6091	2.33412	1.42005e-05	0.000428404	ERIdvaD_GLEAN_10018999	scaffold511	530939	532480	-	897	-	-	-
Eri026206	887.766	605.274	0.552786	1.77938e-06	7.05383e-05	ERIdvaD_GLEAN_10011053	scaffold516	508069	510980	-	1533	-	-	-
Eri026289	241.046	61.0628	1.98124	3.46913e-13	4.8017e-11	ERIdvaD_GLEAN_10026567	scaffold517	1228804	1230258	-	747	-	-	Thaumatin
Eri026330	112.435	63.6114	0.823331	0.000734043	0.0117484	ERIdvaD_GLEAN_10015208	scaffold519	133167	135795	+	1065	-	-	2OG-FeII_Oxy
Eri026351	854.204	555.993	0.620457	4.45021e-05	0.00112649	ERIdvaD_GLEAN_10015225	scaffold519	597331	604815	+	4356	-	-	ABC2_membrane
Eri026375	620.009	408.762	0.60126	1.47202e-06	5.99252e-05	ERIdvaD_GLEAN_10019826	scaffold520	87653	91318	+	1539	-	-	Glycos_transf_1
Eri026400	1807.16	1228.31	0.556652	1.33284e-06	5.47095e-05	ERIdvaD_GLEAN_10019852	scaffold520	480712	482694	+	1425	-	-	Tubulin
Eri026458	132.785	84.5843	0.649669	0.00448097	0.0490525	ERIdvaD_GLEAN_10022945	scaffold521	231724	235389	+	2214	-	-	-
Eri026486	113.222	53.2621	1.08936	0.000163163	0.0034032	ERIdvaD_GLEAN_10022973	scaffold521	829911	835103	-	2607	-	-	Pkinase
Eri026520	952.993	633.992	0.588387	7.27877e-07	3.16019e-05	ERIdvaD_GLEAN_10005072	scaffold522	234202	237564	-	2085	-	-	AAA
Eri026533	193.843	136.807	0.501654	0.00435206	0.0478533	ERIdvaD_GLEAN_10004424	scaffold525	40322	42949	+	1062	-	-	-
Eri026590	145.824	72.7522	1.00322	4.04729e-06	0.000143934	ERIdvaD_GLEAN_10015107	scaffold527	369432	373299	-	2553	-	-	Lipoxygenase
Eri026622	1940.8	1402.99	0.468143	0.000195139	0.00394185	CUFF296.189.2	scaffold527	667986	671416	-	1668	-	-	HMA
Eri026677	251.634	66.9754	1.909	1.26315e-15	2.36263e-13	ERIdvaD_GLEAN_10006059	scaffold528	276442	291905	-	2304	-	-	-
Eri026685	86.9314	49.997	0.796247	0.00193666	0.0256072	ERIdvaD_GLEAN_10006644	scaffold529	58834	61730	-	687	-	-	-
Eri026813	2562.18	1450.25	0.820884	3.25137e-05	0.000862785	ERIdvaD_GLEAN_10007272	scaffold534	81286	81900	-	615	-	-	-
Eri026861	25.0201	7.91967	1.66301	0.00319928	0.0380298	ERIdvaD_GLEAN_10001765	scaffold538	60450	64960	-	1986	-	-	Pkinase
Eri026891	462.694	311.919	0.567921	0.000135715	0.0029223	ERIdvaD_GLEAN_10018353	scaffold539	571775	572835	-	819	-	-	WRKY
Eri027007	425.918	318.68	0.418245	0.00351978	0.0407478	ERIdvaD_GLEAN_10030404	scaffold54	1575818	1579253	+	780	-	-	-
Eri027021	802.925	560.48	0.519134	0.000703709	0.0113628	ERIdvaD_GLEAN_10030411	scaffold54	1987740	1995468	+	3027	-	-	Pkinase
Eri027065	1495.68	1121.62	0.415395	0.00253193	0.0316518	ERIdvaD_GLEAN_10030451	scaffold54	2510995	2517175	+	2898	-	-	-
Eri027074	150.925	96.1254	0.649036	0.00190026	0.0251934	ERIdvaD_GLEAN_10005166	scaffold540	184821	186086	+	1266	-	-	Pkinase
Eri027143	142.639	88.4498	0.691374	0.00399658	0.0449015	ERIdvaD_GLEAN_10016477	scaffold548	272353	275515	+	2145	-	-	-
Eri027183	114.484	23.1409	2.30171	2.75336e-08	1.67737e-06	ERIdvaD_GLEAN_10019415	scaffold549	272420	274648	-	270	-	-	-
Eri027206	26.1212	5.30308	2.28655	0.000188426	0.00383276	ERIdvaD_GLEAN_10019436	scaffold549	788502	789464	-	963	-	-	-
Eri027316	62.1417	27.744	1.16669	0.000312452	0.00585903	CUFF305.164.1	scaffold55	1965535	1972479	-	2061	-	-	NB-ARC
Eri027377	2297.86	1443.03	0.670798	1.48663e-06	6.03072e-05	ERIdvaD_GLEAN_10012239	scaffold553	594505	595540	+	423	-	-	-
Eri027417	650.883	453.598	0.520806	0.000414909	0.00736989	ERIdvaD_GLEAN_10020777	scaffold556	379555	385476	-	3090	-	-	-
Eri027441	468.05	351.469	0.413526	0.00220589	0.0283229	ERIdvaD_GLEAN_10020794	scaffold556	754362	757439	-	1071	-	-	HLH
Eri027456	420.019	306.016	0.456028	0.00398191	0.0448231	ERIdvaD_GLEAN_10020807	scaffold556	933084	935034	-	912	-	-	Pkinase
Eri027477	113.862	68.8552	0.726042	0.00121808	0.01758	ERIdvaD_GLEAN_10003714	scaffold557	52972	56532	+	2922	-	-	Pkinase
Eri027500	272.272	157.642	0.78984	0.00113596	0.0166841	ERIdvaD_GLEAN_10024198	scaffold56	171202	176917	-	3612	-	-	Pkinase
Eri027567	169.202	56.617	1.57817	1.37454e-12	1.74865e-10	ERIdvaD_GLEAN_10024263	scaffold56	1365523	1367244	-	1209	-	-	-
Eri027570	228.899	95.5748	1.25924	1.35208e-10	1.29243e-08	ERIdvaD_GLEAN_10024266	scaffold56	1397983	1400594	+	1317	-	-	-
Eri027594	389.755	227.386	0.776817	1.42863e-07	7.35639e-06	ERIdvaD_GLEAN_10002093	scaffold561	70246	73073	+	1962	-	-	HSP70
Eri027671	1139.32	802.673	0.50513	0.00196885	0.0259437	ERIdvaD_GLEAN_10026661	scaffold562	1112890	1122898	-	3792	-	-	-
Eri027701	103.017	58.5175	0.816483	0.000885642	0.0135902	ERIdvaD_GLEAN_10026690	scaffold562	1466234	1470055	+	1590	-	-	MFS_1
Eri027797	357.431	123.384	1.53438	4.52563e-16	8.94859e-14	ERIdvaD_GLEAN_10020562	scaffold564	432808	434590	+	1059	-	-	Lipase_3
Eri027803	228.141	125.056	0.863977	0.00012055	0.00264346	ERIdvaD_GLEAN_10020568	scaffold564	485311	491330	+	546	-	-	-
Eri027825	254.683	108.27	1.23499	1.19053e-06	4.95738e-05	ERIdvaD_GLEAN_10020587	scaffold564	673774	680470	+	3081	-	-	-
Eri027849	452.56	149.613	1.59585	2.55695e-19	7.19336e-17	ERIdvaD_GLEAN_10020605	scaffold564	940031	941690	-	1332	-	-	p450
Eri027900	1226.85	887.135	0.468028	3.4892e-05	0.000913289	ERIdvaD_GLEAN_10007391	scaffold565	408166	411642	+	1386	-	-	-
Eri027902	542.736	386.775	0.488247	0.000341765	0.00628046	ERIdvaD_GLEAN_10003545	scaffold566	10987	13315	+	1620	-	-	FAD_binding_4
Eri027903	303.757	151.799	0.999666	9.10114e-09	6.10323e-07	ERIdvaD_GLEAN_10003546	scaffold566	28565	30169	+	1605	-	-	FAD_binding_4
Eri028014	895.305	702.494	0.349377	0.00418369	0.0464189	ERIdvaD_GLEAN_10013005	scaffold570	624321	628347	-	1194	-	-	Galactosyl_T
Eri028022	157.542	99.4851	0.664868	0.00208799	0.0271518	CUFF314.8.1	scaffold573	3147	6878	+	2856	-	-	TIR
Eri028042	198.554	102.5	0.952349	1.49139e-06	6.04292e-05	ERIdvaD_GLEAN_10017580	scaffold574	182687	183988	+	654	-	-	-
Eri028114	112.083	58.0867	0.948906	0.000144692	0.00308488	ERIdvaD_GLEAN_10017644	scaffold574	873326	874689	-	1290	-	-	UDPGT
Eri028140	21.7886	3.7692	2.52378	0.000117002	0.00258202	ERIdvaD_GLEAN_10005343	scaffold575	138201	139589	+	1389	-	-	-
Eri028161	194.467	111.501	0.802579	2.33498e-05	0.000648454	ERIdvaD_GLEAN_10006219	scaffold576	170835	175321	+	1569	-	-	-
Eri028176	1127.56	810.127	0.477163	1.94356e-05	0.000562316	ERIdvaD_GLEAN_10000241	scaffold5779	2427	5598	-	2046	-	-	ABC_tran
Eri028185	205.326	124.775	0.720329	0.00126902	0.018198	ERIdvaD_GLEAN_10005785	scaffold578	191956	195093	+	762	-	-	-
Eri028226	378.86	211.809	0.839426	2.80237e-07	1.34933e-05	ERIdvaD_GLEAN_10013260	scaffold58	141359	141829	+	471	-	-	-
Eri028240	162.007	96.536	0.744949	0.000330574	0.00613014	ERIdvaD_GLEAN_10013275	scaffold58	226679	230085	+	1443	-	-	HhH-GPD
Eri028321	61.904	13.2082	2.23674	2.61505e-07	1.27269e-05	CUFF317.66.2	scaffold585	95720	98545	-	561	-	-	-
Eri028351	196.256	134.754	0.542831	0.00264064	0.0327154	ERIdvaD_GLEAN_10011087	scaffold585	429498	431585	+	1116	-	-	-
Eri028368	921.796	644.739	0.515074	0.00266315	0.0329001	ERIdvaD_GLEAN_10011104	scaffold585	583298	584092	+	795	-	-	-
Eri028433	298.057	216.314	0.462394	0.00262424	0.0325588	ERIdvaD_GLEAN_10005521	scaffold587	264953	268108	+	1197	-	-	PP2C
Eri028461	441.389	312.182	0.49889	0.000483842	0.00835865	ERIdvaD_GLEAN_10014308	scaffold589	300546	304343	+	1668	-	-	p450
Eri028479	172.859	114.04	0.601638	0.00305888	0.0367267	CUFF319.81.2	scaffold589	764817	769672	-	2211	-	-	-
Eri028690	78.6339	34.229	1.20235	0.00246457	0.0309939	ERIdvaD_GLEAN_10016041	scaffold60	597194	602406	+	3183	-	-	U-box
Eri028704	270.15	189.615	0.511655	0.00166549	0.0227341	ERIdvaD_GLEAN_10016050	scaffold60	836961	856523	-	4425	-	-	-
Eri028706	86.9223	47.2035	0.87607	0.00249881	0.0313422	ERIdvaD_GLEAN_10016647	scaffold600	19317	20593	-	945	-	-	-
Eri028707	871.589	573.856	0.602106	4.56134e-05	0.00114957	ERIdvaD_GLEAN_10016648	scaffold600	34903	36065	-	1062	-	-	-
Eri028737	77.0827	36.0193	1.09543	0.000148429	0.00314711	ERIdvaD_GLEAN_10016675	scaffold600	588064	588456	-	294	-	-	-
Eri028814	139.059	61.2824	1.18387	5.86074e-07	2.59334e-05	ERIdvaD_GLEAN_10017739	scaffold601	695675	699078	+	3063	-	-	Pkinase
Eri028815	125.08	69.246	0.854661	0.000127971	0.00278326	CUFF323.168.1	scaffold601	708036	709783	+	765	-	-	Pkinase
Eri028825	147.183	87.403	0.751377	0.00353417	0.0408485	ERIdvaD_GLEAN_10017749	scaffold601	810677	811262	-	489	-	-	-
Eri028826	95.0217	43.4457	1.12804	1.79028e-05	0.000521457	ERIdvaD_GLEAN_10017750	scaffold601	813632	816750	-	1083	-	-	Pkinase
Eri028864	164.479	106.498	0.626279	0.00112439	0.0165493	ERIdvaD_GLEAN_10006296	scaffold602	212038	213971	+	1185	-	-	-
Eri028883	82.744	37.643	1.13057	0.000205251	0.0041125	ERIdvaD_GLEAN_10002968	scaffold603	71582	74159	+	1665	-	-	-
Eri028922	910.485	633.571	0.522662	7.8021e-05	0.00182911	ERIdvaD_GLEAN_10020993	scaffold605	330468	332443	+	687	-	-	-
Eri028987	723.199	533.803	0.437784	0.00142194	0.0200095	ERIdvaD_GLEAN_10001912	scaffold606	65688	70474	+	1404	-	-	-
Eri028991	851.512	585.379	0.540055	0.000189632	0.00385085	ERIdvaD_GLEAN_10021711	scaffold607	57591	57938	-	348	-	-	-
Eri029074	25.9846	6.98019	1.89716	0.000673858	0.0109729	ERIdvaD_GLEAN_10030485	scaffold61	1056114	1056812	-	699	-	-	PPR
Eri029095	22.8362	3.78448	2.58903	5.31146e-05	0.0013072	ERIdvaD_GLEAN_10030502	scaffold61	1751022	1752817	-	1386	-	-	p450
Eri029096	403.455	286.489	0.493755	0.000664584	0.0108423	ERIdvaD_GLEAN_10030503	scaffold61	1787336	1792270	-	2721	-	-	Lipoxygenase
Eri029190	1135.17	876.612	0.37271	0.000837881	0.0129898	ERIdvaD_GLEAN_10021298	scaffold611	34239	35321	-	993	-	-	GATA
Eri029215	95.6888	53.9565	0.825952	0.00302258	0.0363729	ERIdvaD_GLEAN_10021317	scaffold611	333539	335182	+	960	-	-	Abhydrolase_1
Eri029241	41.6302	17.7029	1.23499	0.0025016	0.031352	CUFF327.167.1	scaffold611	605683	607881	+	1491	-	-	AAA
Eri029245	186.511	100.188	0.893904	1.5178e-05	0.000453154	ERIdvaD_GLEAN_10021338	scaffold611	648533	651321	+	1512	-	-	AAA
Eri029272	929.734	603.636	0.623022	4.98072e-08	2.85344e-06	ERIdvaD_GLEAN_10021361	scaffold611	915735	916691	-	957	-	-	ZF-HD_dimer
Eri029300	194.1	125.237	0.632154	0.00223382	0.0285967	ERIdvaD_GLEAN_10000508	scaffold612	12584	12814	-	231	-	-	-
Eri029315	454.731	335.619	0.438467	0.00179509	0.0241038	ERIdvaD_GLEAN_10011469	scaffold615	258003	259004	-	1002	-	-	Hexapep
Eri029341	103.594	57.6818	0.842112	0.00352601	0.0407925	ERIdvaD_GLEAN_10007998	scaffold617	79873	97998	+	1500	-	-	p450
Eri029397	20.8362	1.3188	4.02356	1.87569e-05	0.000544501	CUFF328.145.1	scaffold618	477958	478749	+	321	-	-	-
Eri029427	804.902	607.275	0.406212	0.00058403	0.00976761	ERIdvaD_GLEAN_10025687	scaffold618	1110737	1111826	-	996	-	-	GATA
Eri029466	62.0911	23.197	1.41784	2.08822e-05	0.000597179	ERIdvaD_GLEAN_10018001	scaffold619	3319	6965	+	1080	-	-	PfkB
Eri029467	159.476	85.2407	0.904887	0.000189762	0.00385123	ERIdvaD_GLEAN_10018002	scaffold619	9764	12784	-	3021	-	-	C2
Eri029481	305.347	67.7335	2.16875	3.15622e-20	1.00197e-17	ERIdvaD_GLEAN_10018013	scaffold619	204063	205106	+	624	-	-	-
Eri029486	1739.55	1218.97	0.51302	2.04868e-05	0.000586356	ERIdvaD_GLEAN_10018018	scaffold619	257645	262160	+	1731	-	-	-
Eri029557	57.8586	29.6622	0.961955	0.0032931	0.0387984	ERIdvaD_GLEAN_10016070	scaffold620	555943	557170	+	549	-	-	-
Eri029581	162.234	99.9309	0.70018	0.00247742	0.0311145	ERIdvaD_GLEAN_10007033	scaffold622	93869	95248	-	1380	-	-	p450
Eri029675	441.709	244.021	0.854713	0.000205665	0.00411842	ERIdvaD_GLEAN_10028485	scaffold624	1648178	1649655	+	645	-	-	-
Eri029755	115.85	66.9475	0.789598	0.000861917	0.0133028	ERIdvaD_GLEAN_10009566	scaffold629	63141	63989	-	849	-	-	-
Eri029916	439.94	288.937	0.607798	0.000318774	0.00596568	CUFF332.198.1	scaffold635	920849	924231	+	2475	-	-	NB-ARC
Eri029918	329.88	235.079	0.488375	0.00292108	0.0354163	ERIdvaD_GLEAN_10026410	scaffold635	949279	952491	+	2475	-	-	NB-ARC
Eri029941	290.028	201.887	0.522544	0.000994539	0.0149691	ERIdvaD_GLEAN_10026429	scaffold635	1206683	1210133	+	585	-	-	Myb_DNA-binding
Eri029962	81.6449	14.8292	2.45765	4.78317e-12	5.54292e-10	ERIdvaD_GLEAN_10026447	scaffold635	1377747	1378079	-	333	-	-	-
Eri030001	136.23	79.8548	0.774144	0.000735757	0.011765	ERIdvaD_GLEAN_10026484	scaffold635	1717825	1718235	+	411	-	-	-
Eri030054	70.3719	35.0781	1.00308	0.000909236	0.0139087	ERIdvaD_GLEAN_10023306	scaffold638	375907	377120	+	600	-	-	-
Eri030103	204.874	124.45	0.717258	0.0004221	0.00748255	ERIdvaD_GLEAN_10023340	scaffold638	1247340	1248565	-	732	-	-	-
Eri030114	203.795	121.624	0.743465	0.000589675	0.00984693	ERIdvaD_GLEAN_10023350	scaffold638	1392820	1394496	-	543	-	-	-
Eri030257	150.409	90.3661	0.736449	0.000382506	0.00689322	ERIdvaD_GLEAN_10033905	scaffold64	1190173	1196501	-	3591	-	-	-
Eri030265	2798.46	1621.79	0.787176	3.94893e-09	2.91976e-07	ERIdvaD_GLEAN_10033913	scaffold64	1324313	1331037	-	3126	-	-	-
Eri030294	874.923	628.391	0.476862	0.0004173	0.00740124	ERIdvaD_GLEAN_10033940	scaffold64	1599161	1600381	+	1221	-	-	B3
Eri030295	208.021	143.75	0.533711	0.00324804	0.0383853	ERIdvaD_GLEAN_10033941	scaffold64	1605642	1608549	+	1209	-	-	Peptidase_M24
Eri030303	180.76	19.6181	3.20162	6.03863e-30	4.64344e-27	ERIdvaD_GLEAN_10033948	scaffold64	1651563	1652972	-	549	-	-	-
Eri030334	122.316	73.3181	0.740475	0.00136591	0.0193529	ERIdvaD_GLEAN_10033980	scaffold64	1912521	1912916	-	396	-	-	-
Eri030339	1250.3	814.438	0.618218	2.30039e-07	1.13877e-05	ERIdvaD_GLEAN_10033985	scaffold64	1937795	1943531	-	3339	-	-	-
Eri030374	56.9166	25.8747	1.13914	0.00201774	0.026477	ERIdvaD_GLEAN_10034015	scaffold64	2214919	2215635	-	717	-	-	Pkinase
Eri030414	93.2567	50.0179	0.895805	0.000901329	0.0138064	ERIdvaD_GLEAN_10034054	scaffold64	2582160	2583414	+	570	-	-	-
Eri030421	213.065	143.247	0.571913	0.00216667	0.0279126	ERIdvaD_GLEAN_10034061	scaffold64	2618880	2621324	-	780	-	-	Rib_5-P_isom_A
Eri030486	410.613	150.768	1.4441	4.18513e-17	9.05113e-15	CUFF334.504.1	scaffold64	3230025	3231621	+	645	-	-	-
Eri030600	1333.13	776.048	0.780489	4.0976e-11	4.2336e-09	ERIdvaD_GLEAN_10022727	scaffold641	262765	266776	+	1167	-	-	Lipase_GDSL
Eri030602	141.405	74.3963	0.925369	1.49889e-05	0.000448669	ERIdvaD_GLEAN_10022729	scaffold641	275169	275996	-	828	-	-	-
Eri030724	989.326	668.926	0.564332	9.98183e-06	0.000314161	ERIdvaD_GLEAN_10008589	scaffold643	336196	341239	-	1266	-	-	-
Eri030754	63.2371	14.1603	2.15107	2.26894e-08	1.40451e-06	ERIdvaD_GLEAN_10020097	scaffold644	218752	223099	-	1284	-	-	-
Eri030797	269.051	171.936	0.647298	0.00364789	0.0419083	ERIdvaD_GLEAN_10020136	scaffold644	568576	575586	-	4329	-	-	IQ
Eri030841	617.403	382.666	0.690459	6.29951e-07	2.76627e-05	ERIdvaD_GLEAN_10020177	scaffold644	1033257	1034670	+	1002	-	-	Pkinase_Tyr
Eri030846	176.769	90.2833	0.969344	1.04356e-06	4.40909e-05	CUFF336.204.1	scaffold644	1111497	1114491	+	1359	-	-	Pkinase_Tyr
Eri030893	66.9925	25.7887	1.38172	1.42291e-05	0.000428894	ERIdvaD_GLEAN_10030985	scaffold648	8250	10847	+	1542	-	-	-
Eri030903	3429.61	2672.34	0.360015	0.000332983	0.00615503	ERIdvaD_GLEAN_10030996	scaffold648	62580	64650	-	834	-	-	Ferritin
Eri030908	287.954	162.429	0.825178	0.000109378	0.00243867	ERIdvaD_GLEAN_10031001	scaffold648	108693	110682	-	624	-	-	-
Eri030952	3084.64	2064.69	0.579077	1.59916e-08	1.02664e-06	ERIdvaD_GLEAN_10031042	scaffold648	567412	571417	-	1395	-	-	-
Eri030964	231.286	146.237	0.662572	0.000401045	0.00715696	ERIdvaD_GLEAN_10031054	scaffold648	659404	662155	+	1656	-	-	-
Eri030974	1499.14	627.175	1.25691	1.03214e-23	4.46438e-21	ERIdvaD_GLEAN_10031063	scaffold648	754920	757150	-	936	-	-	WRKY
Eri031002	233.007	23.5756	3.29844	6.93016e-32	6.66123e-29	CUFF337.212.1	scaffold648	1056441	1057103	-	345	-	-	-
Eri031003	2012.49	954.37	1.07584	4.40713e-20	1.36161e-17	CUFF337.213.2	scaffold648	1084545	1085485	-	339	-	-	-
Eri031043	1551.85	701.074	1.14607	7.47934e-22	2.72429e-19	ERIdvaD_GLEAN_10031120	scaffold648	1519742	1521643	+	942	-	-	AP2
Eri031044	852.95	528.471	0.690685	3.73098e-06	0.000133924	ERIdvaD_GLEAN_10031121	scaffold648	1525288	1525962	+	675	-	-	AP2
Eri031051	693.262	481.999	0.52505	5.5375e-05	0.00135321	ERIdvaD_GLEAN_10031128	scaffold648	1587839	1591548	-	2337	-	-	Pkinase_Tyr
Eri031060	23.8439	7.94828	1.58815	0.00405633	0.0453803	ERIdvaD_GLEAN_10031136	scaffold648	1667314	1669954	-	2577	-	-	NB-ARC
Eri031068	252.554	179.451	0.492547	0.0024093	0.0304155	ERIdvaD_GLEAN_10031145	scaffold648	1742302	1744679	+	1548	-	-	-
Eri031071	429.857	239.104	0.84617	1.73965e-05	0.000508422	ERIdvaD_GLEAN_10031148	scaffold648	1767550	1777915	-	5358	-	-	SMC_N
Eri031086	587.983	397.447	0.563999	2.01248e-05	0.000578388	ERIdvaD_GLEAN_10031159	scaffold648	1925031	1927813	+	1566	-	-	MFS_1
Eri031092	251.479	143.611	0.807462	2.48995e-05	0.000682723	ERIdvaD_GLEAN_10031165	scaffold648	1969216	1973962	+	1161	-	-	-
Eri031093	383.207	263.087	0.542944	0.000408479	0.00727088	ERIdvaD_GLEAN_10031166	scaffold648	1984337	1988418	+	1929	-	-	-
Eri031118	530.391	348.929	0.604312	0.000339163	0.0062488	ERIdvaD_GLEAN_10031192	scaffold648	2191564	2195998	-	2133	-	-	-
Eri031132	98.2849	54.4033	0.853469	0.00205355	0.0268181	ERIdvaD_GLEAN_10031196	scaffold648	2444406	2446817	+	2412	-	-	NB-ARC
Eri031136	1022.26	802.204	0.34976	0.00100061	0.0150409	ERIdvaD_GLEAN_10031198	scaffold648	2469562	2478001	-	2004	-	-	Na_H_Exchanger
Eri031146	799.611	516.491	0.631178	3.21713e-07	1.52706e-05	CUFF337.447.1	scaffold648	2649574	2654932	+	3315	-	-	TIR
Eri031225	243.799	91.1285	1.4191	9.70958e-09	6.46116e-07	ERIdvaD_GLEAN_10020027	scaffold652	185988	188441	+	1350	-	-	p450
Eri031255	223.211	99.7822	1.16147	2.68916e-07	1.30509e-05	ERIdvaD_GLEAN_10020052	scaffold652	872708	882547	+	1341	-	-	-
Eri031256	102.814	36.4484	1.49552	5.88302e-08	3.32088e-06	ERIdvaD_GLEAN_10020053	scaffold652	884667	885188	+	522	-	-	-
Eri031257	510.704	340.62	0.584539	1.43035e-05	0.000430761	ERIdvaD_GLEAN_10020054	scaffold652	886646	889675	-	3030	-	-	C2
Eri031262	242.003	87.4	1.46798	6.39716e-15	1.11237e-12	ERIdvaD_GLEAN_10020059	scaffold652	965386	969680	-	756	-	-	cNMP_binding
Eri031296	221.098	116.525	0.923239	7.941e-06	0.000258385	CUFF340.49.1	scaffold655	203634	210477	-	4260	-	-	-
Eri031301	1536.79	1135.22	0.436912	0.000136541	0.00293279	CUFF340.59.2	scaffold655	269440	274888	-	1902	-	-	-
Eri031372	133.946	80.9575	0.726234	0.00221656	0.0284389	ERIdvaD_GLEAN_10024952	scaffold66	84419	87739	-	2574	-	-	-
Eri031429	135.221	71.8573	0.910063	0.000387796	0.00696725	ERIdvaD_GLEAN_10024989	scaffold66	884185	884704	+	429	-	-	-
Eri031476	221.345	89.8697	1.29911	2.20623e-10	2.04123e-08	ERIdvaD_GLEAN_10025036	scaffold66	1292253	1297317	-	1167	-	-	SPX
Eri031480	504.336	351.071	0.522253	0.00117396	0.0171476	ERIdvaD_GLEAN_10025040	scaffold66	1350149	1351843	+	534	-	-	-
Eri031497	36.5882	7.58041	2.26948	2.42575e-06	9.23412e-05	ERIdvaD_GLEAN_10025057	scaffold66	1545001	1546731	+	903	-	-	Cu_bind_like
Eri031498	153.495	38.5996	1.99162	2.68576e-15	4.76591e-13	ERIdvaD_GLEAN_10025058	scaffold66	1550983	1551797	+	462	-	-	Cu_bind_like
Eri031537	129.26	62.1102	1.05682	0.000227776	0.00447317	ERIdvaD_GLEAN_10013618	scaffold664	141573	142864	-	525	-	-	Usp
Eri031549	91.6317	30.5412	1.58465	3.09552e-07	1.4754e-05	ERIdvaD_GLEAN_10013630	scaffold664	211385	213680	+	1587	-	-	-
Eri031558	56.1823	26.4684	1.08104	0.00324235	0.0383573	ERIdvaD_GLEAN_10013639	scaffold664	270326	272192	-	660	-	-	-
Eri031707	263.023	144.013	0.868134	1.08482e-05	0.000336664	ERIdvaD_GLEAN_10008224	scaffold672	191803	194541	-	1941	-	-	-
Eri031717	104.761	57.0795	0.874977	0.00236544	0.0299933	ERIdvaD_GLEAN_10008234	scaffold672	264386	266370	+	1299	-	-	-
Eri031760	64.2418	19.2406	1.73895	3.91788e-06	0.000139908	ERIdvaD_GLEAN_10012727	scaffold675	9965	14900	-	1332	-	-	Metallophos
Eri031840	82.8802	38.8517	1.09428	8.95836e-05	0.00206658	ERIdvaD_GLEAN_10014143	scaffold678	481941	484370	+	1593	-	-	p450
Eri031968	24.1725	2.51727	3.25686	5.63141e-06	0.000190669	ERIdvaD_GLEAN_10009371	scaffold684	106154	107797	+	771	-	-	-
Eri031995	323.173	105.321	1.6187	3.6382e-17	7.91777e-15	ERIdvaD_GLEAN_10009391	scaffold684	397746	399578	-	1833	-	-	-
Eri032016	1624.26	876.828	0.889486	3.22927e-06	0.000118121	ERIdvaD_GLEAN_10004967	scaffold685	223462	228864	+	2709	-	-	NAD_binding_1
Eri032056	173.672	109.342	0.667732	0.000506329	0.00871234	ERIdvaD_GLEAN_10014225	scaffold688	357795	364552	-	2700	-	-	GATase
Eri032072	113.509	65.4894	0.795133	0.00344057	0.0400928	ERIdvaD_GLEAN_10014239	scaffold688	680184	680435	-	252	-	-	-
Eri032115	134.455	69.2017	0.960782	0.00092187	0.0140774	ERIdvaD_GLEAN_10016259	scaffold689	778315	780877	+	1281	-	-	Tub
Eri032136	564.647	337.121	0.743787	8.68774e-08	4.7355e-06	ERIdvaD_GLEAN_10019508	scaffold69	170216	173005	+	2790	-	-	LRRNT_2
Eri032212	146.352	79.7834	0.874845	3.37057e-05	0.000888284	ERIdvaD_GLEAN_10029349	scaffold694	46931	48386	+	624	-	-	-
Eri032235	460.279	318.744	0.528788	0.0009318	0.0141915	ERIdvaD_GLEAN_10029372	scaffold694	281676	283279	+	600	-	-	-
Eri032267	46.6297	16.5465	1.49886	9.84018e-05	0.00223132	ERIdvaD_GLEAN_10029400	scaffold694	690841	693276	-	1428	-	-	-
Eri032315	85.2856	17.9505	2.24807	4.89988e-07	2.23093e-05	ERIdvaD_GLEAN_10029445	scaffold694	1307456	1309354	-	924	-	-	Cu_bind_like
Eri032338	925.846	547.124	0.75886	8.39049e-08	4.60121e-06	ERIdvaD_GLEAN_10029462	scaffold694	1654784	1657240	+	870	-	-	SPX
Eri032467	8033.02	4787.65	0.746684	3.05663e-06	0.000112819	CUFF350.105.1	scaffold697	447910	461567	+	2646	-	-	-
Eri032470	564.791	373.628	0.595542	5.58794e-05	0.00136233	ERIdvaD_GLEAN_10018611	scaffold697	483448	485818	-	1185	-	-	Cytochrom_B561
Eri032481	120.358	72.3119	0.732805	0.00381936	0.0434268	ERIdvaD_GLEAN_10018620	scaffold697	546707	548915	-	1134	-	-	-
Eri032492	331.259	157.472	1.07247	4.49393e-09	3.26688e-07	ERIdvaD_GLEAN_10018627	scaffold697	621538	625596	+	906	-	-	HMA
Eri032493	1164.42	827.58	0.49257	1.16041e-05	0.000356922	ERIdvaD_GLEAN_10018628	scaffold697	646511	647409	-	663	-	-	-
Eri032496	297.939	218.438	0.447858	0.00270259	0.0332922	ERIdvaD_GLEAN_10018630	scaffold697	687004	690614	+	2262	-	-	OPT
Eri032516	1199.34	651.092	0.881035	8.24146e-14	1.21871e-11	ERIdvaD_GLEAN_10018652	scaffold697	868129	871627	+	1029	-	-	-
Eri032646	472.785	297.846	0.665935	0.000150353	0.00317623	ERIdvaD_GLEAN_10017508	scaffold7	94419	96921	+	825	-	-	-
Eri032651	142.316	73.523	0.953752	0.000763831	0.0120799	ERIdvaD_GLEAN_10017512	scaffold7	238221	241860	+	1119	-	-	Lipase_GDSL
Eri032662	513.556	386.441	0.410753	0.00206222	0.0268873	ERIdvaD_GLEAN_10017521	scaffold7	606628	608345	-	681	-	-	Usp
Eri032702	29.0273	9.74884	1.57007	0.00180919	0.0242461	ERIdvaD_GLEAN_10005568	scaffold70	259537	261229	-	954	-	-	-
Eri032726	206.443	123.976	0.737595	0.000272872	0.00521957	CUFF353.42.1	scaffold701	642565	650909	-	2868	-	-	E1-E2_ATPase
Eri032737	250.465	161.486	0.632911	0.000352301	0.00643646	ERIdvaD_GLEAN_10026913	scaffold701	1004937	1010256	+	1152	-	-	Pkinase
Eri032798	141.835	73.5788	0.947121	0.000212589	0.00423746	ERIdvaD_GLEAN_10010668	scaffold702	243016	245760	+	1086	-	-	-
Eri032804	745.78	523.95	0.509999	4.55362e-05	0.0011493	ERIdvaD_GLEAN_10010674	scaffold702	286290	290406	+	1929	-	-	-
Eri032806	162.292	91.1494	0.8306	0.00041544	0.00737204	ERIdvaD_GLEAN_10010676	scaffold702	300222	302133	+	624	-	-	-
Eri032833	39.1064	12.3769	1.66426	0.00016503	0.00343081	ERIdvaD_GLEAN_10010702	scaffold702	531502	532355	-	339	-	-	-
Eri032834	101.978	26.4991	1.94046	8.29052e-08	4.5536e-06	CUFF354.79.1	scaffold702	538357	539022	-	342	-	-	-
Eri032918	63.2225	21.7387	1.53372	9.08843e-05	0.002091	ERIdvaD_GLEAN_10022851	scaffold708	426418	440518	-	2592	-	-	Pkinase_Tyr
Eri032977	657.104	59.0756	3.47534	3.11423e-60	2.15523e-56	ERIdvaD_GLEAN_10022907	scaffold708	1115221	1116723	-	1077	-	-	-
Eri033014	10.5653	0.968091	3.47129	0.002386	0.0302206	CUFF356.20.1	scaffold71	32659	33535	-	801	-	-	-
Eri033063	37.0656	16.2607	1.19306	0.00298194	0.036028	ERIdvaD_GLEAN_10008188	scaffold710	384952	386752	-	1224	-	-	-
Eri033078	649.314	409.971	0.663332	7.71737e-08	4.25908e-06	ERIdvaD_GLEAN_10020355	scaffold713	90981	92196	-	963	-	-	-
Eri033161	756.292	445.898	0.761732	2.98664e-08	1.8036e-06	ERIdvaD_GLEAN_10020431	scaffold713	1100950	1104870	+	1809	-	-	-
Eri033182	79.9816	46.7447	0.777536	0.00322995	0.0382367	ERIdvaD_GLEAN_10007995	scaffold715	433152	433899	+	261	-	-	-
Eri033267	179.425	116.635	0.622735	0.0028398	0.0346249	ERIdvaD_GLEAN_10003352	scaffold729	145478	146569	+	1092	-	-	-
Eri033279	127.9	63.0695	1.02201	1.59978e-05	0.000474356	ERIdvaD_GLEAN_10006815	scaffold73	172776	173624	+	204	-	-	-
Eri033300	1084.46	713.307	0.603801	0.000903817	0.0138384	ERIdvaD_GLEAN_10002513	scaffold731	127654	129820	+	630	-	-	-
Eri033310	39.9197	9.80231	2.02641	1.18734e-05	0.000363027	CUFF360.30.1	scaffold732	73080	73527	+	195	-	-	-
Eri033353	841.539	533.087	0.658134	7.71475e-05	0.00181231	ERIdvaD_GLEAN_10003800	scaffold734	64790	71955	+	729	-	-	HLH
Eri033358	291.671	193.96	0.587128	0.000406578	0.00724823	ERIdvaD_GLEAN_10003805	scaffold734	161898	164928	+	1296	-	-	CCT
Eri033364	83.7385	33.6969	1.31703	1.06544e-05	0.000332438	CUFF361.37.1	scaffold735	82208	83513	+	750	-	-	Peptidase_S8
Eri033371	520.216	391.567	0.409068	0.00259155	0.0322341	ERIdvaD_GLEAN_10025486	scaffold735	300976	304528	-	1824	-	-	DUF315
Eri033380	6316.44	4279.82	0.561471	0.000646714	0.0106008	ERIdvaD_GLEAN_10025493	scaffold735	518925	520237	+	468	-	-	-
Eri033514	625.326	483.758	0.370547	0.00332549	0.0390472	ERIdvaD_GLEAN_10013866	scaffold736	656650	659034	-	1569	-	-	AMP-binding
Eri033520	50.5736	25.1427	1.01128	0.00317217	0.0377984	CUFF362.73.1	scaffold74	37118	37913	-	327	-	-	-
Eri033524	102.054	33.1953	1.61706	4.41542e-09	3.22335e-07	CUFF362.77.1	scaffold74	94383	102527	-	1362	-	-	-
Eri033528	452.302	83.0576	2.44498	9.55613e-40	1.57462e-36	CUFF362.82.3	scaffold74	145097	151650	-	1485	-	-	-
Eri033658	228.116	156.62	0.542244	0.00268178	0.0330829	ERIdvaD_GLEAN_10028199	scaffold741	497062	502217	+	1755	-	-	-
Eri033666	14.7043	2.544	2.53025	0.00119094	0.0172861	CUFF363.58.1	scaffold741	575404	581060	+	2049	-	-	Pkinase
Eri033667	65.8025	9.81947	2.74233	1.15892e-10	1.11395e-08	ERIdvaD_GLEAN_10028204	scaffold741	581677	585900	-	1482	-	-	-
Eri033674	233.42	157.906	0.563507	0.000856749	0.0132408	CUFF363.66.1	scaffold741	647953	653052	+	1182	-	-	Pkinase_Tyr
Eri033693	29.2656	0.9891	4.93382	3.21007e-07	1.5258e-05	CUFF363.97.1	scaffold741	861761	862902	+	522	-	-	-
Eri033697	87.2133	46.9445	0.897976	0.00321442	0.038159	CUFF363.100.1	scaffold741	882539	884675	-	1524	-	-	p450
Eri033781	1324.56	986.025	0.425779	0.000846524	0.0131078	ERIdvaD_GLEAN_10028315	scaffold741	1768202	1768782	-	360	-	-	-
Eri033802	1348.67	886.858	0.604607	1.22374e-05	0.000372427	ERIdvaD_GLEAN_10028337	scaffold741	1957744	1961007	-	2739	-	-	AAA
Eri033844	230.536	88.8328	1.37422	7.12061e-12	8.07633e-10	ERIdvaD_GLEAN_10011648	scaffold744	206515	207111	+	510	-	-	DnaJ
Eri033855	1169.75	814.263	0.52239	0.000222935	0.00439808	ERIdvaD_GLEAN_10011659	scaffold744	277331	279136	-	666	-	-	Ras
Eri033918	162.428	99.8044	0.703066	0.00038268	0.00689322	ERIdvaD_GLEAN_10008990	scaffold745	83462	87042	-	2160	-	-	-
Eri033992	134.656	81.5592	0.720528	0.0017925	0.0240783	ERIdvaD_GLEAN_10010021	scaffold747	96263	96604	+	342	-	-	-
Eri034012	420.219	281.664	0.577472	0.000553076	0.00936975	ERIdvaD_GLEAN_10010040	scaffold747	260045	262855	-	1080	-	-	-
Eri034026	125.234	70.296	0.832131	0.000932693	0.0141926	CUFF366.89.1	scaffold747	457888	462602	+	1140	-	-	Abhydrolase_1
Eri034030	104.867	60.2073	0.801395	0.000762755	0.0120684	ERIdvaD_GLEAN_10010057	scaffold747	509375	510298	-	924	-	-	Pkinase_Tyr
Eri034120	453.812	329.292	0.463061	0.00233325	0.0296284	ERIdvaD_GLEAN_10018851	scaffold753	79232	84813	-	3108	-	-	Kinesin
Eri034148	143.07	74.0183	0.951159	0.000118693	0.00260769	ERIdvaD_GLEAN_10018875	scaffold753	735912	741041	+	3192	-	-	E1-E2_ATPase
Eri034186	1065.1	718.797	0.567811	1.89984e-05	0.000550587	ERIdvaD_GLEAN_10001665	scaffold755	132567	139036	-	3969	-	-	ABC2_membrane
Eri034288	130.764	58.9814	1.1465	1.47282e-05	0.000441629	ERIdvaD_GLEAN_10018436	scaffold763	200311	200700	+	390	-	-	-
Eri034367	1297.44	895.054	0.535891	6.62236e-05	0.00158146	ERIdvaD_GLEAN_10007624	scaffold765	284021	290251	+	4143	-	-	-
Eri034465	64.1456	23.892	1.41902	0.000128514	0.00279158	ERIdvaD_GLEAN_10033555	scaffold77	274973	276615	+	897	-	-	-
Eri034546	116.441	66.1216	0.820393	0.00255855	0.0318925	ERIdvaD_GLEAN_10033621	scaffold77	1293264	1300494	-	2760	-	-	GATase
Eri034899	104.664	48.7661	1.10262	6.01178e-05	0.00145472	ERIdvaD_GLEAN_10016970	scaffold782	638206	640900	+	1377	-	-	GRAS
Eri034942	1517.85	1124.56	0.432395	7.01703e-05	0.00166765	ERIdvaD_GLEAN_10010573	scaffold784	142189	143568	-	759	-	-	HMA
Eri035008	3186.11	2501.34	0.34923	0.000771779	0.0121778	ERIdvaD_GLEAN_10019918	scaffold786	770793	773872	+	1338	-	-	-
Eri035075	392.604	240.761	0.706156	1.7073e-05	0.000499812	ERIdvaD_GLEAN_10020716	scaffold788	833841	836614	-	1062	-	-	WRKY
Eri035079	1092.67	883.593	0.306711	0.00434611	0.0478334	ERIdvaD_GLEAN_10020719	scaffold788	898389	902270	-	1302	-	-	-
Eri035114	108.992	54.3651	1.00476	8.34845e-05	0.00194305	ERIdvaD_GLEAN_10009148	scaffold79	48681	51534	-	1464	-	-	Aminotran_1_2
Eri035122	76.4551	31.755	1.27114	3.18014e-05	0.000845828	ERIdvaD_GLEAN_10009156	scaffold79	164440	165075	-	636	-	-	-
Eri035136	54.4864	19.9478	1.4488	0.000109707	0.00244442	ERIdvaD_GLEAN_10009168	scaffold79	466132	467597	+	636	-	-	-
Eri035151	601.092	463.751	0.373823	0.00352234	0.0407637	ERIdvaD_GLEAN_10023978	scaffold791	44319	48160	-	3063	-	-	Piwi
Eri035185	163.054	39.1559	2.05317	8.65184e-16	1.65403e-13	ERIdvaD_GLEAN_10024017	scaffold791	410843	412811	-	681	-	-	Ribonuclease_T2
Eri035250	601.183	423.748	0.504354	8.79116e-05	0.00203343	ERIdvaD_GLEAN_10024075	scaffold791	1127458	1129368	+	1911	-	-	Pkinase
Eri035252	378.8	258.131	0.552637	0.000519252	0.0088861	ERIdvaD_GLEAN_10024078	scaffold791	1140719	1142653	-	645	-	-	GST_N
Eri035275	916.351	619.637	0.565059	9.06312e-05	0.00208657	ERIdvaD_GLEAN_10024100	scaffold791	1358446	1359457	-	711	-	-	Response_reg
Eri035313	641.986	487.471	0.396233	0.00216201	0.0278733	ERIdvaD_GLEAN_10004130	scaffold793	100008	107540	-	1227	-	-	HEM4
Eri035327	198.408	127.639	0.636042	0.000289339	0.00548602	ERIdvaD_GLEAN_10004141	scaffold793	258682	261010	-	1230	-	-	-
Eri035369	175.709	112.146	0.6473	0.000598161	0.00994626	CUFF379.100.2	scaffold797	308791	314236	+	3651	-	-	-
Eri035375	392.902	275.238	0.512984	0.00037227	0.00673726	ERIdvaD_GLEAN_10011516	scaffold797	366161	368526	+	2172	-	-	-
Eri035379	965.89	721.899	0.419886	0.00024925	0.00483453	ERIdvaD_GLEAN_10011520	scaffold797	415652	416647	+	996	-	-	Abhydrolase_3
Eri035417	23.8829	5.15102	2.22084	0.00032683	0.00607682	CUFF380.36.1	scaffold8	277557	279631	-	1476	-	-	UDPGT
Eri035496	225.242	153.021	0.558137	0.00188481	0.0250461	ERIdvaD_GLEAN_10028117	scaffold80	1309785	1310999	-	1215	-	-	-
Eri035553	192.804	111.737	0.786373	0.00389136	0.0441029	ERIdvaD_GLEAN_10028160	scaffold80	1938540	1939369	-	480	-	-	-
Eri035555	138.603	25.6028	2.43149	8.8246e-09	5.92927e-07	CUFF381.139.1	scaffold80	1944424	1947912	+	507	-	-	-
Eri035560	83.2748	19.5417	2.08946	3.72816e-09	2.76836e-07	ERIdvaD_GLEAN_10028167	scaffold80	1988396	1989193	-	480	-	-	-
Eri035591	304.11	173.971	0.805896	2.36805e-05	0.000656392	ERIdvaD_GLEAN_10014908	scaffold805	138899	144102	+	2403	-	-	Kinesin
Eri035592	848.463	544.352	0.64026	0.00113691	0.016691	ERIdvaD_GLEAN_10014909	scaffold805	144868	146515	+	390	-	-	-
Eri035595	130.735	58.4481	1.16071	6.33432e-06	0.000211979	CUFF382.50.1	scaffold805	207456	209271	-	957	-	-	-
Eri035596	390.132	254.259	0.616534	6.37635e-05	0.00153329	CUFF382.52.3	scaffold805	216280	226669	-	858	-	-	-
Eri035614	95.8431	50.7913	0.913842	0.00172021	0.023315	ERIdvaD_GLEAN_10014921	scaffold805	353844	355648	+	900	-	-	-
Eri035730	612.274	424.226	0.530655	0.00017897	0.00366661	ERIdvaD_GLEAN_10023547	scaffold809	132757	145416	+	1776	-	-	BTB
Eri035733	197.77	107.42	0.882508	5.72143e-05	0.00138835	ERIdvaD_GLEAN_10023552	scaffold809	191145	196221	+	1995	-	-	GST_C
Eri035782	1492.96	1037.44	0.525203	3.98094e-05	0.00102571	ERIdvaD_GLEAN_10023594	scaffold809	879405	880343	+	714	-	-	-
Eri035801	570.362	396.575	0.525367	0.000192873	0.00390748	ERIdvaD_GLEAN_10023611	scaffold809	1204978	1211303	-	2784	-	-	Pkinase_Tyr
Eri035810	206.535	97.7982	1.07901	2.04153e-06	7.90311e-05	ERIdvaD_GLEAN_10023621	scaffold809	1328714	1331980	+	3174	-	-	Pkinase
Eri035895	211.863	133.761	0.663563	0.0009325	0.0141926	ERIdvaD_GLEAN_10009333	scaffold816	289353	291676	+	1737	-	-	BTB
Eri035910	291.094	179.834	0.695454	0.000466013	0.00810324	ERIdvaD_GLEAN_10009347	scaffold816	385882	393272	-	2265	-	-	Kinesin
Eri035929	103.717	63.2312	0.712844	0.00381249	0.0433673	ERIdvaD_GLEAN_10018209	scaffold818	32730	34301	+	1572	-	-	-
Eri035960	218.639	131.767	0.73031	0.00288137	0.03507	CUFF386.63.1	scaffold818	424990	426949	-	1548	-	-	Sugar_tr
Eri036063	2900.74	2080.09	0.479747	0.000199156	0.00401573	ERIdvaD_GLEAN_10027605	scaffold82	669151	671674	+	1515	-	-	Ammonium_transp
Eri036078	45.5285	20.2411	1.17026	0.00208507	0.0271239	ERIdvaD_GLEAN_10027620	scaffold82	956908	961337	-	825	-	-	-
Eri036080	169.004	86.675	0.961789	9.86581e-05	0.00223567	ERIdvaD_GLEAN_10027622	scaffold82	1006572	1007075	-	504	-	-	-
Eri036082	385.888	130.151	1.56764	5.23823e-09	3.7296e-07	ERIdvaD_GLEAN_10027624	scaffold82	1014452	1016328	+	810	-	-	-
Eri036108	41.1965	17.4573	1.23718	0.00247815	0.0311145	ERIdvaD_GLEAN_10027647	scaffold82	1373717	1382165	-	1806	-	-	-
Eri036118	724.733	498.254	0.539659	0.000325249	0.00606064	ERIdvaD_GLEAN_10027657	scaffold82	1469185	1470303	-	1119	-	-	-
Eri036120	146.942	59.3646	1.30593	1.2443e-07	6.52953e-06	ERIdvaD_GLEAN_10027659	scaffold82	1522264	1524703	-	636	-	-	Mpv17_PMP22
Eri036193	222.816	141.265	0.656537	0.000466367	0.00810532	ERIdvaD_GLEAN_10014415	scaffold822	607409	615356	+	4053	-	-	-
Eri036254	402.671	240.592	0.741343	2.79112e-06	0.000104299	ERIdvaD_GLEAN_10009922	scaffold829	305317	307180	+	969	-	-	2OG-FeII_Oxy
Eri036255	77.5666	33.3435	1.21529	0.000885038	0.0135869	ERIdvaD_GLEAN_10009923	scaffold829	314684	317901	-	651	-	-	-
Eri036287	594.79	388.67	0.613121	0.00042697	0.00754953	ERIdvaD_GLEAN_10030191	scaffold83	97711	98986	+	633	-	-	-
Eri036293	601.384	365.51	0.718363	6.19749e-07	2.72839e-05	ERIdvaD_GLEAN_10030197	scaffold83	167081	169946	+	1704	-	-	HSP70
Eri036338	293.905	4.45148	6.04749	5.98236e-46	1.72506e-42	CUFF390.68.1	scaffold83	634689	636160	-	1110	-	-	DUF635
Eri036393	1893.08	1529.43	0.30772	0.00176408	0.0237704	ERIdvaD_GLEAN_10030286	scaffold83	1587397	1589629	+	1227	-	-	-
Eri036400	595.929	441.466	0.432779	0.000716052	0.0115199	ERIdvaD_GLEAN_10030291	scaffold83	1664587	1668073	-	3069	-	-	U-box
Eri036417	88.2644	51.7964	0.768111	0.00233026	0.0296013	ERIdvaD_GLEAN_10030305	scaffold83	2077240	2079708	-	954	-	-	FHA
Eri036442	965.306	205.225	2.23432	6.43e-38	9.27072e-35	ERIdvaD_GLEAN_10004578	scaffold830	117740	121231	+	2058	-	-	ABC2_membrane
Eri036458	572.881	424.315	0.432912	0.000899903	0.0137907	CUFF391.33.2	scaffold831	31868	38352	-	2709	-	-	DUF659
Eri036492	430.667	211.94	1.02221	1.17799e-09	9.56609e-08	ERIdvaD_GLEAN_10029531	scaffold834	273715	278088	+	1191	-	-	-
Eri036504	669.365	463.732	0.529362	9.56663e-05	0.00218216	ERIdvaD_GLEAN_10029546	scaffold834	412826	415823	+	849	-	-	NUDIX
Eri036551	3476.68	1109.82	1.64717	1.3129e-29	9.46463e-27	ERIdvaD_GLEAN_10029585	scaffold834	760597	762393	-	1797	-	-	Peptidase_S8
Eri036590	543.554	408.023	0.413401	0.00165059	0.0225753	ERIdvaD_GLEAN_10029622	scaffold834	1289735	1292557	+	1416	-	-	Myb_DNA-binding
Eri036609	107.083	31.9434	1.74624	5.81273e-08	3.29195e-06	ERIdvaD_GLEAN_10029641	scaffold834	1491703	1492864	-	747	-	-	AP2
Eri036622	512.436	341.427	0.584845	1.19541e-05	0.000365092	ERIdvaD_GLEAN_10029652	scaffold834	1658917	1661924	+	651	-	-	SSXT
Eri036664	2988.13	1675.85	0.83421	5.51976e-15	9.69544e-13	ERIdvaD_GLEAN_10029692	scaffold834	1982727	1985885	+	1131	-	-	Epimerase
Eri036677	1687.82	1344.04	0.328493	0.00101122	0.0151805	ERIdvaD_GLEAN_10029705	scaffold834	2119374	2122236	-	1998	-	-	-
Eri036789	310.32	215.145	0.527393	0.0011084	0.0163695	ERIdvaD_GLEAN_10028053	scaffold84	1049888	1057422	-	1335	-	-	-
Eri036794	180.841	113.988	0.665829	0.000383809	0.00690995	ERIdvaD_GLEAN_10028056	scaffold84	1125516	1132719	-	1875	-	-	-
Eri036853	55.9539	24.2281	1.2127	0.00035092	0.00641801	ERIdvaD_GLEAN_10008490	scaffold840	313991	326230	+	1410	-	-	-
Eri036877	320.195	173.083	0.88727	4.29239e-07	1.97756e-05	ERIdvaD_GLEAN_10008815	scaffold841	330697	339772	+	3789	-	-	Kinesin
Eri036893	1426.05	977.354	0.545325	9.67552e-06	0.000306595	ERIdvaD_GLEAN_10007425	scaffold842	538	6808	-	2283	-	-	-
Eri036906	164.061	85.3955	0.945073	0.000173657	0.00358534	CUFF394.84.1	scaffold842	316068	323673	-	1836	-	-	-
Eri036954	468.074	332.529	0.493659	0.000592284	0.00987701	ERIdvaD_GLEAN_10014055	scaffold844	123539	125496	-	843	-	-	-
Eri036979	183.038	125.678	0.543919	0.00427365	0.0471559	CUFF395.115.1	scaffold844	497070	500521	-	1338	-	-	-
Eri037026	65.5674	30.8645	1.08205	0.00126716	0.0181864	ERIdvaD_GLEAN_10032536	scaffold85	49176	52915	-	2556	-	-	Pkinase_Tyr
Eri037029	509.872	270.918	0.91278	5.94763e-08	3.34101e-06	ERIdvaD_GLEAN_10032538	scaffold85	115644	119715	+	3567	-	-	NB-ARC
Eri037080	483.046	364.328	0.40752	0.00183398	0.024493	CUFF396.156.1	scaffold85	750978	759648	-	1782	-	-	-
Eri037092	445.546	291.493	0.6122	4.55923e-05	0.00114957	ERIdvaD_GLEAN_10032585	scaffold85	889435	890788	+	897	-	-	-
Eri037118	512.767	362.239	0.50149	0.000179384	0.00367291	ERIdvaD_GLEAN_10032606	scaffold85	1101902	1105148	+	1599	-	-	-
Eri037123	740.152	487.649	0.602381	4.13826e-05	0.0010615	ERIdvaD_GLEAN_10032611	scaffold85	1193165	1195573	-	1410	-	-	UDPGT
Eri037131	494.174	190.523	1.37367	1.5498e-19	4.46897e-17	ERIdvaD_GLEAN_10032618	scaffold85	1284558	1286602	+	1548	-	-	-
Eri037157	627.096	454.72	0.463434	0.000833122	0.012945	ERIdvaD_GLEAN_10032642	scaffold85	1479518	1483651	+	2283	-	-	-
Eri037214	376.647	279.14	0.431134	0.00330833	0.0389049	ERIdvaD_GLEAN_10032695	scaffold85	2010042	2011280	-	795	-	-	-
Eri037220	235.041	140.638	0.741778	0.000619438	0.0102508	ERIdvaD_GLEAN_10032701	scaffold85	2060571	2061224	-	654	-	-	AP2
Eri037226	311.629	225.148	0.4688	0.00334653	0.0392154	CUFF396.359.1	scaffold85	2171587	2176023	+	2052	-	-	-
Eri037231	3329.93	2129.17	0.645168	1.2714e-07	6.63562e-06	ERIdvaD_GLEAN_10032707	scaffold85	2221566	2222174	-	609	-	-	-
Eri037250	249.307	110.164	1.17849	1.19154e-09	9.63341e-08	ERIdvaD_GLEAN_10032723	scaffold85	2456337	2460355	-	1647	-	-	-
Eri037296	655.166	414.294	0.661062	8.19863e-07	3.53737e-05	ERIdvaD_GLEAN_10032764	scaffold85	2881873	2884574	-	1065	-	-	-
Eri037300	370.344	158.756	1.22073	1.89855e-12	2.35467e-10	CUFF396.481.1	scaffold85	2994590	3002477	+	3570	-	-	TIR
Eri037323	2548.66	1732.45	0.556885	0.00418305	0.0464189	ERIdvaD_GLEAN_10032788	scaffold85	3213158	3213838	+	681	-	-	C2
Eri037336	1762.71	1305.52	0.433122	0.000340211	0.00625523	CUFF397.20.1	scaffold850	225257	227380	-	1149	-	-	ubiquitin
Eri037337	10926.3	6896.4	0.663856	7.34064e-10	6.13588e-08	CUFF397.21.1	scaffold850	248687	250550	-	1149	-	-	ubiquitin
Eri037347	6763.25	5080.88	0.412665	1.53156e-05	0.000456475	ERIdvaD_GLEAN_10012405	scaffold850	405212	406654	+	1443	-	-	-
Eri037384	34.729	13.9337	1.31995	0.00368541	0.0422272	ERIdvaD_GLEAN_10007960	scaffold851	258544	259680	+	1137	-	-	Pkinase
Eri037423	174.995	117.995	0.569436	0.00232252	0.0295139	ERIdvaD_GLEAN_10019025	scaffold854	19036	21680	+	1248	-	-	F-box
Eri037426	20.4132	1.57206	3.6902	3.69665e-05	0.000960325	ERIdvaD_GLEAN_10019028	scaffold854	42399	45329	-	1596	-	-	FMO-like
Eri037432	25.6974	1.24621	4.34073	1.12714e-06	4.71614e-05	ERIdvaD_GLEAN_10019033	scaffold854	87084	89935	-	1584	-	-	FMO-like
Eri037434	263.777	182.767	0.530765	0.00115759	0.0169442	ERIdvaD_GLEAN_10019035	scaffold854	100977	103854	+	1620	-	-	-
Eri037448	3794	2532.46	0.583228	1.17789e-05	0.000361014	CUFF398.94.2	scaffold854	196863	204306	-	2979	-	-	Pkinase
Eri037455	190.603	106.997	0.833105	5.33554e-05	0.00131126	CUFF398.101.2	scaffold854	260754	261852	+	600	-	-	Myb_DNA-binding
Eri037478	174.377	45.6823	1.92743	1.69695e-13	2.45689e-11	CUFF398.128.2	scaffold854	480980	482449	+	492	-	-	WRKY
Eri037480	58.1872	29.5483	0.977242	0.00178726	0.0240454	ERIdvaD_GLEAN_10019072	scaffold854	487046	489179	+	1068	-	-	-
Eri037493	134.368	83.3344	0.689689	0.00104593	0.0156204	ERIdvaD_GLEAN_10019083	scaffold854	603456	609358	+	1863	-	-	Mito_carr
Eri037495	193.317	88.6305	1.12599	2.49309e-07	1.22193e-05	ERIdvaD_GLEAN_10019084	scaffold854	630278	637757	+	3009	-	-	-
Eri037509	20.4595	5.41001	1.91627	0.00334326	0.0392067	ERIdvaD_GLEAN_10019098	scaffold854	735726	739450	-	2784	-	-	ANF_receptor
Eri037604	630.45	386.676	0.705014	1.77502e-05	0.000517884	ERIdvaD_GLEAN_10015613	scaffold855	432146	432834	-	309	-	-	-
Eri037658	227.719	75.981	1.58091	5.02871e-12	5.77929e-10	ERIdvaD_GLEAN_10003091	scaffold856	181405	181893	-	219	-	-	-
Eri037800	423.702	279.288	0.602416	0.000109236	0.00243723	ERIdvaD_GLEAN_10014254	scaffold860	458394	461049	-	966	-	-	-
Eri037855	548.006	372.965	0.554714	0.00204611	0.0267681	ERIdvaD_GLEAN_10002059	scaffold867	126496	129803	+	1446	-	-	Lipase_3
Eri037993	350.94	260.564	0.42867	0.00328951	0.0387826	CUFF404.53.2	scaffold873	165032	170104	+	2163	-	-	FKBP_C
Eri037994	187.651	122.007	0.6226	0.00152705	0.0211701	CUFF404.54.1	scaffold873	172846	174943	+	951	-	-	Pkinase
Eri038012	48.9655	20.4742	1.2629	0.000876226	0.0134876	CUFF404.99.1	scaffold878	50783	53860	-	2298	-	-	-
Eri038028	221.447	157.436	0.4935	0.00438438	0.0481628	ERIdvaD_GLEAN_10019676	scaffold878	273958	277463	-	2016	-	-	Pkinase
Eri038056	979.455	609.703	0.684066	2.73125e-09	2.08171e-07	ERIdvaD_GLEAN_10019701	scaffold878	724725	728147	+	1368	-	-	-
Eri038063	132.991	57.9707	1.19841	3.17889e-06	0.000116648	ERIdvaD_GLEAN_10019708	scaffold878	780846	784107	-	1878	-	-	-
Eri038076	1075.38	108.194	3.31279	3.12608e-88	5.40859e-84	ERIdvaD_GLEAN_10019720	scaffold878	912014	913628	+	1077	-	-	-
Eri038077	399.102	274.736	0.538839	0.000306465	0.00576338	ERIdvaD_GLEAN_10019721	scaffold878	952694	955755	+	888	-	-	adh_short
Eri038080	69.2269	32.6142	1.0877	0.00065012	0.0106364	ERIdvaD_GLEAN_10019724	scaffold878	1020341	1021789	-	1449	-	-	Pkinase
Eri038129	333.459	190.559	0.806567	3.64739e-06	0.000131341	CUFF405.93.1	scaffold881	75212	76811	-	780	-	-	-
Eri038130	285.14	184.082	0.629839	0.000135559	0.00292207	CUFF405.92.1	scaffold881	113984	119676	-	2733	-	-	LRRNT_2
Eri038152	2278.77	840.373	1.43891	2.13447e-10	1.98014e-08	ERIdvaD_GLEAN_10000230	scaffold8834	897	1808	+	498	-	-	-
Eri038162	71.948	30.2853	1.24492	7.98861e-05	0.00186651	ERIdvaD_GLEAN_10012590	scaffold885	261552	263942	+	1806	-	-	-
Eri038360	336.207	233.368	0.527679	0.000575868	0.0096638	ERIdvaD_GLEAN_10013992	scaffold894	271480	274790	-	1551	-	-	-
Eri038374	101.022	44.8122	1.1759	2.2321e-05	0.000625404	ERIdvaD_GLEAN_10014004	scaffold894	364034	366419	+	1473	-	-	AAA
Eri038586	1915.99	1264.08	0.599793	0.000139921	0.00299751	CUFF411.123.1	scaffold908	376648	377894	-	696	-	-	-
Eri038608	358.346	222.639	0.68728	0.0003757	0.0067887	ERIdvaD_GLEAN_10012663	scaffold908	575642	579237	-	2130	-	-	-
Eri038657	118.188	73.6199	0.683729	0.00346936	0.0402854	ERIdvaD_GLEAN_10025807	scaffold91	488728	492428	-	2202	-	-	-
Eri038704	647.233	440.183	0.555651	5.12227e-06	0.000175839	ERIdvaD_GLEAN_10025852	scaffold91	1064414	1069992	+	3090	-	-	-
Eri038916	222.5	152.038	0.548513	0.00185181	0.0246929	CUFF413.215.1	scaffold910	1696454	1697911	-	333	-	-	-
Eri039074	50.9094	23.9148	1.08438	0.00351918	0.0407478	ERIdvaD_GLEAN_10010729	scaffold923	340735	342523	+	699	-	-	-
Eri039134	645.823	470.387	0.45761	0.000508787	0.00874592	ERIdvaD_GLEAN_10017406	scaffold928	196309	203058	-	3195	-	-	-
Eri039175	219.402	106.529	1.04217	4.33592e-08	2.52585e-06	CUFF416.156.1	scaffold928	840293	850804	-	2226	-	-	-
Eri039178	171.629	108.926	0.65565	0.000943128	0.0143388	CUFF416.164.2	scaffold928	923560	940657	-	1359	-	-	-
Eri039205	1009.38	786.819	0.359226	0.00148931	0.0207716	ERIdvaD_GLEAN_10005490	scaffold932	51175	53611	+	2100	-	-	-
Eri039225	126.188	66.964	0.913633	0.000285421	0.0054266	CUFF418.4.2	scaffold933	90511	93706	-	996	-	-	Pkinase
Eri039277	26.5947	6.58559	2.00695	0.000360168	0.00653878	ERIdvaD_GLEAN_10010405	scaffold934	473742	475815	+	324	-	-	-
Eri039430	108.484	67.7973	0.677141	0.00333622	0.0391466	ERIdvaD_GLEAN_10022558	scaffold94	839264	841295	-	675	-	-	-
Eri039436	181.219	85.6823	1.08049	1.78455e-06	7.05724e-05	ERIdvaD_GLEAN_10022563	scaffold94	867316	871964	-	1470	-	-	Cyclin_C
Eri039500	1467.07	825.244	0.829597	1.30529e-12	1.67285e-10	ERIdvaD_GLEAN_10012164	scaffold941	55985	57504	-	1104	-	-	p450
Eri039501	83.1234	40.2556	1.04519	0.000443963	0.00780167	ERIdvaD_GLEAN_10012165	scaffold941	67832	70629	-	1503	-	-	p450
Eri039556	787.202	531.791	0.565559	0.000454112	0.00794421	ERIdvaD_GLEAN_10002347	scaffold945	123432	126279	+	957	-	-	-
Eri039560	79.0843	42.4854	0.896691	0.00120718	0.0174491	CUFF421.20.2	scaffold946	32441	54354	+	1932	-	-	Pkinase
Eri039647	64.8534	33.8948	0.935909	0.00162401	0.0222557	ERIdvaD_GLEAN_10023367	scaffold95	183229	183615	+	222	-	-	-
Eri039682	923.933	733.254	0.333964	0.00355155	0.0409921	ERIdvaD_GLEAN_10023399	scaffold95	915639	919009	+	1239	-	-	-
Eri039840	57.0495	27.1144	1.07348	0.00277046	0.0340193	ERIdvaD_GLEAN_10026156	scaffold96	1295835	1297052	+	555	-	-	-
Eri039874	99.6293	58.0358	0.781093	0.00216013	0.0278595	ERIdvaD_GLEAN_10012523	scaffold963	16902	21991	-	2340	-	-	-
Eri039890	151.778	62.8505	1.27295	3.3513e-08	2.00632e-06	ERIdvaD_GLEAN_10012539	scaffold963	170876	172812	+	1443	-	-	p450
Eri039893	124.414	67.6395	0.877532	0.000126045	0.00275207	ERIdvaD_GLEAN_10012542	scaffold963	184658	187541	+	1719	-	-	p450
Eri039921	6857.73	5529.25	0.310663	0.00204445	0.0267565	ERIdvaD_GLEAN_10003662	scaffold965	13018	15439	-	1356	-	-	Tubulin
Eri039932	34.78	9.51078	1.86688	0.000347398	0.00636369	CUFF426.31.1	scaffold9663	5	1020	-	264	-	-	-
Eri039983	272.048	182.782	0.572389	0.00153838	0.0212931	ERIdvaD_GLEAN_10024695	scaffold973	286660	287202	-	543	-	-	-
Eri040011	153.442	83.6755	0.874861	2.99313e-05	0.000800555	ERIdvaD_GLEAN_10024717	scaffold973	582753	584589	-	1563	-	-	-
Eri040184	290.769	166.381	0.804361	6.96765e-06	0.000230059	ERIdvaD_GLEAN_10005601	scaffold981	54391	56963	+	702	-	-	-
Eri040248	21720.2	10429.5	1.05833	1.17736e-28	7.83467e-26	ERIdvaD_GLEAN_10008160	scaffold984	310011	311794	+	1029	-	-	-
Eri040317	244.414	163.929	0.575746	0.000393552	0.00705965	CUFF430.117.1	scaffold99	474633	479400	-	2838	-	-	TIR
Eri040326	1401.46	746.63	0.908557	5.60797e-07	2.5001e-05	ERIdvaD_GLEAN_10017895	scaffold99	594983	601443	+	4407	-	-	DNA_gyraseB
Eri040414	78.3178	40.2768	0.954381	0.0019582	0.0258428	CUFF431.122.1	scaffold997	161313	166250	+	2529	-	-	NB-ARC
Eri040457	54.8086	26.604	1.04231	0.00143145	0.020127	ERIdvaD_GLEAN_10022632	scaffold998	495779	498645	-	1740	-	-	Glyco_hydro_3
Eri040524	336.069	209.676	0.679137	0.00130793	0.0186633	ERIdvaD_GLEAN_10022689	scaffold998	1237236	1238067	+	459	-	-	-
Eri040537	72.2743	29.407	1.29693	1.9916e-05	0.000572862	ERIdvaD_GLEAN_10022702	scaffold998	1372283	1375251	+	1572	-	-	HSF_DNA-bind
novel.1003	134.655	33.4016	2.01102	1.03935e-14	1.76296e-12	-	scaffold1030	35103	41987	+	2541	-	-	-
novel.1040	314.426	204.964	0.617728	0.000142355	0.00304257	-	scaffold104	523927	528358	-	858	-	-	-
novel.1079	37.3422	6.67535	2.4869	1.08217e-06	4.54996e-05	-	scaffold1058	89209	123938	+	662	-	PF03140:Plant protein of unknown function	-
novel.1086	325.671	197.984	0.71903	1.33315e-05	0.000404659	-	scaffold1058	78087	105404	-	8908	-	PF03140:Plant protein of unknown function	-
novel.1132	63.7049	24.6219	1.3682	0.000212345	0.00423504	-	scaffold1081	148400	163563	-	1494	-	PF13912:C2H2-type zinc finger	-
novel.1279	350.826	226.193	0.632948	3.55136e-05	0.000926755	-	scaffold112	431749	433882	-	1782	-	-	-
novel.1284	79.3242	39.1758	1.01932	0.000550247	0.00933801	-	scaffold112	843114	846527	-	2880	-	PF01263:Aldose 1-epimerase|PF13639:Ring finger domain	Aldose_epim
novel.1347	52.149	17.7067	1.55816	2.19967e-05	0.000619832	-	scaffold114	113993	117340	-	2134	-	PF00069:Protein kinase domain|PF13947:Wall-associated receptor kinase galacturonan-binding	Pkinase
novel.1505	55.051	24.9155	1.14173	0.00182088	0.024365	-	scaffold1180	31446	38347	-	5166	-	PF00069:Protein kinase domain	Pkinase
novel.1525	211.319	139.775	0.596173	0.000950969	0.0144169	-	scaffold1184	737856	740958	+	1549	-	-	-
novel.1603	76.3646	37.4795	1.02783	0.000193046	0.00390869	-	scaffold1204	644830	647663	-	1434	-	PF08423:Rad51|PF14520:Helix-hairpin-helix domain	-
novel.1640	188.238	122.794	0.616807	0.0036077	0.0415432	-	scaffold1213	505863	510663	-	4801	-	PF14223:gag-polypeptide of LTR copia-type	-
novel.1662	41.1348	6.74794	2.61274	0.000127538	0.00277909	-	scaffold1220	119279	123062	-	2110	-	PF00069:Protein kinase domain	Pkinase
novel.1676	54.3765	2.88898	4.23626	0.00299559	0.0361424	-	scaffold1223	757632	763367	+	720	-	-	-
novel.1691	277.3	193.3	0.522135	0.00223477	0.0285983	-	scaffold123	43404	47186	+	2278	-	PF00472:RF-1 domain|PF03462:PCRF domain	-
novel.1698	171.58	111.723	0.619058	0.0017649	0.0237722	-	scaffold123	279923	280170	-	248	-	-	-
novel.1792	143.896	85.3902	0.753788	0.00056498	0.00951339	-	scaffold1260	345839	347481	-	1643	-	-	-
novel.1918	35.7789	4.73541	2.91346	1.83779e-06	7.2347e-05	-	scaffold1302	243625	245350	+	1308	-	-	-
novel.1936	356.744	191.163	0.900852	1.44622e-05	0.000434405	-	scaffold1309	224372	227575	-	2950	-	-	-
novel.1939	259.223	163.44	0.665511	0.00417025	0.0463253	-	scaffold1309	605258	607533	-	1923	-	PF00067:Cytochrome P450	p450
novel.1942	34.1595	14.9476	1.19251	0.00440324	0.0483419	-	scaffold131	6472	9250	+	1287	-	-	-
novel.1944	1655.85	1240.08	0.417332	7.27406e-05	0.00171929	-	scaffold131	99110	104609	+	5367	-	-	-
novel.2001	988.203	644.184	0.617403	4.158e-06	0.000146747	-	scaffold133	5564901	5581560	+	10200	-	-	-
novel.2009	36.633	3.50252	3.39199	1.02347e-08	6.75858e-07	-	scaffold133	808398	809520	-	1123	-	-	-
novel.202	1497.5	977.106	0.616046	1.60307e-08	1.02724e-06	-	C18659887	1	479	-	391	-	-	-
novel.2029	57.1045	28.1531	1.01787	0.00285062	0.0347446	-	scaffold133	6165169	6175251	-	4675	-	-	-
novel.2065	767.023	516.676	0.570628	0.000126059	0.00275207	-	scaffold1346	549238	553613	-	4005	-	-	-
novel.2066	135.75	40.4296	1.74821	1.58956e-12	1.99288e-10	-	scaffold1346	619379	621496	-	1735	-	-	-
novel.2120	242.956	46.7554	2.37575	1.28864e-25	6.37014e-23	-	scaffold1362	387330	387987	-	658	-	-	-
novel.2197	26.7849	6.01022	2.15284	7.41949e-05	0.00174889	-	scaffold13976	1	1313	-	479	-	PF00067:Cytochrome P450	p450
novel.2260	31.3974	9.24804	1.76545	0.000716584	0.0115223	-	scaffold1414	85327	86150	+	824	-	PF00168:C2 domain	C2
novel.2261	79.6596	36.8927	1.11534	0.000335044	0.00618651	-	scaffold1414	85310	93594	-	1011	-	PF00168:C2 domain	C2
novel.2277	192.555	128.047	0.588447	0.00118	0.0172139	-	scaffold1425	228440	253855	+	10511	-	-	-
novel.2279	20.837	4.38846	2.23795	0.000810693	0.0126756	-	scaffold1425	251234	274369	-	2652	-	-	-
novel.234	187.877	69.902	1.42541	4.41588e-07	2.02387e-05	-	C18696017	1	516	-	516	-	PF07468:Agglutinin domain	-
novel.2361	279.121	141.467	0.980072	2.11531e-06	8.16011e-05	-	scaffold1472	297692	299679	-	1806	-	-	-
novel.2381	19.3657	5.33554	1.85331	0.00323894	0.03833	-	scaffold149	325349	327024	-	1358	-	PF14226:non-haem dioxygenase in morphine synthesis N-terminal|PF03171:2OG-Fe(II) oxygenase superfamily	2OG-FeII_Oxy
novel.2425	761.455	563.173	0.434802	0.00073341	0.0117437	-	scaffold1503	1	1315	-	1198	-	-	-
novel.2427	113.866	69.2955	0.715558	0.00407511	0.0455168	-	scaffold1503	127326	134068	-	6743	-	-	-
novel.2428	15.1802	2.23531	2.77227	0.0005532	0.00936975	-	scaffold1507	28796	29091	+	296	-	-	-
novel.2524	254.358	175.079	0.537933	0.00367581	0.0421452	-	scaffold159	1120913	1122109	+	1040	-	PF00254:FKBP-type peptidyl-prolyl cis-trans isomerase	FKBP_C
novel.2525	14.8451	3.18811	2.22581	0.00227288	0.0290109	-	scaffold159	1326659	1332238	+	1297	-	PF03492:SAM dependent carboxyl methyltransferase	-
novel.2601	641.327	430.116	0.577039	0.000376676	0.00679843	-	scaffold1602	172468	196827	-	13348	-	PF07727:Reverse transcriptase (RNA-dependent DNA polymerase)	RVT_2
novel.2677	597.287	460.212	0.376077	0.00429516	0.0473329	-	scaffold164	444193	447171	-	1810	-	PF08491:Squalene epoxidase	-
novel.2711	70.1954	14.1927	2.30445	5.42335e-09	3.84558e-07	-	scaffold1659	190644	192793	+	261	-	-	-
novel.2743	39.8278	0	7.83185	4.67316e-10	4.03255e-08	-	scaffold167	235685	236669	-	985	-	PF04827:Plant transposon protein	DUF635
novel.2747	149.5	96.3768	0.630762	0.00367415	0.0421401	-	scaffold1671	464794	467002	+	2209	-	PF09118:Domain of unknown function (DUF1929)|PF07250:Glyoxal oxidase N-terminus	-
novel.2759	165.056	97.9476	0.753098	0.000194772	0.00393904	-	scaffold168	682789	685410	+	1784	-	PF00010:Helix-loop-helix DNA-binding domain	HLH
novel.2811	43.4381	15.1055	1.51909	0.000532648	0.00908389	-	scaffold170	789699	795275	-	1205	-	-	-
novel.2923	413.438	203.506	1.02174	1.04658e-08	6.89807e-07	-	scaffold1769	328444	330630	+	2187	-	-	-
novel.3106	263.037	179.475	0.550445	0.00102856	0.0154075	-	scaffold194	121629	125327	+	1733	-	-	-
novel.3354	325.775	230.331	0.500255	0.00334662	0.0392154	-	scaffold2145	209363	213356	+	3899	-	PF08263:Leucine rich repeat N-terminal domain|PF13855:Leucine rich repeat|PF00069:Protein kinase domain	Pkinase
novel.3356	48.8183	21.537	1.17791	0.000718958	0.0115551	-	scaffold2145	154214	155228	-	1015	-	-	-
novel.3531	206.496	143.748	0.522125	0.00373363	0.042631	-	scaffold227	476231	478433	-	1211	-	-	-
novel.3570	13.0419	0.952803	3.77952	0.000516085	0.00884501	-	scaffold23	651319	653910	+	1933	-	PF07731:Multicopper oxidase|PF00394:Multicopper oxidase|PF07732:Multicopper oxidase	-
novel.3621	1188.75	826.055	0.525286	2.70386e-05	0.000733243	-	scaffold234	884801	890141	-	5341	-	-	-
novel.3637	308.42	221.249	0.478859	0.00330663	0.0389049	-	scaffold2356	65886	70867	+	4956	-	-	-
novel.3731	61.1827	27.5213	1.15495	0.00108495	0.0160881	-	scaffold2428	1	2052	-	1555	-	-	-
novel.3779	575.309	338.213	0.766584	1.01711e-08	6.74233e-07	-	scaffold25	87727	90392	+	2666	-	-	-
novel.3789	510.467	285.439	0.838797	5.61391e-07	2.5001e-05	-	scaffold25	2517066	2528624	+	10845	-	PF14291:Domain of unknown function (DUF4371)	-
novel.3873	3850.56	2400.56	0.681685	1.63028e-13	2.37027e-11	-	scaffold256	219292	220556	+	1265	-	-	-
novel.3888	191.406	12.7467	3.91447	1.03374e-30	8.72455e-28	-	scaffold2576	1	1939	-	1553	-	PF00067:Cytochrome P450	p450
novel.3916	93.7765	30.4591	1.62106	5.22972e-09	3.7296e-07	-	scaffold260	832624	836063	-	3440	-	-	-
novel.3917	1126.57	842.131	0.419904	0.000278354	0.00530976	-	scaffold260	1147191	1150210	-	2959	-	PF14223:gag-polypeptide of LTR copia-type	-
novel.3923	47.7252	20.6415	1.21168	0.000645073	0.0105839	-	scaffold260	1413746	1416700	-	2955	-	-	-
novel.3969	356.632	262.791	0.440106	0.00413588	0.0460617	-	scaffold2641	39452	41713	+	2098	-	-	-
novel.4039	261.587	183.859	0.508084	0.0032746	0.03862	-	scaffold270	123105	127648	+	3739	-	PF00271:Helicase conserved C-terminal domain	Helicase_C
novel.4052	60.9069	18.6679	1.71318	3.34962e-05	0.00088411	-	scaffold2722	1894	4666	+	1928	-	PF01583:Adenylylsulphate kinase|PF00805:Pentapeptide repeats (8 copies)	Pentapeptide
novel.4065	114.01	65.5207	0.801323	0.000626898	0.0103444	-	scaffold274	173888	178863	-	4294	-	-	-
novel.4071	59.2411	21.1692	1.47903	3.42015e-05	0.000898615	-	scaffold275	78108	79542	+	813	-	-	-
novel.4121	1523.01	1158.59	0.394277	0.00321547	0.038159	-	scaffold28	70804	73674	+	2270	-	PF00657:GDSL-like Lipase/Acylhydrolase	Lipase_GDSL
novel.4129	366.705	259.36	0.49825	0.000685322	0.0111178	-	scaffold28	646360	649406	-	2743	-	-	-
novel.4183	343.528	225.366	0.607788	0.000415106	0.00736989	-	scaffold288	1068310	1073248	-	4939	-	-	-
novel.4189	1507.88	1014	0.572827	0.000921829	0.0140774	-	scaffold289	215872	224044	+	5637	-	-	-
novel.4269	422.055	296.354	0.509951	0.00146881	0.0205105	-	scaffold292	349723	351438	-	1553	-	-	-
novel.4290	300.095	207.906	0.529536	0.000605491	0.0100545	-	scaffold294	462544	468897	-	2285	-	PF03859:CG-1 domain	CG-1
novel.4298	23684.8	7524.18	1.65434	7.13707e-05	0.00169038	-	scaffold2951	23069	28148	+	2536	-	-	-
novel.4452	33.2095	11.0065	1.58547	0.00109655	0.0162223	-	scaffold322	190118	195039	-	1737	-	PF03283:Pectinacetylesterase	-
novel.4459	49.1502	24.2816	1.0226	0.00452641	0.049503	-	scaffold323	615111	619428	+	3958	-	PF13561:Enoyl-(Acyl carrier protein) reductase|PF00106:short chain dehydrogenase	adh_short
novel.4576	153.053	84.7269	0.855061	6.44842e-05	0.00154525	-	scaffold338	407477	412004	-	3744	-	PF03492:SAM dependent carboxyl methyltransferase	-
novel.4655	922.052	703.889	0.389236	0.00111093	0.016386	-	scaffold350	73095	74546	+	1452	-	-	-
novel.4706	92.5371	53.5395	0.789571	0.00220569	0.0283229	-	scaffold359	1538211	1541273	-	2413	-	PF00520:Ion transport protein|PF00027:Cyclic nucleotide-binding domain	Ion_trans
novel.4708	80.5965	0.3297	7.8851	8.97e-11	8.89366e-09	-	scaffold36	376540	377853	+	1314	-	PF04827:Plant transposon protein	DUF635
novel.4749	300.775	197.794	0.604576	0.000951178	0.0144169	-	scaffold363	166569	170610	-	2598	-	-	-
novel.4775	314.621	219.972	0.517405	0.00451574	0.0494019	-	scaffold368	66148	72842	+	1942	-	-	-
novel.4853	27.787	9.89403	1.49408	0.00188205	0.025025	-	scaffold377	17546	20875	-	1525	-	-	-
novel.4860	33.1591	6.61804	2.31763	8.20581e-06	0.000265441	-	scaffold379	465748	468261	+	2284	-	-	-
novel.4868	34.3083	13.9356	1.29963	0.00198448	0.0260919	-	scaffold379	1564822	1567226	-	2405	-	PF03732:Retrotransposon gag protein	Retrotrans_gag
novel.488	325.318	73.968	2.13833	3.16789e-30	2.49133e-27	-	C18882755	1	837	-	837	-	PF00115:Cytochrome C and Quinol oxidase polypeptide I	-
novel.5004	47.7703	8.45874	2.4846	1.5031e-05	0.000449541	-	scaffold399	344140	344515	+	376	-	-	-
novel.5010	53.2446	3.18811	4.06876	1.01562e-12	1.33625e-10	-	scaffold4	156281	158196	+	1825	-	PF00445:Ribonuclease T2 family	Ribonuclease_T2
novel.5012	64.7037	35.3588	0.873464	0.00381039	0.0433578	-	scaffold4	553090	560020	+	6931	-	PF02458:Transferase family	-
novel.5016	259.259	121.421	1.09258	2.87876e-05	0.000773399	-	scaffold4	179837	180621	-	785	-	-	-
novel.503	13.717	0.6594	4.41831	0.00332452	0.0390472	-	C18891667	1	862	+	419	-	-	-
novel.5163	45.7772	18.2993	1.3202	0.000961846	0.014553	-	scaffold428	389790	394772	-	2084	-	-	-
novel.52	48.8213	7.56324	2.68062	9.37831e-08	5.06268e-06	-	C18370639	1	305	+	305	-	-	-
novel.5257	47.0541	19.2261	1.29322	0.00185898	0.0247699	-	scaffold4486	37	2070	+	1414	-	PF00574:Clp protease	-
novel.5259	227.495	149.173	0.60812	0.00144644	0.0202719	-	scaffold449	108398	116760	+	5824	-	PF14214:Helitron helicase-like domain at N-terminus	-
novel.5264	111.843	60.082	0.896446	0.000447906	0.00785549	-	scaffold449	1087341	1089533	-	1979	-	-	-
novel.5297	634.162	373.335	0.764023	2.64811e-06	0.000100036	-	scaffold455	612020	613382	-	1363	-	-	-
novel.5301	64.3775	26.1261	1.30306	5.57101e-05	0.00135948	-	scaffold4576	16225	17425	+	1201	-	-	-
novel.5410	143.924	90.7537	0.663642	0.00224545	0.0286925	-	scaffold472	821969	823602	+	979	-	-	-
novel.5467	217.646	150.771	0.531537	0.00359893	0.041456	-	scaffold476	163632	175856	+	3506	-	-	-
novel.5485	55.187	16.2485	1.7583	0.000217635	0.00431318	-	scaffold478	1273526	1275254	+	802	-	PF02458:Transferase family	-
novel.5486	31.4022	6.55886	2.24647	6.83466e-05	0.00162766	-	scaffold478	1275547	1276330	+	784	-	PF02458:Transferase family	-
novel.5487	101.293	29.4835	1.78132	2.47856e-08	1.52608e-06	-	scaffold478	272814	274320	-	1507	-	-	-
novel.5489	87.3574	47.6879	0.870756	0.00127264	0.0182349	-	scaffold478	700273	703219	-	1051	-	-	-
novel.5507	134.235	83.6277	0.68334	0.00230775	0.0293585	-	scaffold481	200129	202793	+	2665	-	-	-
novel.5559	349.203	256.094	0.447411	0.0038708	0.0438864	-	scaffold492	304667	307686	-	1176	-	PF07714:Protein tyrosine kinase	Pkinase_Tyr
novel.5567	3563.16	2461.53	0.533548	0.000837007	0.0129869	-	scaffold494	82841	83554	-	714	-	-	-
novel.5600	73.2867	31.5774	1.21223	0.000174791	0.00360446	-	scaffold499	693606	694776	-	1171	-	-	-
novel.5640	254.001	119.567	1.08677	4.97246e-10	4.24844e-08	-	scaffold5	831805	835061	-	3257	-	-	-
novel.5685	28.6467	7.46464	1.95468	0.00168906	0.0229923	-	scaffold505	206786	211985	+	3582	-	PF02705:K+ potassium transporter	K_trans
novel.5782	78.7549	43.6093	0.851231	0.00290232	0.035263	-	scaffold519	693369	696714	+	3346	-	-	-
novel.5806	40.8694	9.87686	2.04756	1.36098e-05	0.000412745	-	scaffold521	226138	229001	-	1603	-	-	-
novel.5827	32.4442	10.2409	1.66786	0.000700031	0.0113087	-	scaffold527	486459	495490	+	1336	-	-	-
novel.5928	11.4673	0	6.03249	1.62439e-05	0.000479952	-	scaffold543	394986	396489	+	1339	-	PF04827:Plant transposon protein	DUF635
novel.5955	66.7525	29.8839	1.16037	0.000219123	0.00433771	-	scaffold55	640106	642855	+	2750	-	-	-
novel.5976	1365.04	309.132	2.14203	8.5351e-41	1.64078e-37	-	scaffold55	1891521	1893324	-	1804	-	-	-
novel.6068	92.5873	52.2801	0.82178	0.00156152	0.0215358	-	scaffold562	972502	974799	-	1129	-	-	-
novel.6086	89.6895	43.8397	1.02947	0.000259203	0.00500234	-	scaffold564	851143	853438	-	2296	-	-	-
novel.6090	235.906	140.627	0.746881	9.65367e-05	0.00219623	-	scaffold565	136376	139606	-	1873	-	-	-
novel.6093	30.9784	7.70458	2.01164	0.000249001	0.00483241	-	scaffold5657	2605	3824	-	1220	-	PF01582:TIR domain	TIR
novel.6096	73.375	28.5536	1.35687	0.000268371	0.00514769	-	scaffold567	346842	348863	+	1573	-	-	-
novel.6140	170.596	68.8074	1.31019	1.88752e-09	1.50147e-07	-	scaffold578	212814	214703	+	1186	-	-	-
novel.6167	461.455	91.9299	2.32771	5.16507e-43	1.05133e-39	-	scaffold585	118636	121662	-	2740	-	-	-
novel.633	57.8138	24.296	1.2469	0.000629586	0.0103544	-	C18971377	1	1096	-	939	-	PF06880:Protein of unknown function (DUF1262)	-
novel.6430	687.933	412.086	0.739308	8.53554e-08	4.67334e-06	-	scaffold624	1430258	1436254	+	5997	-	-	-
novel.645	12.5141	2.21045	2.49661	0.00400305	0.044944	-	C18979297	1	1216	-	1216	-	PF00082:Subtilase family	Peptidase_S8
novel.6490	4876.24	3293	0.566466	0.00228211	0.0290964	-	scaffold635	1330342	1339681	-	9253	-	PF00078:Reverse transcriptase (RNA-dependent DNA polymerase)	RVT_1
novel.6501	52.9973	13.3278	1.9903	3.81023e-07	1.77689e-05	-	scaffold638	24984	27445	+	2139	-	-	-
novel.6524	49.3852	21.4308	1.20867	0.00124756	0.0179498	-	scaffold64	2216761	2218370	+	1461	-	-	-
novel.6530	202.799	112.9	0.846693	0.000458807	0.00799803	-	scaffold64	2639918	2641035	+	713	-	-	-
novel.6878	11.2274	0.628826	4.1534	0.00133681	0.019014	-	scaffold697	616812	619510	+	1205	-	-	-
novel.6879	1983.92	1199.17	0.726524	1.62607e-12	2.03129e-10	-	scaffold697	647413	651626	+	4117	-	PF12776:Myb/SANT-like DNA-binding domain	-
novel.6887	1687.53	670.085	1.33228	2.24461e-20	7.25892e-18	-	scaffold697	589291	615073	-	3353	-	-	-
novel.6933	22.5019	0	7.00608	7.37295e-08	4.0755e-06	-	scaffold701	805935	807241	+	1307	-	PF04827:Plant transposon protein	DUF635
novel.6975	510.533	325.183	0.650613	1.89208e-06	7.37294e-05	-	scaffold708	430546	440519	-	9316	-	PF12819:Carbohydrate-binding protein of the ER|PF07714:Protein tyrosine kinase	Pkinase_Tyr
novel.7056	1298.44	845.333	0.619512	0.000257932	0.00498338	-	scaffold735	179415	198298	-	10636	-	-	-
novel.707	611.231	415.583	0.556627	9.3514e-05	0.00213871	-	C19010871	133	1440	-	1227	-	-	-
novel.7114	274.213	189.225	0.535789	0.00059851	0.00994728	-	scaffold745	391786	394208	-	1817	-	PF07498:Rho termination factor, N-terminal domain	-
novel.7139	44.5383	10.8124	2.03882	9.28541e-06	0.000295416	-	scaffold7509	266	956	-	473	-	-	-
novel.7140	135.887	65.7144	1.05037	0.000334404	0.006178	-	scaffold7509	2417	6445	-	1030	-	-	-
novel.7161	61.1917	20.8872	1.55079	5.09322e-06	0.000175016	-	scaffold753	87259	88201	-	943	-	-	-
novel.7176	187.802	71.3596	1.3975	5.21691e-09	3.7296e-07	-	scaffold76	165634	168249	+	1428	-	-	-
novel.7196	288.418	156.764	0.877364	1.0758e-06	4.5287e-05	-	scaffold763	205237	209025	-	3690	-	PF04258:Signal peptide peptidase	-
novel.727	199.712	119.087	0.748283	0.000204571	0.00410364	-	C19025683	5	1581	-	1169	-	PF05686:Glycosyl transferase family 90	-
novel.7287	1815.53	1287.92	0.495743	1.4536e-05	0.000436243	-	scaffold774	1112606	1115286	-	1961	-	PF03110:SBP domain	SBP
novel.7356	31.5063	8.78656	1.83717	0.00202627	0.0265688	-	scaffold788	786804	787319	-	327	-	-	-
novel.7391	3776.41	2534.12	0.575398	2.12083e-05	0.000601957	-	scaffold797	221172	224179	-	961	-	PF00080:Copper/zinc superoxide dismutase (SODC)	-
novel.747	64.6655	31.9625	1.01694	0.00135906	0.0192736	-	C19040943	4	1610	+	743	-	PF13855:Leucine rich repeat	-
novel.756	36.2579	16.4605	1.13629	0.00447318	0.0489982	-	C19046453	1	1770	+	1128	-	PF01554:MatE	MatE
novel.7603	66.7638	16.6298	1.99844	8.82646e-07	3.77064e-05	-	scaffold830	115827	116848	+	1022	-	PF00416:Ribosomal protein S13/S18	-
novel.7688	11.9903	1.61793	2.91242	0.00241102	0.0304261	-	scaffold842	315969	317637	-	1152	-	-	-
novel.7729	120.056	66.9839	0.840464	0.000271683	0.00519969	-	scaffold85	2552265	2555153	+	2001	-	PF01485:IBR domain, a half RING-finger domain	IBR
novel.7736	11.2778	1.24621	3.16477	0.00214603	0.0277708	-	scaffold85	3017290	3018779	+	501	-	-	-
novel.7762	447.567	214.095	1.06234	9.10941e-12	1.02675e-09	-	scaffold85	2407924	2416968	-	8820	-	PF00931:NB-ARC domain|PF01582:TIR domain	TIR
novel.7774	40.2067	7.54223	2.40736	1.21742e-06	5.04506e-05	-	scaffold851	298781	301437	+	2475	-	PF13947:Wall-associated receptor kinase galacturonan-binding|PF00069:Protein kinase domain	Pkinase
novel.7775	193.647	40.7192	2.25031	1.30918e-20	4.44133e-18	-	scaffold851	342349	345424	+	2814	-	PF00069:Protein kinase domain|PF13947:Wall-associated receptor kinase galacturonan-binding	Pkinase
novel.7788	40.7793	16.8991	1.27615	0.00120506	0.0174424	-	scaffold853	476041	477927	+	887	-	-	-
novel.7853	40.0515	15.8641	1.33811	0.00191724	0.0253894	-	scaffold8593	1	4135	-	944	-	-	-
novel.786	1815.25	1358.94	0.417613	0.000184827	0.00377097	-	C19073845	1	2534	+	2256	-	-	-
novel.7918	17.7918	0	6.66506	5.74702e-07	2.54627e-05	-	scaffold879	68244	69232	+	989	-	PF04827:Plant transposon protein	DUF635
novel.7942	12.1326	0.314413	5.15283	0.00017957	0.00367454	-	scaffold885	126850	127944	+	896	-	-	-
novel.7962	67.6091	18.433	1.87862	3.611e-08	2.13954e-06	-	scaffold889	281119	282195	-	1077	-	-	-
novel.7975	753.408	166.362	2.17762	3.64896e-46	1.14786e-42	-	scaffold894	118680	130843	+	9150	-	PF00891:O-methyltransferase|PF08100:Dimerisation domain|PF03171:2OG-Fe(II) oxygenase superfamily	2OG-FeII_Oxy
novel.7976	47.1909	6.6715	2.82373	1.26777e-08	8.27713e-07	-	scaffold894	131058	138191	+	204	-	-	-
novel.798	326.233	57.2157	2.5128	0.000115568	0.00255929	-	C19095931	376	5291	+	2366	-	PF00171:Aldehyde dehydrogenase family	Aldedh
novel.7981	480.041	73.1873	2.71178	1.45799e-30	1.20121e-27	-	scaffold894	711830	716831	+	2052	-	PF00520:Ion transport protein	Ion_trans
novel.7986	1197.77	286.635	2.06257	2.217e-43	5.11431e-40	-	scaffold894	122294	133205	-	3300	-	PF03171:2OG-Fe(II) oxygenase superfamily|PF14226:non-haem dioxygenase in morphine synthesis N-terminal|PF00891:O-methyltransferase	2OG-FeII_Oxy
novel.8073	204.48	93.3337	1.13254	6.41522e-06	0.000214285	-	scaffold920	57	1557	-	1223	-	PF00082:Subtilase family|PF05922:Peptidase inhibitor I9	Peptidase_S8
novel.827	31.5526	11.4948	1.45762	0.00308396	0.0369292	-	scaffold10	2507768	2516132	+	2576	-	-	-
novel.8320	197.938	137.73	0.524453	0.00346596	0.0402641	-	scaffold973	1629128	1631606	-	1286	-	-	-
novel.8371	460.849	290.498	0.665848	2.03917e-05	0.000584601	-	scaffold99	237948	241087	+	3140	-	-	-
novel.8407	131.042	76.9803	0.764643	0.000546927	0.00928622	-	scaffold994	119182	124112	+	1512	-	PF06962:Putative rRNA methylase	-
novel.842	78.3693	30.96	1.33633	7.73731e-06	0.000252818	-	scaffold10	2090396	2093488	-	2829	-	PF00069:Protein kinase domain|PF07714:Protein tyrosine kinase|PF14380:Wall-associated receptor kinase C-terminal	Pkinase
novel.846	241.221	92.0307	1.39327	1.79233e-08	1.14007e-06	-	scaffold10	2507789	2516317	-	2335	-	-	-
novel.85	84.8019	12.1293	2.80938	7.66392e-14	1.14308e-11	-	C18442117	1	334	-	334	-	-	-
novel.893	214.346	128.674	0.737783	0.000742513	0.0118456	-	scaffold1009	247961	252325	-	2935	-	PF13966:zinc-binding in reverse transcriptase	-
novel.971	4274.09	3038.44	0.492305	1.86235e-06	7.30643e-05	-	scaffold1024	857129	858079	+	927	-	-	-
novel.978	62.3311	1.28823	5.61532	1.37974e-12	1.74883e-10	-	scaffold1024	476455	479000	-	2546	-	PF04827:Plant transposon protein	DUF635

## Sheet: Table2-3
Table1-3 The annotation of 1867 down-regulated DEGs in June between the pairwise comparison of GA3 treatment and control.
Gene id	GA3 treatment of bud ( June FPKM)	Control ( June FPKM)	log2FoldChange	p value	p adjusted	Name	Chromosome	Start	End	Strand	Length	Biotype	Description	Family
Eri014489	960.007	4608.61	-2.26377	8.59855e-192	9.9726e-188	ERIdvaD_GLEAN_10027805	scaffold227	886196	887076	+	471	-	-	-
Eri011772	737.746	2702.93	-1.87127	1.17654e-147	5.84807e-144	ERIdvaD_GLEAN_10028838	scaffold182	711363	713926	+	1542	-	-	-
Eri014487	11288.6	30416.2	-1.43013	1.28264e-107	4.4628e-104	ERIdvaD_GLEAN_10027803	scaffold227	880064	880534	+	471	-	-	-
Eri014490	796.13	2480.03	-1.63952	6.95478e-101	2.19986e-97	ERIdvaD_GLEAN_10027806	scaffold227	889029	890004	+	471	-	-	-
Eri018165	911.727	2509.91	-1.46108	3.44898e-96	8.57171e-93	ERIdvaD_GLEAN_10020525	scaffold289	1143230	1147993	+	2274	-	-	-
Eri015010	2822.4	5581.12	-0.983504	1.52308e-79	2.40883e-76	ERIdvaD_GLEAN_10027376	scaffold234	170490	175354	+	2292	-	-	-
Eri029147	1146.6	2873.13	-1.32508	1.35689e-77	1.96714e-74	ERIdvaD_GLEAN_10023937	scaffold610	620970	621884	-	915	-	-	Glyco_hydro_17
Eri004711	624.08	2056.02	-1.72098	1.98929e-77	2.76861e-74	ERIdvaD_GLEAN_10015686	scaffold1213	133484	134458	-	705	-	-	-
novel.894	91.5879	597.811	-2.69829	6.68705e-75	8.94881e-72	-	scaffold1009	485005	487720	-	2104	-	-	-
Eri016219	1800.44	4008.96	-1.15483	8.10942e-74	1.04503e-70	ERIdvaD_GLEAN_10016621	scaffold251	593125	598440	+	2541	-	-	-
novel.7981	644.741	1744.12	-1.4336	6.72149e-67	7.30837e-64	-	scaffold894	711830	716831	+	2052	-	PF00520:Ion transport protein	Ion_trans
Eri020487	509.907	1374.79	-1.43255	1.11683e-65	1.14291e-62	ERIdvaD_GLEAN_10026002	scaffold359	978103	981576	-	2016	-	-	OPT
Eri031179	831.026	2007.64	-1.27397	4.19733e-59	3.17482e-56	ERIdvaD_GLEAN_10010920	scaffold651	113161	114181	+	285	-	-	-
Eri001677	7080.5	15882.5	-1.16534	6.92637e-59	5.12757e-56	CUFF24.99.1	scaffold104	451179	452139	+	309	-	-	-
Eri033545	3626.62	7326.06	-1.01462	6.15193e-50	3.24319e-47	CUFF362.106.1	scaffold74	290086	292571	-	1167	-	-	-
Eri037194	4786.85	8237.39	-0.783173	6.71741e-50	3.48844e-47	ERIdvaD_GLEAN_10032674	scaffold85	1793389	1796291	-	1077	-	-	Peptidase_C1
Eri007416	1761.66	3146.5	-0.836432	8.93724e-50	4.57298e-47	ERIdvaD_GLEAN_10008707	scaffold1397	96517	99231	+	837	-	-	-
Eri023510	4019.7	8418.68	-1.06634	1.09044e-49	5.49868e-47	ERIdvaD_GLEAN_10028601	scaffold46	2072321	2073673	-	678	-	-	Thaumatin
Eri009112	644.29	1429.95	-1.15014	1.84291e-49	9.16033e-47	ERIdvaD_GLEAN_10006139	scaffold1584	284102	289406	+	1275	-	-	-
Eri037468	1604.34	2988.67	-0.896944	1.24871e-47	5.79303e-45	ERIdvaD_GLEAN_10019064	scaffold854	386419	389456	-	2259	-	-	-
Eri013745	1569.71	2811.51	-0.841293	1.76236e-47	8.06836e-45	ERIdvaD_GLEAN_10016390	scaffold218	366261	368363	-	681	-	-	-
Eri038402	487.4	1130.07	-1.2113	2.23571e-47	9.97298e-45	ERIdvaD_GLEAN_10014030	scaffold894	648109	648830	+	618	-	-	-
Eri024846	249.072	710.853	-1.5155	3.2858e-46	1.34501e-43	ERIdvaD_GLEAN_10027954	scaffold489	956407	962897	+	1326	-	-	-
Eri006124	666.026	1381.44	-1.05231	1.48258e-43	5.66869e-41	ERIdvaD_GLEAN_10004051	scaffold1302	92606	93448	-	843	-	-	-
Eri003300	2115.12	4204.27	-0.990805	1.76434e-43	6.67266e-41	CUFF41.1.1	scaffold1134	4400	9258	+	939	-	-	-
Eri020523	1140.28	2192.61	-0.944173	1.40651e-41	5.09773e-39	ERIdvaD_GLEAN_10026032	scaffold359	1349927	1353141	+	840	-	-	CCT
Eri030815	704.165	1413.19	-1.00495	9.22642e-41	3.24267e-38	ERIdvaD_GLEAN_10020154	scaffold644	829530	846337	-	2574	-	-	Glyco_hydro_1
Eri039682	667.412	1456.59	-1.1238	4.55548e-40	1.56934e-37	ERIdvaD_GLEAN_10023399	scaffold95	915639	919009	+	1239	-	-	-
Eri021539	771.249	1495.28	-0.956652	2.50724e-39	8.15298e-37	ERIdvaD_GLEAN_10009700	scaffold39	273106	274947	-	594	-	-	F-box
Eri028007	16204.2	25312.5	-0.643583	1.9484e-37	6.0529e-35	CUFF313.57.1	scaffold570	536232	540259	-	1845	-	-	Glycos_transf_1
Eri025231	112.209	405.933	-1.85618	2.43441e-37	7.43008e-35	ERIdvaD_GLEAN_10024449	scaffold499	1153567	1161358	-	2436	-	-	Aa_trans
Eri012043	815.877	1499.59	-0.878463	3.95509e-35	1.14678e-32	ERIdvaD_GLEAN_10014629	scaffold186	725005	729389	+	1611	-	-	-
Eri018007	12187.9	17491.1	-0.521113	9.14842e-35	2.6091e-32	ERIdvaD_GLEAN_10029853	scaffold288	1269922	1271216	-	765	-	-	HMA
Eri004595	3477.26	6337.68	-0.866355	9.25184e-35	2.61714e-32	ERIdvaD_GLEAN_10025178	scaffold1209	1192500	1193713	+	975	-	-	-
Eri006713	342.098	854.507	-1.32183	2.97045e-34	8.26829e-32	ERIdvaD_GLEAN_10009199	scaffold1333	7902	12214	-	1791	-	-	-
Eri017088	1111.4	2009.15	-0.854117	8.09422e-34	2.18318e-31	ERIdvaD_GLEAN_10030749	scaffold264	2469208	2471752	-	915	-	-	WRKY
Eri030101	1805.24	2967.65	-0.717427	5.85142e-33	1.50811e-30	ERIdvaD_GLEAN_10023338	scaffold638	1175036	1176885	-	966	-	-	-
Eri012122	54.797	251.317	-2.19759	8.0286e-33	2.03903e-30	ERIdvaD_GLEAN_10014855	scaffold188	310748	311210	+	237	-	-	-
Eri006432	2347.33	4530.11	-0.948895	1.05836e-32	2.66845e-30	ERIdvaD_GLEAN_10034421	scaffold133	1327745	1329353	+	870	-	-	Abhydrolase_1
Eri011991	705.646	1457.06	-1.0464	2.88467e-32	7.11839e-30	ERIdvaD_GLEAN_10012089	scaffold185	137577	141042	-	1512	-	-	p450
Eri032129	558.683	1172.75	-1.07214	4.04255e-32	9.9054e-30	ERIdvaD_GLEAN_10019502	scaffold69	74418	75798	+	900	-	-	-
Eri034175	989.181	1872.11	-0.921394	6.77592e-32	1.6148e-29	CUFF368.115.1	scaffold753	1048862	1051690	-	711	-	-	-
Eri013882	1084.29	2079	-0.940445	1.02667e-31	2.43007e-29	CUFF162.32.1	scaffold2197	127880	131126	+	1527	-	-	p450
Eri036263	939.722	1779.45	-0.923008	1.53982e-31	3.59574e-29	ERIdvaD_GLEAN_10009929	scaffold829	417446	421799	-	1050	-	-	Lipase_GDSL
Eri022566	584.05	1131.42	-0.952719	1.75756e-31	4.04984e-29	CUFF253.24.2	scaffold424	54454	73568	-	2043	-	-	-
Eri031003	732.975	1473.25	-1.00782	2.4313e-31	5.52907e-29	CUFF337.213.2	scaffold648	1084545	1085485	-	339	-	-	-
Eri032459	6969.45	10165.9	-0.544481	1.31442e-30	2.91299e-28	ERIdvaD_GLEAN_10018603	scaffold697	301994	304788	-	2514	-	-	NB-ARC
Eri012179	1950.11	3140.11	-0.687325	2.8707e-30	6.20392e-28	ERIdvaD_GLEAN_10000761	scaffold1883	5304	7517	+	828	-	-	-
Eri037284	459.664	919.407	-0.99924	2.91383e-30	6.23771e-28	ERIdvaD_GLEAN_10032753	scaffold85	2802477	2806023	-	2295	-	-	Peptidase_S8
Eri031991	71.3176	292.045	-2.03182	2.92219e-30	6.23771e-28	CUFF346.104.1	scaffold684	326067	327257	-	249	-	-	-
Eri004620	968.313	1925.74	-0.992331	4.94465e-30	1.04269e-27	ERIdvaD_GLEAN_10025198	scaffold1209	1650304	1652265	+	963	-	-	-
Eri016905	1297.01	2163.28	-0.738959	8.26049e-30	1.71081e-27	ERIdvaD_GLEAN_10030574	scaffold264	772519	775442	+	1377	-	-	UDPGT
Eri003605	129.9	378.416	-1.54233	1.53376e-29	3.15772e-27	ERIdvaD_GLEAN_10017216	scaffold1150	266982	267164	+	183	-	-	-
Eri008046	1706.9	2796.44	-0.712697	4.04667e-29	8.13871e-27	ERIdvaD_GLEAN_10015957	scaffold1449	480156	481380	+	597	-	-	-
Eri006829	1401.4	2278.62	-0.701799	5.49242e-29	1.09202e-26	ERIdvaD_GLEAN_10018068	scaffold1346	99361	101570	-	894	-	-	-
novel.1611	876.594	1762.28	-1.00835	1.22217e-28	2.4025e-26	-	scaffold1209	633963	635691	+	1014	-	PF03181:BURP domain	-
Eri006132	1082.78	1883.46	-0.79842	1.63014e-28	3.18647e-26	ERIdvaD_GLEAN_10004059	scaffold1302	199502	202490	-	1608	-	-	p450
Eri028353	2817.02	4271.65	-0.600658	1.85903e-28	3.61358e-26	ERIdvaD_GLEAN_10011089	scaffold585	442981	447902	-	1908	-	-	2OG-FeII_Oxy
Eri002535	314.057	716.076	-1.18615	6.34096e-28	1.22571e-25	ERIdvaD_GLEAN_10030914	scaffold11	1919445	1923983	-	1488	-	-	-
Eri004211	577.289	1048.17	-0.860951	9.65822e-28	1.85662e-25	CUFF50.57.1	scaffold1182	350595	353928	-	2286	-	-	LRRNT_2
Eri035088	862.108	1549.09	-0.844608	1.59885e-27	3.0399e-25	ERIdvaD_GLEAN_10020728	scaffold788	1021376	1024043	+	1989	-	-	Ion_trans
Eri001298	2449.64	3720.29	-0.6035	1.98116e-27	3.74633e-25	CUFF19.214.1	scaffold1024	919973	923290	-	1092	-	-	DUF6
Eri032462	1410.54	2326.77	-0.721658	7.70287e-27	1.43323e-24	ERIdvaD_GLEAN_10018606	scaffold697	371479	374277	-	2520	-	-	NB-ARC
Eri024747	1536.39	2417.74	-0.653225	1.40742e-26	2.59099e-24	ERIdvaD_GLEAN_10016790	scaffold487	800144	803047	-	990	-	-	Cyclin_C
Eri026665	734.878	1301.51	-0.825653	1.49801e-26	2.72888e-24	ERIdvaD_GLEAN_10006049	scaffold528	165305	167015	+	714	-	-	CCT
Eri009357	416.093	823.06	-0.983154	2.17664e-26	3.94448e-24	ERIdvaD_GLEAN_10031491	scaffold159	2036317	2040841	+	1080	-	-	NmrA
Eri027662	5736.1	8518.92	-0.570551	2.32934e-26	4.17768e-24	ERIdvaD_GLEAN_10026652	scaffold562	995568	999776	-	3165	-	-	-
Eri002666	4694.49	7334.89	-0.644064	2.42274e-26	4.30086e-24	ERIdvaD_GLEAN_10003584	scaffold1108	55456	61764	-	3024	-	-	-
Eri032327	715.146	1275.43	-0.835251	3.32411e-26	5.84137e-24	ERIdvaD_GLEAN_10029452	scaffold694	1486086	1487243	-	963	-	-	-
Eri002412	728.23	1253.63	-0.783854	5.50922e-26	9.5844e-24	ERIdvaD_GLEAN_10030802	scaffold11	947525	950575	+	1539	-	-	-
Eri028843	3140.08	4640.88	-0.564132	9.05791e-26	1.54491e-23	ERIdvaD_GLEAN_10017766	scaffold601	943475	944692	+	1218	-	-	zf-CCCH
Eri030961	2349.07	3601.87	-0.61697	4.58835e-25	7.60223e-23	ERIdvaD_GLEAN_10031051	scaffold648	641206	642309	-	612	-	-	-
Eri000695	1666.57	2578.77	-0.630298	1.53142e-24	2.44753e-22	ERIdvaD_GLEAN_10030156	scaffold100	1390652	1395809	+	2754	-	-	-
Eri040402	793.309	1480.76	-0.898176	2.86401e-24	4.55024e-22	ERIdvaD_GLEAN_10012939	scaffold994	667960	672267	+	2085	-	-	ABC2_membrane
Eri002318	378.196	721.84	-0.930847	6.43911e-23	9.61555e-21	ERIdvaD_GLEAN_10010844	scaffold1090	345509	347725	-	2217	-	-	NB-ARC
Eri005349	11690.1	18056.9	-0.627265	7.92476e-23	1.17835e-20	ERIdvaD_GLEAN_10012049	scaffold1246	299363	301162	+	822	-	-	-
Eri016863	988.145	1582.35	-0.679288	2.21686e-22	3.21389e-20	ERIdvaD_GLEAN_10030538	scaffold264	165121	169139	-	1491	-	-	-
novel.6559	221.469	490.915	-1.1479	6.51902e-22	9.37284e-20	-	scaffold64	3591510	3594851	-	1377	-	PF00149:Calcineurin-like phosphoesterase	Metallophos
Eri028515	540.462	1004.42	-0.894795	1.44539e-21	2.04434e-19	ERIdvaD_GLEAN_10012455	scaffold59	456054	462837	-	2175	-	-	CBFB_NFYA
Eri026680	118.323	329.534	-1.47316	1.631e-21	2.29753e-19	ERIdvaD_GLEAN_10006061	scaffold528	330802	336461	+	1614	-	-	Ion_trans
Eri022679	156.8	412.032	-1.38964	4.51922e-21	6.26462e-19	CUFF254.98.1	scaffold428	946303	950497	-	2640	-	-	Pkinase_Tyr
Eri016184	166.47	387.561	-1.22188	8.62454e-21	1.16764e-18	ERIdvaD_GLEAN_10016587	scaffold251	219010	222686	+	1767	-	-	-
Eri013337	36.1133	157.312	-2.12296	1.07996e-20	1.45082e-18	ERIdvaD_GLEAN_10002790	scaffold2107	6478	8971	+	1536	-	-	-
Eri038372	126.543	333.461	-1.40153	2.83081e-20	3.68896e-18	ERIdvaD_GLEAN_10014002	scaffold894	349860	353769	-	2016	-	-	OPT
Eri025801	642.221	1082.22	-0.752215	2.84264e-20	3.69056e-18	CUFF287.87.1	scaffold505	564984	569797	-	1890	-	-	-
Eri033453	937.531	1472.72	-0.651327	3.02728e-20	3.91566e-18	ERIdvaD_GLEAN_10025555	scaffold735	1366651	1370861	+	1776	-	-	PI-PLC-X
Eri030871	395.034	740.707	-0.907062	3.44055e-20	4.41736e-18	ERIdvaD_GLEAN_10012962	scaffold647	92503	100316	+	1014	-	-	2OG-FeII_Oxy
Eri016222	2697.85	4171.53	-0.62887	4.32885e-20	5.53743e-18	ERIdvaD_GLEAN_10016624	scaffold251	628352	629533	-	474	-	-	-
Eri017845	120.337	307.817	-1.35716	4.65051e-20	5.90547e-18	ERIdvaD_GLEAN_10002798	scaffold281	18136	23784	-	4446	-	-	ABC_tran
Eri002421	2523.08	3768.43	-0.579595	6.96413e-20	8.74765e-18	ERIdvaD_GLEAN_10030812	scaffold11	995504	997212	-	927	-	-	NmrA
Eri034633	1805.77	2796.9	-0.630905	1.98149e-19	2.4276e-17	ERIdvaD_GLEAN_10033689	scaffold77	2496469	2505560	-	2502	-	-	-
Eri010434	863.683	1353.28	-0.647445	2.78523e-19	3.3649e-17	ERIdvaD_GLEAN_10008971	scaffold1675	453969	456531	+	1905	-	-	Kelch_2
Eri011198	1518.67	2398.68	-0.658102	3.10082e-19	3.72034e-17	ERIdvaD_GLEAN_10005636	scaffold1749	107546	113133	+	3879	-	-	ABC_membrane
Eri027661	1220.21	1813.71	-0.572068	3.28379e-19	3.92633e-17	ERIdvaD_GLEAN_10026651	scaffold562	984002	987345	-	2112	-	-	-
Eri020131	2507.95	3702.49	-0.5625	3.55622e-19	4.2375e-17	ERIdvaD_GLEAN_10016324	scaffold345	608285	609945	+	1176	-	-	Chal_sti_synt_N
Eri006545	618.134	1076.36	-0.801806	4.24709e-19	5.0263e-17	ERIdvaD_GLEAN_10034513	scaffold133	3306973	3309011	+	981	-	-	-
Eri035584	4064.92	6176.34	-0.603345	4.4909e-19	5.29683e-17	ERIdvaD_GLEAN_10014900	scaffold805	113639	116406	-	1020	-	-	Epimerase
Eri027794	2846.88	4489.9	-0.657268	5.11044e-19	5.98696e-17	ERIdvaD_GLEAN_10020559	scaffold564	373009	374246	-	945	-	-	-
Eri010732	759.574	1392.11	-0.872463	6.55244e-19	7.62494e-17	ERIdvaD_GLEAN_10032457	scaffold170	1693703	1695292	-	963	-	-	-
Eri035290	1068.74	1619.92	-0.600827	9.16154e-19	1.05903e-16	ERIdvaD_GLEAN_10024114	scaffold791	1502046	1504358	+	1020	-	-	Cyclin_C
Eri004020	486.71	838.505	-0.78694	1.71417e-18	1.94911e-16	CUFF48.79.1	scaffold1170	218050	220237	+	1182	-	-	DUF6
Eri027469	803.693	1262.77	-0.652419	1.82305e-18	2.05945e-16	ERIdvaD_GLEAN_10020819	scaffold556	1138577	1140575	+	1065	-	-	Asparaginase_2
Eri028675	8167.14	12660.7	-0.632548	1.99477e-18	2.24615e-16	ERIdvaD_GLEAN_10016027	scaffold60	457730	460794	-	834	-	-	-
[truncated: 1,764 more rows]

## Sheet: Table2-4
Table1-4 The annotation of 2003 up-regulated DEGs in June between the pairwise comparison of GA3 treatment and control.
[truncated: 2,004 more rows]

[truncated: 2 more sheets: Table2-5, Table2-6]
