# Supplementary material for: Gibberellin Induced Transcriptome Profiles Reveal Gene Regulation of Loquat Flowering
Source: Front Genet. 2021 Sep 10;12:703688. doi: 10.3389/fgene.2021.703688 (PMC8460860; doi:10.3389/fgene.2021.703688)
Supplement: Supplementary file 3 [file Table_3.XLSX]

## Sheet: Table3-1
Table1-1 The annotation of 7052 down-regulated DEGs in May between the pairwise comparison of GA3 treatment and control.
Gene id	GA3 treatment of leaf ( May FPKM)	Control ( May FPKM)	log2FoldChange	p value	p adjusted	Name	Chromosome	Start	End	Strand	Length	Biotype	Description	Family
Eri000010	17.9113	36.148	-1.00733	0.0107154	0.0288777	CUFF3.55.1	C18216649	1	259	-	189	-	-	-
Eri000021	12.4105	30.2625	-1.29585	0.00333718	0.010281	CUFF3.389.1	C18329153	3	291	+	180	-	-	-
Eri000045	216.279	323.832	-0.586248	5.77154e-06	3.10818e-05	CUFF4.78.1	C18491215	1	357	-	156	-	-	-
Eri000055	48.6357	78.7377	-0.690786	0.00606628	0.0175399	CUFF4.269.1	C18566925	1	403	+	186	-	-	-
Eri000098	24.6073	45.6944	-0.896917	0.00871134	0.0241069	CUFF5.197.1	C18743927	1	558	-	228	-	-	-
Eri000158	4.06324	15.6771	-1.95385	0.0036169	0.0110463	CUFF7.61.1	C18856755	42	638	+	495	-	-	-
Eri000165	89.2961	240.341	-1.4231	2.89709e-16	4.35698e-15	CUFF8.8.1	C18865789	1	794	+	504	-	-	-
Eri000178	6.1421	17.1106	-1.47	0.0156152	0.0400503	ERIdvaD_GLEAN_10000052	C18889833	69	374	-	306	-	-	-
Eri000195	27.9097	117.824	-2.0825	2.83817e-16	4.27204e-15	ERIdvaD_GLEAN_10000063	C18915721	1	477	+	477	-	-	BBE
Eri000220	32.7233	70.9064	-1.11956	0.000349969	0.00135878	ERIdvaD_GLEAN_10000080	C18949559	471	668	+	198	-	-	-
Eri000248	68.3526	238.702	-1.80336	6.54337e-26	1.70797e-24	ERIdvaD_GLEAN_10000102	C18991607	357	1016	+	660	-	-	-
Eri000250	37.6942	64.8709	-0.787282	0.00444959	0.0133103	CUFF10.43.1	C18994929	410	1310	-	234	-	-	-
Eri000257	169.099	216.358	-0.357855	0.0154612	0.0397108	CUFF10.54.1	C19002081	41	635	+	381	-	-	-
Eri000269	39.5105	67.2973	-0.769431	0.00584603	0.016962	ERIdvaD_GLEAN_10000120	C19015737	984	1268	-	285	-	-	-
Eri000286	1.27613	12.14	-3.27903	0.000916758	0.00323424	ERIdvaD_GLEAN_10000146	C19041741	337	1443	-	1107	-	-	-
Eri000327	60.3314	116.407	-0.950016	2.09014e-05	0.000102645	ERIdvaD_GLEAN_10010008	scaffold1	176827	179088	-	1368	-	-	C2
Eri000333	866.589	1043.12	-0.268595	0.000429283	0.00163834	CUFF12.38.1	scaffold1	482229	490597	+	3327	-	-	FYVE
Eri000335	406.794	665.77	-0.708775	4.64745e-14	5.94122e-13	ERIdvaD_GLEAN_10031687	scaffold10	995	5828	+	2154	-	-	-
Eri000338	68.0194	100.43	-0.560748	0.00888795	0.0245335	CUFF12.48.1	scaffold10	20131	22299	-	1068	-	-	-
Eri000339	126.724	284.84	-1.16455	6.29047e-13	7.34084e-12	ERIdvaD_GLEAN_10031690	scaffold10	25033	32394	-	1869	-	-	-
Eri000350	745.583	945.154	-0.342634	6.81851e-06	3.63505e-05	ERIdvaD_GLEAN_10031701	scaffold10	107775	114477	+	3192	-	-	-
Eri000353	1053.71	1214.69	-0.203175	0.00629147	0.0181051	ERIdvaD_GLEAN_10031704	scaffold10	126682	129201	-	1152	-	-	UVR
Eri000354	498.425	609.922	-0.289396	0.0015699	0.00523165	ERIdvaD_GLEAN_10031705	scaffold10	131472	140680	-	1689	-	-	A1pp
Eri000372	6.53136	23.4736	-1.85933	0.000971374	0.00340493	ERIdvaD_GLEAN_10031720	scaffold10	258040	263241	-	1539	-	-	Glyco_hydro_1
Eri000379	39.0932	72.9431	-0.897076	0.00107624	0.00372913	ERIdvaD_GLEAN_10031725	scaffold10	305200	307767	+	1410	-	-	-
Eri000381	70.0459	132.888	-0.923341	1.05082e-05	5.41298e-05	ERIdvaD_GLEAN_10031727	scaffold10	315751	316561	+	336	-	-	-
Eri000384	390.528	643.555	-0.721181	1.40573e-14	1.8724e-13	ERIdvaD_GLEAN_10031730	scaffold10	332010	335761	+	1737	-	-	-
Eri000385	232.52	293.302	-0.336714	0.0128865	0.0339025	CUFF12.95.1	scaffold10	336592	340116	-	1308	-	-	-
Eri000397	626.188	1125.18	-0.846323	5.55597e-29	1.6583e-27	ERIdvaD_GLEAN_10031744	scaffold10	431230	431930	+	360	-	-	-
Eri000400	987.801	1333.07	-0.432166	4.03017e-10	3.63885e-09	ERIdvaD_GLEAN_10031747	scaffold10	460450	466819	+	2364	-	-	Pkinase
Eri000401	208.035	298.395	-0.518918	0.000114742	0.000491463	ERIdvaD_GLEAN_10031748	scaffold10	478036	480265	+	801	-	-	-
Eri000406	39.1458	124.37	-1.67283	1.26755e-12	1.44873e-11	ERIdvaD_GLEAN_10031753	scaffold10	554321	556228	-	1035	-	-	-
Eri000411	327.736	507.32	-0.630846	7.07559e-10	6.2402e-09	ERIdvaD_GLEAN_10031757	scaffold10	600023	609861	+	3546	-	-	p450
Eri000414	229.191	290.292	-0.336565	0.0108438	0.0291808	CUFF12.141.1	scaffold10	639784	645311	-	1170	-	-	CDP-OH_P_transf
Eri000416	56.5701	170.517	-1.59483	3.95452e-12	4.31515e-11	CUFF12.143.1	scaffold10	676400	680219	+	1875	-	-	Pkinase
Eri000422	0	4.21786	-4.62868	0.00588499	0.0170652	ERIdvaD_GLEAN_10031767	scaffold10	736024	736284	-	261	-	-	-
Eri000423	36.0817	175.143	-2.2879	6.89368e-20	1.2926e-18	ERIdvaD_GLEAN_10031768	scaffold10	739802	741872	-	1338	-	-	ACT
Eri000430	581.049	784.729	-0.431266	5.51135e-06	2.97862e-05	ERIdvaD_GLEAN_10031776	scaffold10	834076	842814	-	1005	-	-	HLH
Eri000431	703.364	804.03	-0.192878	0.020063	0.0496827	ERIdvaD_GLEAN_10031778	scaffold10	848723	851960	+	1926	-	-	PI3_PI4_kinase
Eri000435	244.28	377.601	-0.62817	1.25123e-07	8.50317e-07	ERIdvaD_GLEAN_10031782	scaffold10	866479	867858	-	1380	-	-	UDPGT
Eri000436	80.2653	116.981	-0.546911	0.0063367	0.0182133	ERIdvaD_GLEAN_10031783	scaffold10	877560	878936	-	1377	-	-	UDPGT
Eri000451	375.133	517.393	-0.460918	3.5527e-05	0.000167934	ERIdvaD_GLEAN_10031796	scaffold10	1060037	1063093	+	1008	-	-	LAG1
Eri000461	191.261	257.08	-0.424709	0.00239033	0.00764569	ERIdvaD_GLEAN_10031805	scaffold10	1119760	1122903	+	1932	-	-	Pkinase
Eri000464	469.317	601.278	-0.359264	0.000199526	0.000815344	CUFF12.194.1	scaffold10	1156425	1161257	+	3906	-	-	-
Eri000467	38.785	70.1183	-0.85798	0.00350692	0.010749	ERIdvaD_GLEAN_10031810	scaffold10	1165540	1170854	-	2463	-	-	SPX
Eri000469	317.355	1372.67	-2.11274	1.46395e-130	4.15989e-128	ERIdvaD_GLEAN_10031812	scaffold10	1189532	1189823	-	195	-	-	-
Eri000483	295.997	367.452	-0.314345	0.00570999	0.0166173	ERIdvaD_GLEAN_10031825	scaffold10	1327512	1329999	+	939	-	-	-
Eri000489	177.089	449.984	-1.34696	6.12688e-29	1.82558e-27	ERIdvaD_GLEAN_10031831	scaffold10	1404899	1409898	-	1065	-	-	NmrA
Eri000493	96.7604	184.254	-0.927904	3.5264e-07	2.25859e-06	ERIdvaD_GLEAN_10031834	scaffold10	1464211	1466545	-	1071	-	-	Glyco_transf_8
Eri000497	170.343	326.826	-0.938763	3.27416e-13	3.89633e-12	ERIdvaD_GLEAN_10031838	scaffold10	1502050	1503204	+	762	-	-	-
Eri000516	1896.78	2428.14	-0.355227	1.8024e-09	1.52127e-08	ERIdvaD_GLEAN_10031857	scaffold10	1659937	1665311	-	3102	-	-	Pkinase
Eri000521	228.557	359.028	-0.651184	2.47613e-07	1.61793e-06	ERIdvaD_GLEAN_10031862	scaffold10	1706463	1708522	-	621	-	-	-
Eri000522	1.88262	10.0137	-2.43371	0.00805814	0.0224808	ERIdvaD_GLEAN_10031863	scaffold10	1721273	1722222	-	333	-	-	-
Eri000529	338.499	486.753	-0.524314	2.57248e-07	1.67619e-06	ERIdvaD_GLEAN_10031868	scaffold10	1770871	1771972	-	792	-	-	-
Eri000530	3859.84	7730.51	-1.00221	4.6018e-84	6.40787e-82	ERIdvaD_GLEAN_10031869	scaffold10	1775850	1777694	+	1353	-	-	CCT
Eri000537	740.49	939.35	-0.343851	1.57111e-05	7.86141e-05	ERIdvaD_GLEAN_10031876	scaffold10	1813688	1816411	-	534	-	-	-
Eri000546	5120.51	8171.58	-0.674101	2.40156e-48	1.4447e-46	ERIdvaD_GLEAN_10031885	scaffold10	1913331	1915101	-	489	-	-	Usp
Eri000582	197.299	434.642	-1.13944	2.29804e-22	4.90346e-21	ERIdvaD_GLEAN_10031913	scaffold10	2229216	2235163	+	1875	-	-	-
Eri000583	250.723	704.124	-1.48755	2.46299e-46	1.38176e-44	ERIdvaD_GLEAN_10031914	scaffold10	2249054	2252428	+	1584	-	-	-
Eri000594	355.849	509.964	-0.520079	3.83887e-07	2.44261e-06	ERIdvaD_GLEAN_10031925	scaffold10	2328291	2331308	+	1182	-	-	-
Eri000614	154.28	255.505	-0.724533	2.18341e-06	1.25e-05	ERIdvaD_GLEAN_10031941	scaffold10	2459890	2460459	+	570	-	-	-
Eri000622	30.5423	54.1844	-0.825316	0.00651939	0.0186546	ERIdvaD_GLEAN_10031949	scaffold10	2517912	2519021	-	468	-	-	-
Eri000627	2015.85	6664.52	-1.7246	3.73159e-201	2.50813e-198	ERIdvaD_GLEAN_10031955	scaffold10	2564699	2565944	+	441	-	-	HMA
Eri000638	62.2768	97.1365	-0.643074	0.00715152	0.0202162	ERIdvaD_GLEAN_10031964	scaffold10	2682430	2682756	+	327	-	-	-
Eri000649	276.607	510.51	-0.881393	6.39373e-15	8.7497e-14	ERIdvaD_GLEAN_10031975	scaffold10	2765403	2767823	-	540	-	-	NUDIX
Eri000650	1042.3	1199.92	-0.201306	0.0138759	0.0361356	ERIdvaD_GLEAN_10031976	scaffold10	2771054	2778090	+	2916	-	-	-
Eri000652	121.09	291.68	-1.26808	2.03746e-18	3.52357e-17	ERIdvaD_GLEAN_10031978	scaffold10	2782863	2787708	-	2043	-	-	Sulfate_transp
Eri000655	1792.68	2087.45	-0.219491	0.000301584	0.00118835	ERIdvaD_GLEAN_10031981	scaffold10	2805937	2808940	+	861	-	-	PhyH
Eri000662	375.502	473.545	-0.336335	0.000870171	0.00308953	ERIdvaD_GLEAN_10030135	scaffold100	81573	85264	+	597	-	-	Peptidase_S24
Eri000690	111.856	181.64	-0.700319	5.55645e-05	0.000253001	CUFF13.52.1	scaffold100	1146124	1150477	-	2025	-	-	-
Eri000697	7.74771	34.9671	-2.17666	4.82041e-06	2.62509e-05	ERIdvaD_GLEAN_10030158	scaffold100	1583148	1584873	+	1116	-	-	2OG-FeII_Oxy
Eri000700	187.017	268.541	-0.523731	0.00012368	0.000526265	ERIdvaD_GLEAN_10030161	scaffold100	1708088	1712659	+	1566	-	-	AAA
Eri000706	207.233	287.78	-0.472594	0.00075261	0.00271069	ERIdvaD_GLEAN_10030166	scaffold100	1848640	1850128	-	894	-	-	-
Eri000707	183.781	255.598	-0.474028	0.000948959	0.0033317	ERIdvaD_GLEAN_10030167	scaffold100	1903041	1905848	+	1266	-	-	-
Eri000716	1314.69	1468.09	-0.159398	0.0120652	0.0320119	ERIdvaD_GLEAN_10030176	scaffold100	2119782	2126359	-	2676	-	-	Coatomer_WDAD
Eri000739	229.352	1331.96	-2.53759	2.07518e-155	8.33675e-153	CUFF14.20.3	scaffold1002	115337	126623	+	1950	-	-	Ion_trans
Eri000740	268.343	380.315	-0.501788	1.29356e-05	6.56473e-05	CUFF14.23.1	scaffold1002	139327	142304	-	225	-	-	-
Eri000741	250.264	331.878	-0.407651	0.000551916	0.00205454	CUFF14.24.1	scaffold1002	144285	148449	-	804	-	-	RRM_1
Eri000742	477.187	578.748	-0.277426	0.00491466	0.0145409	ERIdvaD_GLEAN_10003957	scaffold1002	154938	160744	+	2376	-	-	-
Eri000760	708.973	869.233	-0.293079	0.000237847	0.000958824	CUFF14.59.1	scaffold1005	22776	26212	-	459	-	-	-
Eri000775	2908.57	4841.53	-0.734999	7.21168e-51	4.70253e-49	ERIdvaD_GLEAN_10020833	scaffold1005	132799	138943	+	1950	-	-	-
Eri000783	88.2548	160.39	-0.864325	4.54454e-06	2.48143e-05	ERIdvaD_GLEAN_10020839	scaffold1005	202292	204455	+	1740	-	-	Na_Ca_ex
Eri000791	78.912	123.483	-0.645757	0.00187423	0.00613009	CUFF14.109.1	scaffold1005	313881	315373	+	285	-	-	-
Eri000807	26.8579	89.634	-1.73522	1.91418e-10	1.78169e-09	ERIdvaD_GLEAN_10020862	scaffold1005	512968	515190	+	1221	-	-	MatE
Eri000809	224.939	396.079	-0.816529	6.99905e-12	7.46031e-11	CUFF14.140.1	scaffold1005	614596	632152	+	1737	-	-	MatE
Eri000810	3.0956	12.1839	-1.97334	0.0172509	0.0436486	CUFF14.149.2	scaffold1005	636520	637368	-	171	-	-	-
Eri000811	703.838	884.067	-0.328594	5.12857e-05	0.000234926	ERIdvaD_GLEAN_10020864	scaffold1005	658833	667521	-	1623	-	-	-
Eri000812	285.656	351.687	-0.299347	0.0145445	0.0376618	ERIdvaD_GLEAN_10020866	scaffold1005	681041	686662	-	4470	-	-	-
Eri000824	59.0306	177.407	-1.58517	1.02543e-16	1.59927e-15	ERIdvaD_GLEAN_10020879	scaffold1005	801449	803504	-	813	-	-	Methyltransf_11
Eri000826	344.332	1070.9	-1.63939	1.83081e-72	1.99341e-70	ERIdvaD_GLEAN_10020881	scaffold1005	824580	842189	+	5406	-	-	-
Eri000847	68.2541	168.769	-1.30003	6.10209e-10	5.4103e-09	CUFF14.227.3	scaffold1005	1186909	1192389	-	3099	-	-	LRRNT_2
Eri000850	608.114	936.411	-0.62288	2.51153e-14	3.27477e-13	ERIdvaD_GLEAN_10006820	scaffold1007	7317	8876	-	414	-	-	-
Eri000857	2690.31	3031.86	-0.172801	0.00093057	0.00327569	ERIdvaD_GLEAN_10006827	scaffold1007	137265	143793	-	2841	-	-	OPT
Eri000866	618.793	1033.02	-0.737927	3.30262e-19	5.97153e-18	ERIdvaD_GLEAN_10006836	scaffold1007	209740	211125	-	1386	-	-	-
Eri000867	1377.69	2292.45	-0.734561	7.12035e-35	2.63626e-33	ERIdvaD_GLEAN_10006837	scaffold1007	214854	216239	-	1386	-	-	-
Eri000879	464.527	634.974	-0.451417	9.56391e-07	5.76722e-06	ERIdvaD_GLEAN_10006849	scaffold1007	322291	331589	+	1548	-	-	MFS_1
Eri000880	2849.63	3220.33	-0.177024	0.000793196	0.00283931	ERIdvaD_GLEAN_10006850	scaffold1007	340503	345374	-	906	-	-	Pyrophosphatase
Eri000885	22.5948	59.9479	-1.41004	6.65908e-06	3.55451e-05	CUFF15.58.1	scaffold1008	133201	134079	+	330	-	-	-
Eri000886	373.739	475.744	-0.35053	0.00114421	0.00393461	ERIdvaD_GLEAN_10006743	scaffold1008	171956	177057	-	1965	-	-	-
Eri000903	11.3973	48.5039	-2.08589	9.11963e-08	6.33427e-07	ERIdvaD_GLEAN_10011959	scaffold1009	291565	295575	+	1071	-	-	ADH_zinc_N
Eri000905	568.305	922.145	-0.697154	4.98471e-17	7.92632e-16	ERIdvaD_GLEAN_10011961	scaffold1009	340363	345201	-	1203	-	-	F-box
Eri000925	26.0939	49.9495	-0.93603	0.00626516	0.0180344	ERIdvaD_GLEAN_10010785	scaffold101	260807	266587	-	2739	-	-	-
Eri000931	1503.04	1772.64	-0.238645	8.28887e-05	0.000364821	ERIdvaD_GLEAN_10010791	scaffold101	379151	382288	+	981	-	-	Pyr_redox_2
Eri000937	786.191	906.833	-0.203956	0.0106188	0.0286615	ERIdvaD_GLEAN_10010796	scaffold101	531653	538908	-	2913	-	-	-
Eri000944	455.037	642.996	-0.497341	1.80905e-06	1.04891e-05	CUFF16.42.1	scaffold1011	4211	8421	-	858	-	-	FYVE
Eri000945	731.613	890.114	-0.28539	0.000754269	0.0027161	ERIdvaD_GLEAN_10006855	scaffold1011	10891	11708	+	477	-	-	Zim
Eri000979	75.9985	326.005	-2.10395	4.4923e-40	2.02073e-38	ERIdvaD_GLEAN_10006884	scaffold1011	357976	360658	+	1239	-	-	-
Eri000980	1253.25	1539.93	-0.295832	5.44311e-05	0.000248358	ERIdvaD_GLEAN_10006885	scaffold1011	361654	369835	-	2802	-	-	RNB
Eri000981	980.976	1333.87	-0.443445	1.81653e-10	1.69531e-09	ERIdvaD_GLEAN_10006886	scaffold1011	378347	381529	-	2586	-	-	ANF_receptor
Eri000996	73.5203	119.29	-0.696317	0.000806759	0.00288372	ERIdvaD_GLEAN_10011374	scaffold1013	220373	222945	-	1080	-	-	Kelch_1
Eri000998	998.462	1314.68	-0.396212	3.6473e-08	2.65245e-07	ERIdvaD_GLEAN_10011376	scaffold1013	257539	263465	-	1326	-	-	cNMP_binding
Eri000999	220.441	314	-0.508369	7.03232e-05	0.000313864	ERIdvaD_GLEAN_10011377	scaffold1013	284512	288835	-	672	-	-	-
Eri001004	234.569	309.964	-0.399417	0.0015185	0.00507875	CUFF17.62.1	scaffold1013	325596	333141	-	867	-	-	-
Eri001005	72.468	113.489	-0.644621	0.00202107	0.0065704	ERIdvaD_GLEAN_10011382	scaffold1013	358644	359444	-	801	-	-	Pkinase
Eri001006	882.166	1667.32	-0.918336	4.00321e-28	1.15252e-26	CUFF17.66.1	scaffold1013	368993	373705	+	2112	-	-	Pkinase
Eri001014	1730.57	3085.43	-0.834778	6.31111e-42	3.07214e-40	ERIdvaD_GLEAN_10011389	scaffold1013	488429	494207	-	2916	-	-	-
Eri001017	1973.9	2452.92	-0.313942	2.40618e-08	1.79353e-07	CUFF17.78.1	scaffold1013	543065	550010	+	2610	-	-	Pkinase
Eri001018	127.639	256.452	-1.00176	2.54421e-10	2.33761e-09	CUFF17.90.1	scaffold1013	595399	598605	+	2562	-	-	LRRNT_2
Eri001031	180.047	330.514	-0.877606	1.04656e-11	1.09812e-10	ERIdvaD_GLEAN_10004786	scaffold1015	44647	45042	+	396	-	-	-
Eri001035	549.946	798.884	-0.541002	2.04156e-09	1.71238e-08	CUFF17.111.3	scaffold1015	74140	80516	+	2337	-	-	-
Eri001042	10.9031	27.414	-1.3384	0.00386101	0.011712	ERIdvaD_GLEAN_10004796	scaffold1015	165250	170069	+	2712	-	-	Pkinase
Eri001043	294.564	365.053	-0.311501	0.00710652	0.0201189	ERIdvaD_GLEAN_10004797	scaffold1015	171981	174197	+	1959	-	-	-
Eri001054	90.2806	235.434	-1.38506	8.06589e-15	1.09395e-13	ERIdvaD_GLEAN_10001222	scaffold1016	58824	70352	+	1467	-	-	Peptidase_S10
Eri001078	70.4037	103.604	-0.559522	0.00957963	0.026217	ERIdvaD_GLEAN_10007305	scaffold1018	243086	246286	+	1464	-	-	GHMP_kinases
Eri001083	389.699	498.52	-0.357871	0.000738604	0.00266463	ERIdvaD_GLEAN_10007310	scaffold1018	293321	293560	+	240	-	-	-
Eri001084	322.8	421.683	-0.386569	0.000310648	0.00122008	ERIdvaD_GLEAN_10007311	scaffold1018	296604	300216	+	1677	-	-	-
Eri001100	14.5386	29.9978	-1.03629	0.018395	0.0461241	CUFF18.68.2	scaffold1019	97179	102594	+	201	-	-	-
Eri001142	5.59876	39.2886	-2.81975	1.45897e-08	1.11386e-07	CUFF18.134.1	scaffold102	301598	303802	+	894	-	-	-
Eri001155	0.297997	5.03642	-3.91479	0.01329	0.0348018	ERIdvaD_GLEAN_10006932	scaffold102	375310	381693	+	630	-	-	-
Eri001159	582.866	928.764	-0.672755	2.8831e-17	4.66299e-16	ERIdvaD_GLEAN_10001357	scaffold1020	8749	14461	-	2703	-	-	-
Eri001167	102.566	155.624	-0.603693	0.00226416	0.00727713	ERIdvaD_GLEAN_10002480	scaffold1021	80240	81181	+	759	-	-	GATase
Eri001169	93.987	178.391	-0.929357	5.434e-07	3.38786e-06	ERIdvaD_GLEAN_10002482	scaffold1021	100498	100896	+	399	-	-	-
Eri001211	161.561	325.872	-1.01126	1.15435e-14	1.54759e-13	ERIdvaD_GLEAN_10020194	scaffold1024	148044	154997	+	3753	-	-	ABC_membrane
Eri001212	24.4004	165.989	-2.76485	4.16958e-30	1.31053e-28	ERIdvaD_GLEAN_10020195	scaffold1024	166263	167232	+	276	-	-	-
Eri001242	137.073	290.077	-1.0824	2.38055e-14	3.11621e-13	ERIdvaD_GLEAN_10020222	scaffold1024	438441	441985	+	1287	-	-	-
Eri001253	1011.77	1408.68	-0.479205	3.2269e-11	3.23532e-10	ERIdvaD_GLEAN_10020232	scaffold1024	550972	551886	-	915	-	-	Pkinase
Eri001255	73.4395	123.28	-0.745402	0.000270657	0.00107711	ERIdvaD_GLEAN_10020234	scaffold1024	565060	566327	+	846	-	-	-
Eri001264	3229.59	3773.33	-0.225139	0.000114784	0.000491561	ERIdvaD_GLEAN_10020238	scaffold1024	630789	659579	+	9576	-	-	ABC_membrane
Eri001270	2.77661	52.7712	-4.2406	4.75855e-13	5.59798e-12	ERIdvaD_GLEAN_10020243	scaffold1024	693210	696048	+	1632	-	-	-
Eri001277	9.88972	28.9139	-1.54357	0.00105745	0.00367348	ERIdvaD_GLEAN_10020248	scaffold1024	727168	728643	+	1476	-	-	Arm
Eri001298	807.477	3084.02	-1.93355	6.64291e-175	3.51782e-172	CUFF19.214.1	scaffold1024	919973	923290	-	1092	-	-	DUF6
Eri001299	371.894	933.258	-1.32556	3.32048e-36	1.30106e-34	ERIdvaD_GLEAN_10020263	scaffold1024	926184	928285	-	1011	-	-	DUF6
Eri001300	11.4779	75.7989	-2.7276	1.67244e-14	2.2133e-13	ERIdvaD_GLEAN_10020264	scaffold1024	931647	934073	-	1080	-	-	DUF6
Eri001301	579.329	704.404	-0.280105	0.0016997	0.0056192	ERIdvaD_GLEAN_10020265	scaffold1024	935957	940788	-	2109	-	-	DUF6
Eri001310	172.158	221.585	-0.365476	0.0114146	0.0304846	ERIdvaD_GLEAN_10020274	scaffold1024	998198	1001500	-	1026	-	-	-
Eri001312	2018.59	2382.9	-0.239645	3.68126e-05	0.000173495	ERIdvaD_GLEAN_10020277	scaffold1024	1035111	1037612	+	1332	-	-	Pro_isomerase
Eri001317	1132.48	1304.05	-0.203447	0.00182941	0.00599698	ERIdvaD_GLEAN_10020282	scaffold1024	1064318	1067090	-	1158	-	-	2-Hacid_dh_C
Eri001324	864.359	983.501	-0.18743	0.0138779	0.0361381	ERIdvaD_GLEAN_10012260	scaffold1026	5267	9526	+	2148	-	-	Pre-SET
Eri001325	1383.21	2293.25	-0.728497	4.81462e-29	1.43825e-27	ERIdvaD_GLEAN_10012261	scaffold1026	11975	19324	+	2028	-	-	-
Eri001331	1972.41	2411.35	-0.290507	3.14036e-07	2.02469e-06	ERIdvaD_GLEAN_10012267	scaffold1026	221859	228900	+	483	-	-	HIT
Eri001332	1486.94	1780.24	-0.258678	4.27859e-05	0.000199069	ERIdvaD_GLEAN_10012268	scaffold1026	233992	239722	-	885	-	-	Myb_DNA-binding
Eri001348	66.3614	99.7776	-0.585402	0.0117652	0.0313203	ERIdvaD_GLEAN_10014771	scaffold1027	136122	137259	+	531	-	-	-
Eri001356	644.679	758.275	-0.234504	0.00492024	0.0145538	ERIdvaD_GLEAN_10014780	scaffold1027	193854	201777	-	3360	-	-	-
Eri001359	598.62	759.898	-0.344188	6.26108e-05	0.000282108	ERIdvaD_GLEAN_10014783	scaffold1027	328387	337481	-	1788	-	-	-
Eri001361	851.936	2517.09	-1.5622	1.0135e-140	3.37359e-138	ERIdvaD_GLEAN_10014785	scaffold1027	392790	400053	-	4404	-	-	ABC_tran
Eri001364	362.625	477.987	-0.400617	0.000181492	0.000747856	ERIdvaD_GLEAN_10014786	scaffold1027	459407	463002	+	2295	-	-	Pkinase_Tyr
Eri001389	71.6514	102.569	-0.510652	0.0193177	0.0481099	ERIdvaD_GLEAN_10007223	scaffold1028	66971	74148	-	1077	-	-	CPSase_L_chain
Eri001391	309.235	378.935	-0.290735	0.0155844	0.0399861	CUFF21.10.2	scaffold1028	211694	219770	-	969	-	-	-
Eri001399	561.527	692.149	-0.30208	0.00105319	0.0036605	ERIdvaD_GLEAN_10007102	scaffold1029	60297	64772	+	2967	-	-	RWP-RK
Eri001401	585.707	735.049	-0.32695	0.00099372	0.00347558	ERIdvaD_GLEAN_10007104	scaffold1029	88751	92547	-	1797	-	-	-
Eri001402	50.5604	135.407	-1.42369	1.99728e-10	1.85756e-09	ERIdvaD_GLEAN_10007105	scaffold1029	96535	103287	-	672	-	-	-
Eri001410	68.6707	147.137	-1.09499	8.28979e-07	5.03977e-06	ERIdvaD_GLEAN_10007113	scaffold1029	173036	176274	+	1014	-	-	adh_short
Eri001415	473.432	578.591	-0.286837	0.00245999	0.00784623	ERIdvaD_GLEAN_10007118	scaffold1029	279037	280332	-	1296	-	-	BTB
Eri001420	699.293	847.464	-0.278456	0.00176649	0.00581148	ERIdvaD_GLEAN_10007123	scaffold1029	348771	353619	+	3552	-	-	Pkinase
Eri001429	243.309	320.023	-0.39355	0.00135375	0.00457635	ERIdvaD_GLEAN_10001504	scaffold103	82186	84117	-	1587	-	-	-
Eri001431	37.8451	74.4899	-0.975691	0.000253179	0.00101443	CUFF21.71.1	scaffold103	111724	119287	+	954	-	-	-
Eri001449	6783.63	9914.75	-0.54763	1.26378e-23	2.91169e-22	ERIdvaD_GLEAN_10023804	scaffold1031	292582	296042	+	2244	-	-	-
Eri001460	347.119	412.69	-0.249958	0.0184878	0.0463302	ERIdvaD_GLEAN_10023814	scaffold1031	479387	484255	-	924	-	-	-
Eri001477	1413.94	1899.43	-0.426583	1.51915e-11	1.56995e-10	ERIdvaD_GLEAN_10023825	scaffold1031	792981	794751	-	522	-	-	Auxin_inducible
Eri001482	39.8044	86.9691	-1.12493	1.60724e-05	8.02841e-05	CUFF22.64.5	scaffold1031	995810	999569	+	555	-	-	-
Eri001507	1235.95	1661.66	-0.426428	3.08671e-10	2.81387e-09	ERIdvaD_GLEAN_10008640	scaffold1032	192818	200788	+	4632	-	-	Pkinase
Eri001513	133.168	218.185	-0.715415	6.26882e-06	3.35839e-05	ERIdvaD_GLEAN_10008645	scaffold1032	264187	266937	-	1137	-	-	F-box
Eri001516	1140.79	1342.57	-0.235731	0.000315035	0.00123564	ERIdvaD_GLEAN_10008647	scaffold1032	325462	339796	+	3189	-	-	UCH
Eri001519	239.109	337.494	-0.49436	8.03924e-05	0.000354772	CUFF22.121.2	scaffold1032	411649	414054	+	864	-	-	-
Eri001525	450.063	665.219	-0.563125	1.38456e-09	1.18231e-08	ERIdvaD_GLEAN_10001756	scaffold1034	119041	123535	+	4110	-	-	NB-ARC
Eri001529	769.174	1200.74	-0.641106	1.67862e-18	2.9247e-17	ERIdvaD_GLEAN_10022215	scaffold1037	82988	90915	-	1362	-	-	-
Eri001532	7.49544	31.3031	-2.06816	2.73182e-05	0.000131824	ERIdvaD_GLEAN_10022218	scaffold1037	152688	155665	+	1677	-	-	AAA
Eri001536	244.315	309.118	-0.341622	0.00617792	0.017817	ERIdvaD_GLEAN_10022222	scaffold1037	192448	198096	+	1269	-	-	Citrate_synt
Eri001553	515.877	4161.92	-3.01288	0	0	ERIdvaD_GLEAN_10022235	scaffold1037	440904	446910	-	2742	-	-	Lipoxygenase
Eri001568	99.6832	147.99	-0.57057	0.00289493	0.0090542	ERIdvaD_GLEAN_10022247	scaffold1037	726049	728982	-	669	-	-	Ras
Eri001570	707.475	1024.81	-0.532353	2.60759e-08	1.93458e-07	ERIdvaD_GLEAN_10022249	scaffold1037	739838	744302	-	1311	-	-	-
Eri001578	2508.97	3871.37	-0.625269	3.08943e-27	8.54262e-26	ERIdvaD_GLEAN_10022255	scaffold1037	826080	826508	-	429	-	-	zf-AN1
Eri001601	99.3333	150.147	-0.599474	0.00104902	0.00364783	ERIdvaD_GLEAN_10022275	scaffold1037	1067513	1069861	-	1020	-	-	-
Eri001610	751.683	1365.5	-0.862088	2.31067e-31	7.57601e-30	ERIdvaD_GLEAN_10022282	scaffold1037	1155627	1163163	-	4080	-	-	-
Eri001626	138.872	242.963	-0.807447	3.87502e-08	2.80871e-07	ERIdvaD_GLEAN_10003393	scaffold1038	40697	42484	+	1788	-	-	-
Eri001635	547.248	705.846	-0.369411	8.75196e-05	0.000383513	ERIdvaD_GLEAN_10004723	scaffold1039	68697	75660	-	2589	-	-	Kinesin
Eri001637	83.7918	521.069	-2.63403	5.52741e-78	6.85065e-76	ERIdvaD_GLEAN_10004725	scaffold1039	100214	100658	-	321	-	-	-
Eri001647	10.2437	120.235	-3.55298	0.00285273	0.00893742	ERIdvaD_GLEAN_10004732	scaffold1039	256344	259464	+	1278	-	-	NUDIX
Eri001648	45.6348	83.4753	-0.861211	0.00122471	0.00418425	CUFF24.44.3	scaffold1039	291288	292702	+	795	-	-	p450
Eri001654	450.855	532.358	-0.239459	0.0101658	0.0276073	ERIdvaD_GLEAN_10018375	scaffold104	64602	67323	-	1350	-	-	-
Eri001657	36.3902	78.0942	-1.10381	7.90804e-05	0.000349469	ERIdvaD_GLEAN_10018378	scaffold104	140588	141902	-	1119	-	-	zf-Dof
Eri001661	961.621	1128.05	-0.231468	0.00156777	0.00522604	ERIdvaD_GLEAN_10018381	scaffold104	224208	226136	+	996	-	-	-
Eri001662	2133.7	2573.64	-0.271131	2.64273e-05	0.000127701	ERIdvaD_GLEAN_10018382	scaffold104	254390	257838	+	1275	-	-	-
Eri001669	30.9247	68.8259	-1.14518	0.00018473	0.000759856	ERIdvaD_GLEAN_10018389	scaffold104	387222	398261	+	1287	-	-	-
Eri001671	1128.36	2091.08	-0.890165	3.41231e-43	1.74617e-41	ERIdvaD_GLEAN_10018392	scaffold104	406863	408158	+	312	-	-	-
Eri001677	1847.8	7819.16	-2.08109	6.17471e-55	4.50548e-53	CUFF24.99.1	scaffold104	451179	452139	+	309	-	-	-
Eri001683	1705.56	2677.49	-0.65161	9.66106e-26	2.50121e-24	ERIdvaD_GLEAN_10018401	scaffold104	503721	504167	-	447	-	-	Histone
Eri001684	3034.37	4713.78	-0.636005	2.32249e-30	7.40632e-29	ERIdvaD_GLEAN_10018402	scaffold104	510249	510695	-	447	-	-	Histone
Eri001704	108.684	212.659	-0.971614	5.23897e-08	3.74223e-07	ERIdvaD_GLEAN_10018421	scaffold104	794798	798650	+	1605	-	-	p450
Eri001708	42.3884	120.817	-1.50525	7.67632e-10	6.7377e-09	ERIdvaD_GLEAN_10018425	scaffold104	868457	869272	+	816	-	-	-
Eri001709	65.9474	179.278	-1.44231	9.1062e-15	1.23027e-13	ERIdvaD_GLEAN_10018426	scaffold104	879208	880750	+	1419	-	-	-
Eri001713	433.783	580.301	-0.422341	1.48456e-05	7.46249e-05	ERIdvaD_GLEAN_10018429	scaffold104	1038182	1040677	+	2496	-	-	Pkinase_Tyr
Eri001721	956.468	1302.96	-0.444909	9.16217e-10	7.98571e-09	ERIdvaD_GLEAN_10001843	scaffold1042	76971	91074	-	7350	-	-	-
Eri001727	1123.93	1674.82	-0.573516	3.07926e-10	2.80854e-09	ERIdvaD_GLEAN_10004998	scaffold1043	23525	33281	+	1680	-	-	FAD_binding_4
Eri001728	301.669	858.848	-1.50851	7.9993e-48	4.69888e-46	ERIdvaD_GLEAN_10004999	scaffold1043	43072	47026	+	981	-	-	Abhydrolase_3
Eri001743	1827.96	2720.95	-0.57339	8.76361e-25	2.14795e-23	ERIdvaD_GLEAN_10004851	scaffold1044	65231	68740	+	1020	-	-	Aldo_ket_red
Eri001767	222.478	305.27	-0.456933	0.00036313	0.00140567	ERIdvaD_GLEAN_10009489	scaffold1046	110891	113586	+	1107	-	-	-
Eri001768	161.589	212.42	-0.395102	0.00717568	0.0202763	ERIdvaD_GLEAN_10009490	scaffold1046	113703	116686	-	2565	-	-	Pkinase_Tyr
Eri001785	92.6511	191.939	-1.04979	1.16414e-09	1.00143e-08	ERIdvaD_GLEAN_10009505	scaffold1046	284042	295947	+	5109	-	-	-
Eri001787	729.376	1536.08	-1.07463	2.85666e-40	1.30856e-38	CUFF25.110.1	scaffold1046	301952	315123	-	1845	-	-	-
Eri001788	676.608	1383.7	-1.03229	2.04782e-42	1.01379e-40	ERIdvaD_GLEAN_10009507	scaffold1046	330383	334297	-	1629	-	-	-
Eri001791	56.3385	142.556	-1.3393	7.68749e-10	6.74411e-09	ERIdvaD_GLEAN_10009510	scaffold1046	364911	368268	+	1965	-	-	-
Eri001792	1394.02	1963.31	-0.494276	0.00615575	0.0177634	ERIdvaD_GLEAN_10009511	scaffold1046	369043	380865	-	4866	-	-	ABC_membrane
Eri001796	33.2138	65.0393	-0.964322	0.000926788	0.00326388	CUFF25.130.2	scaffold1046	420498	421624	-	294	-	-	-
Eri001812	257.287	441.941	-0.78166	1.5169e-10	1.42634e-09	ERIdvaD_GLEAN_10001760	scaffold1049	65241	67950	-	2526	-	-	LRRNT_2
Eri001817	42.178	93.8829	-1.15275	9.69676e-06	5.02463e-05	ERIdvaD_GLEAN_10020899	scaffold105	109023	109761	+	546	-	-	-
Eri001830	656.95	869.585	-0.404208	1.31132e-06	7.7655e-06	ERIdvaD_GLEAN_10020909	scaffold105	879311	880009	-	441	-	-	-
Eri001831	87.5323	131.441	-0.583643	0.00280954	0.00882664	ERIdvaD_GLEAN_10020910	scaffold105	908260	918190	-	1107	-	-	-
Eri001832	458.382	712.086	-0.634189	1.39953e-12	1.59125e-11	CUFF26.60.2	scaffold105	1005903	1009023	+	1410	-	-	Pkinase
Eri001837	935.533	1117.82	-0.25602	0.000365946	0.00141563	ERIdvaD_GLEAN_10001012	scaffold1053	39153	47160	-	1848	-	-	Sec1
Eri001855	2661.97	3900.61	-0.550534	3.16684e-23	7.12253e-22	CUFF26.101.1	scaffold1054	381293	387627	+	1026	-	-	-
Eri001856	2523.65	2991.24	-0.24551	2.81451e-06	1.58559e-05	CUFF26.105.1	scaffold1054	422311	446523	+	5226	-	-	SNF2_N
Eri001857	16106.6	23615.5	-0.552118	1.80289e-27	5.06128e-26	ERIdvaD_GLEAN_10011601	scaffold1054	451014	453282	+	1338	-	-	Aminotran_5
Eri001859	2737.85	3325.42	-0.27958	2.89352e-06	1.62591e-05	ERIdvaD_GLEAN_10011603	scaffold1054	480115	483027	-	507	-	-	-
Eri001881	29.3153	66.9887	-1.18552	5.51726e-05	0.000251446	ERIdvaD_GLEAN_10004114	scaffold1058	229904	230860	-	957	-	-	-
Eri001903	271.989	334.452	-0.300419	0.0188843	0.0471818	ERIdvaD_GLEAN_10029258	scaffold106	269960	273467	+	2655	-	-	Pkinase
Eri001913	436.619	531.078	-0.280937	0.00393949	0.0119294	ERIdvaD_GLEAN_10029267	scaffold106	459281	461711	-	327	-	-	-
Eri001949	291.436	399.22	-0.454008	5.2203e-05	0.000238721	ERIdvaD_GLEAN_10029291	scaffold106	1046309	1063498	-	2592	-	-	Pkinase
Eri001983	114.166	215.203	-0.914876	4.27212e-09	3.44758e-08	ERIdvaD_GLEAN_10029319	scaffold106	1680917	1683128	-	1011	-	-	Homeobox
Eri001984	722.959	1034.97	-0.518398	1.18648e-10	1.12994e-09	ERIdvaD_GLEAN_10029320	scaffold106	1709510	1712239	-	1236	-	-	-
Eri001993	446.558	593.902	-0.410058	1.58862e-05	7.94085e-05	ERIdvaD_GLEAN_10029327	scaffold106	1879614	1883858	-	1185	-	-	-
Eri002019	886.298	1079.99	-0.284875	0.000228798	0.000924689	ERIdvaD_GLEAN_10003051	scaffold1062	93078	98247	-	1221	-	-	Pkinase
Eri002036	2.20517	15.768	-2.85128	0.00034912	0.00135601	ERIdvaD_GLEAN_10007045	scaffold1064	88105	90150	-	1188	-	-	DUF6
Eri002040	5067.05	5839.42	-0.204956	0.000165779	0.000688386	CUFF28.44.1	scaffold1064	160926	165510	-	1323	-	-	-
Eri002041	174.438	252.902	-0.534454	0.000221138	0.000895906	ERIdvaD_GLEAN_10007050	scaffold1064	183749	185647	+	1713	-	-	AMP-binding
Eri002052	23.054	52.6863	-1.19701	0.000647924	0.0023735	ERIdvaD_GLEAN_10007058	scaffold1064	296283	299017	+	618	-	-	-
Eri002074	688.411	878.137	-0.351778	6.04585e-06	3.24641e-05	ERIdvaD_GLEAN_10003897	scaffold1067	88279	93256	-	1473	-	-	ATP-synt_ab
Eri002078	383.502	477.516	-0.312063	0.00647921	0.0185528	ERIdvaD_GLEAN_10003901	scaffold1067	169075	173680	-	1194	-	-	PP2C
Eri002079	698.059	2468.18	-1.82175	1.64167e-33	5.81337e-32	ERIdvaD_GLEAN_10000649	scaffold1068	13008	13958	-	750	-	-	Peptidase_S8
Eri002080	457.452	1750.84	-1.93726	4.54338e-146	1.62036e-143	ERIdvaD_GLEAN_10000650	scaffold1068	25679	27179	-	399	-	-	-
Eri002094	507.04	592.354	-0.224181	0.012537	0.0331003	ERIdvaD_GLEAN_10021273	scaffold107	408099	409878	+	612	-	-	Ras
Eri002099	778.314	1332.47	-0.774069	3.52455e-24	8.32905e-23	CUFF29.39.1	scaffold107	670644	673184	+	624	-	-	-
Eri002111	95.4281	160.85	-0.75305	9.29148e-05	0.000405087	ERIdvaD_GLEAN_10021285	scaffold107	893910	895641	-	831	-	-	AP2
Eri002115	4.35074	17.393	-2.00198	0.00183257	0.00600676	ERIdvaD_GLEAN_10021289	scaffold107	1129593	1130258	-	666	-	-	Abhydrolase_3
Eri002121	208.914	313.495	-0.585142	3.03864e-06	1.70252e-05	CUFF29.82.1	scaffold107	1185750	1188334	+	789	-	-	-
Eri002132	456.31	555.738	-0.285863	0.00379336	0.0115228	ERIdvaD_GLEAN_10004027	scaffold1070	81162	87631	+	2355	-	-	-
Eri002134	208.209	316.049	-0.604906	3.1606e-06	1.76577e-05	ERIdvaD_GLEAN_10004028	scaffold1070	203178	206915	+	2385	-	-	PIP5K
Eri002138	776.879	1099.47	-0.501344	4.90319e-12	5.29415e-11	ERIdvaD_GLEAN_10004173	scaffold1072	138607	143936	-	1905	-	-	-
Eri002144	542.18	918.7	-0.76069	2.44259e-19	4.45337e-18	ERIdvaD_GLEAN_10002307	scaffold1075	89889	94436	-	3432	-	-	ABC_tran
Eri002157	173.803	226.321	-0.377689	0.0105552	0.0285228	ERIdvaD_GLEAN_10005384	scaffold1081	44291	45100	-	810	-	-	-
Eri002158	631.267	776.127	-0.295999	0.000947178	0.00332712	ERIdvaD_GLEAN_10005385	scaffold1081	49495	51378	-	810	-	-	-
Eri002161	539.571	934.836	-0.793508	1.41082e-20	2.74859e-19	ERIdvaD_GLEAN_10005390	scaffold1081	73951	78503	-	3309	-	-	Peptidase_S8
Eri002163	618.092	816.859	-0.401802	8.11951e-07	4.94141e-06	ERIdvaD_GLEAN_10005392	scaffold1081	89369	90595	-	1227	-	-	-
Eri002171	176.671	225.009	-0.347877	0.0132715	0.0347612	CUFF30.61.1	scaffold1081	167728	172687	+	666	-	-	Pribosyltran
Eri002178	2165.86	2902.62	-0.421761	2.87125e-13	3.43793e-12	ERIdvaD_GLEAN_10005408	scaffold1081	241025	248488	-	3408	-	-	Cation_ATPase_C
Eri002183	526.111	655.45	-0.317289	0.000261544	0.00104495	ERIdvaD_GLEAN_10005413	scaffold1081	313049	315043	-	1059	-	-	Arm
Eri002185	97.4853	147.604	-0.603242	0.00120564	0.00412553	ERIdvaD_GLEAN_10002008	scaffold1082	3559	8643	-	3687	-	-	ABC_tran
Eri002187	242.169	297.533	-0.298013	0.0169371	0.0429773	ERIdvaD_GLEAN_10002009	scaffold1082	106378	108298	+	1104	-	-	-
Eri002200	170.486	260.907	-0.609252	3.46599e-05	0.000163991	ERIdvaD_GLEAN_10002229	scaffold1087	157524	161430	+	726	-	-	-
Eri002213	14.665	40.586	-1.47568	0.000328602	0.00128453	ERIdvaD_GLEAN_10017030	scaffold1089	89942	92902	-	2121	-	-	-
Eri002219	102.127	152.651	-0.575757	0.00176132	0.00579715	ERIdvaD_GLEAN_10017035	scaffold1089	184033	185425	+	924	-	-	Myb_DNA-binding
Eri002221	495.785	699.055	-0.496076	7.36607e-08	5.17802e-07	ERIdvaD_GLEAN_10017037	scaffold1089	216250	220332	-	1320	-	-	Glycos_transf_1
Eri002222	11.9407	32.9469	-1.45695	0.000921855	0.00324894	ERIdvaD_GLEAN_10017038	scaffold1089	242840	243997	+	396	-	-	-
Eri002230	1215.7	2280.49	-0.9075	8.72657e-53	5.95708e-51	ERIdvaD_GLEAN_10017045	scaffold1089	452195	458933	+	1443	-	-	Aa_trans
Eri002239	17.0204	75.2506	-2.14525	1.19794e-09	1.02898e-08	ERIdvaD_GLEAN_10017054	scaffold1089	647664	648500	+	837	-	-	-
Eri002243	463.269	583.878	-0.335176	0.000274178	0.00108908	ERIdvaD_GLEAN_10017059	scaffold1089	724853	728062	+	1620	-	-	-
Eri002249	2751.04	6176.49	-1.16679	1.0774e-17	1.78381e-16	ERIdvaD_GLEAN_10017063	scaffold1089	789507	795214	-	1659	-	-	-
Eri002262	368.907	561.836	-0.60754	3.63179e-10	3.29529e-09	CUFF31.138.1	scaffold1089	919624	921570	+	921	-	-	DnaJ_C
Eri002265	467.347	650.553	-0.477317	3.36128e-07	2.15996e-06	ERIdvaD_GLEAN_10007548	scaffold109	12661	16363	-	3642	-	-	NB-ARC
Eri002269	6094.57	8108.87	-0.412134	9.6404e-17	1.50824e-15	ERIdvaD_GLEAN_10007550	scaffold109	40793	49861	-	3012	-	-	-
Eri002289	42.4024	81.7881	-0.94606	0.000192108	0.000787844	ERIdvaD_GLEAN_10007564	scaffold109	360254	363259	-	975	-	-	C2
Eri002291	586.417	708.579	-0.274649	0.0128416	0.0338048	ERIdvaD_GLEAN_10007566	scaffold109	373086	378811	-	921	-	-	-
Eri002292	94.2953	128.815	-0.44862	0.0160911	0.0411321	ERIdvaD_GLEAN_10007567	scaffold109	392020	393596	-	798	-	-	-
Eri002295	1157.27	1741.68	-0.58801	2.19845e-10	2.03222e-09	ERIdvaD_GLEAN_10007570	scaffold109	405292	413388	+	1254	-	-	-
Eri002299	19.6288	76.6718	-1.96493	3.54997e-09	2.89084e-08	ERIdvaD_GLEAN_10010830	scaffold1090	18344	22189	-	1056	-	-	-
Eri002312	1.25158	7.16518	-2.5232	0.0201835	0.0499244	ERIdvaD_GLEAN_10010841	scaffold1090	209540	211628	+	1014	-	-	2OG-FeII_Oxy
Eri002316	41.4452	92.3197	-1.14831	1.64621e-05	8.20779e-05	CUFF32.84.1	scaffold1090	331321	333584	-	174	-	-	-
Eri002318	718.069	1632.61	-1.18467	3.16308e-56	2.35721e-54	ERIdvaD_GLEAN_10010844	scaffold1090	345509	347725	-	2217	-	-	NB-ARC
Eri002319	43.3003	68.6088	-0.662174	0.0176367	0.0444877	ERIdvaD_GLEAN_10010845	scaffold1090	352054	353895	-	501	-	-	-
Eri002324	440.055	755.841	-0.779277	8.20948e-16	1.19954e-14	CUFF32.101.1	scaffold1090	435077	441400	+	891	-	-	RRM_1
Eri002335	9197.01	12317.7	-0.421493	6.96612e-18	1.16383e-16	ERIdvaD_GLEAN_10010857	scaffold1090	548706	551639	-	1110	-	-	FMN_dh
Eri002342	149.465	213.255	-0.512512	0.00232814	0.00746247	CUFF33.6.1	scaffold1096	15437	18071	-	762	-	-	-
Eri002348	2.15251	16.9483	-2.96428	0.000154931	0.000646797	CUFF33.20.1	scaffold1096	67862	70800	-	1038	-	-	rve
Eri002362	16.1021	36.1614	-1.17185	0.00300331	0.00935718	ERIdvaD_GLEAN_10030761	scaffold11	33281	35863	-	1221	-	-	-
Eri002364	354.979	684.622	-0.945148	6.51839e-17	1.03088e-15	ERIdvaD_GLEAN_10030763	scaffold11	75408	76396	+	468	-	-	-
Eri002370	2688.68	3370.11	-0.325912	1.0368e-06	6.22313e-06	ERIdvaD_GLEAN_10030768	scaffold11	226806	235474	-	7566	-	-	-
Eri002373	30.8861	59.9601	-0.962886	0.00176504	0.00580883	ERIdvaD_GLEAN_10030771	scaffold11	297561	298595	+	600	-	-	efhand
Eri002374	125.28	285.848	-1.19303	3.31408e-16	4.96487e-15	ERIdvaD_GLEAN_10030772	scaffold11	301333	301629	+	297	-	-	-
Eri002376	583.326	891.887	-0.61059	3.39662e-12	3.74142e-11	CUFF33.74.2	scaffold11	331719	334689	-	1530	-	-	B3
Eri002391	991.708	1278.78	-0.366125	6.59517e-08	4.65578e-07	CUFF33.109.3	scaffold11	651818	665800	-	4863	-	-	-
Eri002396	341.686	438.328	-0.358602	0.000850379	0.00302387	ERIdvaD_GLEAN_10030788	scaffold11	734490	737784	-	690	-	-	-
Eri002414	229.64	671.608	-1.54836	8.8392e-50	5.5866e-48	ERIdvaD_GLEAN_10030804	scaffold11	958856	961789	+	1044	-	-	Epimerase
Eri002425	535.351	645.987	-0.272458	0.00323068	0.00998633	ERIdvaD_GLEAN_10030817	scaffold11	1018647	1020044	-	1398	-	-	-
Eri002430	316.303	389.245	-0.297751	0.00680603	0.0193522	ERIdvaD_GLEAN_10030822	scaffold11	1054047	1055183	-	1137	-	-	HhH-GPD
Eri002431	645.749	828.319	-0.358729	5.96328e-06	3.20404e-05	CUFF33.162.1	scaffold11	1062960	1066812	+	1386	-	-	Sugar_tr
Eri002435	4.05274	35.1665	-3.12412	1.85481e-08	1.39956e-07	ERIdvaD_GLEAN_10030827	scaffold11	1089764	1091036	-	255	-	-	-
Eri002436	1146.5	1651.27	-0.526595	2.52757e-13	3.04205e-12	ERIdvaD_GLEAN_10030828	scaffold11	1098583	1101960	+	2688	-	-	Pkinase_Tyr
Eri002446	176.194	429.394	-1.28496	6.11083e-25	1.51153e-23	ERIdvaD_GLEAN_10030837	scaffold11	1191624	1193682	+	1581	-	-	p450
Eri002447	183.591	472.43	-1.36299	3.18751e-31	1.04216e-29	ERIdvaD_GLEAN_10030838	scaffold11	1232385	1232978	+	594	-	-	p450
Eri002449	535.541	644.759	-0.268892	0.00202419	0.0065781	ERIdvaD_GLEAN_10030841	scaffold11	1248333	1250642	+	1179	-	-	Acyltransferase
Eri002450	108.294	144.695	-0.418965	0.0194002	0.0482706	ERIdvaD_GLEAN_10030842	scaffold11	1251609	1254063	-	744	-	-	-
Eri002465	1926.09	2892.98	-0.58588	7.22976e-18	1.20557e-16	ERIdvaD_GLEAN_10030857	scaffold11	1343438	1348747	-	1653	-	-	-
Eri002470	143.187	193.085	-0.430745	0.00627129	0.0180506	ERIdvaD_GLEAN_10030862	scaffold11	1384202	1387194	+	771	-	-	-
Eri002472	4.67666	56.132	-3.59647	8.74475e-13	1.01171e-11	ERIdvaD_GLEAN_10030864	scaffold11	1409900	1411884	+	1044	-	-	-
Eri002477	289.702	432.257	-0.579188	1.86558e-06	1.07918e-05	CUFF33.221.1	scaffold11	1447315	1448988	-	987	-	-	ELO
Eri002478	437.817	580.698	-0.410486	3.84759e-05	0.000180749	ERIdvaD_GLEAN_10030868	scaffold11	1451613	1453340	+	717	-	-	-
Eri002479	47.244	113.58	-1.26477	8.06539e-08	5.63562e-07	ERIdvaD_GLEAN_10030869	scaffold11	1458917	1460986	+	1089	-	-	Glyco_transf_8
Eri002488	172.801	248.282	-0.524347	0.000613494	0.00225705	ERIdvaD_GLEAN_10030876	scaffold11	1542299	1547212	+	1596	-	-	p450
Eri002499	156.32	281.857	-0.852459	1.74659e-09	1.47523e-08	CUFF33.264.1	scaffold11	1672015	1674396	-	1575	-	-	p450
Eri002501	396.248	517.383	-0.383774	0.000149679	0.000626894	CUFF33.270.1	scaffold11	1718196	1722024	-	1017	-	-	Myb_DNA-binding
Eri002506	224.67	338.249	-0.59237	4.64585e-06	2.53476e-05	ERIdvaD_GLEAN_10030889	scaffold11	1743562	1747632	-	2838	-	-	-
Eri002516	10.5455	23.4151	-1.14494	0.0200053	0.0495574	CUFF33.284.1	scaffold11	1822097	1825033	+	1809	-	-	NB-ARC
Eri002534	257.934	320.768	-0.316743	0.0170904	0.043316	ERIdvaD_GLEAN_10030913	scaffold11	1915372	1918280	+	1989	-	-	Response_reg
Eri002535	0.308491	5.57196	-4.07186	0.00953728	0.0261117	ERIdvaD_GLEAN_10030914	scaffold11	1919445	1923983	-	1488	-	-	-
Eri002545	3129.92	4118.07	-0.39649	1.89568e-12	2.13591e-11	ERIdvaD_GLEAN_10030924	scaffold11	2052989	2060395	+	2817	-	-	-
Eri002547	528.219	755.519	-0.518112	1.1e-08	8.50764e-08	ERIdvaD_GLEAN_10030926	scaffold11	2100961	2103150	+	1335	-	-	Pkinase
Eri002549	26.0971	50.8712	-0.966635	0.00296964	0.00926466	ERIdvaD_GLEAN_10030928	scaffold11	2124431	2125535	+	825	-	-	WRKY
Eri002555	37.2422	73.6104	-0.980864	0.000301767	0.00118867	ERIdvaD_GLEAN_10030934	scaffold11	2165141	2170288	-	1842	-	-	BTB
Eri002556	981.488	1108.74	-0.177697	0.017971	0.0452265	ERIdvaD_GLEAN_10030935	scaffold11	2185265	2188650	+	1923	-	-	-
Eri002571	1819.5	2010.79	-0.14373	0.0183072	0.0459567	ERIdvaD_GLEAN_10030949	scaffold11	2311759	2318661	+	2964	-	-	RRM_1
Eri002575	179.987	271.59	-0.593104	2.989e-05	0.000143147	ERIdvaD_GLEAN_10030953	scaffold11	2339376	2345330	+	2505	-	-	NB-ARC
Eri002577	718.222	1073.81	-0.581699	2.43844e-14	3.18364e-13	ERIdvaD_GLEAN_10030955	scaffold11	2352719	2353021	-	303	-	-	-
Eri002587	201.829	391.036	-0.957951	2.22712e-13	2.6953e-12	ERIdvaD_GLEAN_10030965	scaffold11	2405745	2408883	+	1515	-	-	-
Eri002588	121.23	284.76	-1.23331	6.22282e-17	9.85027e-16	ERIdvaD_GLEAN_10030966	scaffold11	2409639	2410952	+	1314	-	-	-
Eri002593	2993.74	3929.49	-0.391615	2.37747e-12	2.6633e-11	CUFF33.384.1	scaffold11	2443226	2445424	-	840	-	-	zf-B_box
Eri002596	11.8076	35.0635	-1.57757	0.000250331	0.00100348	ERIdvaD_GLEAN_10030972	scaffold11	2465511	2466884	-	522	-	-	-
Eri002604	131.18	212.067	-0.697449	1.47585e-05	7.42301e-05	CUFF33.406.1	scaffold11	2583376	2588131	+	2916	-	-	ANF_receptor
Eri002613	206.638	283.858	-0.454139	0.00126814	0.00431407	ERIdvaD_GLEAN_10003437	scaffold110	189719	192824	+	1647	-	-	PGM_PMM_III
Eri002618	373.648	498.352	-0.415501	3.70771e-05	0.000174623	ERIdvaD_GLEAN_10013489	scaffold1100	18118	22538	-	2490	-	-	TBC
Eri002622	199.504	390.131	-0.967207	6.54361e-16	9.63377e-15	ERIdvaD_GLEAN_10013492	scaffold1100	131947	138867	+	2463	-	-	Peptidase_S8
Eri002624	72.4683	147.062	-1.01988	1.89549e-07	1.25806e-06	CUFF34.35.1	scaffold1100	231736	243483	+	1149	-	-	-
Eri002628	253.318	343.748	-0.440352	0.00109243	0.00377737	ERIdvaD_GLEAN_10013498	scaffold1100	323379	326349	+	1296	-	-	-
Eri002629	1328.67	1994.52	-0.586273	1.63417e-21	3.33427e-20	ERIdvaD_GLEAN_10013499	scaffold1100	329742	331300	-	618	-	-	-
Eri002640	38.35	78.4742	-1.03834	0.000158921	0.000661952	CUFF34.54.1	scaffold1102	64109	69527	-	1434	-	-	-
Eri002644	369.717	645.713	-0.804449	5.84741e-18	9.80205e-17	ERIdvaD_GLEAN_10005730	scaffold1104	102813	104553	+	939	-	-	-
Eri002651	525.392	1040.19	-0.985788	1.15884e-31	3.86108e-30	ERIdvaD_GLEAN_10005738	scaffold1104	233644	241590	-	2283	-	-	START
Eri002655	577.19	719.296	-0.317716	0.00036171	0.00140032	ERIdvaD_GLEAN_10005742	scaffold1104	299520	308477	-	2949	-	-	-
Eri002661	81.4955	134.245	-0.717217	0.000246283	0.000989064	ERIdvaD_GLEAN_10003579	scaffold1108	21833	25409	-	1044	-	-	-
Eri002666	2381.37	3746.3	-0.654054	1.08267e-26	2.92657e-25	ERIdvaD_GLEAN_10003584	scaffold1108	55456	61764	-	3024	-	-	-
Eri002667	89.3383	145.587	-0.704349	0.000293005	0.00115729	ERIdvaD_GLEAN_10003585	scaffold1108	63848	65373	+	1419	-	-	-
Eri002673	132.512	192.544	-0.53665	0.00123486	0.00421356	ERIdvaD_GLEAN_10003591	scaffold1108	87260	90409	+	1608	-	-	Glyco_transf_8
Eri002687	811.778	1088.43	-0.423226	6.41988e-08	4.53754e-07	CUFF35.27.1	scaffold11092	1	1245	+	282	-	-	-
Eri002688	36.0673	59.7094	-0.72634	0.0133054	0.0348369	CUFF35.31.1	scaffold111	12885	13850	-	219	-	-	-
Eri002689	71.3151	117.099	-0.721116	0.0007642	0.00274648	CUFF35.32.1	scaffold111	16864	17486	+	219	-	-	-
Eri002711	1248.75	1472.77	-0.239607	0.000926841	0.00326388	ERIdvaD_GLEAN_10005213	scaffold1112	203482	208097	-	3192	-	-	-
Eri002727	1566.76	3170.21	-1.01694	5.64466e-12	6.06289e-11	ERIdvaD_GLEAN_10014981	scaffold1113	315350	320402	+	1635	-	-	Glyco_hydro_1
Eri002730	2998.28	5446.31	-0.861482	6.5151e-52	4.35391e-50	ERIdvaD_GLEAN_10014984	scaffold1113	364398	370818	-	2817	-	-	Lipoxygenase
Eri002731	98.0045	166.709	-0.768277	1.68165e-05	8.37137e-05	ERIdvaD_GLEAN_10014985	scaffold1113	396195	399467	+	1023	-	-	-
Eri002732	10.1808	28.0111	-1.46323	0.00160575	0.00533839	ERIdvaD_GLEAN_10014986	scaffold1113	405921	409661	+	2319	-	-	C2
Eri002741	792.596	1060.99	-0.420917	8.13734e-09	6.38832e-08	ERIdvaD_GLEAN_10014996	scaffold1113	489099	491678	-	2457	-	-	Pkinase
Eri002749	140.011	251.583	-0.848044	1.74652e-07	1.1636e-06	ERIdvaD_GLEAN_10015003	scaffold1113	631735	635176	+	642	-	-	-
Eri002752	8.34033	23.7323	-1.50747	0.00313053	0.00970424	CUFF36.84.1	scaffold1113	718489	721664	+	606	-	-	-
Eri002753	96.7066	202.819	-1.06655	1.57164e-09	1.33423e-08	ERIdvaD_GLEAN_10015006	scaffold1113	753021	753239	+	219	-	-	-
Eri002754	3.4813	13.7405	-1.99041	0.0084602	0.0234695	ERIdvaD_GLEAN_10015007	scaffold1113	757315	758780	+	309	-	-	-
Eri002756	818.387	997.096	-0.284756	0.000133524	0.000564306	ERIdvaD_GLEAN_10015009	scaffold1113	772877	775572	+	1290	-	-	-
Eri002757	103.201	143.735	-0.479487	0.0164385	0.0419221	ERIdvaD_GLEAN_10015010	scaffold1113	776514	778125	-	459	-	-	-
Eri002758	114.45	164.785	-0.525451	0.00178298	0.00586015	ERIdvaD_GLEAN_10015011	scaffold1113	783288	784902	+	1233	-	-	UDPGT
Eri002766	16.4387	63.3917	-1.94935	4.71369e-09	3.78036e-08	ERIdvaD_GLEAN_10007666	scaffold1114	88384	88563	-	180	-	-	-
Eri002777	1100.03	1303	-0.243934	0.000284446	0.00112653	ERIdvaD_GLEAN_10007677	scaffold1114	259503	265678	+	3684	-	-	-
Eri002778	1014.65	1148.03	-0.179262	0.0159375	0.0407986	ERIdvaD_GLEAN_10007678	scaffold1114	291546	296132	+	1428	-	-	Pkinase
Eri002781	1044.92	1259.63	-0.271222	0.000198931	0.000813008	ERIdvaD_GLEAN_10007681	scaffold1114	393608	401030	+	2940	-	-	-
Eri002810	277.508	419.016	-0.597535	2.8595e-07	1.85353e-06	ERIdvaD_GLEAN_10006317	scaffold1116	115788	117224	+	678	-	-	-
Eri002811	220.506	320.061	-0.53565	0.000135474	0.000571784	CUFF37.42.1	scaffold1116	119580	122276	-	702	-	-	-
Eri002820	825.077	1144.77	-0.470703	7.68192e-10	6.74092e-09	ERIdvaD_GLEAN_10006327	scaffold1116	220583	230203	-	2370	-	-	-
Eri002823	30.136	53.7587	-0.843561	0.00895788	0.0247031	CUFF37.57.1	scaffold1116	246714	250391	+	231	-	-	-
Eri002825	136.438	222.571	-0.704447	4.82668e-06	2.62768e-05	ERIdvaD_GLEAN_10000105	scaffold11165	33	1329	-	1122	-	-	-
Eri002828	15.2328	41.3216	-1.44068	0.000222946	0.000902397	ERIdvaD_GLEAN_10026988	scaffold112	21146	22316	-	756	-	-	-
Eri002843	394.391	499.423	-0.338703	0.00101857	0.00355361	ERIdvaD_GLEAN_10027003	scaffold112	150627	152006	-	639	-	-	-
Eri002848	424.632	842.422	-0.98708	5.05649e-30	1.57794e-28	ERIdvaD_GLEAN_10027008	scaffold112	207514	218310	+	4548	-	-	FH2
Eri002859	430.634	562.176	-0.384473	5.61545e-05	0.000255189	ERIdvaD_GLEAN_10027020	scaffold112	283684	285919	+	630	-	-	-
Eri002860	2536.24	3362.91	-0.407168	5.79604e-11	5.69358e-10	ERIdvaD_GLEAN_10027021	scaffold112	286434	296588	-	855	-	-	-
Eri002871	8503.19	15837.5	-0.897243	1.69342e-71	1.80999e-69	ERIdvaD_GLEAN_10027030	scaffold112	466428	467496	+	762	-	-	-
Eri002872	32.3022	61.9547	-0.933827	0.00181797	0.00596675	ERIdvaD_GLEAN_10027031	scaffold112	468244	474135	-	1929	-	-	SRF-TF
Eri002873	9.30441	24.588	-1.39472	0.00526707	0.0154775	ERIdvaD_GLEAN_10027032	scaffold112	479071	479978	-	639	-	-	-
Eri002875	8.63458	25.0553	-1.52576	0.00497894	0.0147137	ERIdvaD_GLEAN_10027034	scaffold112	488216	490241	+	708	-	-	-
Eri002876	471.199	621.758	-0.403007	0.000288629	0.00114116	ERIdvaD_GLEAN_10027035	scaffold112	495804	498490	-	1401	-	-	zf-Dof
Eri002886	777.711	919.143	-0.242163	0.00281676	0.00884614	CUFF37.165.1	scaffold112	622583	625136	-	1131	-	-	-
Eri002890	36.8985	93.1742	-1.33607	2.39193e-07	1.56613e-06	ERIdvaD_GLEAN_10027048	scaffold112	647498	649026	+	1044	-	-	-
Eri002893	678.616	925.125	-0.448829	4.63418e-08	3.33064e-07	ERIdvaD_GLEAN_10027051	scaffold112	679192	682662	+	1269	-	-	TCP
Eri002903	808.908	985.981	-0.28591	0.000198918	0.000813008	ERIdvaD_GLEAN_10027060	scaffold112	838367	840587	+	576	-	-	-
Eri002907	0	5.19868	-4.93463	0.00216923	0.00700193	ERIdvaD_GLEAN_10027066	scaffold112	862056	863115	+	507	-	-	-
Eri002909	740.629	887.438	-0.260572	0.00106334	0.00369174	ERIdvaD_GLEAN_10027068	scaffold112	867084	869486	-	459	-	-	UQ_con
Eri002924	10600.7	13513.4	-0.350438	1.83955e-14	2.4271e-13	ERIdvaD_GLEAN_10027083	scaffold112	977518	979556	+	975	-	-	Homeobox
Eri002931	229.202	325.047	-0.504759	4.15317e-05	0.000193827	ERIdvaD_GLEAN_10027089	scaffold112	1063980	1066341	+	1746	-	-	-
Eri002952	455.252	549.741	-0.273116	0.00974153	0.0265893	ERIdvaD_GLEAN_10027108	scaffold112	1252866	1253522	-	657	-	-	-
Eri002953	427.63	766.3	-0.840457	1.14587e-20	2.23864e-19	ERIdvaD_GLEAN_10027109	scaffold112	1256070	1262861	-	3741	-	-	-
Eri002963	3306.71	4619.66	-0.482644	7.47592e-19	1.32837e-17	ERIdvaD_GLEAN_10027115	scaffold112	1333723	1335383	-	903	-	-	Myb_DNA-binding
Eri002973	311.731	641.136	-1.0403	2.25417e-21	4.56992e-20	ERIdvaD_GLEAN_10027124	scaffold112	1413367	1422112	+	471	-	-	-
Eri002979	1422.07	1756.39	-0.305205	4.51024e-07	2.84493e-06	ERIdvaD_GLEAN_10027129	scaffold112	1475972	1480541	-	1512	-	-	Aldedh
Eri002992	328.524	481.244	-0.547815	6.55424e-07	4.04659e-06	ERIdvaD_GLEAN_10027142	scaffold112	1602376	1603099	-	402	-	-	-
Eri002995	1462.13	1686.33	-0.206009	0.0011584	0.00397871	ERIdvaD_GLEAN_10027145	scaffold112	1634099	1639859	+	4935	-	-	BAH
Eri003005	46.1714	89.3418	-0.949166	0.000102903	0.000445063	CUFF37.319.1	scaffold112	1756208	1760561	+	1950	-	-	TIR
Eri003011	883.72	1090.72	-0.305441	7.34391e-05	0.000326519	ERIdvaD_GLEAN_10027159	scaffold112	1819150	1821675	+	1521	-	-	Aldedh
Eri003019	212.759	295.039	-0.47048	0.000273813	0.00108788	ERIdvaD_GLEAN_10002946	scaffold1123	4635	20309	+	879	-	-	ADH_zinc_N
Eri003028	291.138	376.696	-0.37084	0.00174238	0.00574128	ERIdvaD_GLEAN_10002953	scaffold1123	106914	108193	+	807	-	-	-
Eri003032	2822.03	4696.59	-0.734706	5.01627e-43	2.54092e-41	ERIdvaD_GLEAN_10002957	scaffold1123	129774	133455	-	1497	-	-	Asp
Eri003033	144.179	238.629	-0.727133	6.94963e-07	4.27936e-06	ERIdvaD_GLEAN_10002958	scaffold1123	136270	139367	-	1881	-	-	WRKY
Eri003036	57.0638	114.806	-1.00787	3.49715e-06	1.94168e-05	ERIdvaD_GLEAN_10002961	scaffold1123	183928	186621	+	1734	-	-	-
Eri003042	513.286	655.405	-0.352314	0.000199857	0.000816504	ERIdvaD_GLEAN_10007829	scaffold1125	12121	15560	+	1272	-	-	-
Eri003047	598.008	785.923	-0.393896	7.21526e-06	3.82324e-05	CUFF38.63.2	scaffold1125	90287	95744	-	207	-	-	-
Eri003055	1210.94	1374.84	-0.184569	0.00771791	0.021626	ERIdvaD_GLEAN_10007842	scaffold1125	234017	237886	+	1932	-	-	-
Eri003068	217.429	364.692	-0.746121	5.41109e-10	4.8221e-09	CUFF38.94.2	scaffold1126	175803	191551	+	5259	-	-	TIR
Eri003083	832.767	964.93	-0.21384	0.00554103	0.0161764	ERIdvaD_GLEAN_10010559	scaffold1128	407035	412575	+	1716	-	-	Pkinase
Eri003087	22.5703	47.3486	-1.06955	0.00137853	0.00465145	ERIdvaD_GLEAN_10013066	scaffold1129	1089	3886	+	2076	-	-	-
Eri003098	507.473	597.713	-0.235512	0.0130839	0.0343366	CUFF38.145.1	scaffold1129	126877	129800	-	804	-	-	-
Eri003111	13.0346	35.2592	-1.44411	0.000596887	0.00220061	CUFF38.159.1	scaffold1129	228341	235646	+	1992	-	-	-
Eri003113	5.25523	25.6811	-2.28553	4.4718e-05	0.000207286	ERIdvaD_GLEAN_10013088	scaffold1129	263836	265064	-	981	-	-	-
Eri003122	509.56	605.238	-0.248563	0.00795082	0.0222177	ERIdvaD_GLEAN_10013093	scaffold1129	336066	346201	+	5562	-	-	-
Eri003127	2303.63	4634.25	-1.00868	3.77316e-73	4.16011e-71	ERIdvaD_GLEAN_10013099	scaffold1129	382214	383872	-	906	-	-	DnaJ
Eri003129	682.273	1211.98	-0.829534	1.51086e-24	3.65694e-23	ERIdvaD_GLEAN_10013101	scaffold1129	386847	389322	-	1422	-	-	MFS_1
Eri003144	3107.07	5041.27	-0.698491	6.18529e-43	3.12402e-41	ERIdvaD_GLEAN_10013116	scaffold1129	533905	535958	+	627	-	-	Arf
Eri003150	1082.56	1243.76	-0.200931	0.00453771	0.0135391	ERIdvaD_GLEAN_10013123	scaffold1129	579396	583391	-	1272	-	-	-
Eri003152	717.336	870.324	-0.277844	0.00187758	0.0061399	CUFF38.226.2	scaffold1129	587529	595425	-	2004	-	-	Pkinase
Eri003154	521.734	666.277	-0.352706	0.00012649	0.000537045	ERIdvaD_GLEAN_10013126	scaffold1129	614910	615761	+	852	-	-	-
Eri003157	452.899	653.168	-0.529434	5.47675e-09	4.36329e-08	ERIdvaD_GLEAN_10013130	scaffold1129	653563	656854	-	1344	-	-	-
Eri003174	1934	2331.96	-0.269983	9.77444e-07	5.88402e-06	ERIdvaD_GLEAN_10017820	scaffold113	277865	279132	-	498	-	-	-
Eri003181	107.639	201.319	-0.902736	7.72753e-07	4.71929e-06	ERIdvaD_GLEAN_10017826	scaffold113	344115	346546	-	1599	-	-	-
Eri003185	78.6805	161.053	-1.02638	3.36535e-07	2.16218e-06	ERIdvaD_GLEAN_10017830	scaffold113	504996	508805	-	1017	-	-	Adap_comp_sub
Eri003201	1710.55	2043.08	-0.255361	2.77071e-05	0.000133497	ERIdvaD_GLEAN_10015450	scaffold1130	132105	138818	-	1629	-	-	CBS
Eri003202	544.688	716.025	-0.393382	5.50051e-06	2.97322e-05	CUFF39.58.1	scaffold1130	142481	146824	+	1386	-	-	-
Eri003213	1740.29	3829.52	-1.1373	5.00922e-78	6.2305e-76	ERIdvaD_GLEAN_10015461	scaffold1130	277180	278041	-	777	-	-	-
Eri003220	863.965	1006.29	-0.221138	0.00350219	0.0107363	ERIdvaD_GLEAN_10015468	scaffold1130	361091	365869	+	1101	-	-	-
Eri003223	1509.05	1926.45	-0.352638	7.59819e-09	5.98336e-08	ERIdvaD_GLEAN_10015471	scaffold1130	422338	428423	+	1923	-	-	-
Eri003232	192.163	296.937	-0.628839	1.76106e-06	1.02346e-05	ERIdvaD_GLEAN_10015480	scaffold1130	535281	535953	+	276	-	-	-
Eri003233	509.201	720.245	-0.49902	2.42171e-08	1.80346e-07	ERIdvaD_GLEAN_10015481	scaffold1130	538832	549534	+	1608	-	-	-
Eri003249	298.904	389.247	-0.381497	0.000743332	0.0026803	ERIdvaD_GLEAN_10013046	scaffold1131	2049	3287	+	1239	-	-	-
Eri003250	1086.99	1277.78	-0.233675	0.000903089	0.00319182	ERIdvaD_GLEAN_10013047	scaffold1131	42828	50294	+	3597	-	-	Sec7
Eri003255	959.09	1114.5	-0.216663	0.00250321	0.00797026	ERIdvaD_GLEAN_10013051	scaffold1131	159944	167468	-	2088	-	-	-
Eri003257	344.128	442.183	-0.360037	0.000678507	0.00247272	CUFF40.14.1	scaffold1131	239239	242378	+	672	-	-	Proteasome
Eri003262	395.222	523.419	-0.40768	0.000135562	0.000572089	ERIdvaD_GLEAN_10013054	scaffold1131	466784	473198	-	924	-	-	-
Eri003277	244.077	321.132	-0.396226	0.00231084	0.00741245	ERIdvaD_GLEAN_10010536	scaffold1133	34071	35231	+	987	-	-	-
Eri003278	224.584	653.38	-1.53814	3.78722e-43	1.93237e-41	ERIdvaD_GLEAN_10010537	scaffold1133	92199	96299	+	1587	-	-	-
Eri003291	1783.91	1962.77	-0.137174	0.0192528	0.0479721	ERIdvaD_GLEAN_10010551	scaffold1133	263506	279467	-	3711	-	-	-
Eri003294	264.602	493.948	-0.902098	4.00964e-14	5.14657e-13	ERIdvaD_GLEAN_10010554	scaffold1133	355468	356604	-	825	-	-	Homeobox
Eri003300	2575.01	6356.47	-1.30391	1.98114e-154	7.69364e-152	CUFF41.1.1	scaffold1134	4400	9258	+	939	-	-	-
Eri003308	728.223	936.969	-0.362229	2.91084e-06	1.63433e-05	ERIdvaD_GLEAN_10004012	scaffold1135	236300	240673	+	1443	-	-	Pkinase
Eri003329	744.72	948.582	-0.348447	1.00687e-05	5.20192e-05	CUFF41.60.1	scaffold114	76246	83006	-	1074	-	-	Mito_carr
Eri003331	156.639	355.62	-1.1812	3.07026e-19	5.56291e-18	ERIdvaD_GLEAN_10004612	scaffold114	120718	121655	+	855	-	-	Pkinase
Eri003342	157.266	305.926	-0.958216	6.07178e-12	6.4977e-11	CUFF41.80.1	scaffold1141	20210	32868	-	1776	-	-	-
Eri003343	780.05	988.983	-0.340944	1.53669e-05	7.7046e-05	ERIdvaD_GLEAN_10002025	scaffold1141	37193	41590	+	1932	-	-	-
Eri003348	342.484	440.344	-0.358459	0.00295429	0.00922151	CUFF41.96.1	scaffold1144	1683	4445	+	396	-	-	-
Eri003354	173.674	326.422	-0.90942	3.4019e-11	3.4059e-10	ERIdvaD_GLEAN_10005704	scaffold1144	127664	130596	-	2859	-	-	Pkinase
Eri003356	30.8299	57.0817	-0.886121	0.00333339	0.0102711	ERIdvaD_GLEAN_10005706	scaffold1144	157041	163188	-	1338	-	-	Hpt
Eri003369	67.1222	102.012	-0.604584	0.00631831	0.0181739	ERIdvaD_GLEAN_10004168	scaffold1145	54011	55289	+	390	-	-	-
Eri003372	119.207	179.15	-0.583175	0.000489441	0.00184258	CUFF42.15.1	scaffold1145	87843	88806	+	291	-	-	-
Eri003373	261.679	397.332	-0.601632	8.04925e-08	5.62546e-07	CUFF42.19.4	scaffold1145	108854	109891	-	264	-	-	-
Eri003378	278.391	345.474	-0.30668	0.0178984	0.0450674	CUFF42.32.3	scaffold1145	170065	174706	-	618	-	-	Voltage_CLC
Eri003395	415.155	835.018	-1.00609	3.97906e-29	1.19683e-27	ERIdvaD_GLEAN_10000250	scaffold11498	1638	4532	+	1455	-	-	-
Eri003399	88.1249	167.369	-0.920658	9.72121e-06	5.03357e-05	CUFF42.90.4	scaffold115	69064	74122	+	192	-	-	-
Eri003407	66.3997	99.7355	-0.584903	0.00711769	0.0201417	CUFF42.108.1	scaffold115	414577	422548	-	702	-	-	MATH
Eri003430	546.658	693.889	-0.342706	8.58181e-05	0.000376718	ERIdvaD_GLEAN_10034230	scaffold115	849957	854688	+	1869	-	-	DEAD
Eri003438	107.235	220.452	-1.04438	2.59795e-10	2.38511e-09	ERIdvaD_GLEAN_10034238	scaffold115	967552	969409	-	840	-	-	-
Eri003439	911.337	1051.27	-0.205047	0.0045823	0.0136477	CUFF42.171.3	scaffold115	1011739	1019781	-	2286	-	-	-
Eri003453	1832.39	2668.87	-0.541667	2.92966e-17	4.73391e-16	CUFF42.192.1	scaffold115	1223677	1226021	-	567	-	-	-
Eri003456	804.698	950.81	-0.240146	0.00141299	0.00475682	ERIdvaD_GLEAN_10034255	scaffold115	1314350	1315585	-	1236	-	-	-
Eri003459	159.429	210.631	-0.403313	0.00725608	0.0204786	ERIdvaD_GLEAN_10034258	scaffold115	1338220	1340711	+	1167	-	-	-
Eri003461	0	3.62803	-4.40112	0.0124622	0.0329327	ERIdvaD_GLEAN_10034260	scaffold115	1433086	1435452	-	1929	-	-	-
Eri003464	297.301	421.415	-0.500011	2.56357e-05	0.000124185	ERIdvaD_GLEAN_10034263	scaffold115	1472158	1475926	-	1263	-	-	-
Eri003467	67.8445	118.9	-0.81197	0.000128585	0.00054508	CUFF42.207.1	scaffold115	1491987	1494820	+	1134	-	-	Actin
Eri003473	368.337	683.789	-0.893599	1.99212e-19	3.64346e-18	ERIdvaD_GLEAN_10034272	scaffold115	1547001	1550956	-	1149	-	-	-
Eri003497	53.095	85.2282	-0.68885	0.00629179	0.0181051	ERIdvaD_GLEAN_10034292	scaffold115	2006750	2008923	+	489	-	-	-
Eri003498	396.529	802.085	-1.01483	1.20774e-24	2.94364e-23	ERIdvaD_GLEAN_10034293	scaffold115	2013024	2014172	+	705	-	-	Rhodanese
Eri003504	84.3394	138.476	-0.719354	0.000463879	0.0017558	ERIdvaD_GLEAN_10034298	scaffold115	2135092	2137326	-	2235	-	-	C2
Eri003505	150.829	222.793	-0.560185	0.000285102	0.00112901	ERIdvaD_GLEAN_10034299	scaffold115	2155245	2157717	-	1119	-	-	-
Eri003514	1324.56	1868.84	-0.496649	1.361e-15	1.9632e-14	ERIdvaD_GLEAN_10034308	scaffold115	2442165	2448742	+	2016	-	-	-
Eri003516	11.3585	43.6949	-1.94259	9.65128e-06	5.00329e-05	CUFF42.276.3	scaffold115	2465836	2469365	+	840	-	-	-
Eri003545	343.256	423.076	-0.301918	0.0060828	0.0175804	ERIdvaD_GLEAN_10034328	scaffold115	3062794	3067709	+	1209	-	-	DnaJ
Eri003550	1544.53	1934.64	-0.325256	9.32677e-07	5.63589e-06	ERIdvaD_GLEAN_10034333	scaffold115	3140865	3145238	-	2196	-	-	-
Eri003560	532.75	866.319	-0.702091	1.62764e-17	2.66953e-16	ERIdvaD_GLEAN_10034342	scaffold115	3405774	3409078	+	1677	-	-	Pkinase
Eri003583	6.52423	23.5182	-1.85683	0.000643253	0.00235787	ERIdvaD_GLEAN_10034357	scaffold115	4024358	4026133	-	1692	-	-	Pkinase
Eri003597	866.05	1109.18	-0.354585	6.93214e-05	0.00030963	ERIdvaD_GLEAN_10017208	scaffold1150	185805	188039	-	2115	-	-	Pkinase
Eri003601	346.898	447.882	-0.369551	0.000426945	0.00162995	ERIdvaD_GLEAN_10017212	scaffold1150	231670	233818	+	960	-	-	adh_short
Eri003605	23.6434	91.4986	-1.95934	3.75358e-10	3.39874e-09	ERIdvaD_GLEAN_10017216	scaffold1150	266982	267164	+	183	-	-	-
Eri003620	27.0856	51.8642	-0.932604	0.00355004	0.0108687	CUFF43.40.1	scaffold1150	401147	403758	+	762	-	-	-
Eri003622	128.206	200.994	-0.647959	6.35393e-05	0.000285996	ERIdvaD_GLEAN_10017230	scaffold1150	429150	430846	-	1110	-	-	-
Eri003635	351.757	474.478	-0.431334	3.45011e-05	0.000163284	ERIdvaD_GLEAN_10017243	scaffold1150	595932	597055	-	618	-	-	ESCRT-III
Eri003642	314.398	443.299	-0.497366	1.35562e-05	6.85973e-05	ERIdvaD_GLEAN_10017248	scaffold1150	698309	701153	+	1422	-	-	-
Eri003650	244.589	336.732	-0.45841	0.000224169	0.000907033	ERIdvaD_GLEAN_10017256	scaffold1150	810636	812024	-	663	-	-	-
Eri003651	237.405	298.668	-0.332229	0.00880978	0.0243427	ERIdvaD_GLEAN_10017257	scaffold1150	821577	823124	+	666	-	-	-
Eri003657	2744.18	3237.63	-0.238528	3.35989e-05	0.000159402	ERIdvaD_GLEAN_10017263	scaffold1150	876940	879062	+	612	-	-	Glyoxalase
Eri003683	2687.33	4068.13	-0.59861	1.79419e-20	3.4761e-19	CUFF44.25.2	scaffold1152	287097	297541	+	1620	-	-	Myb_DNA-binding
Eri003688	1587.22	1805.3	-0.185946	0.00203026	0.00659475	ERIdvaD_GLEAN_10009038	scaffold1152	331826	335264	+	771	-	-	-
Eri003689	28.4355	63.8901	-1.17705	0.000242421	0.000975573	ERIdvaD_GLEAN_10009039	scaffold1152	337839	343848	-	1113	-	-	Aminotran_1_2
Eri003691	488.58	643.13	-0.395983	1.5762e-05	7.88462e-05	ERIdvaD_GLEAN_10009041	scaffold1152	355103	371641	+	2829	-	-	E1-E2_ATPase
Eri003698	1356.7	1524	-0.166303	0.015192	0.0390998	ERIdvaD_GLEAN_10009048	scaffold1152	467039	468814	-	1140	-	-	Mito_carr
Eri003703	76.2199	108.647	-0.515472	0.0182125	0.0457387	ERIdvaD_GLEAN_10001532	scaffold1153	11170	13694	-	2277	-	-	Pkinase
Eri003708	975.933	1286.29	-0.398652	5.2381e-08	3.74223e-07	ERIdvaD_GLEAN_10001536	scaffold1153	34779	39360	-	1776	-	-	ADK
Eri003710	761.581	934.344	-0.294901	0.000108443	0.000466485	ERIdvaD_GLEAN_10001538	scaffold1153	45303	48163	-	1911	-	-	G-patch
Eri003717	598.324	1834.91	-1.61738	1.05952e-114	2.55389e-112	ERIdvaD_GLEAN_10001546	scaffold1153	91839	92998	+	600	-	-	-
Eri003718	14.6751	59.3929	-2.01085	1.03021e-07	7.08937e-07	ERIdvaD_GLEAN_10001547	scaffold1153	95711	98149	+	1614	-	-	-
Eri003733	238.67	304.802	-0.351017	0.00663667	0.0189326	CUFF45.25.1	scaffold1157	17302	22479	+	1494	-	-	-
Eri003738	67.823	211.792	-1.64354	5.73284e-19	1.02543e-17	ERIdvaD_GLEAN_10004987	scaffold1157	159326	160111	+	342	-	-	-
Eri003739	1888.17	2274.87	-0.26878	7.7098e-07	4.71089e-06	ERIdvaD_GLEAN_10004988	scaffold1157	169007	170312	+	996	-	-	-
Eri003745	1154.2	1606.28	-0.477401	2.69194e-13	3.23208e-12	ERIdvaD_GLEAN_10004993	scaffold1157	249141	252234	-	1638	-	-	-
Eri003752	3782.59	4278.89	-0.177962	0.000959412	0.00336637	ERIdvaD_GLEAN_10008334	scaffold1159	97206	102722	-	3453	-	-	Pkinase_Tyr
Eri003753	1925.8	2412.86	-0.324122	1.5923e-05	7.95716e-05	CUFF45.51.2	scaffold1159	138838	149077	-	1893	-	-	FGGY_N
Eri003763	37.1087	70.3953	-0.919187	0.000697556	0.00253196	ERIdvaD_GLEAN_10008598	scaffold1160	82622	83101	+	480	-	-	-
Eri003786	10.5491	35.8936	-1.7715	6.28119e-05	0.000282941	ERIdvaD_GLEAN_10008617	scaffold1160	327293	330376	-	975	-	-	-
Eri003787	1369.56	1739.84	-0.34541	1.59679e-08	1.2151e-07	ERIdvaD_GLEAN_10008618	scaffold1160	334999	340473	+	2751	-	-	CG-1
Eri003800	1054.55	1260.2	-0.257599	0.000179669	0.000741043	ERIdvaD_GLEAN_10008628	scaffold1160	478916	481339	+	924	-	-	UQ_con
Eri003827	1746.98	2836.08	-0.700044	5.38929e-22	1.12791e-20	ERIdvaD_GLEAN_10008572	scaffold1161	252469	257093	-	858	-	-	Tetraspannin
Eri003855	561.445	916.468	-0.707574	1.31074e-16	2.02976e-15	CUFF46.80.1	scaffold11620	21	702	+	291	-	-	-
Eri003856	287.952	602.102	-1.06341	7.39979e-25	1.8175e-23	ERIdvaD_GLEAN_10023238	scaffold1163	6357	15111	+	780	-	-	-
Eri003866	616.532	716.394	-0.216579	0.00845079	0.0234509	ERIdvaD_GLEAN_10023246	scaffold1163	299785	303273	+	2172	-	-	TPR_1
Eri003870	116.388	221.607	-0.932806	1.12514e-08	8.69251e-08	ERIdvaD_GLEAN_10023250	scaffold1163	351917	353474	-	972	-	-	-
Eri003873	124.904	313.904	-1.32668	3.7798e-20	7.19149e-19	ERIdvaD_GLEAN_10023252	scaffold1163	404835	407584	-	1137	-	-	-
Eri003876	439.805	530.536	-0.271093	0.00405776	0.0122409	ERIdvaD_GLEAN_10023255	scaffold1163	477668	483469	+	1161	-	-	-
Eri003877	2087.28	2372.93	-0.185353	0.00474196	0.0140787	ERIdvaD_GLEAN_10023256	scaffold1163	490669	491748	-	1080	-	-	AP2
Eri003884	14.5102	38.3133	-1.39543	0.00127536	0.00433568	ERIdvaD_GLEAN_10023263	scaffold1163	615455	618938	-	1041	-	-	-
Eri003885	144.849	202.353	-0.4848	0.0016447	0.00545387	ERIdvaD_GLEAN_10023264	scaffold1163	635016	636807	-	480	-	-	-
Eri003886	1134.15	3854.67	-1.76565	8.37441e-193	5.22668e-190	ERIdvaD_GLEAN_10023265	scaffold1163	675364	676652	+	483	-	-	-
Eri003889	646.188	807.464	-0.320399	0.000138884	0.000584553	ERIdvaD_GLEAN_10023267	scaffold1163	718335	730152	+	6753	-	-	Carboxyl_trans
Eri003892	58.7891	113.217	-0.945289	0.00016826	0.000697941	ERIdvaD_GLEAN_10023269	scaffold1163	832210	837677	-	1983	-	-	Sulfate_transp
Eri003907	446.084	553.547	-0.311977	0.000817394	0.00291786	CUFF46.156.1	scaffold1163	1234803	1239876	-	2913	-	-	TIR
Eri003908	355.119	513.145	-0.531654	8.78258e-08	6.11596e-07	CUFF46.157.1	scaffold1163	1290090	1293522	+	2490	-	-	TIR
Eri003912	25.9431	63.3875	-1.28883	0.000131074	0.000554756	ERIdvaD_GLEAN_10023285	scaffold1163	1402215	1404504	-	1821	-	-	Pkinase
Eri003913	119.098	165.429	-0.470002	0.00728976	0.0205654	CUFF46.166.1	scaffold1163	1409572	1413152	-	198	-	-	-
Eri003916	131.737	368.709	-1.48448	1.48927e-27	4.1977e-26	ERIdvaD_GLEAN_10006566	scaffold1165	4069	4683	+	615	-	-	p450
Eri003917	288.899	632.136	-1.13216	4.12426e-27	1.13502e-25	CUFF47.6.1	scaffold1165	7422	9909	+	1713	-	-	p450
Eri003921	222.712	394.268	-0.823774	6.28736e-12	6.72017e-11	ERIdvaD_GLEAN_10006570	scaffold1165	100791	104901	+	1608	-	-	-
Eri003924	149.256	410.079	-1.46036	1.98136e-28	5.78535e-27	ERIdvaD_GLEAN_10006573	scaffold1165	114102	116682	-	1308	-	-	Aa_trans
Eri003928	4795.65	9059.73	-0.917953	3.58791e-65	3.34403e-63	ERIdvaD_GLEAN_10006577	scaffold1165	153512	155404	+	1893	-	-	Pkinase
Eri003934	150.286	475.104	-1.66086	8.42516e-39	3.62645e-37	ERIdvaD_GLEAN_10006582	scaffold1165	216504	217865	+	1041	-	-	Peptidase_C1
Eri003946	1218.86	1557.56	-0.35356	1.17901e-08	9.09255e-08	ERIdvaD_GLEAN_10006594	scaffold1165	287240	300566	+	2430	-	-	zf-CCCH
Eri003947	689.556	992.28	-0.52251	4.56083e-07	2.87425e-06	CUFF47.39.3	scaffold1165	314833	320592	+	1188	-	-	zf-CCCH
Eri003951	394.496	484.51	-0.296214	0.00311054	0.00965166	ERIdvaD_GLEAN_10004622	scaffold1166	17644	22081	+	828	-	-	-
Eri003960	7.12716	33.0695	-2.21798	7.63196e-06	4.02694e-05	ERIdvaD_GLEAN_10004629	scaffold1166	136669	137064	+	396	-	-	-
Eri003979	61.323	139.406	-1.18908	2.68164e-07	1.74147e-06	ERIdvaD_GLEAN_10007583	scaffold117	174076	175086	-	471	-	-	-
Eri003994	931.078	1142.51	-0.293839	4.52312e-05	0.000209471	ERIdvaD_GLEAN_10007598	scaffold117	293033	296273	+	636	-	-	-
Eri004001	321.811	395.642	-0.298917	0.00588739	0.0170707	CUFF48.47.2	scaffold117	369708	372531	-	1899	-	-	-
Eri004009	144.775	217.747	-0.587334	7.21223e-05	0.000321155	ERIdvaD_GLEAN_10005801	scaffold1170	26270	34397	+	3645	-	-	NB-ARC
Eri004011	288.502	505.862	-0.805823	2.82269e-11	2.84721e-10	ERIdvaD_GLEAN_10005802	scaffold1170	52322	56914	+	3849	-	-	NB-ARC
Eri004020	39.444	733.234	-4.22217	1.21544e-141	4.12436e-139	CUFF48.79.1	scaffold1170	218050	220237	+	1182	-	-	DUF6
Eri004034	806.059	929.251	-0.207381	0.0127227	0.0335347	ERIdvaD_GLEAN_10002493	scaffold1172	86979	88050	+	990	-	-	Actin
Eri004062	153.256	325.693	-1.0842	3.0511e-14	3.94959e-13	ERIdvaD_GLEAN_10022997	scaffold118	160204	164139	+	2805	-	-	ANF_receptor
Eri004063	804.656	1744.37	-1.11756	7.97562e-53	5.4658e-51	ERIdvaD_GLEAN_10022998	scaffold118	169864	185270	+	5349	-	-	ANF_receptor
Eri004069	239.582	509.362	-1.0864	2.32164e-20	4.47072e-19	ERIdvaD_GLEAN_10023004	scaffold118	267753	273398	-	2256	-	-	START
Eri004092	31.0264	55.1402	-0.832343	0.00584266	0.0169551	ERIdvaD_GLEAN_10023027	scaffold118	518788	519680	-	483	-	-	-
Eri004100	58.5047	246.87	-2.07643	3.2327e-32	1.09463e-30	ERIdvaD_GLEAN_10023034	scaffold118	584699	587597	+	891	-	-	-
Eri004111	193.736	244.182	-0.333614	0.0180971	0.0454849	CUFF49.122.2	scaffold118	709166	713551	-	2910	-	-	Pkinase_Tyr
Eri004120	7.50237	38.8428	-2.37246	2.05433e-06	1.18055e-05	ERIdvaD_GLEAN_10023049	scaffold118	810932	812573	+	762	-	-	Myb_DNA-binding
Eri004122	2.759	11.5599	-2.06367	0.0104079	0.0281749	ERIdvaD_GLEAN_10023050	scaffold118	844587	846972	-	960	-	-	Cyclin_C
Eri004123	8234.3	12297.1	-0.578635	2.53685e-29	7.69665e-28	ERIdvaD_GLEAN_10023051	scaffold118	856435	858589	+	684	-	-	-
Eri004137	2912.88	9546.79	-1.71252	3.13587e-275	3.53554e-272	ERIdvaD_GLEAN_10023063	scaffold118	974273	974536	+	264	-	-	-
Eri004143	314.827	556.258	-0.816991	8.13107e-10	7.1154e-09	ERIdvaD_GLEAN_10023069	scaffold118	1023281	1029667	-	1701	-	-	-
Eri004146	468.672	948.661	-1.01727	1.39766e-35	5.32713e-34	CUFF49.166.1	scaffold118	1045198	1049494	-	1743	-	-	Pyr_redox_2
Eri004147	308.365	401.649	-0.383191	0.000596879	0.00220061	CUFF49.167.1	scaffold118	1050712	1070026	-	834	-	-	Pkinase_Tyr
Eri004149	249.317	412.6	-0.725987	7.0211e-08	4.94448e-07	ERIdvaD_GLEAN_10023073	scaffold118	1101747	1115703	-	4818	-	-	Pkinase_Tyr
Eri004172	1199.39	1439.99	-0.26393	8.54942e-05	0.000375343	ERIdvaD_GLEAN_10023095	scaffold118	1296400	1298231	+	1143	-	-	Radical_SAM
Eri004182	2185.18	2448.24	-0.164209	0.00244749	0.00780923	ERIdvaD_GLEAN_10023104	scaffold118	1410572	1413000	+	951	-	-	-
Eri004185	147.853	368.464	-1.31669	2.04421e-23	4.65758e-22	ERIdvaD_GLEAN_10001277	scaffold1180	65939	66940	-	1002	-	-	Pkinase
Eri004186	2.40853	13.7033	-2.48845	0.0031798	0.00984243	ERIdvaD_GLEAN_10001278	scaffold1180	83945	85021	+	1077	-	-	Pkinase
Eri004191	211.248	267.898	-0.343015	0.010724	0.0288977	ERIdvaD_GLEAN_10002497	scaffold1181	24283	26791	+	1284	-	-	-
Eri004202	439.875	645.685	-0.552381	1.88257e-09	1.58545e-08	CUFF50.41.1	scaffold1182	91611	94073	+	1035	-	-	Cu_bind_like
Eri004203	749.25	879.355	-0.233081	0.00813784	0.0226815	CUFF50.44.1	scaffold1182	103727	110531	-	1266	-	-	-
Eri004204	1592.94	2439.82	-0.615966	8.22305e-21	1.61554e-19	CUFF50.45.2	scaffold1182	111622	118339	+	1635	-	-	Aldolase_II
Eri004205	238.667	381.665	-0.675668	8.27832e-09	6.49025e-08	ERIdvaD_GLEAN_10012688	scaffold1182	121354	123522	-	780	-	-	-
Eri004207	437.113	1112.86	-1.34618	3.36992e-52	2.2826e-50	ERIdvaD_GLEAN_10012689	scaffold1182	207406	209541	-	2136	-	-	-
Eri004209	58.7192	177.434	-1.59896	1.45848e-12	1.6572e-11	CUFF50.55.1	scaffold1182	237991	242140	-	636	-	-	-
Eri004211	47.5002	123.082	-1.37339	1.87499e-09	1.57948e-08	CUFF50.57.1	scaffold1182	350595	353928	-	2286	-	-	LRRNT_2
Eri004216	246.951	396.76	-0.681992	6.39495e-09	5.0694e-08	ERIdvaD_GLEAN_10012692	scaffold1182	532609	534744	-	2136	-	-	-
Eri004217	6.52067	30.4546	-2.23077	1.9897e-05	9.80569e-05	CUFF50.78.1	scaffold1182	555916	559089	-	1887	-	-	LRRNT_2
Eri004218	2038.84	2392.87	-0.231592	4.51123e-05	0.000208948	ERIdvaD_GLEAN_10012693	scaffold1182	559561	563422	-	1614	-	-	-
Eri004224	102.685	160.793	-0.646291	0.000681314	0.00248111	ERIdvaD_GLEAN_10000862	scaffold1183	35305	36222	-	918	-	-	-
Eri004228	56.5026	285.146	-2.33722	2.18853e-39	9.5974e-38	ERIdvaD_GLEAN_10000184	scaffold11836	66	2345	+	1770	-	-	OPT
Eri004230	0	3.81955	-4.48953	0.00989056	0.0269372	ERIdvaD_GLEAN_10017772	scaffold1184	85384	87690	+	2307	-	-	-
Eri004237	8.1439	31.7111	-1.96064	0.000232981	0.000940507	CUFF50.125.2	scaffold1184	262932	269247	+	1614	-	-	-
Eri004239	110.681	193.963	-0.812507	8.87877e-07	5.37726e-06	ERIdvaD_GLEAN_10017778	scaffold1184	329490	332453	+	1545	-	-	p450
Eri004245	253.349	318.484	-0.330978	0.008963	0.0247153	CUFF50.139.2	scaffold1184	366119	373669	-	2223	-	-	-
Eri004249	6.39812	32.1283	-2.31661	8.43043e-06	4.41162e-05	ERIdvaD_GLEAN_10017786	scaffold1184	436930	437856	-	489	-	-	-
Eri004250	270.941	341.502	-0.334155	0.00401862	0.0121427	ERIdvaD_GLEAN_10017787	scaffold1184	439759	442888	-	714	-	-	Pkinase
Eri004255	3754.36	5020.97	-0.419809	6.40166e-15	8.75712e-14	ERIdvaD_GLEAN_10017792	scaffold1184	497934	498764	-	231	-	-	-
Eri004261	48.4363	431.235	-3.15924	7.56393e-79	9.57851e-77	ERIdvaD_GLEAN_10017795	scaffold1184	575079	575285	+	207	-	-	-
Eri004270	27.2964	53.6257	-0.980057	0.00329622	0.0101647	ERIdvaD_GLEAN_10017804	scaffold1184	674835	676425	+	1005	-	-	-
Eri004272	646.955	751.636	-0.218073	0.0107128	0.0288729	ERIdvaD_GLEAN_10017806	scaffold1184	681085	687158	-	645	-	-	-
Eri004276	116.901	166.039	-0.503376	0.00444699	0.0133048	ERIdvaD_GLEAN_10017810	scaffold1184	830628	831344	-	354	-	-	Pro_isomerase
Eri004281	1222.51	1987.72	-0.701499	2.93911e-30	9.31323e-29	ERIdvaD_GLEAN_10017814	scaffold1184	951677	962821	-	2886	-	-	-
Eri004296	94.2641	155.59	-0.724875	0.000714981	0.00258957	CUFF51.21.1	scaffold1187	70788	71974	+	477	-	-	-
Eri004297	299.245	504.943	-0.753746	4.53979e-11	4.487e-10	ERIdvaD_GLEAN_10001019	scaffold1187	80628	81611	+	984	-	-	-
Eri004315	3742.58	4480.06	-0.260074	1.4232e-05	7.18406e-05	ERIdvaD_GLEAN_10010271	scaffold119	89563	100181	+	1878	-	-	-
Eri004319	33.7747	56.2766	-0.737674	0.0143061	0.0371078	ERIdvaD_GLEAN_10010275	scaffold119	138735	141791	+	747	-	-	-
Eri004321	80.237	118.412	-0.564792	0.00894857	0.0246891	CUFF51.75.1	scaffold119	172648	178544	-	2268	-	-	Pkinase
Eri004329	68.7627	120.585	-0.81037	6.75274e-05	0.00030208	CUFF51.96.3	scaffold119	352673	358153	-	333	-	-	-
Eri004331	0.322547	13.3123	-5.3263	7.88257e-05	0.000348562	CUFF51.107.1	scaffold119	499881	501960	-	201	-	-	-
Eri004349	1376.84	2251.12	-0.709562	1.43719e-25	3.67725e-24	ERIdvaD_GLEAN_10007864	scaffold1191	118057	121741	-	2175	-	-	-
Eri004406	146.384	216.837	-0.56276	0.000261914	0.00104619	ERIdvaD_GLEAN_10004372	scaffold1197	242811	247130	-	423	-	-	-
Eri004418	567.451	1455.06	-1.35959	5.70581e-69	5.71415e-67	ERIdvaD_GLEAN_10012503	scaffold12	242458	243105	+	648	-	-	-
Eri004436	3.66704	31.5702	-3.0969	1.21499e-07	8.27136e-07	ERIdvaD_GLEAN_10012520	scaffold12	552720	553244	-	525	-	-	-
Eri004442	1042.58	1382.78	-0.408176	1.43964e-09	1.22724e-08	ERIdvaD_GLEAN_10011808	scaffold120	61528	65989	+	2196	-	-	-
Eri004445	422.813	549.918	-0.38011	5.40508e-05	0.000246816	ERIdvaD_GLEAN_10011810	scaffold120	121882	124954	+	1548	-	-	-
Eri004456	117.945	185.58	-0.656314	8.36531e-05	0.000367676	ERIdvaD_GLEAN_10011821	scaffold120	301890	303058	-	885	-	-	Pkinase
Eri004460	166.459	245.857	-0.558788	0.000150495	0.000630161	ERIdvaD_GLEAN_10011826	scaffold120	420827	424906	-	1662	-	-	RRM_1
Eri004476	2403.52	7506.47	-1.64328	4.51507e-202	3.15612e-199	ERIdvaD_GLEAN_10001704	scaffold1202	109198	110182	-	873	-	-	Epimerase
Eri004477	161.964	325.833	-1.00976	5.4053e-14	6.87484e-13	ERIdvaD_GLEAN_10001705	scaffold1202	115676	116376	-	588	-	-	Epimerase
Eri004478	7.12735	20.2171	-1.50477	0.00621567	0.0179067	ERIdvaD_GLEAN_10002578	scaffold1203	22615	29336	+	2289	-	-	Pkinase
Eri004482	199.532	428.177	-1.10394	9.53029e-17	1.49168e-15	ERIdvaD_GLEAN_10002579	scaffold1203	123825	125429	+	960	-	-	-
Eri004483	44.0747	116.34	-1.40063	1.71518e-09	1.44947e-08	CUFF53.32.1	scaffold1203	168223	168899	+	381	-	-	-
Eri004485	199.153	334.104	-0.745986	1.17546e-08	9.06723e-08	ERIdvaD_GLEAN_10002580	scaffold1203	180291	185504	+	1386	-	-	-
Eri004488	197.351	358.309	-0.857561	1.69856e-11	1.7471e-10	ERIdvaD_GLEAN_10014257	scaffold1204	102718	104703	+	1986	-	-	-
Eri004504	401.26	598.337	-0.577216	1.33845e-09	1.14545e-08	ERIdvaD_GLEAN_10014272	scaffold1204	486627	490187	-	2394	-	-	Glycos_transf_1
Eri004519	152.268	254.895	-0.744291	6.054e-07	3.75699e-06	ERIdvaD_GLEAN_10014284	scaffold1204	660577	663533	-	1530	-	-	-
Eri004520	330.6	490.303	-0.568078	2.42136e-08	1.80346e-07	ERIdvaD_GLEAN_10014285	scaffold1204	671305	674316	-	1095	-	-	-
Eri004521	220.872	336.504	-0.604272	1.56313e-06	9.15895e-06	ERIdvaD_GLEAN_10014286	scaffold1204	675267	689095	-	6687	-	-	Glyco_hydro_17
Eri004523	173.989	319.457	-0.874238	3.30282e-10	3.00539e-09	CUFF53.92.1	scaffold1204	760850	763731	+	1002	-	-	-
Eri004525	200.671	377.016	-0.908904	3.01627e-11	3.03284e-10	CUFF54.4.1	scaffold1205	9691	15927	-	2280	-	-	-
Eri004541	259.366	508.303	-0.972082	6.06676e-20	1.14307e-18	ERIdvaD_GLEAN_10025133	scaffold1209	58185	61279	+	2895	-	-	Pkinase
Eri004543	3.42508	12.7231	-1.88826	0.0162542	0.0415065	CUFF54.45.3	scaffold1209	95066	111789	-	408	-	-	-
Eri004547	377.728	492.392	-0.382545	0.000159278	0.000663203	ERIdvaD_GLEAN_10025138	scaffold1209	133141	144357	-	2796	-	-	-
Eri004555	203.073	271.383	-0.421939	0.0030848	0.00958288	ERIdvaD_GLEAN_10025144	scaffold1209	328028	330604	-	2025	-	-	-
Eri004580	168.033	216.66	-0.367658	0.01256	0.0331548	ERIdvaD_GLEAN_10025163	scaffold1209	887485	901119	+	2607	-	-	Aminotran_1_2
Eri004585	434.153	533.567	-0.300512	0.00608993	0.0175937	ERIdvaD_GLEAN_10025168	scaffold1209	944570	948758	-	1425	-	-	-
Eri004586	266.77	342.191	-0.358203	0.00232511	0.00745414	ERIdvaD_GLEAN_10025169	scaffold1209	962046	967513	-	1026	-	-	-
Eri004588	1321.54	1662.91	-0.332212	1.14986e-06	6.86398e-06	ERIdvaD_GLEAN_10025171	scaffold1209	973525	975218	-	1602	-	-	-
Eri004595	1829.77	2992.9	-0.710222	2.10356e-37	8.60908e-36	ERIdvaD_GLEAN_10025178	scaffold1209	1192500	1193713	+	975	-	-	-
Eri004607	87.6412	125.414	-0.51217	0.0111758	0.0299474	CUFF54.152.2	scaffold1209	1353277	1357981	+	234	-	-	-
Eri004615	9.05551	43.7651	-2.27906	1.27431e-07	8.64994e-07	ERIdvaD_GLEAN_10025193	scaffold1209	1531394	1533164	-	711	-	-	-
Eri004616	13.0417	31.7038	-1.28575	0.00514433	0.0151563	ERIdvaD_GLEAN_10025194	scaffold1209	1556056	1557200	+	522	-	-	Auxin_inducible
Eri004619	2530.46	3585.29	-0.502324	5.22023e-05	0.000238721	ERIdvaD_GLEAN_10025197	scaffold1209	1566532	1574386	+	2721	-	-	GHMP_kinases
Eri004620	901.256	1195.73	-0.408153	1.06574e-06	6.38477e-06	ERIdvaD_GLEAN_10025198	scaffold1209	1650304	1652265	+	963	-	-	-
Eri004645	262.606	374.779	-0.516273	4.67623e-05	0.00021596	CUFF55.36.1	scaffold121	246271	249662	-	1371	-	-	UDPGT
Eri004646	224.707	281.304	-0.324186	0.0115743	0.0308616	CUFF55.41.1	scaffold121	263267	266177	-	1458	-	-	UDPGT
Eri004648	1415.47	1719.94	-0.281049	4.23323e-05	0.000197231	CUFF55.38.2	scaffold121	300064	302786	-	1095	-	-	UDPGT
Eri004650	2579.23	3457.66	-0.423667	6.47389e-15	8.84555e-14	CUFF55.46.3	scaffold121	329048	334961	-	957	-	-	UDPGT
Eri004655	593.436	1213.45	-1.03378	1.01495e-37	4.20302e-36	ERIdvaD_GLEAN_10007726	scaffold121	395142	395684	-	543	-	-	-
Eri004661	227.176	519.723	-1.19492	5.15026e-28	1.47667e-26	ERIdvaD_GLEAN_10003677	scaffold1210	207799	210386	+	1884	-	-	Pkinase
Eri004662	84.5983	182.182	-1.10322	4.59204e-09	3.69212e-08	ERIdvaD_GLEAN_10003678	scaffold1210	220362	235734	+	3621	-	-	Pkinase
Eri004664	85.8813	173.632	-1.01189	1.45057e-07	9.78368e-07	CUFF55.80.1	scaffold1212	14	10473	-	2517	-	-	-
Eri004670	260.7	357.756	-0.453002	0.000343713	0.00133787	ERIdvaD_GLEAN_10012290	scaffold1212	107501	110472	-	1701	-	-	Myb_DNA-binding
Eri004680	905.782	1076.77	-0.250674	0.00186723	0.00610892	ERIdvaD_GLEAN_10012295	scaffold1212	255166	257601	+	1158	-	-	MATH
Eri004687	543.964	643.03	-0.241726	0.00896781	0.0247246	ERIdvaD_GLEAN_10012296	scaffold1212	308171	315821	-	2928	-	-	-
Eri004694	171.321	231.769	-0.433926	0.00230437	0.0073951	ERIdvaD_GLEAN_10012301	scaffold1212	531746	535635	+	1539	-	-	Exo_endo_phos
Eri004699	2365.32	2799.8	-0.244073	1.49805e-05	7.52599e-05	CUFF55.136.1	scaffold1212	577462	581460	+	1818	-	-	EIN3
Eri004710	133.357	245.682	-0.883073	9.74253e-07	5.86684e-06	ERIdvaD_GLEAN_10015685	scaffold1213	85132	85383	-	252	-	-	-
Eri004715	524.032	662.675	-0.341805	0.000714789	0.00258914	ERIdvaD_GLEAN_10015690	scaffold1213	199179	200895	-	1293	-	-	-
Eri004716	2965.51	3334.15	-0.169172	0.000523367	0.0019589	ERIdvaD_GLEAN_10015691	scaffold1213	204524	207215	-	339	-	-	FKBP_C
Eri004723	153.561	227.64	-0.566376	0.000152228	0.000636805	ERIdvaD_GLEAN_10015698	scaffold1213	275670	282531	-	282	-	-	-
Eri004728	416.152	562.886	-0.434054	9.43463e-06	4.90043e-05	ERIdvaD_GLEAN_10015702	scaffold1213	337440	343785	+	1971	-	-	TBC
Eri004735	56.8325	98.6266	-0.795243	0.000459611	0.00174153	ERIdvaD_GLEAN_10015708	scaffold1213	429877	431896	+	1377	-	-	GRAS
Eri004749	1783.88	1959.01	-0.135512	0.0193956	0.0482659	ERIdvaD_GLEAN_10015721	scaffold1213	606377	608285	-	1524	-	-	NAM
Eri004751	16.9717	45.8786	-1.43445	0.00013425	0.000567165	CUFF56.68.1	scaffold1213	645122	645698	-	270	-	-	-
Eri004753	1912.15	3095.97	-0.695526	1.35824e-38	5.79631e-37	ERIdvaD_GLEAN_10015725	scaffold1213	678688	682103	+	720	-	-	zf-B_box
Eri004757	367.682	555.532	-0.596876	2.41736e-08	1.80109e-07	ERIdvaD_GLEAN_10015729	scaffold1213	722023	726406	-	990	-	-	PfkB
Eri004765	22.658	42.8074	-0.92762	0.0096997	0.0264958	CUFF56.89.1	scaffold1213	787347	788754	-	744	-	-	-
Eri004773	69.4743	101.201	-0.540231	0.011212	0.030033	CUFF57.14.1	scaffold1216	5148	8804	-	816	-	-	-
Eri004778	37.7746	81.305	-1.10911	3.38781e-05	0.000160596	ERIdvaD_GLEAN_10004510	scaffold1216	126386	128374	-	1788	-	-	-
Eri004779	167.152	214.889	-0.361147	0.0153765	0.0395369	CUFF57.24.2	scaffold1216	133142	137022	-	414	-	-	-
Eri004780	619.916	980.321	-0.659387	2.9264e-10	2.67261e-09	CUFF57.38.1	scaffold1216	180878	184233	-	2544	-	-	LRRNT_2
Eri004782	50.936	92.3306	-0.855744	0.000511804	0.0019187	ERIdvaD_GLEAN_10004512	scaffold1216	238177	245966	-	1206	-	-	-
Eri004793	0.620544	12.7689	-4.37552	0.000353891	0.00137279	ERIdvaD_GLEAN_10004758	scaffold1218	80121	80351	+	231	-	-	-
Eri004798	220.717	305.185	-0.467038	0.000590094	0.00217809	ERIdvaD_GLEAN_10004763	scaffold1218	205105	209239	-	723	-	-	-
Eri004833	1281.37	1579.54	-0.300375	5.64018e-06	3.04401e-05	ERIdvaD_GLEAN_10012829	scaffold1220	336839	341814	+	2244	-	-	C2
Eri004845	17.2133	69.6036	-2.0114	1.37914e-09	1.17825e-08	ERIdvaD_GLEAN_10012840	scaffold1220	511911	513230	-	570	-	-	-
Eri004846	12.656	40.6696	-1.68323	4.19212e-05	0.000195515	ERIdvaD_GLEAN_10012841	scaffold1220	527188	528445	-	573	-	-	-
Eri004851	5274.29	7708.46	-0.547576	8.9372e-26	2.31724e-24	ERIdvaD_GLEAN_10012845	scaffold1220	643172	644800	+	411	-	-	Histone
Eri004853	9.92139	27.955	-1.49084	0.00144019	0.0048386	ERIdvaD_GLEAN_10012847	scaffold1220	677325	677630	-	306	-	-	-
Eri004854	147.471	230.397	-0.643936	1.802e-05	8.93032e-05	CUFF58.2.1	scaffold1221	51525	55934	-	969	-	-	NB-ARC
Eri004855	1637.81	1827.44	-0.157551	0.0119659	0.0317846	CUFF58.4.1	scaffold1221	59841	68205	+	2430	-	-	TIR
Eri004866	31.5029	393.607	-3.6404	1.62023e-81	2.15318e-79	ERIdvaD_GLEAN_10003614	scaffold1221	165366	166574	-	1209	-	-	-
Eri004868	5163.27	6026.28	-0.223367	6.04625e-05	0.000273451	ERIdvaD_GLEAN_10001300	scaffold1222	3064	5313	-	1413	-	-	Sugar_tr
Eri004872	780.872	951.187	-0.285545	0.000553695	0.00206094	CUFF58.43.1	scaffold1223	22201	25759	-	1767	-	-	-
Eri004875	8.34033	22.2793	-1.42369	0.00742781	0.0208992	ERIdvaD_GLEAN_10017104	scaffold1223	54029	55479	-	897	-	-	-
Eri004877	3320.44	4020.62	-0.275905	4.38366e-08	3.15708e-07	ERIdvaD_GLEAN_10017108	scaffold1223	73874	80627	+	3438	-	-	-
Eri004888	1364.56	2006.58	-0.556292	4.53083e-20	8.58304e-19	ERIdvaD_GLEAN_10017118	scaffold1223	150352	153314	-	1587	-	-	-
Eri004904	76.889	122.23	-0.671647	0.000898043	0.00317759	CUFF58.84.2	scaffold1223	309487	313315	-	1548	-	-	-
Eri004912	77.7901	111.905	-0.521123	0.0143078	0.0371083	ERIdvaD_GLEAN_10017135	scaffold1223	383891	384386	-	339	-	-	-
Eri004931	1180.96	1902.12	-0.688467	2.52898e-28	7.3536e-27	ERIdvaD_GLEAN_10017153	scaffold1223	509546	512304	-	1962	-	-	OPT
Eri004939	447.744	853.109	-0.930515	8.81467e-25	2.15895e-23	ERIdvaD_GLEAN_10017162	scaffold1223	603593	605365	-	1293	-	-	-
Eri004955	867.951	1037.65	-0.257049	0.000808178	0.00288791	CUFF58.153.2	scaffold1223	707422	716462	-	2394	-	-	Pkinase
Eri004971	2747.71	3507.97	-0.352807	1.29023e-12	1.47321e-11	ERIdvaD_GLEAN_10017193	scaffold1223	891493	892002	-	510	-	-	-
Eri004972	489.537	616.22	-0.330858	0.000304258	0.00119781	ERIdvaD_GLEAN_10017194	scaffold1223	902607	911678	+	1896	-	-	-
Eri004974	306.129	396.47	-0.371066	0.00104346	0.00363101	CUFF59.3.1	scaffold1224	7	3392	+	1281	-	-	-
Eri004985	457.807	575.789	-0.331297	0.000768561	0.00275989	CUFF59.23.1	scaffold1225	37086	46044	-	2157	-	-	Pkinase
Eri005007	625.887	848.392	-0.440346	2.09794e-07	1.38245e-06	ERIdvaD_GLEAN_10024794	scaffold123	33251	34446	-	867	-	-	-
Eri005008	4221.94	6208.07	-0.556574	3.24051e-25	8.14229e-24	ERIdvaD_GLEAN_10024795	scaffold123	34839	43398	-	2334	-	-	-
Eri005016	381.054	807.873	-1.08295	9.94025e-30	3.06909e-28	ERIdvaD_GLEAN_10024804	scaffold123	136042	144042	-	2994	-	-	-
Eri005018	1861.78	2098.96	-0.173313	0.00496443	0.0146758	ERIdvaD_GLEAN_10024806	scaffold123	152382	156521	-	1716	-	-	-
Eri005033	348.413	451.259	-0.375691	0.000756614	0.00272286	ERIdvaD_GLEAN_10024817	scaffold123	306672	308101	+	501	-	-	-
Eri005039	1558.31	1784.85	-0.196192	0.0031756	0.00983172	ERIdvaD_GLEAN_10024822	scaffold123	332936	335777	+	1152	-	-	Epimerase
Eri005052	1885.08	2173.93	-0.20573	0.000332799	0.00129934	ERIdvaD_GLEAN_10024835	scaffold123	449801	453746	-	1239	-	-	Pkinase
Eri005063	169.354	220.73	-0.383086	0.00732394	0.0206468	ERIdvaD_GLEAN_10024846	scaffold123	578550	581893	+	1878	-	-	Glyco_hydro_17
Eri005064	346.656	443.48	-0.355002	0.000657758	0.00240523	ERIdvaD_GLEAN_10024847	scaffold123	582670	585124	-	972	-	-	-
Eri005072	3.42864	21.1534	-2.63968	7.24125e-05	0.000322283	ERIdvaD_GLEAN_10024856	scaffold123	658003	658950	+	267	-	-	-
Eri005081	134.65	211.954	-0.654924	3.21161e-05	0.000152782	ERIdvaD_GLEAN_10024864	scaffold123	738869	742088	+	2139	-	-	HLH
Eri005082	1920.48	2831.35	-0.56056	1.11782e-16	1.74104e-15	ERIdvaD_GLEAN_10024865	scaffold123	743139	745193	-	2055	-	-	-
Eri005083	38.497	64.1664	-0.733907	0.00835959	0.0232273	ERIdvaD_GLEAN_10024866	scaffold123	764683	767267	+	1254	-	-	Myb_DNA-binding
Eri005086	74.3367	208.004	-1.48434	1.67463e-17	2.74273e-16	CUFF59.144.1	scaffold123	826229	831465	-	1245	-	-	-
Eri005101	38.6371	85.8175	-1.14836	1.45644e-05	7.33794e-05	ERIdvaD_GLEAN_10024883	scaffold123	940408	945572	+	2925	-	-	Pkinase_Tyr
Eri005108	41.4244	88.4879	-1.09663	9.11496e-06	4.74214e-05	ERIdvaD_GLEAN_10024890	scaffold123	991599	992085	-	393	-	-	-
Eri005112	12.6875	31.0646	-1.28828	0.00261595	0.00828369	ERIdvaD_GLEAN_10024894	scaffold123	1021416	1022196	+	660	-	-	-
Eri005120	144.785	328.76	-1.18257	1.46586e-16	2.25996e-15	ERIdvaD_GLEAN_10024902	scaffold123	1076108	1077188	+	609	-	-	-
Eri005125	476.58	670.285	-0.491039	1.97159e-07	1.3051e-06	ERIdvaD_GLEAN_10024907	scaffold123	1139861	1141402	-	1542	-	-	-
Eri005131	312.825	486.804	-0.641589	2.77679e-07	1.80192e-06	ERIdvaD_GLEAN_10024913	scaffold123	1190812	1193627	-	201	-	-	-
Eri005134	293.631	495.442	-0.755179	1.36059e-12	1.55e-11	ERIdvaD_GLEAN_10024915	scaffold123	1206744	1209572	-	1791	-	-	-
Eri005136	607.858	733.811	-0.270904	0.00273431	0.00861818	ERIdvaD_GLEAN_10024917	scaffold123	1223358	1225812	-	876	-	-	Acetyltransf_1
Eri005141	175.294	250.586	-0.515481	0.000369953	0.00142954	ERIdvaD_GLEAN_10024923	scaffold123	1281605	1283640	+	1911	-	-	Pkinase
Eri005142	42.5357	181.821	-2.0887	6.09797e-22	1.27242e-20	CUFF59.211.1	scaffold123	1286170	1289224	-	360	-	-	-
Eri005143	88.8789	132.746	-0.578203	0.00317678	0.00983452	CUFF59.212.2	scaffold123	1289422	1293572	-	330	-	-	-
Eri005159	4.94655	17.7516	-1.84187	0.00416082	0.0125334	CUFF59.227.1	scaffold123	1495658	1497954	+	1023	-	-	WRKY
Eri005186	17.9881	44.9064	-1.31566	0.000562758	0.00209	CUFF60.17.1	scaffold1234	223075	228165	+	1095	-	-	Pkinase_Tyr
Eri005203	1.86856	8.87061	-2.25208	0.0198572	0.0492324	ERIdvaD_GLEAN_10004360	scaffold1237	194728	195531	-	558	-	-	-
Eri005225	83.0737	141.063	-0.765419	0.00018703	0.000768772	CUFF60.87.3	scaffold124	237540	238453	-	273	-	-	-
Eri005228	725.72	864.402	-0.252481	0.000931819	0.00327943	ERIdvaD_GLEAN_10014098	scaffold124	271708	279430	-	1170	-	-	-
Eri005238	589.007	742.67	-0.334559	0.000151342	0.000633556	ERIdvaD_GLEAN_10014105	scaffold124	525400	525906	+	393	-	-	-
Eri005250	23.6013	48.3807	-1.03914	0.0026577	0.00840398	ERIdvaD_GLEAN_10005438	scaffold1240	27121	28548	-	1428	-	-	UDPGT
Eri005261	894.004	1521.47	-0.766227	6.91274e-29	2.05274e-27	ERIdvaD_GLEAN_10005448	scaffold1240	122322	125569	-	1536	-	-	p450
Eri005275	8270.13	27605.5	-1.73901	7.16894e-190	4.17603e-187	ERIdvaD_GLEAN_10005460	scaffold1240	254774	262891	+	2751	-	-	Lipoxygenase
Eri005276	48.8181	90.777	-0.901715	0.000402466	0.00154476	ERIdvaD_GLEAN_10005461	scaffold1240	263757	267019	-	1749	-	-	-
Eri005279	15.4291	39.7796	-1.37405	0.000763363	0.00274376	CUFF61.45.1	scaffold1240	288147	294017	-	1590	-	-	Glyco_hydro_1
Eri005283	6.47176	21.3974	-1.71953	0.00249716	0.00795392	ERIdvaD_GLEAN_10005465	scaffold1240	324023	324931	-	909	-	-	-
Eri005289	64.2611	94.8632	-0.556074	0.0150346	0.0387519	CUFF62.8.2	scaffold1241	71120	72224	-	534	-	-	-
Eri005290	598.667	1702.41	-1.50933	1.17635e-79	1.51157e-77	ERIdvaD_GLEAN_10003115	scaffold1241	80543	81097	-	555	-	-	-
Eri005326	615.658	1442.68	-1.22999	7.61674e-51	4.94819e-49	ERIdvaD_GLEAN_10012026	scaffold1246	55218	56147	-	930	-	-	Pkinase_Tyr
Eri005327	121.293	242.383	-0.997751	6.91729e-11	6.75136e-10	ERIdvaD_GLEAN_10012027	scaffold1246	101749	102573	-	825	-	-	Pkinase_Tyr
Eri005328	374.5	655.92	-0.807359	2.48002e-16	3.7491e-15	ERIdvaD_GLEAN_10012028	scaffold1246	108286	110806	-	2421	-	-	Pkinase_Tyr
Eri005345	141.49	227.433	-0.685731	5.48414e-06	2.96492e-05	ERIdvaD_GLEAN_10012045	scaffold1246	267137	270298	-	1431	-	-	-
Eri005349	22.5596	135.53	-2.59044	1.06789e-21	2.202e-20	ERIdvaD_GLEAN_10012049	scaffold1246	299363	301162	+	822	-	-	-
Eri005357	2943.52	3391.9	-0.204868	0.00618072	0.0178208	ERIdvaD_GLEAN_10012056	scaffold1246	404375	421917	+	14583	-	-	ZZ
Eri005362	1026.04	1505.07	-0.554229	2.22602e-14	2.92048e-13	ERIdvaD_GLEAN_10012061	scaffold1246	452746	454662	+	1917	-	-	PI3_PI4_kinase
Eri005363	308.531	471.864	-0.614918	1.00118e-08	7.78814e-08	ERIdvaD_GLEAN_10012062	scaffold1246	455947	456900	+	954	-	-	PI3_PI4_kinase
Eri005369	55.0935	95.4567	-0.795736	0.000592566	0.00218583	ERIdvaD_GLEAN_10012068	scaffold1246	494459	497323	+	1143	-	-	-
Eri005375	768.606	1239.14	-0.68976	2.00729e-18	3.47482e-17	ERIdvaD_GLEAN_10012076	scaffold1246	536164	539656	+	1386	-	-	Aa_trans
Eri005376	1156.99	1292.34	-0.159794	0.0197697	0.0490364	ERIdvaD_GLEAN_10012077	scaffold1246	543403	555995	-	6423	-	-	-
Eri005393	854.35	1100.67	-0.367436	6.20942e-06	3.3281e-05	ERIdvaD_GLEAN_10004880	scaffold1247	212448	214749	-	294	-	-	-
Eri005406	73.0152	107.958	-0.563659	0.00874454	0.0241873	ERIdvaD_GLEAN_10000739	scaffold1248	7985	12131	+	1407	-	-	Abhydrolase_1
Eri005409	8.39299	36.5365	-2.11822	8.06899e-06	4.23898e-05	ERIdvaD_GLEAN_10000742	scaffold1248	35629	37035	+	531	-	-	-
Eri005413	148.095	240.886	-0.701551	2.43163e-06	1.38439e-05	CUFF63.46.1	scaffold1249	14479	21585	+	2805	-	-	TIR
Eri005414	170.339	226.206	-0.414404	0.00778745	0.0218022	ERIdvaD_GLEAN_10000879	scaffold1249	60812	63080	+	1236	-	-	RRM_1
Eri005416	65.2564	96.0429	-0.553632	0.016637	0.0423233	CUFF63.53.1	scaffold12499	42	1158	-	216	-	-	-
Eri005419	120.06	370.239	-1.62472	2.98833e-33	1.05607e-31	ERIdvaD_GLEAN_10002285	scaffold1250	17069	17509	+	441	-	-	UDPGT
Eri005420	1203.47	1393.9	-0.212012	0.00222838	0.00717097	ERIdvaD_GLEAN_10002286	scaffold1250	18315	22616	-	498	-	-	zf-A20
Eri005421	814.31	925.22	-0.183673	0.0145652	0.0376949	ERIdvaD_GLEAN_10002287	scaffold1250	29865	35905	+	2076	-	-	RRM_1
Eri005426	82.9431	126.438	-0.608323	0.00306957	0.00954405	CUFF63.67.4	scaffold1250	62720	65683	+	177	-	-	-
Eri005427	690.487	1024.71	-0.569312	2.01318e-14	2.6482e-13	ERIdvaD_GLEAN_10002292	scaffold1250	70566	73025	-	2460	-	-	NB-ARC
Eri005430	3689.55	4182	-0.181588	0.00178078	0.00585459	ERIdvaD_GLEAN_10002294	scaffold1250	117437	118329	+	753	-	-	-
Eri005433	1041.28	1181.71	-0.183899	0.0091765	0.0252522	ERIdvaD_GLEAN_10002297	scaffold1250	143616	146991	+	1155	-	-	Mito_carr
Eri005439	1131.76	1486.72	-0.394522	1.61302e-09	1.36803e-08	ERIdvaD_GLEAN_10000833	scaffold1251	38270	43319	+	1218	-	-	DnaJ
Eri005455	246.84	335.717	-0.447449	0.00167935	0.00555824	ERIdvaD_GLEAN_10002857	scaffold1254	145059	147021	-	1386	-	-	-
Eri005456	566.304	832.129	-0.555952	3.9701e-11	3.9465e-10	ERIdvaD_GLEAN_10002859	scaffold1254	154878	158132	-	2118	-	-	-
Eri005457	774.968	1093.53	-0.49527	1.34193e-08	1.02855e-07	ERIdvaD_GLEAN_10002860	scaffold1254	165462	171578	+	2409	-	-	zf-CHY
Eri005468	337.639	477.022	-0.49852	3.98626e-06	2.19857e-05	CUFF64.47.1	scaffold1257	9384	22165	-	2895	-	-	TIR
Eri005470	238.482	324.742	-0.442707	0.000357785	0.00138636	ERIdvaD_GLEAN_10007787	scaffold1257	35649	38732	+	807	-	-	-
Eri005490	52.976	92.6429	-0.804222	0.000569233	0.00211225	CUFF64.78.1	scaffold1257	235227	235818	+	192	-	-	-
Eri005501	410.249	1053.63	-1.3623	1.58154e-38	6.74103e-37	ERIdvaD_GLEAN_10007817	scaffold1257	332491	333603	-	435	-	-	HTH_3
Eri005506	304.356	430.875	-0.501067	5.78427e-06	3.11408e-05	ERIdvaD_GLEAN_10007823	scaffold1257	378487	383007	+	2268	-	-	-
Eri005509	500.909	601.463	-0.265994	0.0105978	0.0286181	ERIdvaD_GLEAN_10007825	scaffold1257	419137	429692	-	2328	-	-	-
Eri005517	370.16	519.731	-0.491293	1.86196e-06	1.07726e-05	ERIdvaD_GLEAN_10006352	scaffold1258	184121	191729	-	1947	-	-	-
Eri005523	303.234	480.831	-0.665311	2.41673e-10	2.22692e-09	ERIdvaD_GLEAN_10001105	scaffold1259	65305	70020	-	3852	-	-	NB-ARC
Eri005525	37.6693	100.946	-1.42723	1.51449e-06	8.89085e-06	CUFF65.36.1	scaffold126	39357	40856	+	924	-	-	-
Eri005534	291.993	367.099	-0.326534	0.00966454	0.0264142	ERIdvaD_GLEAN_10005139	scaffold126	267498	269593	+	612	-	-	-
Eri005558	303.321	410.612	-0.438771	0.000569653	0.00211336	ERIdvaD_GLEAN_10013207	scaffold1260	394080	396164	+	513	-	-	-
Eri005574	2.13152	11.8899	-2.46036	0.00564301	0.0164453	ERIdvaD_GLEAN_10013224	scaffold1260	536770	538209	+	831	-	-	NUDIX
Eri005582	51.1775	91.4029	-0.839989	0.000355933	0.00137949	CUFF65.131.1	scaffold1260	615327	619236	-	1608	-	-	LRRNT_2
Eri005587	541.162	660.052	-0.286378	0.00326973	0.0100901	ERIdvaD_GLEAN_10001519	scaffold1261	22414	31517	+	3873	-	-	DnaJ
Eri005608	0.308491	10.304	-4.95178	0.000374292	0.00144519	ERIdvaD_GLEAN_10004646	scaffold1264	160602	161949	+	609	-	-	-
Eri005613	96.2482	142.076	-0.567873	0.00307684	0.00956154	ERIdvaD_GLEAN_10004651	scaffold1264	285863	286711	+	849	-	-	-
Eri005614	568.673	1228.35	-1.11072	3.31601e-36	1.30076e-34	CUFF66.56.1	scaffold1266	17509	54221	+	1107	-	-	2OG-FeII_Oxy
Eri005634	12.0668	83.8132	-2.79374	8.69484e-16	1.26834e-14	ERIdvaD_GLEAN_10024591	scaffold127	247906	248259	+	183	-	-	-
Eri005635	184.474	574.534	-1.63912	1.91169e-40	8.83801e-39	ERIdvaD_GLEAN_10024592	scaffold127	254860	256838	-	507	-	-	-
Eri005636	13.5044	72.6168	-2.4392	1.55091e-11	1.60183e-10	ERIdvaD_GLEAN_10024593	scaffold127	264224	265242	-	228	-	-	-
Eri005643	414.36	541.457	-0.3857	7.77322e-05	0.000344293	ERIdvaD_GLEAN_10024599	scaffold127	328610	330525	+	1146	-	-	Pkinase
Eri005650	804.625	1090.37	-0.438329	3.6087e-09	2.93525e-08	CUFF66.124.3	scaffold127	449211	455958	-	1647	-	-	-
Eri005661	245.199	385.087	-0.65117	6.827e-07	4.2083e-06	ERIdvaD_GLEAN_10024613	scaffold127	673056	676664	+	2034	-	-	-
Eri005665	160.067	207.488	-0.377186	0.0119617	0.0317806	ERIdvaD_GLEAN_10024617	scaffold127	744953	747788	+	2064	-	-	GRAS
Eri005672	346.416	628.257	-0.861334	5.76066e-15	7.91745e-14	CUFF66.157.2	scaffold127	784488	786847	-	849	-	-	-
Eri005674	1415.49	1579.6	-0.159357	0.0171869	0.0435124	ERIdvaD_GLEAN_10024625	scaffold127	795325	800074	-	2439	-	-	AAA
Eri005686	1149.91	1287.22	-0.16189	0.0195514	0.048588	ERIdvaD_GLEAN_10024636	scaffold127	1002023	1005101	+	969	-	-	Myb_DNA-binding
Eri005691	4.29808	15.9004	-1.89123	0.00476473	0.0141405	CUFF66.177.1	scaffold127	1020479	1023084	+	201	-	-	-
Eri005692	30851.7	53518.8	-0.794714	2.78986e-42	1.37529e-40	ERIdvaD_GLEAN_10024640	scaffold127	1048216	1050428	-	1098	-	-	AAA
Eri005696	3488.62	6896.93	-0.982693	2.54528e-82	3.42154e-80	ERIdvaD_GLEAN_10024644	scaffold127	1075393	1077635	+	1584	-	-	-
Eri005702	211.077	447.86	-1.08561	3.76406e-20	7.16545e-19	ERIdvaD_GLEAN_10024649	scaffold127	1232511	1235530	+	957	-	-	2OG-FeII_Oxy
Eri005705	424.314	765.743	-0.851915	4.45767e-22	9.37988e-21	ERIdvaD_GLEAN_10024652	scaffold127	1251869	1253615	-	681	-	-	Ras
Eri005710	247.323	312.144	-0.334647	0.00643289	0.0184413	ERIdvaD_GLEAN_10024656	scaffold127	1318587	1319144	+	558	-	-	TIR
Eri005711	150.889	214.627	-0.511822	0.000806677	0.00288372	ERIdvaD_GLEAN_10024657	scaffold127	1333272	1337735	+	942	-	-	TIR
Eri005713	628.328	874.678	-0.4747	1.36159e-07	9.21373e-07	ERIdvaD_GLEAN_10024659	scaffold127	1343802	1345590	+	498	-	-	-
Eri005718	226.327	397.184	-0.810236	1.02857e-10	9.86266e-10	ERIdvaD_GLEAN_10024664	scaffold127	1375306	1378727	+	1158	-	-	-
Eri005721	484.14	901.633	-0.89765	1.21527e-20	2.37025e-19	ERIdvaD_GLEAN_10024666	scaffold127	1412406	1413538	-	465	-	-	-
Eri005725	337.955	477.962	-0.50231	2.0071e-06	1.15531e-05	ERIdvaD_GLEAN_10024669	scaffold127	1505771	1507247	+	1350	-	-	UDPGT
Eri005728	306.837	420.917	-0.458806	6.31972e-05	0.00028453	ERIdvaD_GLEAN_10024671	scaffold127	1519944	1521426	+	1356	-	-	UDPGT
Eri005732	1242.56	1423.89	-0.196989	0.00287896	0.0090079	ERIdvaD_GLEAN_10024673	scaffold127	1592999	1597629	+	2796	-	-	-
Eri005738	220.738	339.634	-0.620611	5.59835e-06	3.02237e-05	ERIdvaD_GLEAN_10002672	scaffold1270	28415	31495	+	2148	-	-	-
Eri005740	13.7147	28.2148	-1.04732	0.0192385	0.0479444	ERIdvaD_GLEAN_10002674	scaffold1270	61610	64761	-	1836	-	-	-
Eri005743	10414.9	28308	-1.4425	5.13991e-209	3.82223e-206	ERIdvaD_GLEAN_10002677	scaffold1270	106105	110481	-	1152	-	-	Arf
Eri005752	172.163	300.189	-0.79931	5.5162e-09	4.39073e-08	CUFF67.35.1	scaffold12724	6	3697	+	411	-	-	-
Eri005764	1505.17	2116.42	-0.491735	6.6466e-14	8.3774e-13	ERIdvaD_GLEAN_10007739	scaffold1273	306062	310934	-	1941	-	-	PGM_PMM_III
Eri005765	612.449	834.88	-0.446308	1.47031e-07	9.91489e-07	ERIdvaD_GLEAN_10007740	scaffold1273	330023	332523	+	1005	-	-	PfkB
Eri005768	2042.84	2364.71	-0.210166	0.000625937	0.00230043	CUFF67.69.2	scaffold1273	366792	374365	-	708	-	-	SRF-TF
Eri005782	914.506	1151.6	-0.331301	1.5113e-05	7.58929e-05	ERIdvaD_GLEAN_10011545	scaffold1275	121627	126959	+	1725	-	-	-
Eri005795	184.208	303.576	-0.72338	1.01749e-07	7.0115e-07	ERIdvaD_GLEAN_10011557	scaffold1275	221094	225063	+	1005	-	-	Metallophos
Eri005796	5.8827	31.3995	-2.40598	6.69609e-06	3.57251e-05	CUFF67.116.1	scaffold1275	239750	242490	-	213	-	-	-
Eri005797	622.839	715.546	-0.199915	0.0145454	0.0376618	CUFF67.117.1	scaffold1275	249988	254927	-	1479	-	-	-
Eri005798	84.7915	151.059	-0.835653	1.98025e-05	9.76048e-05	ERIdvaD_GLEAN_10011559	scaffold1275	257001	261628	-	1449	-	-	-
Eri005811	119.19	172.164	-0.530321	0.00220128	0.00709293	ERIdvaD_GLEAN_10011567	scaffold1275	371359	371661	-	303	-	-	-
Eri005834	11.9757	33.3727	-1.47665	0.00103613	0.00360733	CUFF67.167.3	scaffold1275	592624	599009	-	2034	-	-	Pkinase_Tyr
Eri005847	3.4322	19.526	-2.5151	0.000200416	0.000818311	ERIdvaD_GLEAN_10010321	scaffold1277	198502	202151	-	2829	-	-	B_lectin
Eri005849	4.41033	18.4793	-2.08029	0.00130186	0.00441719	ERIdvaD_GLEAN_10010322	scaffold1277	211775	213034	+	711	-	-	zf-B_box
Eri005851	278.843	386.923	-0.469928	0.000111773	0.00047982	ERIdvaD_GLEAN_10010324	scaffold1277	224115	230297	+	2094	-	-	-
Eri005853	1290.29	1582.73	-0.295582	2.87099e-06	1.61428e-05	ERIdvaD_GLEAN_10010326	scaffold1277	251814	254943	+	2517	-	-	Pkinase
Eri005857	15.373	55.4647	-1.84998	7.15301e-07	4.39221e-06	ERIdvaD_GLEAN_10010330	scaffold1277	294444	295855	+	795	-	-	Myb_DNA-binding
Eri005861	1946.16	2193.63	-0.17172	0.00453423	0.0135311	ERIdvaD_GLEAN_10010333	scaffold1277	368997	370889	+	648	-	-	-
Eri005866	606.681	1022.63	-0.750724	1.39486e-16	2.15716e-15	ERIdvaD_GLEAN_10010338	scaffold1277	405730	409277	+	1512	-	-	-
Eri005867	921.83	1137.88	-0.304012	2.82458e-05	0.000135887	ERIdvaD_GLEAN_10010339	scaffold1277	410268	412249	-	804	-	-	-
Eri005877	5485.11	6932.98	-0.337935	2.22109e-15	3.15311e-14	ERIdvaD_GLEAN_10010348	scaffold1277	453916	454194	+	279	-	-	-
Eri005879	197.866	445.35	-1.16684	8.79946e-16	1.28253e-14	ERIdvaD_GLEAN_10010350	scaffold1277	460725	461794	+	294	-	-	-
Eri005890	1941.88	5815.67	-1.58208	9.57804e-231	8.80953e-228	ERIdvaD_GLEAN_10010358	scaffold1277	544450	551846	-	2247	-	-	Pkinase
Eri005902	652.69	784.006	-0.265277	0.00276844	0.00871081	ERIdvaD_GLEAN_10007447	scaffold128	72836	74691	+	1608	-	-	PX
Eri005903	553.338	655.549	-0.245251	0.0138417	0.0360601	ERIdvaD_GLEAN_10007449	scaffold128	79031	81788	+	1911	-	-	Exo70
Eri005904	146.847	294.155	-1.00389	3.17134e-13	3.77782e-12	ERIdvaD_GLEAN_10007450	scaffold128	94482	94934	+	453	-	-	-
Eri005927	1375.33	2466.66	-0.842754	9.1573e-51	5.92698e-49	ERIdvaD_GLEAN_10007472	scaffold128	395157	397274	-	1296	-	-	UDPGT
Eri005932	12.5929	31.6367	-1.32275	0.00271971	0.00857757	ERIdvaD_GLEAN_10001029	scaffold1281	59818	67886	-	1155	-	-	Ribonuclease_3
Eri005939	985.544	1261.65	-0.357562	4.59334e-07	2.89369e-06	ERIdvaD_GLEAN_10003795	scaffold1283	223041	225813	+	672	-	-	Proteasome
Eri005944	149.36	284.362	-0.925701	1.89461e-10	1.76394e-09	CUFF69.21.1	scaffold12830	1	459	+	267	-	-	-
Eri005958	474.86	557.409	-0.229786	0.0150329	0.0387503	ERIdvaD_GLEAN_10003999	scaffold1286	183815	197057	-	3021	-	-	Biotin_lipoyl
Eri005962	122.412	173.253	-0.504427	0.00251712	0.00800871	CUFF69.52.1	scaffold12861	39	910	-	285	-	-	-
Eri005964	974.523	1140.02	-0.228377	0.00225532	0.00725167	CUFF69.58.1	scaffold1287	9463	14083	+	1755	-	-	Na_Ca_ex
Eri005985	30.2442	58.1943	-0.936869	0.00326942	0.01009	CUFF69.98.2	scaffold12872	2811	5428	-	663	-	-	Pkinase
Eri006010	852.37	985.772	-0.211159	0.0103934	0.0281443	CUFF70.16.2	scaffold1294	115062	118997	-	1452	-	-	Pyr_redox_2
Eri006016	2675.39	3717.45	-0.474297	1.81072e-19	3.3169e-18	ERIdvaD_GLEAN_10006475	scaffold1294	175465	182128	+	4359	-	-	ABC2_membrane
Eri006017	567.775	757.055	-0.415408	3.99377e-06	2.20237e-05	ERIdvaD_GLEAN_10006476	scaffold1294	185253	187843	+	1722	-	-	ABC2_membrane
Eri006020	1191.55	1606.69	-0.431577	4.81931e-11	4.75147e-10	CUFF70.27.1	scaffold1294	207372	216639	+	2538	-	-	-
Eri006048	127.691	222.676	-0.80209	1.1445e-07	7.81886e-07	ERIdvaD_GLEAN_10002420	scaffold1295	115825	117039	-	1059	-	-	-
Eri006051	286.801	419.337	-0.548062	9.2697e-07	5.60334e-06	ERIdvaD_GLEAN_10002423	scaffold1295	152077	160727	+	3417	-	-	C4dic_mal_tran
Eri006052	416.603	874.69	-1.07137	9.53248e-32	3.18214e-30	ERIdvaD_GLEAN_10002424	scaffold1295	165350	166141	-	792	-	-	-
Eri006055	1196.47	2074.2	-0.794652	3.36806e-34	1.21734e-32	ERIdvaD_GLEAN_10013172	scaffold1296	58000	58557	-	558	-	-	-
Eri006068	107.277	434.985	-2.02022	2.22368e-40	1.02263e-38	ERIdvaD_GLEAN_10013183	scaffold1296	522918	523708	-	270	-	-	-
Eri006070	1715.76	2063.02	-0.265045	9.2297e-06	4.79898e-05	CUFF71.36.2	scaffold1296	563777	571031	-	1626	-	-	-
Eri006078	125.459	196.203	-0.64244	0.000193048	0.000790997	ERIdvaD_GLEAN_10002814	scaffold1297	3798	5270	-	1080	-	-	2OG-FeII_Oxy
Eri006079	13.2869	35.2373	-1.41279	0.000696263	0.00252832	ERIdvaD_GLEAN_10002815	scaffold1297	47902	49489	+	1080	-	-	2OG-FeII_Oxy
Eri006082	1048.84	1469.06	-0.484411	9.59858e-10	8.35775e-09	ERIdvaD_GLEAN_10002819	scaffold1297	84165	87253	-	1089	-	-	UbiA
Eri006089	2874.57	3295.84	-0.197893	0.000130165	0.000551175	ERIdvaD_GLEAN_10002825	scaffold1297	177065	184419	+	3105	-	-	CG-1
Eri006093	21.1644	40.6275	-0.952716	0.0112366	0.0300781	CUFF71.79.1	scaffold12997	12	379	-	222	-	-	-
Eri006097	566.42	696.056	-0.30004	0.00134406	0.00454886	ERIdvaD_GLEAN_10006064	scaffold13	59733	61475	-	1080	-	-	2OG-FeII_Oxy
Eri006106	473.908	652.205	-0.461806	2.74669e-06	1.54888e-05	CUFF71.103.1	scaffold13	242839	251826	+	2565	-	-	K_trans
Eri006117	267.503	461.566	-0.786982	4.89271e-13	5.75e-12	ERIdvaD_GLEAN_10008109	scaffold130	383071	386095	-	567	-	-	-
Eri006118	803.44	1155.69	-0.52314	2.52505e-11	2.55732e-10	CUFF72.1.1	scaffold1300	74	10042	-	3864	-	-	NB-ARC
Eri006124	780.12	1226.98	-0.654904	2.8653e-10	2.62023e-09	ERIdvaD_GLEAN_10004051	scaffold1302	92606	93448	-	843	-	-	-
Eri006132	2.80809	58.2626	-4.38204	2.91408e-14	3.77922e-13	ERIdvaD_GLEAN_10004059	scaffold1302	199502	202490	-	1608	-	-	p450
Eri006153	619.779	790.45	-0.349303	2.56813e-05	0.000124389	ERIdvaD_GLEAN_10003621	scaffold1305	142239	153558	+	1581	-	-	SET
Eri006155	170.553	247.099	-0.531596	0.000695213	0.00252556	CUFF72.62.1	scaffold1305	163230	167281	+	249	-	-	-
Eri006169	205.107	418.473	-1.02872	7.20139e-18	1.20141e-16	ERIdvaD_GLEAN_10004403	scaffold1306	161649	163586	-	1335	-	-	-
Eri006171	208.686	427.259	-1.03205	2.66498e-18	4.56811e-17	ERIdvaD_GLEAN_10004405	scaffold1306	168647	173553	-	978	-	-	-
Eri006172	739.08	929.76	-0.330584	0.000117	0.000500399	ERIdvaD_GLEAN_10004406	scaffold1306	201568	203232	-	1245	-	-	-
Eri006175	314.676	473.545	-0.589504	1.20867e-08	9.31514e-08	ERIdvaD_GLEAN_10004409	scaffold1306	226447	227190	-	618	-	-	Aa_trans
Eri006176	78.1724	165.799	-1.09161	5.29529e-08	3.77859e-07	ERIdvaD_GLEAN_10004410	scaffold1306	230735	235198	-	1176	-	-	Aa_trans
Eri006188	178.069	400.408	-1.16815	2.63121e-18	4.51464e-17	CUFF73.27.1	scaffold1309	74205	86722	-	2082	-	-	NB-ARC
Eri006195	6.49612	24.4002	-1.91965	0.000842051	0.00299883	ERIdvaD_GLEAN_10016083	scaffold1309	238190	239248	+	423	-	-	-
Eri006199	135.131	359.741	-1.41506	3.17623e-19	5.75194e-18	CUFF73.54.1	scaffold1309	331336	339944	+	1020	-	-	-
Eri006209	1060.44	1383.67	-0.383066	7.15167e-08	5.0344e-07	ERIdvaD_GLEAN_10016095	scaffold1309	486197	493398	+	2109	-	-	Pkinase
Eri006224	48.394	85.7675	-0.824914	0.000669665	0.00244392	CUFF73.93.2	scaffold1309	676382	678544	-	750	-	-	ADK
Eri006230	292.601	379.399	-0.374577	0.000925889	0.00326151	ERIdvaD_GLEAN_10016114	scaffold1309	729379	734640	-	2268	-	-	-
Eri006236	640.191	735.018	-0.20028	0.0185424	0.046437	ERIdvaD_GLEAN_10016120	scaffold1309	846649	848490	-	1842	-	-	Exo70
Eri006243	179.339	252.016	-0.489722	0.000424372	0.00162048	CUFF73.124.1	scaffold131	19376	21202	-	495	-	-	-
Eri006244	141.816	197.935	-0.479823	0.00253733	0.00806569	ERIdvaD_GLEAN_10016541	scaffold131	53123	53497	-	375	-	-	Auxin_inducible
Eri006245	59.1215	88.125	-0.569864	0.0164085	0.0418516	ERIdvaD_GLEAN_10016542	scaffold131	54748	55122	-	375	-	-	Auxin_inducible
Eri006250	159.801	210.427	-0.399501	0.00956494	0.0261789	ERIdvaD_GLEAN_10016547	scaffold131	119490	121061	+	729	-	-	Homeobox
Eri006254	2.75562	16.5055	-2.57648	0.00069103	0.00251245	ERIdvaD_GLEAN_10016551	scaffold131	264611	266497	-	1041	-	-	-
Eri006255	12.94	30.2953	-1.23446	0.0154283	0.0396412	ERIdvaD_GLEAN_10016552	scaffold131	283593	285595	-	1422	-	-	-
Eri006265	490.681	753.099	-0.617368	5.56243e-13	6.5108e-12	ERIdvaD_GLEAN_10016561	scaffold131	414124	419023	+	3204	-	-	GHMP_kinases
Eri006268	580.911	736.626	-0.344574	7.34609e-05	0.000326575	ERIdvaD_GLEAN_10016564	scaffold131	429688	432379	+	492	-	-	-
Eri006269	37.8172	71.7579	-0.928447	0.000718019	0.00259976	ERIdvaD_GLEAN_10016565	scaffold131	469851	470261	-	411	-	-	-
Eri006270	0.631038	8.10879	-3.72005	0.00570181	0.0165973	ERIdvaD_GLEAN_10016566	scaffold131	494736	495758	+	876	-	-	Myb_DNA-binding
Eri006278	152.656	448.401	-1.5522	6.30921e-33	2.19416e-31	ERIdvaD_GLEAN_10016572	scaffold131	604551	605336	-	786	-	-	-
Eri006281	79.3218	114.721	-0.533274	0.0121911	0.0322968	ERIdvaD_GLEAN_10016575	scaffold131	721617	722439	-	567	-	-	AP2
Eri006282	498.12	672.652	-0.430299	7.83602e-06	4.12527e-05	ERIdvaD_GLEAN_10016576	scaffold131	732698	737745	+	1848	-	-	-
Eri006289	1299.29	1993.02	-0.61693	2.71298e-20	5.2071e-19	CUFF74.8.1	scaffold1311	4603	13427	-	2751	-	-	UQ_con
Eri006296	305.477	512.224	-0.748421	1.97478e-11	2.01814e-10	CUFF74.20.1	scaffold1311	109328	111445	-	447	-	-	-
Eri006297	177.137	229.887	-0.372965	0.0129794	0.0341033	ERIdvaD_GLEAN_10003317	scaffold1311	111642	116729	-	1770	-	-	-
Eri006311	237.855	309.619	-0.381976	0.00246984	0.00787335	ERIdvaD_GLEAN_10004097	scaffold1313	234554	238465	-	1677	-	-	BTB
Eri006319	325.271	683.849	-1.07432	1.35834e-27	3.83484e-26	ERIdvaD_GLEAN_10003832	scaffold1319	152327	154530	-	1392	-	-	-
Eri006320	412.428	596.635	-0.531948	8.41396e-08	5.86979e-07	ERIdvaD_GLEAN_10003833	scaffold1319	163893	171324	+	1824	-	-	Amidase
Eri006321	702.501	961.543	-0.450518	2.20978e-06	1.26468e-05	ERIdvaD_GLEAN_10003834	scaffold1319	172215	175370	-	858	-	-	-
Eri006322	1565.34	1795.25	-0.1984	0.002447	0.00780837	ERIdvaD_GLEAN_10003835	scaffold1319	191426	193513	+	654	-	-	-
Eri006331	753.503	966.713	-0.35921	5.57115e-06	3.00861e-05	ERIdvaD_GLEAN_10023912	scaffold132	676460	686000	+	2877	-	-	-
Eri006342	2903.1	7937.69	-1.45134	1.0526e-165	5.10964e-163	ERIdvaD_GLEAN_10002618	scaffold1320	6865	12405	+	1455	-	-	p450
Eri006343	561.659	789.944	-0.488998	4.00788e-07	2.54458e-06	ERIdvaD_GLEAN_10002619	scaffold1320	107066	113978	+	1614	-	-	Glycos_transf_1
Eri006354	672.278	1794.48	-1.41555	2.81068e-72	3.05081e-70	CUFF75.34.1	scaffold13281	3	662	-	342	-	-	-
Eri006369	606.18	1233.44	-1.02464	5.18064e-38	2.16589e-36	ERIdvaD_GLEAN_10034372	scaffold133	259548	261644	-	1176	-	-	UDPGT
Eri006375	270.04	348.346	-0.366827	0.00237882	0.00761306	ERIdvaD_GLEAN_10034379	scaffold133	378850	381551	+	1071	-	-	-
Eri006384	907.749	1242.97	-0.4534	3.49238e-10	3.17292e-09	ERIdvaD_GLEAN_10034387	scaffold133	558582	562046	-	1623	-	-	LIM
Eri006391	446.884	530.414	-0.247483	0.00880264	0.0243267	ERIdvaD_GLEAN_10034392	scaffold133	731279	734613	+	1779	-	-	-
Eri006397	28192.1	43809.9	-0.636013	2.27019e-34	8.26515e-33	ERIdvaD_GLEAN_10034398	scaffold133	804579	806460	-	999	-	-	-
Eri006409	911.672	1311.08	-0.52561	2.26626e-11	2.30457e-10	ERIdvaD_GLEAN_10034410	scaffold133	986471	990843	+	2706	-	-	G-alpha
Eri006412	3.44625	19.2905	-2.49296	0.000202698	0.000827143	CUFF75.132.1	scaffold133	1031015	1032545	-	975	-	-	B3
Eri006414	333.66	461.516	-0.469567	8.95882e-06	4.66786e-05	ERIdvaD_GLEAN_10034414	scaffold133	1040909	1044819	-	2871	-	-	-
Eri006415	403.901	536.684	-0.410313	5.50282e-05	0.000250886	ERIdvaD_GLEAN_10034415	scaffold133	1047190	1051233	-	2865	-	-	-
Eri006430	141.55	193.659	-0.450485	0.00689409	0.0195787	CUFF75.161.1	scaffold133	1294933	1298936	-	1005	-	-	-
Eri006446	49.7299	113.3	-1.19652	9.5947e-07	5.78479e-06	ERIdvaD_GLEAN_10034428	scaffold133	1583028	1584771	+	1053	-	-	zf-Dof
Eri006450	10.4051	32.8414	-1.65146	0.000266054	0.00106103	ERIdvaD_GLEAN_10034431	scaffold133	1628210	1631037	-	1665	-	-	-
Eri006459	32.0606	53.3189	-0.738787	0.0162388	0.0414732	CUFF75.211.1	scaffold133	1700139	1700601	+	249	-	-	-
Eri006464	107.73	198.213	-0.88266	9.52073e-08	6.58928e-07	CUFF75.230.1	scaffold133	1860608	1863613	+	1485	-	-	NB-ARC
Eri006466	2471.15	3120.37	-0.337311	6.12967e-10	5.43338e-09	CUFF75.233.2	scaffold133	1891773	1896556	-	1080	-	-	Pkinase
Eri006481	220.062	316.799	-0.52599	0.00010495	0.000453076	ERIdvaD_GLEAN_10034452	scaffold133	2076839	2080045	+	894	-	-	-
Eri006487	452.386	551.823	-0.285592	0.00432186	0.0129626	ERIdvaD_GLEAN_10034457	scaffold133	2240092	2244887	+	1368	-	-	-
Eri006496	501.944	588.2	-0.227906	0.0181026	0.0454954	ERIdvaD_GLEAN_10034466	scaffold133	2342232	2346645	-	2175	-	-	-
Eri006498	456.111	717.961	-0.65437	4.73628e-12	5.12501e-11	ERIdvaD_GLEAN_10034469	scaffold133	2400689	2401531	+	525	-	-	-
Eri006504	6.45415	93.2845	-3.8493	1.57453e-21	3.21445e-20	ERIdvaD_GLEAN_10034474	scaffold133	2468085	2468657	-	573	-	-	-
Eri006510	272.361	454.629	-0.738462	2.39718e-11	2.43133e-10	ERIdvaD_GLEAN_10034480	scaffold133	2594369	2594971	-	519	-	-	-
Eri006516	275.86	862.689	-1.64454	4.89582e-68	4.80656e-66	ERIdvaD_GLEAN_10034486	scaffold133	2709716	2713742	-	1290	-	-	Lipase_3
Eri006526	184.363	237.716	-0.364829	0.0165541	0.0421491	ERIdvaD_GLEAN_10034495	scaffold133	2955796	2957929	-	1356	-	-	Pkinase
Eri006533	290.798	367.699	-0.337061	0.0033486	0.0103098	CUFF75.324.1	scaffold133	3056851	3064296	-	2751	-	-	SET
Eri006538	1538.71	2003.74	-0.379351	1.52577e-07	1.02592e-06	ERIdvaD_GLEAN_10034506	scaffold133	3203248	3207780	-	1713	-	-	-
Eri006548	352.693	454.474	-0.365308	0.000795477	0.00284689	ERIdvaD_GLEAN_10034516	scaffold133	3353899	3354941	-	822	-	-	WRKY
Eri006551	10295	19495.8	-0.921351	1.74899e-72	1.91028e-70	ERIdvaD_GLEAN_10034518	scaffold133	3379551	3382735	+	1101	-	-	Peptidase_C1
Eri006557	403.009	647.441	-0.685641	5.57243e-12	5.98899e-11	ERIdvaD_GLEAN_10034524	scaffold133	3418710	3419940	-	546	-	-	Arf
Eri006560	176.668	290.505	-0.717586	2.94304e-07	1.9038e-06	ERIdvaD_GLEAN_10034527	scaffold133	3427672	3431102	-	2358	-	-	Pkinase
Eri006564	815.641	1882.22	-1.20689	2.2554e-74	2.59305e-72	ERIdvaD_GLEAN_10034530	scaffold133	3535626	3536567	+	942	-	-	Myb_DNA-binding
Eri006565	1124.31	1268.85	-0.174946	0.00970137	0.0264969	ERIdvaD_GLEAN_10034531	scaffold133	3538811	3552077	-	3516	-	-	E1-E2_ATPase
Eri006568	7.85303	26.1135	-1.75063	0.000999061	0.00349147	ERIdvaD_GLEAN_10034534	scaffold133	3604066	3604323	+	258	-	-	-
Eri006572	87.8588	157.628	-0.841045	3.68084e-06	2.03817e-05	ERIdvaD_GLEAN_10034537	scaffold133	3661595	3662474	+	612	-	-	-
Eri006577	832.421	991.886	-0.253584	0.000703006	0.00255016	ERIdvaD_GLEAN_10034542	scaffold133	3807586	3814065	+	2718	-	-	U-box
Eri006581	1314.9	2143.39	-0.704262	3.78801e-32	1.27918e-30	ERIdvaD_GLEAN_10034546	scaffold133	3898701	3908582	-	3135	-	-	TPR_1
Eri006595	59.3355	345.271	-2.53985	6.08552e-56	4.49673e-54	ERIdvaD_GLEAN_10034561	scaffold133	4143113	4144030	-	729	-	-	-
Eri006600	1790.81	2357.81	-0.395603	1.51928e-07	1.02214e-06	ERIdvaD_GLEAN_10034566	scaffold133	4383968	4387244	+	1176	-	-	FmdA_AmdA
Eri006618	324.99	455.474	-0.483506	1.67662e-05	8.34871e-05	ERIdvaD_GLEAN_10034583	scaffold133	4722810	4727774	+	861	-	-	-
Eri006620	26.2373	86.4012	-1.71605	5.67111e-10	5.04353e-09	ERIdvaD_GLEAN_10034585	scaffold133	4739132	4742220	+	1521	-	-	GRAS
Eri006623	223.634	277.815	-0.313098	0.0192013	0.0478812	ERIdvaD_GLEAN_10034588	scaffold133	4819095	4824325	-	1407	-	-	-
Eri006647	206.762	279.888	-0.439343	0.00116916	0.00401093	ERIdvaD_GLEAN_10034608	scaffold133	5213825	5215779	+	1452	-	-	-
Eri006657	2196.86	3206.44	-0.54596	4.51296e-25	1.12505e-23	ERIdvaD_GLEAN_10034617	scaffold133	5441181	5444803	+	795	-	-	-
Eri006660	26.234	121.724	-2.21364	6.22291e-18	1.04115e-16	ERIdvaD_GLEAN_10034620	scaffold133	5481857	5485019	+	1974	-	-	AP2
Eri006673	579.788	723.263	-0.321406	0.000707942	0.00256726	ERIdvaD_GLEAN_10034632	scaffold133	5887562	5892460	-	3213	-	-	-
Eri006679	964.043	5712.47	-2.56631	0	0	ERIdvaD_GLEAN_10034637	scaffold133	6084579	6086364	-	885	-	-	-
Eri006706	640.235	945.467	-0.559704	7.86907e-10	6.89649e-09	ERIdvaD_GLEAN_10008264	scaffold1332	410340	416084	+	3144	-	-	-
Eri006713	14.1985	40.7653	-1.52693	0.000115472	0.000494169	ERIdvaD_GLEAN_10009199	scaffold1333	7902	12214	-	1791	-	-	-
Eri006718	932.339	1189.44	-0.351524	2.50485e-06	1.4226e-05	CUFF76.68.1	scaffold1333	62588	70848	+	2034	-	-	Auxin_resp
Eri006733	626.812	960.97	-0.618129	2.92028e-13	3.49185e-12	CUFF76.87.1	scaffold1333	191969	194780	-	1221	-	-	-
Eri006752	2114.69	3128.46	-0.56485	6.1756e-25	1.52648e-23	ERIdvaD_GLEAN_10009232	scaffold1333	353137	364812	+	3042	-	-	p450
Eri006761	228.661	297.969	-0.381147	0.00287153	0.00898822	ERIdvaD_GLEAN_10009239	scaffold1333	415626	419653	-	1170	-	-	-
Eri006762	80.4651	136.324	-0.76456	8.07467e-05	0.000356201	ERIdvaD_GLEAN_10009240	scaffold1333	444728	449540	+	2997	-	-	Pkinase_Tyr
Eri006769	954.795	1135.35	-0.248566	0.000487463	0.00183572	ERIdvaD_GLEAN_10002719	scaffold1336	33744	42219	+	4191	-	-	-
Eri006770	1948.71	9102.6	-2.22365	1.20489e-275	1.40374e-272	ERIdvaD_GLEAN_10002720	scaffold1336	42761	43459	-	699	-	-	-
Eri006773	374.791	539.324	-0.527863	3.52747e-07	2.25872e-06	ERIdvaD_GLEAN_10002723	scaffold1336	104946	107300	+	1182	-	-	-
Eri006776	775.007	1008.34	-0.379421	3.6346e-07	2.32024e-06	ERIdvaD_GLEAN_10002726	scaffold1336	124701	128812	+	1968	-	-	DUF88
Eri006778	38.6441	91.4523	-1.24514	1.42968e-06	8.43353e-06	CUFF77.16.1	scaffold1336	150050	151849	+	483	-	-	-
Eri006789	2216.95	2828.76	-0.352267	7.83885e-11	7.60621e-10	ERIdvaD_GLEAN_10006541	scaffold134	172816	174071	+	921	-	-	R3H
Eri006790	625.383	849.291	-0.43953	2.07302e-07	1.36784e-06	ERIdvaD_GLEAN_10006542	scaffold134	226694	227947	+	936	-	-	R3H
Eri006794	84.5388	120.314	-0.512782	0.0106424	0.0287097	ERIdvaD_GLEAN_10006546	scaffold134	330444	339898	-	1584	-	-	-
Eri006796	221.103	274.184	-0.307567	0.0198967	0.0493128	ERIdvaD_GLEAN_10008014	scaffold1340	5075	7443	-	1305	-	-	MatE
Eri006798	111.467	191.127	-0.782643	4.45734e-06	2.43648e-05	ERIdvaD_GLEAN_10008016	scaffold1340	26395	29397	+	3003	-	-	Pkinase
Eri006800	142.615	435.572	-1.61202	1.55024e-35	5.8958e-34	ERIdvaD_GLEAN_10008018	scaffold1340	77229	79253	+	576	-	-	SBP
Eri006801	1473.99	3519.03	-1.25521	6.29576e-108	1.35829e-105	ERIdvaD_GLEAN_10008019	scaffold1340	81163	82477	-	765	-	-	PP2C
Eri006835	41.4175	70.7454	-0.768826	0.00863602	0.0239174	ERIdvaD_GLEAN_10018074	scaffold1346	179366	180319	-	954	-	-	IPPT
Eri006850	1018.66	1503.01	-0.560138	1.47163e-15	2.11492e-14	ERIdvaD_GLEAN_10018085	scaffold1346	356134	368752	+	2118	-	-	HLH
Eri006863	192.433	251.568	-0.383613	0.00495366	0.0146477	ERIdvaD_GLEAN_10018096	scaffold1346	502964	503239	-	276	-	-	-
Eri006864	73.8213	152.378	-1.04223	7.55524e-08	5.30354e-07	CUFF78.118.4	scaffold1346	507063	509799	-	777	-	-	-
Eri006879	656.841	871.818	-0.411156	4.44276e-06	2.42927e-05	CUFF78.146.2	scaffold1346	722498	730624	+	5061	-	-	-
Eri006883	436.349	553.886	-0.343451	0.000328784	0.00128509	ERIdvaD_GLEAN_10018115	scaffold1346	764821	765456	+	636	-	-	-
Eri006884	537.952	836.639	-0.637059	3.18976e-12	3.52579e-11	ERIdvaD_GLEAN_10018116	scaffold1346	773898	776237	-	825	-	-	-
Eri006911	212.592	281.928	-0.406069	0.00430023	0.0129022	ERIdvaD_GLEAN_10000301	scaffold13486	6380	8824	-	2445	-	-	-
Eri006931	593.167	1047.31	-0.821436	2.93439e-24	6.98161e-23	ERIdvaD_GLEAN_10003921	scaffold1349	241792	244043	-	846	-	-	-
Eri006933	266.23	347.817	-0.386493	0.00106436	0.00369454	CUFF79.36.1	scaffold135	61637	67313	-	1248	-	-	AP2
Eri006942	323.705	523.334	-0.691881	8.03536e-11	7.78282e-10	ERIdvaD_GLEAN_10013823	scaffold135	224432	225688	-	1257	-	-	-
Eri006944	769.204	1222.92	-0.668575	1.10433e-18	1.94153e-17	CUFF79.51.1	scaffold135	248100	252654	+	1236	-	-	NB-ARC
Eri006972	3473.25	4987.75	-0.522651	1.32192e-25	3.39725e-24	ERIdvaD_GLEAN_10015504	scaffold1350	134355	137798	-	1254	-	-	DnaJ_C
Eri006993	2538.12	3024.22	-0.25279	9.85407e-07	5.92889e-06	ERIdvaD_GLEAN_10015522	scaffold1350	335446	350337	-	3609	-	-	UCH
Eri007013	251.348	445.8	-0.825834	4.71645e-12	5.10671e-11	ERIdvaD_GLEAN_10015539	scaffold1350	618228	622070	+	3843	-	-	NB-ARC
Eri007023	272.302	415.995	-0.611066	7.57239e-08	5.31451e-07	ERIdvaD_GLEAN_10015544	scaffold1350	741034	748077	-	3660	-	-	E1-E2_ATPase
Eri007035	113.956	153.721	-0.431109	0.0113457	0.0303237	ERIdvaD_GLEAN_10004418	scaffold1351	21310	24496	-	1254	-	-	TIR
Eri007039	352.396	437.188	-0.310218	0.00429095	0.0128776	ERIdvaD_GLEAN_10004419	scaffold1351	173438	175829	-	1590	-	-	-
Eri007045	876.425	1057.92	-0.270479	0.00034663	0.00134747	ERIdvaD_GLEAN_10004222	scaffold1352	178803	185274	+	2100	-	-	MFS_1
Eri007049	935.274	1138.49	-0.283389	0.000171026	0.000708656	ERIdvaD_GLEAN_10002612	scaffold1353	44340	49200	+	1908	-	-	PGM_PMM_III
Eri007061	219.283	346.359	-0.658432	1.25475e-07	8.5254e-07	ERIdvaD_GLEAN_10000825	scaffold1356	3458	4504	-	405	-	-	-
Eri007063	65.9615	306.536	-2.21699	3.92622e-42	1.93275e-40	ERIdvaD_GLEAN_10000827	scaffold1356	46941	49375	-	1380	-	-	-
Eri007080	15.04	32.1527	-1.10905	0.0112179	0.0300443	CUFF80.106.1	scaffold136	263130	274521	-	627	-	-	-
Eri007095	611.22	744.753	-0.282913	0.00119024	0.00407724	CUFF80.139.1	scaffold1362	42687	46233	-	939	-	-	RRM_1
Eri007102	583.025	735.15	-0.33505	0.000152574	0.0006381	ERIdvaD_GLEAN_10009777	scaffold1362	123627	125637	-	1128	-	-	Myb_DNA-binding
Eri007126	584.598	753.276	-0.36823	4.04866e-05	0.000189431	ERIdvaD_GLEAN_10009800	scaffold1362	407701	408813	-	1113	-	-	-
Eri007142	468.04	688.283	-0.55488	1.58528e-09	1.34548e-08	ERIdvaD_GLEAN_10002124	scaffold1368	17813	31808	-	3078	-	-	Pkinase_Tyr
Eri007149	23.0435	56.3626	-1.29617	0.000190887	0.00078343	CUFF81.35.1	scaffold13683	1	685	+	381	-	-	-
Eri007164	53.8561	88.2653	-0.710602	0.00268419	0.00847931	CUFF81.67.1	scaffold137	235427	238444	-	1743	-	-	-
Eri007175	2380.56	2656.43	-0.158899	0.00380033	0.01154	ERIdvaD_GLEAN_10008094	scaffold137	359055	362632	-	1560	-	-	p450
Eri007178	39.6327	72.274	-0.859004	0.00302115	0.00940519	ERIdvaD_GLEAN_10008097	scaffold137	385540	386339	-	513	-	-	-
Eri007180	187.399	290.89	-0.629227	3.23149e-05	0.000153686	ERIdvaD_GLEAN_10008099	scaffold137	392628	399597	-	1518	-	-	-
Eri007195	135.117	364.286	-1.43311	1.73797e-24	4.18345e-23	ERIdvaD_GLEAN_10007149	scaffold1372	181327	184250	+	1005	-	-	2OG-FeII_Oxy
Eri007198	701.517	847.06	-0.272739	0.00128997	0.00438108	ERIdvaD_GLEAN_10007152	scaffold1372	216152	218714	-	723	-	-	PHD
Eri007214	373.307	1181.56	-1.66293	5.47761e-84	7.56712e-82	ERIdvaD_GLEAN_10007164	scaffold1372	345853	350341	+	1524	-	-	-
Eri007224	5.01682	21.2491	-2.09358	0.000527724	0.00197288	CUFF82.5.1	scaffold1373	56504	139949	+	1185	-	-	-
Eri007226	1153.03	1775.64	-0.621214	2.63073e-16	3.96836e-15	ERIdvaD_GLEAN_10003735	scaffold1373	172752	180926	+	951	-	-	-
Eri007227	3518.72	5943.46	-0.755827	7.00652e-41	3.30034e-39	CUFF82.11.1	scaffold1373	204192	208064	+	1998	-	-	-
Eri007243	745.205	892.428	-0.259062	0.000745123	0.00268593	ERIdvaD_GLEAN_10002172	scaffold1375	56958	64661	-	2754	-	-	-
Eri007248	164.169	257.817	-0.649601	4.30528e-06	2.36037e-05	ERIdvaD_GLEAN_10002177	scaffold1375	111175	112332	-	1158	-	-	TCP
Eri007268	481.797	754.186	-0.645701	8.03988e-12	8.53072e-11	ERIdvaD_GLEAN_10005424	scaffold1376	292790	300890	+	1953	-	-	-
Eri007278	418.85	518.37	-0.30529	0.00292121	0.00912659	ERIdvaD_GLEAN_10004635	scaffold1380	96470	99029	-	864	-	-	-
Eri007284	154.784	205.314	-0.412239	0.0113808	0.0304058	CUFF83.21.1	scaffold1381	8335	12517	-	1482	-	-	TIR
Eri007286	148.032	200.829	-0.439239	0.00508813	0.0150123	CUFF83.24.2	scaffold1381	23927	29976	-	1653	-	-	-
Eri007287	5.45503	24.6289	-2.16605	0.000321877	0.00126035	CUFF83.27.1	scaffold1381	49253	50712	-	858	-	-	-
Eri007297	2.54177	13.9119	-2.48627	0.00390087	0.0118227	CUFF83.55.1	scaffold13842	7	694	+	273	-	-	-
Eri007301	434.448	557.191	-0.358346	0.000133489	0.000564225	ERIdvaD_GLEAN_10006009	scaffold1385	101419	106538	-	2478	-	-	TBC
Eri007305	232.402	375.341	-0.694045	9.85223e-08	6.8039e-07	ERIdvaD_GLEAN_10006013	scaffold1385	203901	205151	-	618	-	-	-
Eri007313	1613.28	1969.14	-0.287947	2.69239e-06	1.52096e-05	ERIdvaD_GLEAN_10006021	scaffold1386	64985	73019	-	4785	-	-	zf-CCHC
Eri007314	59.3526	119.074	-1.00018	1.20684e-05	6.164e-05	ERIdvaD_GLEAN_10006022	scaffold1386	135589	137386	-	1635	-	-	-
Eri007315	183.013	370.214	-1.01499	4.65176e-16	6.91845e-15	ERIdvaD_GLEAN_10006023	scaffold1386	163144	166898	-	1797	-	-	-
Eri007316	1048.88	1335.78	-0.348658	1.09726e-06	6.56349e-06	ERIdvaD_GLEAN_10006024	scaffold1386	200585	205918	-	843	-	-	RRM_1
Eri007317	699.786	994.232	-0.506775	1.56917e-10	1.47272e-09	ERIdvaD_GLEAN_10006025	scaffold1386	208158	211971	-	2103	-	-	AAA
Eri007318	776.61	984.963	-0.3411	0.00011015	0.000473422	ERIdvaD_GLEAN_10006026	scaffold1386	213142	217296	-	858	-	-	-
Eri007326	15.9128	34.8848	-1.13113	0.00674394	0.0191969	ERIdvaD_GLEAN_10006763	scaffold139	10139	13148	+	555	-	-	-
Eri007338	101.5	144.02	-0.509137	0.0145158	0.0375976	ERIdvaD_GLEAN_10006775	scaffold139	193987	211557	-	4284	-	-	LRRNT_2
Eri007355	105.5	145.071	-0.45726	0.0180189	0.0453177	CUFF84.104.1	scaffold1390	26863	43200	+	351	-	-	-
Eri007379	351.673	479.384	-0.447721	1.22899e-05	6.26891e-05	ERIdvaD_GLEAN_10009623	scaffold1390	467524	475568	+	1617	-	-	Pkinase_Tyr
Eri007388	382.678	509.152	-0.410148	3.56071e-05	0.000168222	ERIdvaD_GLEAN_10001509	scaffold1391	98812	106204	+	2151	-	-	-
Eri007407	1549.27	1822.76	-0.23611	0.00106794	0.00370403	ERIdvaD_GLEAN_10002555	scaffold1393	134398	136784	+	1257	-	-	-
Eri007416	677.161	1705.07	-1.33225	3.98924e-86	5.83381e-84	ERIdvaD_GLEAN_10008707	scaffold1397	96517	99231	+	837	-	-	-
Eri007417	542.287	705.246	-0.379429	0.00012463	0.000530049	ERIdvaD_GLEAN_10008708	scaffold1397	104031	104663	-	633	-	-	-
Eri007425	414.809	488.719	-0.23419	0.0194934	0.0484748	ERIdvaD_GLEAN_10008716	scaffold1397	183430	186866	+	1542	-	-	-
Eri007440	4034.61	9196.18	-1.18863	4.33553e-99	7.85135e-97	ERIdvaD_GLEAN_10008730	scaffold1397	296986	298956	-	1212	-	-	Epimerase
Eri007458	762.705	961.347	-0.334096	2.45351e-05	0.000119266	ERIdvaD_GLEAN_10018467	scaffold14	110050	110896	+	336	-	-	-
Eri007460	1734.74	2014.53	-0.215885	0.000333305	0.00130088	ERIdvaD_GLEAN_10018469	scaffold14	113073	115664	-	867	-	-	SPX
Eri007462	8.67318	43.8474	-2.34227	1.84938e-07	1.22932e-06	ERIdvaD_GLEAN_10018471	scaffold14	125291	126839	-	654	-	-	AP2
Eri007465	1505.68	2141.44	-0.509089	1.08731e-12	1.24803e-11	ERIdvaD_GLEAN_10018474	scaffold14	150775	152709	+	1935	-	-	F-box
Eri007467	243.779	389.662	-0.675831	3.94604e-09	3.19921e-08	ERIdvaD_GLEAN_10018476	scaffold14	171204	174333	-	945	-	-	-
Eri007470	41.6454	90.6556	-1.11886	9.96462e-06	5.15274e-05	ERIdvaD_GLEAN_10018479	scaffold14	199887	201806	+	1125	-	-	-
Eri007471	9.23769	89.5693	-3.27124	1.51228e-19	2.78629e-18	CUFF86.25.1	scaffold14	208946	212474	+	693	-	-	-
Eri007473	124.319	167.414	-0.426685	0.016758	0.0425814	CUFF86.28.1	scaffold14	226849	230510	+	1053	-	-	-
Eri007474	6462.76	8947.25	-0.469388	8.25129e-20	1.54137e-18	CUFF86.30.1	scaffold14	234734	237595	+	930	-	-	-
Eri007507	2311.51	4804.61	-1.05464	2.69456e-71	2.86254e-69	ERIdvaD_GLEAN_10018510	scaffold14	540010	552236	-	1575	-	-	-
Eri007508	185.638	269.529	-0.532754	0.00102087	0.00356058	ERIdvaD_GLEAN_10018512	scaffold14	575874	579104	-	1188	-	-	-
Eri007513	806.707	1080.28	-0.420537	3.53266e-06	1.96015e-05	ERIdvaD_GLEAN_10018517	scaffold14	606480	616355	+	6192	-	-	SET
Eri007514	290.13	374.605	-0.370657	0.00316357	0.0097971	ERIdvaD_GLEAN_10018518	scaffold14	616971	619185	-	1122	-	-	-
Eri007537	58.0807	131.693	-1.18256	2.85801e-08	2.10828e-07	ERIdvaD_GLEAN_10018541	scaffold14	855033	857322	+	1563	-	-	-
Eri007539	272.554	378.685	-0.473044	0.000107438	0.000462874	ERIdvaD_GLEAN_10018542	scaffold14	884046	887413	-	2280	-	-	Pkinase
Eri007540	272.624	334.144	-0.292925	0.0201223	0.0497943	ERIdvaD_GLEAN_10018543	scaffold14	905224	906271	+	804	-	-	GST_C
Eri007544	532.178	649.108	-0.284836	0.00238454	0.00762927	ERIdvaD_GLEAN_10018547	scaffold14	944273	946450	+	801	-	-	-
Eri007564	59.3878	100.345	-0.756358	0.00115266	0.00396092	ERIdvaD_GLEAN_10003329	scaffold140	104823	105620	+	432	-	-	-
Eri007570	1377.57	2132.68	-0.630421	1.08693e-26	2.9358e-25	ERIdvaD_GLEAN_10003335	scaffold140	178202	182906	-	1383	-	-	-
Eri007579	33.6134	66.938	-0.996572	0.000484164	0.00182428	ERIdvaD_GLEAN_10015238	scaffold1404	30323	30751	+	429	-	-	Ribosomal_L2_C
Eri007583	543.254	815.447	-0.588197	4.38435e-09	3.53326e-08	ERIdvaD_GLEAN_10015241	scaffold1404	74287	77345	+	2199	-	-	WRKY
Eri007584	213.559	277.817	-0.382479	0.00423313	0.0127292	ERIdvaD_GLEAN_10015242	scaffold1404	78861	83844	-	2421	-	-	Voltage_CLC
Eri007594	4640.89	8534.46	-0.879027	9.03733e-59	7.19507e-57	ERIdvaD_GLEAN_10015251	scaffold1404	201392	201886	-	495	-	-	-
Eri007595	2899.07	4513.1	-0.637976	1.57294e-26	4.22567e-25	ERIdvaD_GLEAN_10015252	scaffold1404	203088	205940	-	1329	-	-	-
Eri007596	1218.96	1421.42	-0.222369	0.00432114	0.0129616	ERIdvaD_GLEAN_10015253	scaffold1404	209273	212123	-	1329	-	-	-
Eri007619	53.2251	111.559	-1.07162	4.46745e-06	2.44086e-05	ERIdvaD_GLEAN_10015270	scaffold1404	480518	480730	+	213	-	-	-
Eri007621	309.774	414.088	-0.415835	0.000338555	0.00132004	ERIdvaD_GLEAN_10015272	scaffold1404	489407	494536	+	1230	-	-	ubiquitin
Eri007625	128.81	216.893	-0.755491	1.67439e-06	9.76663e-06	ERIdvaD_GLEAN_10015276	scaffold1404	515565	517087	-	1014	-	-	BTB
Eri007627	173.46	240.27	-0.469924	0.00107177	0.0037151	CUFF87.99.1	scaffold1404	549772	551841	-	372	-	-	-
Eri007639	3.75475	38.7671	-3.38507	1.85841e-09	1.56627e-08	ERIdvaD_GLEAN_10015286	scaffold1404	659692	666527	+	3267	-	-	Kinesin
Eri007651	785.514	916.918	-0.222007	0.00354226	0.0108487	ERIdvaD_GLEAN_10015297	scaffold1404	782181	787219	+	2718	-	-	WW
Eri007668	127.663	269.7	-1.07451	7.40352e-12	7.87464e-11	ERIdvaD_GLEAN_10000805	scaffold1406	53385	54244	-	357	-	-	-
Eri007669	5.49007	16.112	-1.53929	0.0176506	0.0445163	CUFF88.36.1	scaffold141	5699	8520	+	183	-	-	-
Eri007676	665.438	868.769	-0.382891	3.36774e-06	1.874e-05	ERIdvaD_GLEAN_10024514	scaffold141	112050	114697	+	1944	-	-	Pkinase
Eri007679	48.7062	100.801	-1.04702	1.14704e-05	5.87661e-05	ERIdvaD_GLEAN_10024517	scaffold141	202657	207554	+	2274	-	-	OPT
Eri007686	561.473	739.048	-0.395621	3.24714e-06	1.81064e-05	ERIdvaD_GLEAN_10024524	scaffold141	294937	301597	-	2184	-	-	Pkinase
Eri007687	23.8672	53.9923	-1.18046	0.000337504	0.00131638	ERIdvaD_GLEAN_10024525	scaffold141	309534	311178	-	777	-	-	-
Eri007688	5826.41	8421.4	-0.531739	1.57731e-34	5.76659e-33	ERIdvaD_GLEAN_10024526	scaffold141	362122	365982	+	1971	-	-	OPT
Eri007689	111.712	185.255	-0.72829	1.67392e-05	8.33646e-05	ERIdvaD_GLEAN_10024527	scaffold141	366406	371635	-	1533	-	-	-
Eri007699	13.6023	41.8797	-1.61752	5.88188e-05	0.000266327	ERIdvaD_GLEAN_10024535	scaffold141	684394	684834	-	441	-	-	-
Eri007707	55.6965	95.4201	-0.777511	0.00114658	0.00394119	ERIdvaD_GLEAN_10024543	scaffold141	818792	819835	+	1044	-	-	-
Eri007714	92.6091	281.015	-1.6	1.0433e-24	2.54817e-23	ERIdvaD_GLEAN_10024550	scaffold141	1014135	1015730	-	1260	-	-	Glyco_hydro_17
Eri007717	52.6043	98.4887	-0.910938	0.000136829	0.000576808	ERIdvaD_GLEAN_10024553	scaffold141	1053149	1053480	-	207	-	-	-
Eri007719	2852.27	4558.86	-0.676722	3.67265e-38	1.55027e-36	ERIdvaD_GLEAN_10024555	scaffold141	1077549	1085407	-	1320	-	-	START
Eri007722	5.27977	15.3728	-1.54057	0.0176113	0.0444363	ERIdvaD_GLEAN_10024558	scaffold141	1158328	1159545	+	702	-	-	Peptidase_S8
Eri007732	93.7134	136.736	-0.544787	0.00279292	0.008776	ERIdvaD_GLEAN_10024567	scaffold141	1338180	1338413	+	234	-	-	-
Eri007741	19.8079	43.3509	-1.13581	0.00224763	0.00722894	ERIdvaD_GLEAN_10024571	scaffold141	1464144	1465173	-	522	-	-	-
Eri007746	155.833	313.391	-1.01004	2.3163e-13	2.79548e-12	ERIdvaD_GLEAN_10024575	scaffold141	1590994	1591629	+	192	-	-	-
Eri007747	499.346	613.839	-0.300947	0.0129515	0.0340402	ERIdvaD_GLEAN_10024576	scaffold141	1613513	1615400	+	567	-	-	HMA
Eri007749	20.274	40.1646	-0.982082	0.0109179	0.0293582	CUFF89.3.1	scaffold1410	39491	40163	-	186	-	-	-
Eri007752	2346.61	2943.89	-0.327572	7.49506e-10	6.59018e-09	ERIdvaD_GLEAN_10005897	scaffold1410	73527	81853	+	3321	-	-	CG-1
Eri007754	318.54	396.504	-0.31223	0.0174042	0.0439805	CUFF89.10.1	scaffold1410	89756	96711	+	1836	-	-	Amidase
Eri007762	23.6326	141.724	-2.59051	6.99681e-24	1.63139e-22	ERIdvaD_GLEAN_10005902	scaffold1410	159466	160437	+	786	-	-	Peptidase_C14
Eri007764	92.9772	133.858	-0.528946	0.0091693	0.0252363	CUFF89.24.2	scaffold1410	257054	260584	-	1098	-	-	Peptidase_C14
Eri007770	1562.5	2691.86	-0.78519	1.3745e-39	6.1042e-38	ERIdvaD_GLEAN_10005909	scaffold1410	317768	323612	-	1557	-	-	-
Eri007782	29.1434	64.1365	-1.14143	0.000151845	0.000635281	ERIdvaD_GLEAN_10005181	scaffold1414	140631	142829	+	471	-	-	C2
Eri007783	21.6939	39.8864	-0.881129	0.0152434	0.0392176	ERIdvaD_GLEAN_10005183	scaffold1414	152021	154373	-	1359	-	-	Glycos_transf_1
Eri007788	460.972	689.656	-0.583472	5.06451e-08	3.62576e-07	ERIdvaD_GLEAN_10005187	scaffold1414	258797	261360	+	1068	-	-	-
Eri007794	98.3306	176.824	-0.849603	1.68522e-06	9.82325e-06	ERIdvaD_GLEAN_10000960	scaffold1415	47951	51341	+	1788	-	-	HMA
Eri007798	62.6206	236.865	-1.92181	3.50341e-24	8.28468e-23	CUFF89.84.1	scaffold14188	3	802	+	231	-	-	-
Eri007808	609.36	813.481	-0.415162	6.38483e-07	3.94687e-06	CUFF89.114.1	scaffold142	331084	333411	-	1422	-	-	ABC2_membrane
Eri007811	537.722	627.787	-0.223303	0.0167201	0.0425038	ERIdvaD_GLEAN_10013922	scaffold142	418073	419944	+	546	-	-	-
Eri007813	854.206	1364.39	-0.674699	1.05352e-20	2.06284e-19	ERIdvaD_GLEAN_10013924	scaffold142	423258	424758	+	459	-	-	-
Eri007824	5.58471	40.8001	-2.87123	4.83173e-09	3.87059e-08	ERIdvaD_GLEAN_10013934	scaffold142	700058	702439	+	1026	-	-	-
Eri007825	1447.93	2015.48	-0.478049	8.99062e-15	1.21559e-13	ERIdvaD_GLEAN_10013935	scaffold142	726612	728617	+	606	-	-	Ras
Eri007831	2730.53	2996.12	-0.134241	0.00770302	0.0215918	ERIdvaD_GLEAN_10002906	scaffold1420	31293	34685	+	1350	-	-	Tubulin
Eri007834	1057.56	1417.07	-0.422172	5.56227e-09	4.42538e-08	ERIdvaD_GLEAN_10002909	scaffold1420	41794	49844	-	1416	-	-	-
Eri007837	1087.72	1282.01	-0.238206	0.00103479	0.00360299	ERIdvaD_GLEAN_10002912	scaffold1420	61448	64997	+	969	-	-	DnaJ
Eri007839	43.8927	187.299	-2.09969	1.81917e-21	3.70093e-20	ERIdvaD_GLEAN_10002914	scaffold1420	98113	100986	+	1236	-	-	-
Eri007843	34.8511	58.7738	-0.754978	0.0125605	0.0331548	ERIdvaD_GLEAN_10002917	scaffold1420	124042	126087	+	1053	-	-	-
Eri007850	68.6362	165.313	-1.2686	8.68607e-07	5.26421e-06	ERIdvaD_GLEAN_10002925	scaffold1420	190847	194824	+	891	-	-	-
Eri007858	2988.89	3562.81	-0.253351	1.96147e-06	1.13072e-05	ERIdvaD_GLEAN_10003443	scaffold1424	55536	59745	-	1137	-	-	Rhodanese
Eri007859	746.427	1069.97	-0.51878	8.41447e-11	8.12639e-10	ERIdvaD_GLEAN_10003444	scaffold1424	95240	96735	+	609	-	-	-
Eri007860	364.248	495.202	-0.443322	1.14563e-05	5.8705e-05	ERIdvaD_GLEAN_10003445	scaffold1424	97977	98981	-	1005	-	-	DUF295
Eri007870	1511.46	2183.8	-0.53223	4.30913e-15	5.98815e-14	ERIdvaD_GLEAN_10004319	scaffold1425	16939	19445	+	1440	-	-	-
Eri007876	7.03253	64.5501	-3.18584	5.76689e-14	7.31345e-13	ERIdvaD_GLEAN_10004325	scaffold1425	73030	74175	+	687	-	-	DUF125
Eri007883	1304.51	1678.33	-0.363707	1.06522e-08	8.26609e-08	ERIdvaD_GLEAN_10004332	scaffold1425	146903	150258	+	1968	-	-	-
Eri007887	808.803	1082.2	-0.418667	2.21435e-08	1.65619e-07	ERIdvaD_GLEAN_10004336	scaffold1425	224563	227726	+	1317	-	-	Tub
Eri007888	1558.16	1820.42	-0.224352	0.000862127	0.0030635	ERIdvaD_GLEAN_10001629	scaffold1427	15078	16323	-	960	-	-	Abhydrolase_3
Eri007900	318.834	398.083	-0.319567	0.0031799	0.00984243	ERIdvaD_GLEAN_10003078	scaffold1428	100939	102715	+	825	-	-	CAF1
Eri007953	6.82935	24.7503	-1.85516	0.000626175	0.00230082	CUFF92.63.2	scaffold1445	91080	140325	+	1710	-	-	-
Eri007960	1.26564	14.1785	-3.50094	0.000448963	0.00170525	ERIdvaD_GLEAN_10007006	scaffold1445	305214	307339	+	753	-	-	FAD_binding_3
Eri007972	171.5	324.015	-0.918114	1.09282e-11	1.14459e-10	ERIdvaD_GLEAN_10004929	scaffold1446	11698	12210	+	513	-	-	-
Eri007977	262.195	327.269	-0.32065	0.00644363	0.0184675	ERIdvaD_GLEAN_10004934	scaffold1446	42010	45357	-	1776	-	-	-
Eri007980	766.908	975.917	-0.347131	0.000113994	0.00048856	ERIdvaD_GLEAN_10004937	scaffold1446	86199	92504	-	1995	-	-	CBS
Eri008013	1436.27	1626.54	-0.17913	0.00298238	0.00930107	ERIdvaD_GLEAN_10015926	scaffold1449	74537	75515	+	777	-	-	-
Eri008014	513.812	701.233	-0.447059	6.79984e-06	3.62565e-05	ERIdvaD_GLEAN_10015927	scaffold1449	76635	78704	-	813	-	-	-
Eri008017	1207.12	2092.64	-0.793189	1.09844e-36	4.39767e-35	ERIdvaD_GLEAN_10015930	scaffold1449	91901	94292	+	1362	-	-	-
Eri008019	3270.67	4276.03	-0.387087	2.2236e-14	2.9184e-13	ERIdvaD_GLEAN_10015932	scaffold1449	127944	133644	-	4065	-	-	-
Eri008021	497.21	1106.21	-1.15487	2.65284e-44	1.39218e-42	CUFF93.32.2	scaffold1449	154900	159528	-	2076	-	-	GRAS
Eri008022	479.407	751.179	-0.649665	6.94163e-11	6.77322e-10	ERIdvaD_GLEAN_10015936	scaffold1449	181779	186034	+	1509	-	-	MatE
Eri008027	731.03	976.591	-0.418912	3.89529e-06	2.15214e-05	ERIdvaD_GLEAN_10015940	scaffold1449	252861	254638	+	882	-	-	C2
Eri008028	20.232	56.4651	-1.48659	8.18515e-06	4.29549e-05	ERIdvaD_GLEAN_10015941	scaffold1449	262198	265623	+	1314	-	-	-
Eri008037	1758.3	1936.93	-0.140497	0.0198762	0.049269	ERIdvaD_GLEAN_10015950	scaffold1449	343700	352682	-	3972	-	-	-
Eri008042	1817.3	2329.39	-0.357967	1.87652e-10	1.7485e-09	ERIdvaD_GLEAN_10015953	scaffold1449	420457	441486	+	4980	-	-	Peptidase_S8
Eri008046	10.752	51.9934	-2.27083	4.49251e-08	3.23281e-07	ERIdvaD_GLEAN_10015957	scaffold1449	480156	481380	+	597	-	-	-
Eri008057	47.3314	96.3893	-1.02082	8.10255e-05	0.000357295	ERIdvaD_GLEAN_10015967	scaffold1449	557915	560631	+	636	-	-	-
Eri008063	596.319	723.807	-0.28027	0.00138108	0.00465838	ERIdvaD_GLEAN_10015973	scaffold1449	589486	593565	+	1182	-	-	-
Eri008068	256.378	375.564	-0.548058	7.48151e-06	3.95472e-05	ERIdvaD_GLEAN_10015977	scaffold1449	629590	632382	-	609	-	-	Arf
Eri008069	166.683	262.293	-0.655353	2.13545e-06	1.22394e-05	ERIdvaD_GLEAN_10015978	scaffold1449	633901	635157	+	663	-	-	-
Eri008070	1313.56	2427.95	-0.885901	7.37077e-52	4.90697e-50	ERIdvaD_GLEAN_10015979	scaffold1449	635589	636185	+	597	-	-	-
Eri008071	361.675	2059.22	-2.50937	3.08997e-195	1.96359e-192	ERIdvaD_GLEAN_10015980	scaffold1449	639592	639810	+	219	-	-	-
Eri008088	492.633	602.952	-0.288674	0.010231	0.0277645	ERIdvaD_GLEAN_10015996	scaffold1449	745179	746912	-	882	-	-	DapB_N
Eri008089	196.304	274.697	-0.484078	0.000597223	0.00220162	ERIdvaD_GLEAN_10015997	scaffold1449	754021	756276	+	1017	-	-	-
Eri008101	359.802	513.465	-0.5092	5.99343e-06	3.21974e-05	CUFF94.4.2	scaffold145	28031	31707	-	243	-	-	-
Eri008102	109.542	200.229	-0.87302	3.32166e-06	1.84954e-05	ERIdvaD_GLEAN_10013872	scaffold145	78325	79980	-	960	-	-	HMA
Eri008125	375.692	475.747	-0.339532	0.00153863	0.00513431	ERIdvaD_GLEAN_10013893	scaffold145	385756	389401	+	1278	-	-	-
Eri008144	253.006	314.752	-0.311396	0.0124665	0.0329415	ERIdvaD_GLEAN_10013905	scaffold145	595916	601209	+	2268	-	-	-
Eri008146	1404.9	1595.85	-0.182268	0.00827086	0.0230119	ERIdvaD_GLEAN_10013907	scaffold145	606463	619229	-	3102	-	-	-
Eri008160	195.095	698.6	-1.84102	8.51022e-57	6.41036e-55	CUFF94.81.2	scaffold1462	2734	10128	-	771	-	-	-
Eri008162	508.798	749.926	-0.5609	2.64966e-07	1.72326e-06	ERIdvaD_GLEAN_10006076	scaffold1462	20999	21698	+	615	-	-	-
Eri008166	102.793	161.033	-0.647275	0.000357577	0.0013857	ERIdvaD_GLEAN_10006079	scaffold1462	51278	53539	+	588	-	-	-
Eri008175	598.505	979.775	-0.7105	1.94007e-14	2.55394e-13	ERIdvaD_GLEAN_10006090	scaffold1462	155054	156962	+	1083	-	-	-
Eri008183	34.7145	63.6595	-0.876727	0.00179246	0.00588911	CUFF94.108.2	scaffold1462	212207	217400	-	2310	-	-	Pkinase
Eri008197	1288.77	1947.85	-0.595397	4.15706e-18	7.0565e-17	ERIdvaD_GLEAN_10006110	scaffold1462	295657	298100	+	1680	-	-	WRKY
Eri008198	9.58479	30.9347	-1.68341	0.000301424	0.00118785	ERIdvaD_GLEAN_10006111	scaffold1462	307933	311633	+	1524	-	-	Asp
Eri008219	1403.31	1729.6	-0.30153	1.61613e-06	9.44732e-06	ERIdvaD_GLEAN_10004256	scaffold1467	47652	51702	-	981	-	-	-
Eri008225	23.573	49.6897	-1.07018	0.00170949	0.0056473	ERIdvaD_GLEAN_10004261	scaffold1467	174886	175786	+	171	-	-	-
Eri008248	917.657	2524.66	-1.46022	6.90041e-119	1.74765e-116	ERIdvaD_GLEAN_10006512	scaffold1469	124332	127132	+	1638	-	-	Aa_trans
Eri008252	611.972	742.577	-0.28089	0.00198734	0.00646858	ERIdvaD_GLEAN_10006515	scaffold1469	156397	157713	+	1317	-	-	DUF295
Eri008256	143.681	264.593	-0.881344	5.57833e-10	4.96734e-09	ERIdvaD_GLEAN_10006519	scaffold1469	185485	187016	-	609	-	-	-
Eri008258	2790.46	3957.37	-0.504234	2.05536e-17	3.35217e-16	ERIdvaD_GLEAN_10006521	scaffold1469	192631	193737	+	516	-	-	Rhodanese
Eri008259	1257.9	2001.97	-0.668868	5.98553e-23	1.32657e-21	ERIdvaD_GLEAN_10006522	scaffold1469	196677	202315	-	1722	-	-	Pkinase_Tyr
Eri008264	1759.52	2289.88	-0.380105	2.13696e-08	1.6007e-07	ERIdvaD_GLEAN_10006527	scaffold1469	244407	249505	-	2454	-	-	C2
Eri008268	73.0536	113.591	-0.638073	0.00260972	0.00826723	ERIdvaD_GLEAN_10006531	scaffold1469	283678	285609	+	879	-	-	-
Eri008281	639.178	853.969	-0.418677	4.13073e-07	2.61973e-06	ERIdvaD_GLEAN_10016689	scaffold147	233346	235581	+	1176	-	-	Pkinase_Tyr
Eri008284	126.826	179.967	-0.508614	0.00450265	0.0134449	CUFF96.12.1	scaffold147	318153	321553	-	1176	-	-	Rhomboid
Eri008285	863.929	1017.94	-0.237288	0.0010294	0.00358675	ERIdvaD_GLEAN_10016691	scaffold147	327875	332450	+	1476	-	-	-
Eri008286	1203.03	2384.49	-0.986337	8.23615e-51	5.34066e-49	ERIdvaD_GLEAN_10016692	scaffold147	345906	350613	+	2421	-	-	-
Eri008287	345.607	540.225	-0.645113	7.43198e-10	6.53637e-09	ERIdvaD_GLEAN_10016693	scaffold147	358166	360391	+	2016	-	-	GRAS
Eri008291	548.415	679.256	-0.308409	0.000324862	0.00127162	ERIdvaD_GLEAN_10016697	scaffold147	401767	406076	-	2325	-	-	AAA
Eri008300	207.423	306.604	-0.562672	4.19408e-05	0.000195554	ERIdvaD_GLEAN_10016704	scaffold147	503970	505028	-	1059	-	-	-
Eri008331	375.467	570.936	-0.603739	2.48845e-09	2.06779e-08	ERIdvaD_GLEAN_10004453	scaffold1471	90422	96848	-	4443	-	-	ABC_tran
Eri008356	19.52	51.6671	-1.40041	0.000141106	0.000593122	CUFF97.12.1	scaffold1472	136860	138236	+	681	-	-	RRM_1
Eri008365	58.6199	87.1917	-0.574735	0.0169531	0.0430053	ERIdvaD_GLEAN_10012125	scaffold1472	255080	258156	+	885	-	-	-
Eri008376	25.5887	126.918	-2.30591	4.03834e-19	7.27172e-18	ERIdvaD_GLEAN_10012134	scaffold1472	332210	336054	-	2532	-	-	Na_H_Exchanger
Eri008382	443.258	556.874	-0.325597	0.00342759	0.010528	ERIdvaD_GLEAN_10012140	scaffold1472	359716	375156	+	2181	-	-	-
Eri008386	193.557	253.311	-0.384022	0.00827541	0.0230208	ERIdvaD_GLEAN_10012143	scaffold1472	408253	412573	+	627	-	-	-
Eri008394	75.6374	185.807	-1.29664	1.16605e-12	1.33534e-11	CUFF97.61.1	scaffold1472	545335	546427	-	390	-	-	-
Eri008399	227.515	556.45	-1.29194	7.02943e-28	2.00888e-26	ERIdvaD_GLEAN_10012153	scaffold1472	576539	578836	-	1182	-	-	Asp
Eri008404	744.933	1149.69	-0.626598	2.41404e-14	3.15414e-13	ERIdvaD_GLEAN_10012158	scaffold1472	607248	611416	-	1566	-	-	-
Eri008421	382.503	493.408	-0.36394	0.00072621	0.00262606	ERIdvaD_GLEAN_10019142	scaffold148	668168	672959	+	1782	-	-	-
Eri008422	4477.07	4990.8	-0.15708	0.0025888	0.00820914	ERIdvaD_GLEAN_10019143	scaffold148	674759	685203	-	6978	-	-	Agenet
Eri008426	307.833	370.907	-0.267461	0.0200208	0.0495923	CUFF97.127.2	scaffold148	840889	844875	-	978	-	-	-
Eri008439	2111.8	3674.16	-0.799056	1.87009e-54	1.33663e-52	CUFF98.8.2	scaffold1481	129507	137600	+	1236	-	-	-
Eri008442	157.673	206.445	-0.386878	0.00986789	0.0268775	ERIdvaD_GLEAN_10003866	scaffold1481	167615	171147	+	1416	-	-	Metallophos
Eri008446	725.051	1053.66	-0.537902	1.58151e-12	1.79116e-11	ERIdvaD_GLEAN_10003870	scaffold1481	239693	240760	+	972	-	-	GATA
Eri008461	359.113	433.074	-0.269783	0.00958788	0.0262335	ERIdvaD_GLEAN_10004668	scaffold1487	151759	153326	+	876	-	-	adh_short
Eri008465	2.50672	17.3923	-2.8127	0.000269039	0.00107159	ERIdvaD_GLEAN_10004671	scaffold1487	197667	198191	+	525	-	-	-
Eri008466	364.768	764.858	-1.06815	4.99413e-31	1.62221e-29	CUFF98.69.1	scaffold1487	217599	222744	-	1725	-	-	TIR
Eri008471	784.8	1552.5	-0.984093	3.58892e-47	2.05971e-45	ERIdvaD_GLEAN_10004676	scaffold1487	272806	278092	-	2325	-	-	-
Eri008473	264.332	437.574	-0.728821	1.66616e-09	1.41075e-08	ERIdvaD_GLEAN_10000600	scaffold1489	39058	39597	+	540	-	-	-
Eri008485	36.7688	69.9897	-0.930827	0.00112089	0.00386202	ERIdvaD_GLEAN_10001497	scaffold1493	47946	54172	-	2178	-	-	Na_Ca_ex
Eri008489	46.2799	121.136	-1.39689	4.3777e-08	3.15344e-07	ERIdvaD_GLEAN_10004529	scaffold1496	14081	16015	-	1458	-	-	Pkinase
Eri008495	3.75118	23.9061	-2.68454	1.71079e-05	8.50912e-05	CUFF98.112.1	scaffold1496	125588	128000	-	1188	-	-	DUF6
Eri008498	26.0546	54.884	-1.0703	0.00324077	0.0100122	ERIdvaD_GLEAN_10004537	scaffold1496	229508	230907	+	1011	-	-	Abhydrolase_3
Eri008509	355.062	765.363	-1.10861	9.07066e-24	2.10231e-22	ERIdvaD_GLEAN_10013551	scaffold1499	184477	185723	+	816	-	-	GST_N
Eri008513	57.0919	104.631	-0.879645	0.000101021	0.000437573	ERIdvaD_GLEAN_10013554	scaffold1499	196038	198051	+	690	-	-	-
Eri008514	81.8535	177.314	-1.11858	8.86348e-10	7.73115e-09	ERIdvaD_GLEAN_10013555	scaffold1499	202986	204148	+	921	-	-	HMA
Eri008516	344.024	1067.7	-1.63384	3.29353e-72	3.55284e-70	ERIdvaD_GLEAN_10013557	scaffold1499	215022	215258	+	237	-	-	-
Eri008520	1889.67	2314.54	-0.293687	6.96411e-06	3.7025e-05	ERIdvaD_GLEAN_10013560	scaffold1499	237142	244540	-	4911	-	-	zf-CW
Eri008529	0.953584	7.91419	-3.08896	0.0104797	0.0283386	ERIdvaD_GLEAN_10013569	scaffold1499	340326	341068	+	309	-	-	-
Eri008531	112.364	412.043	-1.87422	1.78824e-44	9.48418e-43	ERIdvaD_GLEAN_10013571	scaffold1499	345742	346760	+	312	-	-	-
Eri008538	1279.54	1453.38	-0.184014	0.00643825	0.0184536	ERIdvaD_GLEAN_10013577	scaffold1499	408666	412614	+	1755	-	-	-
Eri008557	212.097	286.269	-0.433591	0.00142695	0.00479968	ERIdvaD_GLEAN_10013599	scaffold1499	601227	602020	-	417	-	-	Histone
Eri008571	620.771	819.916	-0.401302	2.99114e-06	1.67807e-05	ERIdvaD_GLEAN_10009095	scaffold15	50045	55058	-	2808	-	-	-
Eri008573	4870.75	6117.43	-0.328917	1.78676e-09	1.50843e-08	ERIdvaD_GLEAN_10009097	scaffold15	94773	99506	-	1977	-	-	RRM_1
Eri008610	763.972	875.339	-0.197989	0.0192095	0.0478916	CUFF99.75.1	scaffold150	820265	822266	+	333	-	-	-
Eri008614	259.222	488.678	-0.916085	1.52744e-14	2.02833e-13	ERIdvaD_GLEAN_10027194	scaffold150	894907	896349	-	1443	-	-	-
Eri008619	653.146	841.433	-0.362621	5.88802e-05	0.00026657	ERIdvaD_GLEAN_10027197	scaffold150	995060	1001438	-	2046	-	-	-
Eri008634	67.4196	160.911	-1.25347	6.48221e-11	6.34089e-10	ERIdvaD_GLEAN_10027208	scaffold150	1256657	1265844	+	1617	-	-	-
Eri008683	425.656	664.46	-0.641167	2.1545e-10	1.99317e-09	CUFF100.21.1	scaffold1503	117682	125178	+	1716	-	-	Cation_ATPase_C
Eri008695	2.55582	14.8934	-2.57202	0.00402163	0.0121508	ERIdvaD_GLEAN_10002739	scaffold1507	105225	110575	+	762	-	-	-
Eri008699	1692.17	2119.87	-0.324777	8.94392e-08	6.22211e-07	ERIdvaD_GLEAN_10002743	scaffold1507	162938	171826	+	5325	-	-	Sec7
Eri008700	78.3995	218.445	-1.48062	4.31611e-16	6.43019e-15	ERIdvaD_GLEAN_10002744	scaffold1507	173548	174162	+	615	-	-	-
Eri008711	537.058	755.186	-0.493126	4.35579e-08	3.1396e-07	CUFF100.70.1	scaffold151	311991	314595	+	1713	-	-	Pkinase
Eri008712	626.493	867.169	-0.468175	2.02206e-07	1.33749e-06	CUFF100.73.2	scaffold1510	18218	27573	-	1182	-	-	-
Eri008714	4.31907	16.2523	-1.91049	0.00360394	0.0110125	ERIdvaD_GLEAN_10004701	scaffold1518	65291	73323	+	513	-	-	-
Eri008717	720.901	895.748	-0.311538	0.000438713	0.0016714	CUFF100.86.1	scaffold1518	217977	225117	+	822	-	-	Ras
Eri008719	164.933	236.453	-0.519707	0.000435244	0.00165927	ERIdvaD_GLEAN_10022033	scaffold152	4220	7829	+	1185	-	-	TBC
Eri008726	247.836	321.731	-0.373767	0.00480124	0.0142379	ERIdvaD_GLEAN_10022038	scaffold152	82831	84278	+	468	-	-	-
Eri008734	24.898	49.4872	-0.991013	0.00384069	0.0116555	ERIdvaD_GLEAN_10022046	scaffold152	159777	162023	+	1068	-	-	-
Eri008753	644.863	808.261	-0.3258	0.000204683	0.000834468	ERIdvaD_GLEAN_10022065	scaffold152	474323	474979	+	213	-	-	-
Eri008758	171.83	229.255	-0.419071	0.00358077	0.0109513	CUFF100.140.1	scaffold152	528390	532256	-	2103	-	-	DnaJ
Eri008762	41.7155	77.0468	-0.889463	0.000944505	0.00331906	CUFF100.150.1	scaffold152	645636	648720	-	2904	-	-	-
Eri008766	220.149	298.096	-0.434455	0.00104473	0.00363471	ERIdvaD_GLEAN_10022071	scaffold152	698484	702448	+	1674	-	-	Myb_DNA-binding
Eri008771	85.9127	220.113	-1.35407	1.3928e-14	1.85589e-13	CUFF100.162.1	scaffold152	805705	807120	+	645	-	-	-
Eri008776	69.2743	151.204	-1.12337	2.67788e-07	1.73968e-06	ERIdvaD_GLEAN_10022080	scaffold152	838284	839778	-	570	-	-	-
Eri008779	673.119	1183.12	-0.815117	1.4012e-23	3.22192e-22	ERIdvaD_GLEAN_10022083	scaffold152	897444	901732	+	1464	-	-	-
Eri008780	241.426	429.664	-0.827869	2.37909e-11	2.41369e-10	ERIdvaD_GLEAN_10022084	scaffold152	923474	925684	+	1176	-	-	-
Eri008781	400.743	833.567	-1.05778	3.01829e-30	9.54682e-29	CUFF100.169.1	scaffold152	927545	929661	-	987	-	-	Kelch_1
Eri008784	834.284	999.18	-0.262173	0.000625624	0.00229952	CUFF100.172.2	scaffold152	1002255	1005490	+	225	-	-	-
Eri008790	871.97	1067.6	-0.289661	0.000731297	0.00264263	ERIdvaD_GLEAN_10022093	scaffold152	1050542	1052736	-	1047	-	-	RRM_1
Eri008792	699.778	889.184	-0.344928	8.85495e-06	4.61511e-05	ERIdvaD_GLEAN_10022095	scaffold152	1084695	1087155	+	1167	-	-	-
Eri008793	528.978	824.458	-0.640927	7.32757e-15	9.97297e-14	ERIdvaD_GLEAN_10022096	scaffold152	1088067	1090580	+	1695	-	-	-
Eri008795	597.264	1083.47	-0.859955	1.6705e-23	3.82355e-22	ERIdvaD_GLEAN_10022097	scaffold152	1105034	1105501	-	468	-	-	-
Eri008797	2285.82	3643.26	-0.671843	1.10738e-36	4.42838e-35	ERIdvaD_GLEAN_10022099	scaffold152	1129938	1133140	-	1248	-	-	CCT
Eri008801	1292.65	2696.71	-1.06085	2.68552e-65	2.50967e-63	ERIdvaD_GLEAN_10022102	scaffold152	1167485	1169018	+	981	-	-	ADH_N
Eri008802	121.273	479.164	-1.983	3.27473e-41	1.55934e-39	ERIdvaD_GLEAN_10022103	scaffold152	1182459	1190584	+	912	-	-	ADH_N
Eri008804	7.74771	47.5523	-2.6185	2.27641e-09	1.89978e-08	ERIdvaD_GLEAN_10022105	scaffold152	1213320	1220954	-	2226	-	-	Peptidase_S8
Eri008805	1027.51	1740.22	-0.760224	9.9564e-29	2.93411e-27	ERIdvaD_GLEAN_10022106	scaffold152	1246379	1255629	-	1464	-	-	-
Eri008807	72.3144	147.825	-1.03009	4.10779e-07	2.60565e-06	ERIdvaD_GLEAN_10022108	scaffold152	1276179	1277627	-	1104	-	-	-
Eri008812	263.846	358.132	-0.443812	0.000205149	0.00083617	ERIdvaD_GLEAN_10000964	scaffold1524	23797	26520	+	2724	-	-	-
Eri008822	33.8836	63.1398	-0.899938	0.00485847	0.014393	CUFF101.18.1	scaffold1532	14887	19361	-	1083	-	-	NB-ARC
Eri008828	1119.43	1853.23	-0.727645	4.1552e-29	1.24553e-27	CUFF101.36.2	scaffold1532	166187	169440	-	2256	-	-	-
Eri008831	110.183	155.074	-0.493057	0.00637454	0.018301	CUFF101.44.1	scaffold1532	185721	196438	-	3303	-	-	TIR
Eri008833	76.6359	122.75	-0.679493	0.00135566	0.0045806	ERIdvaD_GLEAN_10005829	scaffold1535	56614	57369	+	756	-	-	-
Eri008853	671.818	908.906	-0.437352	1.64973e-06	9.63563e-06	ERIdvaD_GLEAN_10008035	scaffold154	246619	249360	+	1152	-	-	2OG-FeII_Oxy
Eri008871	130.111	226.862	-0.806221	5.33424e-07	3.32923e-06	CUFF101.123.2	scaffold1540	48660	52216	-	840	-	-	-
Eri008877	13.9846	33.1829	-1.24636	0.00275775	0.00868266	CUFF101.143.1	scaffold1550	3543	7278	+	2442	-	-	Pkinase_Tyr
Eri008881	458.323	592.84	-0.370295	5.82907e-05	0.000264141	CUFF101.163.1	scaffold1550	113160	116687	+	2478	-	-	Pkinase_Tyr
Eri008903	505.211	810.35	-0.682996	7.37161e-14	9.2545e-13	ERIdvaD_GLEAN_10006637	scaffold1554	303477	305266	+	1044	-	-	WRKY
Eri008907	232.467	661.489	-1.50934	1.7186e-10	1.60779e-09	ERIdvaD_GLEAN_10003310	scaffold1557	51470	53928	+	1455	-	-	Aa_trans
Eri008908	242.353	353.737	-0.546109	8.71099e-06	4.54618e-05	ERIdvaD_GLEAN_10004768	scaffold1558	838	2978	-	1059	-	-	-
Eri008922	320.535	452.419	-0.498133	3.5093e-06	1.94762e-05	CUFF102.28.1	scaffold1558	250659	254811	-	3825	-	-	NB-ARC
Eri008923	402.977	533.112	-0.404746	8.78815e-05	0.000385002	CUFF102.31.1	scaffold1558	275911	284167	-	1416	-	-	-
Eri008929	51.2826	121.563	-1.24781	2.67334e-08	1.97957e-07	ERIdvaD_GLEAN_10009732	scaffold156	146930	148767	+	1353	-	-	FAD_binding_3
Eri008940	2953.64	3856.46	-0.384951	6.59369e-12	7.03897e-11	ERIdvaD_GLEAN_10009742	scaffold156	466325	473439	-	3240	-	-	Piwi
Eri008943	530.037	633.056	-0.25518	0.00443907	0.0132823	CUFF103.10.1	scaffold1560	58283	61240	+	1056	-	-	-
Eri008960	233.907	298.104	-0.349235	0.00942833	0.0258603	ERIdvaD_GLEAN_10002882	scaffold157	29062	31457	+	681	-	-	-
Eri008967	16.0704	39.2886	-1.29308	0.000899579	0.00318166	ERIdvaD_GLEAN_10002890	scaffold157	122677	123859	-	675	-	-	-
Eri008969	2427.95	3458.96	-0.510502	4.10507e-22	8.65359e-21	ERIdvaD_GLEAN_10002892	scaffold157	145445	145822	+	378	-	-	-
Eri008970	1088.48	1785.72	-0.71359	1.28723e-29	3.9604e-28	ERIdvaD_GLEAN_10002893	scaffold157	146527	147915	-	981	-	-	Mito_carr
Eri009008	140.985	456.633	-1.69564	5.07908e-35	1.8986e-33	CUFF104.16.1	scaffold1577	108312	110063	+	1107	-	-	ADH_N
Eri009017	192.622	437.891	-1.18301	4.41276e-20	8.37299e-19	CUFF104.38.2	scaffold158	1045	6791	-	2172	-	-	-
Eri009022	208.928	288.122	-0.465374	0.000288151	0.00113966	ERIdvaD_GLEAN_10013327	scaffold158	74744	76177	-	1434	-	-	Aminotran_5
Eri009031	455.983	598.731	-0.392936	3.61884e-05	0.000170766	ERIdvaD_GLEAN_10013333	scaffold158	212255	216373	+	2013	-	-	Pkinase
Eri009041	349.811	484.336	-0.469655	5.66445e-06	3.05522e-05	ERIdvaD_GLEAN_10013341	scaffold158	342873	344233	-	1017	-	-	-
Eri009058	187.76	494.626	-1.39804	4.48543e-34	1.61453e-32	CUFF104.107.1	scaffold158	522034	524000	-	405	-	-	-
Eri009059	479.664	689.424	-0.524106	1.71551e-08	1.29978e-07	ERIdvaD_GLEAN_10013358	scaffold158	530424	531017	-	594	-	-	-
Eri009067	2628	3634.82	-0.468767	4.29456e-17	6.85697e-16	ERIdvaD_GLEAN_10013365	scaffold158	568482	570207	-	651	-	-	-
Eri009069	770.633	926.069	-0.262989	0.00252642	0.00803392	ERIdvaD_GLEAN_10013367	scaffold158	573057	581409	-	4077	-	-	-
Eri009083	592.402	856.591	-0.532997	3.65296e-10	3.31364e-09	ERIdvaD_GLEAN_10013378	scaffold158	661937	666273	-	1614	-	-	-
Eri009099	214.793	293.621	-0.451372	0.000652254	0.00238773	ERIdvaD_GLEAN_10006126	scaffold1584	53112	55356	-	1032	-	-	-
Eri009107	134.177	194.069	-0.536867	0.00123977	0.00422907	ERIdvaD_GLEAN_10006134	scaffold1584	141191	143205	-	672	-	-	-
Eri009112	123.474	478.653	-1.95504	1.75362e-48	1.06408e-46	ERIdvaD_GLEAN_10006139	scaffold1584	284102	289406	+	1275	-	-	-
Eri009115	61.4492	95.1462	-0.634586	0.00711878	0.0201427	ERIdvaD_GLEAN_10006141	scaffold1584	301640	304759	+	1914	-	-	-
Eri009117	733.923	885.693	-0.272359	0.000694404	0.00252314	ERIdvaD_GLEAN_10006144	scaffold1584	312236	318858	-	3360	-	-	-
Eri009120	119.345	167.426	-0.491841	0.00507738	0.0149818	ERIdvaD_GLEAN_10006147	scaffold1584	349141	352210	+	642	-	-	NUDIX
Eri009121	959.7	1107.77	-0.206764	0.00287909	0.0090079	ERIdvaD_GLEAN_10003207	scaffold1585	112883	118035	+	723	-	-	-
Eri009131	2671.57	3162.05	-0.242139	0.000173684	0.00071865	ERIdvaD_GLEAN_10001645	scaffold1587	33477	50540	-	4503	-	-	-
Eri009138	571.285	739.744	-0.372943	1.57041e-05	7.85901e-05	ERIdvaD_GLEAN_10001653	scaffold1587	135965	139578	-	1164	-	-	-
Eri009139	613.167	923.79	-0.590867	6.34771e-13	7.40269e-12	ERIdvaD_GLEAN_10001100	scaffold1589	29762	38177	+	2772	-	-	-
Eri009154	1010.49	1210.2	-0.25995	0.00012514	0.000531828	ERIdvaD_GLEAN_10031296	scaffold159	185395	190370	+	2589	-	-	-
Eri009168	141.511	221.78	-0.648834	1.41522e-05	7.14583e-05	ERIdvaD_GLEAN_10031309	scaffold159	302329	325996	-	4446	-	-	Glycos_transf_1
Eri009170	1921.8	2414.77	-0.328818	7.57149e-09	5.96419e-08	CUFF106.52.2	scaffold159	335589	342954	-	3351	-	-	Piwi
Eri009188	165.408	228.976	-0.471885	0.00285155	0.00893452	ERIdvaD_GLEAN_10031330	scaffold159	572540	575847	+	1512	-	-	-
Eri009190	705.946	923.945	-0.389261	2.74869e-06	1.54976e-05	ERIdvaD_GLEAN_10031332	scaffold159	592482	593978	-	450	-	-	-
Eri009195	107.554	157.686	-0.548919	0.0014685	0.00492491	ERIdvaD_GLEAN_10031337	scaffold159	636095	638817	-	1254	-	-	Myb_DNA-binding
Eri009202	728.783	859.537	-0.23969	0.00693214	0.0196804	ERIdvaD_GLEAN_10031345	scaffold159	702574	709628	+	2628	-	-	G-alpha
Eri009205	10.377	322.275	-4.94022	4.36925e-66	4.14972e-64	ERIdvaD_GLEAN_10031348	scaffold159	729788	731321	+	1038	-	-	-
Eri009206	3.39359	41.6242	-3.61481	2.21447e-10	2.04648e-09	ERIdvaD_GLEAN_10031349	scaffold159	746718	748548	+	975	-	-	-
Eri009207	13.813	899.002	-6.01821	9.69882e-70	9.85417e-68	ERIdvaD_GLEAN_10031350	scaffold159	758991	759482	+	492	-	-	-
Eri009226	751.231	990.504	-0.398866	2.4216e-07	1.58437e-06	ERIdvaD_GLEAN_10031365	scaffold159	932819	934724	-	681	-	-	-
Eri009230	837.65	1102.94	-0.396468	2.8188e-08	2.08067e-07	ERIdvaD_GLEAN_10031368	scaffold159	957055	959493	+	1020	-	-	Aldose_epim
Eri009237	75.4869	114.791	-0.603799	0.00446815	0.0133601	ERIdvaD_GLEAN_10031377	scaffold159	994397	995888	+	546	-	-	C2
Eri009238	41.7714	73.3079	-0.807448	0.00336048	0.0103437	ERIdvaD_GLEAN_10031378	scaffold159	1008011	1012194	+	2136	-	-	-
Eri009241	119.712	204.872	-0.774796	1.63622e-06	9.56156e-06	ERIdvaD_GLEAN_10031380	scaffold159	1057473	1063165	-	1452	-	-	DUF6
Eri009247	215.143	269.045	-0.322407	0.0120153	0.0319011	ERIdvaD_GLEAN_10031386	scaffold159	1111219	1115577	+	2049	-	-	-
Eri009249	1645.92	1889.41	-0.199316	0.000945525	0.00332198	ERIdvaD_GLEAN_10031388	scaffold159	1144081	1148351	-	1488	-	-	-
Eri009257	913.186	1041.67	-0.190965	0.0123154	0.0326039	ERIdvaD_GLEAN_10031395	scaffold159	1220451	1223409	+	1803	-	-	-
Eri009259	17.287	39.8309	-1.21208	0.00207236	0.00672026	ERIdvaD_GLEAN_10031397	scaffold159	1230106	1233711	+	1524	-	-	Glyco_hydro_1
Eri009266	2062.9	2353.89	-0.189922	0.000807346	0.00288523	ERIdvaD_GLEAN_10031404	scaffold159	1266511	1271579	+	2892	-	-	ABC_tran
Eri009268	116.603	251.083	-1.10756	1.36499e-12	1.554e-11	ERIdvaD_GLEAN_10031406	scaffold159	1292961	1294249	+	1008	-	-	-
Eri009269	102.537	217.262	-1.08174	1.72909e-10	1.61717e-09	ERIdvaD_GLEAN_10031407	scaffold159	1302528	1310035	+	1755	-	-	-
Eri009271	5.5952	18.0072	-1.69872	0.00604668	0.0174847	ERIdvaD_GLEAN_10031408	scaffold159	1332675	1335087	-	1188	-	-	ATP-synt_ab
Eri009272	98.8945	192.974	-0.966465	3.86478e-08	2.80186e-07	ERIdvaD_GLEAN_10031409	scaffold159	1336519	1338308	+	768	-	-	-
Eri009273	243.183	472.919	-0.959365	1.56793e-16	2.41413e-15	ERIdvaD_GLEAN_10031410	scaffold159	1340084	1341072	-	678	-	-	GST_N
Eri009275	272.344	461.18	-0.760693	9.36265e-12	9.87131e-11	ERIdvaD_GLEAN_10031412	scaffold159	1347901	1350136	-	1281	-	-	MatE
Eri009282	208.854	285.337	-0.4506	0.000467479	0.00176751	ERIdvaD_GLEAN_10031419	scaffold159	1394300	1398516	+	1434	-	-	-
Eri009302	1774.33	3185.5	-0.843152	8.77208e-38	3.64991e-36	CUFF106.221.1	scaffold159	1548927	1551637	-	1062	-	-	-
Eri009303	327.42	531.775	-0.698821	3.736e-10	3.38546e-09	CUFF106.223.2	scaffold159	1555501	1560725	-	1959	-	-	Pkinase_Tyr
Eri009305	149.438	197.987	-0.403157	0.00970722	0.0265079	ERIdvaD_GLEAN_10031441	scaffold159	1581057	1592160	-	3639	-	-	-
Eri009307	336.942	405.183	-0.26567	0.0150999	0.0388971	ERIdvaD_GLEAN_10031443	scaffold159	1618100	1620982	-	2883	-	-	-
Eri009309	1623.52	1825.92	-0.168958	0.00378084	0.0114878	ERIdvaD_GLEAN_10031445	scaffold159	1638916	1646347	+	3687	-	-	zf-CHY
Eri009310	18.0269	41.4741	-1.20091	0.00119513	0.0040924	ERIdvaD_GLEAN_10031446	scaffold159	1648618	1650282	-	780	-	-	-
Eri009319	1754.13	2872.89	-0.711815	1.15838e-38	4.96767e-37	ERIdvaD_GLEAN_10031455	scaffold159	1712483	1717686	+	2508	-	-	C2
Eri009324	5784.72	15340.9	-1.40693	1.07113e-201	7.3406e-199	ERIdvaD_GLEAN_10031460	scaffold159	1765911	1767004	+	486	-	-	-
Eri009327	1631.07	3781.77	-1.21404	5.04958e-83	6.86724e-81	ERIdvaD_GLEAN_10031463	scaffold159	1816643	1818744	-	1323	-	-	CCT
Eri009331	234.566	416.452	-0.829788	1.27266e-12	1.45362e-11	ERIdvaD_GLEAN_10031466	scaffold159	1847733	1848128	+	396	-	-	-
Eri009333	5046.37	5542.31	-0.135698	0.00712888	0.0201652	ERIdvaD_GLEAN_10031468	scaffold159	1872714	1873787	+	597	-	-	-
Eri009335	19.9129	49.6237	-1.32066	0.000277606	0.00110194	CUFF106.267.1	scaffold159	1875815	1877011	+	372	-	-	-
Eri009338	1046.39	1208.1	-0.20883	0.00645892	0.0185053	ERIdvaD_GLEAN_10031472	scaffold159	1890453	1894694	+	3651	-	-	Coatomer_WDAD
Eri009340	938.055	1616.67	-0.783462	4.64138e-23	1.03722e-21	ERIdvaD_GLEAN_10031474	scaffold159	1919188	1928270	+	2769	-	-	-
Eri009347	604.867	1824.18	-1.59335	4.78427e-86	6.96729e-84	ERIdvaD_GLEAN_10031481	scaffold159	1966211	1968617	-	1464	-	-	-
Eri009367	746.65	1070.92	-0.52091	4.74891e-12	5.1355e-11	ERIdvaD_GLEAN_10031501	scaffold159	2144187	2148353	+	1935	-	-	-
Eri009374	990.111	1137.17	-0.200552	0.00538986	0.0157932	CUFF106.311.2	scaffold159	2187581	2190850	-	471	-	-	-
Eri009376	283.741	345.651	-0.28627	0.0136785	0.0356828	ERIdvaD_GLEAN_10031509	scaffold159	2201082	2206382	+	3585	-	-	E1-E2_ATPase
Eri009389	424.103	506.104	-0.257217	0.00905159	0.024932	ERIdvaD_GLEAN_10031521	scaffold159	2266950	2270903	-	2001	-	-	-
Eri009397	276.865	353.521	-0.352056	0.00382205	0.0116019	ERIdvaD_GLEAN_10031528	scaffold159	2323697	2325975	-	1443	-	-	-
Eri009400	170.347	247.034	-0.538139	0.000230164	0.000929997	ERIdvaD_GLEAN_10031531	scaffold159	2337814	2340006	-	1521	-	-	UDPGT
Eri009404	46.6866	74.199	-0.675448	0.0112585	0.0301297	ERIdvaD_GLEAN_10031534	scaffold159	2371797	2374890	-	1554	-	-	-
Eri009414	79.6092	111.275	-0.484514	0.0191246	0.0477105	ERIdvaD_GLEAN_10031543	scaffold159	2444712	2445954	+	723	-	-	Mito_carr
Eri009416	40.0464	64.2371	-0.683391	0.0163692	0.0417575	ERIdvaD_GLEAN_10031545	scaffold159	2452048	2455236	-	651	-	-	K-box
Eri009447	71.0976	202.707	-1.50733	8.10281e-16	1.18445e-14	CUFF107.8.1	scaffold1592	86060	98003	+	3285	-	-	TIR
Eri009450	115.684	184.583	-0.673479	6.29219e-05	0.0002834	ERIdvaD_GLEAN_10005965	scaffold1595	10519	15060	-	1764	-	-	-
Eri009454	1371.63	1955.13	-0.510526	1.35818e-14	1.8139e-13	ERIdvaD_GLEAN_10005968	scaffold1595	111898	113013	-	681	-	-	-
Eri009456	1323.28	1579.78	-0.257158	0.000171897	0.000711929	ERIdvaD_GLEAN_10005970	scaffold1595	123000	127621	-	3231	-	-	SBP
Eri009457	194.985	264.627	-0.441177	0.00102228	0.0035644	ERIdvaD_GLEAN_10005971	scaffold1595	130893	133593	-	1587	-	-	-
Eri009458	1055.82	1379.01	-0.384468	4.3021e-06	2.359e-05	ERIdvaD_GLEAN_10005972	scaffold1595	146280	151468	-	1044	-	-	-
Eri009459	1308.74	1772.14	-0.438676	1.09522e-09	9.47036e-09	ERIdvaD_GLEAN_10005973	scaffold1595	152173	152457	-	285	-	-	-
Eri009461	539.572	693.748	-0.361568	3.87883e-05	0.00018207	ERIdvaD_GLEAN_10005975	scaffold1595	174551	175420	+	870	-	-	RRM_1
Eri009462	988.153	1120.21	-0.182305	0.0165968	0.0422456	ERIdvaD_GLEAN_10005976	scaffold1595	178947	180672	+	1017	-	-	bZIP_1
Eri009467	25.6169	73.6665	-1.53038	6.32451e-07	3.91374e-06	ERIdvaD_GLEAN_10005981	scaffold1595	200257	203169	-	1245	-	-	-
Eri009468	109.981	191.984	-0.806188	1.09431e-06	6.54694e-06	ERIdvaD_GLEAN_10005982	scaffold1595	220782	223545	-	1452	-	-	-
Eri009486	6.28939	18.2902	-1.55325	0.0128315	0.0337834	CUFF108.8.1	scaffold1598	83086	83806	+	219	-	-	-
Eri009488	70.5996	158.804	-1.17257	1.02212e-09	8.88219e-09	ERIdvaD_GLEAN_10002281	scaffold1599	38109	39451	+	732	-	-	-
Eri009493	0	3.8958	-4.51171	0.00932794	0.0256145	CUFF108.23.2	scaffold16	47296	49703	-	606	-	-	-
Eri009494	240.784	325.573	-0.434745	0.000346963	0.00134861	ERIdvaD_GLEAN_10008270	scaffold16	65086	68857	-	870	-	-	Tetraspannin
Eri009525	237.013	600.503	-1.33984	1.39107e-35	5.3078e-34	CUFF108.68.2	scaffold16	440638	449011	-	1392	-	-	-
Eri009537	1333.26	1829.38	-0.455984	5.80887e-13	6.79243e-12	ERIdvaD_GLEAN_10026241	scaffold160	149203	156604	-	3252	-	-	SNF2_N
Eri009538	1476.56	1706.89	-0.209508	0.00115968	0.00398232	ERIdvaD_GLEAN_10026242	scaffold160	169424	172209	+	993	-	-	Lipase_3
Eri009546	147.31	210.208	-0.509421	0.00198291	0.00645535	ERIdvaD_GLEAN_10026250	scaffold160	316282	324503	+	2145	-	-	-
Eri009547	11738.4	15244.9	-0.377235	7.65199e-16	1.12089e-14	ERIdvaD_GLEAN_10026251	scaffold160	332376	335176	+	1590	-	-	-
Eri009548	2336.19	3437.99	-0.556544	1.42189e-24	3.44876e-23	ERIdvaD_GLEAN_10026252	scaffold160	337670	339830	-	1053	-	-	Tub
Eri009550	94.5728	152.124	-0.683572	0.000476864	0.00180007	ERIdvaD_GLEAN_10026254	scaffold160	372139	375762	+	1656	-	-	Na_H_Exchanger
Eri009569	223.326	398.529	-0.836783	3.70181e-12	4.05586e-11	ERIdvaD_GLEAN_10026269	scaffold160	631894	639115	+	2655	-	-	-
Eri009572	81.811	141.317	-0.787362	4.11e-05	0.000192044	CUFF108.139.2	scaffold160	649360	653067	-	1575	-	-	Pkinase_Tyr
Eri009573	77.3725	122.575	-0.659907	0.001535	0.00512465	ERIdvaD_GLEAN_10026271	scaffold160	654324	657745	-	573	-	-	-
Eri009574	1988.97	2214.6	-0.155002	0.0195711	0.0486264	ERIdvaD_GLEAN_10026272	scaffold160	683879	684890	+	555	-	-	-
Eri009579	1083.36	1619.47	-0.57846	1.07025e-09	9.26589e-09	ERIdvaD_GLEAN_10026277	scaffold160	822618	834138	-	2826	-	-	-
Eri009588	262.309	389.56	-0.570497	9.33933e-06	4.85309e-05	ERIdvaD_GLEAN_10026285	scaffold160	1045929	1049480	-	1836	-	-	Adap_comp_sub
Eri009591	335.017	679.192	-1.01885	2.28272e-24	5.46835e-23	ERIdvaD_GLEAN_10026288	scaffold160	1064414	1065763	+	1350	-	-	-
Eri009594	253.727	326.437	-0.365766	0.00544392	0.0159262	CUFF108.168.1	scaffold160	1071851	1075520	+	2613	-	-	FAR1
Eri009595	9.23432	23.8768	-1.37088	0.00612917	0.0176969	ERIdvaD_GLEAN_10026291	scaffold160	1075774	1077217	-	513	-	-	-
Eri009596	8129.87	15342.7	-0.916333	1.03761e-63	9.29883e-62	ERIdvaD_GLEAN_10026292	scaffold160	1077863	1082248	-	1299	-	-	-
Eri009597	947.268	1479.43	-0.642033	1.05423e-20	2.06307e-19	ERIdvaD_GLEAN_10026293	scaffold160	1094565	1099634	+	1758	-	-	-
Eri009598	27.5764	54.4265	-0.985706	0.00193268	0.00630181	ERIdvaD_GLEAN_10026294	scaffold160	1100273	1103013	-	2523	-	-	-
Eri009602	567.799	1204.51	-1.08541	4.0703e-43	2.07378e-41	CUFF108.177.1	scaffold160	1127074	1129980	-	714	-	-	-
Eri009616	295.03	373.615	-0.340118	0.00276054	0.00868988	CUFF108.201.1	scaffold160	1368161	1372339	+	1074	-	-	-
Eri009627	546.813	676.816	-0.307351	0.000654883	0.00239648	ERIdvaD_GLEAN_10026318	scaffold160	1594135	1597637	+	756	-	-	-
Eri009631	1593.42	2288.8	-0.52189	0.00095496	0.00335142	ERIdvaD_GLEAN_10026322	scaffold160	1640607	1644927	+	1353	-	-	-
Eri009632	75.8795	166.837	-1.13733	6.8681e-09	5.42725e-08	ERIdvaD_GLEAN_10026323	scaffold160	1647161	1648688	+	369	-	-	-
Eri009637	2845.37	4234.12	-0.573085	7.64037e-24	1.7767e-22	ERIdvaD_GLEAN_10026328	scaffold160	1666192	1671445	-	1572	-	-	-
Eri009652	6.51374	19.8901	-1.61866	0.00452927	0.0135174	CUFF109.15.1	scaffold1600	50895	52050	-	243	-	-	-
Eri009653	83.8658	253.882	-1.59722	2.25155e-21	4.56726e-20	CUFF109.17.1	scaffold1600	66821	68427	+	276	-	-	-
Eri009655	221.23	424.907	-0.942745	4.23814e-15	5.8921e-14	ERIdvaD_GLEAN_10004894	scaffold1601	9209	12442	-	1326	-	-	-
Eri009666	101.265	208.733	-1.04621	1.07217e-09	9.28016e-09	ERIdvaD_GLEAN_10004903	scaffold1601	181570	188759	-	6003	-	-	-
Eri009676	413.632	560.264	-0.437059	2.10998e-05	0.00010359	ERIdvaD_GLEAN_10008845	scaffold1602	12630	13097	+	468	-	-	-
Eri009678	3781.43	4242.72	-0.16647	0.00294512	0.0091947	ERIdvaD_GLEAN_10008847	scaffold1602	19108	24100	-	1716	-	-	tRNA-synt_2
Eri009686	136.42	189.212	-0.471629	0.00259284	0.00821973	ERIdvaD_GLEAN_10008854	scaffold1602	94263	97196	+	1533	-	-	DAO
Eri009698	895.555	1121.55	-0.323592	1.0116e-05	5.22405e-05	ERIdvaD_GLEAN_10008865	scaffold1602	161550	171659	+	4326	-	-	-
Eri009699	237.545	327.08	-0.463121	0.000250303	0.00100348	ERIdvaD_GLEAN_10008866	scaffold1602	214498	221144	-	1179	-	-	Abhydrolase_1
Eri009711	334.876	415.835	-0.312491	0.00365149	0.0111471	ERIdvaD_GLEAN_10008876	scaffold1602	363987	366938	+	1359	-	-	-
Eri009716	70.894	104.754	-0.559157	0.0105599	0.0285312	CUFF109.99.1	scaffold1602	413001	415872	+	825	-	-	Ribonuclease_T2
Eri009730	45.7924	88.4848	-0.947594	0.000390052	0.00150057	CUFF110.15.1	scaffold1607	5	927	+	510	-	-	-
Eri009741	134.511	252.179	-0.902109	1.15679e-08	8.93304e-08	CUFF110.39.1	scaffold1608	173419	177985	-	291	-	-	-
Eri009745	273.774	376.363	-0.455088	0.00255028	0.00810096	ERIdvaD_GLEAN_10011709	scaffold161	13547	16626	-	1029	-	-	Mito_carr
Eri009748	352.013	459.643	-0.386068	0.000209389	0.000851964	ERIdvaD_GLEAN_10011712	scaffold161	32689	47483	-	3126	-	-	Hist_deacetyl
Eri009752	382.786	573.668	-0.584831	2.91679e-08	2.14982e-07	CUFF110.72.1	scaffold161	98846	101258	-	699	-	-	-
Eri009773	17.4101	59.8284	-1.78428	1.88268e-06	1.08853e-05	ERIdvaD_GLEAN_10011735	scaffold161	253341	265251	+	1614	-	-	HLH
Eri009774	6.56996	18.2213	-1.48352	0.0137205	0.0357655	ERIdvaD_GLEAN_10011737	scaffold161	271629	274783	+	1362	-	-	FMO-like
Eri009775	249.879	410.388	-0.719027	1.35472e-09	1.15824e-08	ERIdvaD_GLEAN_10011738	scaffold161	275741	278964	-	2853	-	-	-
Eri009786	378.962	549.142	-0.534201	6.04585e-08	4.28531e-07	CUFF110.110.1	scaffold161	400383	409591	+	4575	-	-	FH2
Eri009799	3754.05	4478.56	-0.254408	1.82485e-07	1.21417e-06	ERIdvaD_GLEAN_10011757	scaffold161	491265	494495	-	855	-	-	-
Eri009805	1492.25	1875.37	-0.33015	2.23729e-06	1.27875e-05	ERIdvaD_GLEAN_10000594	scaffold1611	12250	12783	-	534	-	-	UDPGT
Eri009814	317.99	508.276	-0.678672	1.91107e-08	1.44019e-07	ERIdvaD_GLEAN_10002832	scaffold1617	56795	60569	+	999	-	-	Homeobox
Eri009824	542.945	761.844	-0.489995	5.62183e-07	3.49935e-06	ERIdvaD_GLEAN_10028606	scaffold162	60269	62858	-	2454	-	-	Pkinase
Eri009828	5.52511	40.0206	-2.85239	9.12782e-09	7.1259e-08	ERIdvaD_GLEAN_10028610	scaffold162	129723	131117	+	972	-	-	-
Eri009830	1317.76	1584.97	-0.267526	0.000211343	0.000858811	ERIdvaD_GLEAN_10028612	scaffold162	155428	159372	+	1353	-	-	-
Eri009831	78.151	122.712	-0.648873	0.0014301	0.00480841	ERIdvaD_GLEAN_10028613	scaffold162	177438	177695	+	258	-	-	-
Eri009832	296.688	392.93	-0.40828	0.000425342	0.001624	ERIdvaD_GLEAN_10028614	scaffold162	187764	198897	-	2802	-	-	NB-ARC
Eri009839	83.9743	118.04	-0.491716	0.0119468	0.0317458	ERIdvaD_GLEAN_10028619	scaffold162	397920	401162	-	1290	-	-	Pkinase_Tyr
Eri009841	307.129	374.325	-0.287055	0.0134343	0.0351348	ERIdvaD_GLEAN_10028620	scaffold162	453201	455165	-	726	-	-	-
Eri009844	957.482	1119	-0.22457	0.00158499	0.0052764	ERIdvaD_GLEAN_10028622	scaffold162	530496	534730	+	2772	-	-	-
Eri009866	18.8296	42.0883	-1.15953	0.00120904	0.00413558	ERIdvaD_GLEAN_10028641	scaffold162	1323193	1328655	+	1209	-	-	-
Eri009867	2347.29	2871.09	-0.290697	3.60523e-07	2.30443e-06	ERIdvaD_GLEAN_10028642	scaffold162	1333392	1338976	+	2424	-	-	RRM_1
Eri009884	316.605	383.77	-0.277493	0.0160406	0.04103	ERIdvaD_GLEAN_10028658	scaffold162	1504545	1514476	+	2643	-	-	zf-C3HC4
Eri009904	326.924	452.241	-0.467568	2.24902e-05	0.000109953	ERIdvaD_GLEAN_10028673	scaffold162	1894148	1905007	+	2013	-	-	-
Eri009907	511.47	1086.03	-1.08544	9.00955e-38	3.74427e-36	ERIdvaD_GLEAN_10028676	scaffold162	2008556	2012488	+	2853	-	-	LRRNT_2
Eri009925	3920.07	6042.55	-0.624459	2.57983e-42	1.27355e-40	ERIdvaD_GLEAN_10002766	scaffold1623	72066	73908	-	741	-	-	-
Eri009926	1495.85	1889	-0.337503	5.47994e-08	3.90239e-07	ERIdvaD_GLEAN_10002767	scaffold1623	100738	106853	+	3009	-	-	RRM_1
Eri009942	245.914	473.306	-0.945303	4.64538e-17	7.39684e-16	CUFF112.23.1	scaffold1626	307358	309562	+	564	-	-	Ribonuc_L-PSP
Eri009959	229.609	300.267	-0.388759	0.00256188	0.00813041	ERIdvaD_GLEAN_10021204	scaffold163	341458	344951	-	330	-	-	UQ_con
Eri009968	617.545	1421.02	-1.20128	1.06616e-57	8.26242e-56	CUFF112.67.1	scaffold163	606424	609875	-	435	-	-	-
Eri009981	4.60657	24.1233	-2.38145	5.81557e-05	0.000263598	ERIdvaD_GLEAN_10021224	scaffold163	800394	801737	-	765	-	-	NAM
Eri009985	217.997	535.201	-1.29767	1.27739e-26	3.44226e-25	ERIdvaD_GLEAN_10021227	scaffold163	860700	861831	-	513	-	-	-
Eri009994	1885.64	3058.94	-0.698312	4.2661e-33	1.49854e-31	CUFF112.104.2	scaffold163	1070501	1077314	+	1884	-	-	-
Eri010000	997.367	1585.15	-0.670023	7.56807e-18	1.26078e-16	ERIdvaD_GLEAN_10004286	scaffold1632	135358	136981	-	1098	-	-	-
Eri010005	461.745	588.836	-0.351416	0.000302226	0.00119034	ERIdvaD_GLEAN_10004291	scaffold1632	162066	166231	-	687	-	-	Pyrophosphatase
Eri010007	9.84418	176.665	-4.16216	3.54325e-36	1.38524e-34	ERIdvaD_GLEAN_10004293	scaffold1632	212042	214385	+	1029	-	-	DUF6
Eri010027	225.927	431.902	-0.938236	2.64054e-13	3.17365e-12	ERIdvaD_GLEAN_10007924	scaffold164	55869	56108	-	240	-	-	-
Eri010046	466.547	548.03	-0.232706	0.0134881	0.0352623	ERIdvaD_GLEAN_10002052	scaffold1643	130520	135387	+	2136	-	-	-
Eri010051	1004.14	1495.97	-0.574769	3.4095e-16	5.10563e-15	ERIdvaD_GLEAN_10006954	scaffold1647	56656	59921	-	2058	-	-	HLH
Eri010058	10.5982	40.2987	-1.93682	7.69947e-06	4.06011e-05	ERIdvaD_GLEAN_10006961	scaffold1647	196518	198696	-	822	-	-	-
Eri010068	4.69427	24.9119	-2.42149	3.69683e-05	0.000174182	ERIdvaD_GLEAN_10012475	scaffold165	61609	62193	+	585	-	-	-
Eri010070	35.7908	84.012	-1.2327	4.89089e-06	2.66098e-05	CUFF114.44.2	scaffold165	72035	75363	-	912	-	-	-
Eri010074	324.91	493.752	-0.603962	5.01865e-09	4.01481e-08	ERIdvaD_GLEAN_10012478	scaffold165	107619	114672	-	3435	-	-	Pkinase_Tyr
Eri010080	997.403	1249.74	-0.323883	0.000139867	0.000588267	ERIdvaD_GLEAN_10012484	scaffold165	214191	217667	+	1173	-	-	-
Eri010081	211.659	331.443	-0.647056	3.71624e-07	2.37019e-06	ERIdvaD_GLEAN_10012485	scaffold165	219818	221484	+	633	-	-	-
Eri010100	1745.12	2339.01	-0.422661	1.22507e-13	1.51566e-12	ERIdvaD_GLEAN_10003625	scaffold1651	5351	6359	-	780	-	-	-
Eri010106	1304.86	1589.96	-0.283637	2.8572e-05	0.000137362	ERIdvaD_GLEAN_10003634	scaffold1651	65234	80340	+	6153	-	-	-
Eri010116	4.31907	15.5936	-1.84955	0.00524275	0.0154164	ERIdvaD_GLEAN_10003644	scaffold1651	139437	140960	+	810	-	-	-
Eri010118	854.169	1248.16	-0.546365	8.17227e-14	1.02266e-12	ERIdvaD_GLEAN_10003646	scaffold1651	144806	149814	-	2157	-	-	-
Eri010127	2922.2	3898.55	-0.416422	1.29462e-15	1.86976e-14	ERIdvaD_GLEAN_10003655	scaffold1651	205188	209345	+	3687	-	-	-
Eri010143	626.488	722.622	-0.207542	0.0149244	0.0385074	ERIdvaD_GLEAN_10002732	scaffold1656	47595	55534	-	2676	-	-	UCH
Eri010163	2053.22	2977.13	-0.535156	1.62119e-17	2.6602e-16	CUFF116.54.1	scaffold1659	147570	156178	+	1680	-	-	-
Eri010170	2945.31	3461.11	-0.233758	4.09657e-05	0.000191493	ERIdvaD_GLEAN_10010476	scaffold1659	196803	197435	-	633	-	-	-
Eri010171	669.161	790.019	-0.238179	0.00502718	0.0148475	ERIdvaD_GLEAN_10010477	scaffold1659	200386	206759	+	1902	-	-	Agenet
Eri010175	131.408	229.868	-0.80985	1.02099e-07	7.03284e-07	CUFF116.71.1	scaffold1659	223540	225646	+	609	-	-	-
Eri010179	421.666	525.383	-0.318627	0.000994906	0.00347858	ERIdvaD_GLEAN_10010486	scaffold1659	248254	249864	+	1611	-	-	GRAS
Eri010182	351.544	422.521	-0.265427	0.0114763	0.0306329	ERIdvaD_GLEAN_10010489	scaffold1659	267138	268954	-	1440	-	-	-
Eri010188	1150.87	1457.25	-0.341437	3.63028e-07	2.3189e-06	ERIdvaD_GLEAN_10010495	scaffold1659	346396	350387	-	1020	-	-	-
Eri010190	266.858	380.978	-0.51496	6.7065e-06	3.57697e-05	ERIdvaD_GLEAN_10010497	scaffold1659	361318	365452	-	1593	-	-	Na_sulph_symp
Eri010191	623.605	766.627	-0.298569	0.000732716	0.00264667	ERIdvaD_GLEAN_10010499	scaffold1659	375725	381028	+	2766	-	-	HECT
Eri010201	733.209	846.632	-0.208453	0.00974703	0.0266002	CUFF116.105.1	scaffold1659	441636	446061	+	1647	-	-	-
Eri010208	139.853	209.025	-0.581323	0.000114544	0.000490738	ERIdvaD_GLEAN_10010515	scaffold1659	501071	503111	-	327	-	-	-
Eri010212	148.095	220.633	-0.578131	0.000144382	0.000605871	ERIdvaD_GLEAN_10010519	scaffold1659	536745	539303	+	1293	-	-	-
Eri010213	420.218	557.751	-0.406779	2.12646e-05	0.000104326	ERIdvaD_GLEAN_10010520	scaffold1659	546191	546752	+	477	-	-	-
Eri010214	110.342	323.938	-1.55393	3.78117e-25	9.4532e-24	ERIdvaD_GLEAN_10010521	scaffold1659	547245	559082	-	618	-	-	adh_short
Eri010215	673.135	1221.57	-0.860678	3.44802e-25	8.64504e-24	ERIdvaD_GLEAN_10010523	scaffold1659	562350	562914	+	480	-	-	-
Eri010224	1521.08	1886.84	-0.310524	5.3757e-07	3.35331e-06	ERIdvaD_GLEAN_10009266	scaffold166	303813	308654	+	1644	-	-	tRNA-synt_2b
Eri010228	2865.76	8554.1	-1.57742	5.83967e-207	4.25213e-204	ERIdvaD_GLEAN_10000504	scaffold1661	8636	9436	+	333	-	-	-
Eri010251	324.874	452.938	-0.477797	4.55815e-05	0.000210839	ERIdvaD_GLEAN_10001166	scaffold1666	83740	86925	+	1833	-	-	-
Eri010253	259.044	417.273	-0.686125	3.31432e-09	2.70905e-08	ERIdvaD_GLEAN_10003425	scaffold1667	82223	89255	+	2271	-	-	B_lectin
Eri010258	2801.72	3625.36	-0.372634	5.76206e-12	6.18139e-11	ERIdvaD_GLEAN_10003428	scaffold1667	162558	165222	+	906	-	-	-
Eri010259	1462.16	2047.9	-0.487123	4.02522e-15	5.60054e-14	ERIdvaD_GLEAN_10003429	scaffold1667	167264	174675	-	2712	-	-	Pkinase
Eri010261	274.297	373.037	-0.443952	0.000154953	0.000646814	CUFF118.22.1	scaffold1669	83559	86044	+	234	-	-	-
Eri010262	13.9882	51.1212	-1.87545	3.69171e-07	2.35497e-06	ERIdvaD_GLEAN_10002517	scaffold1669	136991	139294	+	798	-	-	Tetraspannin
Eri010281	1068.27	1342.43	-0.330892	6.59161e-05	0.000295704	ERIdvaD_GLEAN_10008677	scaffold167	156930	158649	+	660	-	-	-
Eri010283	2.71702	13.5258	-2.30348	0.00511185	0.0150733	ERIdvaD_GLEAN_10008679	scaffold167	192674	194269	-	873	-	-	Myb_DNA-binding
Eri010284	167.075	252.027	-0.59432	2.78744e-05	0.000134248	ERIdvaD_GLEAN_10008680	scaffold167	226421	229172	+	669	-	-	-
Eri010290	358.142	686.986	-0.939587	2.70999e-20	5.20423e-19	ERIdvaD_GLEAN_10008685	scaffold167	299384	315768	+	387	-	-	-
Eri010294	657.041	776.764	-0.240779	0.00311027	0.00965166	ERIdvaD_GLEAN_10008690	scaffold167	339056	340408	+	462	-	-	Arf
Eri010298	2656.31	3708.78	-0.481864	3.11907e-21	6.26537e-20	ERIdvaD_GLEAN_10008693	scaffold167	359799	362058	+	1026	-	-	-
Eri010299	354.609	545.367	-0.620775	1.58921e-08	1.20959e-07	ERIdvaD_GLEAN_10008694	scaffold167	366070	368005	+	888	-	-	-
Eri010304	6218.04	27906.5	-2.16613	0	0	ERIdvaD_GLEAN_10008699	scaffold167	407082	407780	-	699	-	-	-
Eri010311	492.91	622.868	-0.333914	0.00154671	0.00515733	ERIdvaD_GLEAN_10009807	scaffold1671	22287	24979	+	1335	-	-	-
Eri010313	4576.58	7584.29	-0.728571	4.08297e-43	2.0772e-41	ERIdvaD_GLEAN_10009809	scaffold1671	28476	36302	-	2913	-	-	-
Eri010314	26.0271	77.164	-1.56151	4.4107e-07	2.78717e-06	ERIdvaD_GLEAN_10009810	scaffold1671	45613	50147	-	1368	-	-	-
Eri010318	474.803	1004.63	-1.0826	1.11997e-39	4.9865e-38	ERIdvaD_GLEAN_10009813	scaffold1671	83324	85855	+	1119	-	-	Pkinase
Eri010328	0.616983	8.04536	-3.69063	0.00562344	0.016391	ERIdvaD_GLEAN_10009823	scaffold1671	175691	180209	+	2445	-	-	-
Eri010331	775.702	903.168	-0.219527	0.00350755	0.01075	ERIdvaD_GLEAN_10009826	scaffold1671	195602	199262	+	1572	-	-	-
Eri010336	179.459	498.747	-1.47689	1.43925e-26	3.87245e-25	ERIdvaD_GLEAN_10009830	scaffold1671	232340	235789	-	1221	-	-	DUF6
Eri010345	225.363	298.911	-0.401459	0.00942912	0.0258603	CUFF119.51.1	scaffold1671	303659	311871	-	756	-	-	-
Eri010351	592.913	747.983	-0.337034	0.000420754	0.00160772	ERIdvaD_GLEAN_10009841	scaffold1671	347892	351651	-	2388	-	-	-
Eri010370	904.694	1035.13	-0.194679	0.00632256	0.0181831	ERIdvaD_GLEAN_10009859	scaffold1671	479549	480722	+	1023	-	-	-
Eri010384	661.596	765.895	-0.212763	0.0101524	0.0275816	ERIdvaD_GLEAN_10002932	scaffold1673	53541	62579	-	2700	-	-	Aconitase
Eri010397	490.248	609.235	-0.314265	0.00165278	0.00547859	CUFF120.28.1	scaffold1675	73675	76936	-	1473	-	-	-
Eri010407	81.8844	115.678	-0.499847	0.0128775	0.033884	ERIdvaD_GLEAN_10008944	scaffold1675	190888	201527	+	2046	-	-	Metallophos
Eri010410	1415.2	2588.31	-0.872	2.29625e-44	1.20868e-42	ERIdvaD_GLEAN_10008947	scaffold1675	220648	224048	-	1011	-	-	-
Eri010419	1076.85	1685.16	-0.646652	6.62853e-23	1.46444e-21	ERIdvaD_GLEAN_10008955	scaffold1675	331241	334425	+	2400	-	-	Pkinase
Eri010422	514.644	688.865	-0.421869	1.85741e-06	1.07516e-05	ERIdvaD_GLEAN_10008957	scaffold1675	346986	350523	+	1548	-	-	-
Eri010425	4375.87	5566.53	-0.347549	1.4916e-11	1.54286e-10	ERIdvaD_GLEAN_10008962	scaffold1675	379172	386064	+	3012	-	-	-
Eri010434	909.625	1244.06	-0.452442	5.61711e-10	5.00061e-09	ERIdvaD_GLEAN_10008971	scaffold1675	453969	456531	+	1905	-	-	Kelch_2
Eri010435	23.1942	82.6908	-1.83796	4.69963e-10	4.20632e-09	ERIdvaD_GLEAN_10008972	scaffold1675	457732	462607	-	1731	-	-	-
Eri010436	328.567	492.271	-0.584018	5.53786e-07	3.44954e-06	ERIdvaD_GLEAN_10008973	scaffold1675	469849	474967	+	1860	-	-	-
Eri010444	283.026	358.444	-0.33791	0.00372197	0.0113336	ERIdvaD_GLEAN_10004719	scaffold1679	105248	106365	+	750	-	-	-
Eri010450	1100.4	1749.36	-0.670291	1.98767e-21	4.04137e-20	ERIdvaD_GLEAN_10017850	scaffold168	84818	85171	-	354	-	-	-
Eri010460	1849.56	2216.08	-0.261076	1.35804e-05	6.871e-05	ERIdvaD_GLEAN_10017857	scaffold168	285976	295931	+	2520	-	-	SNARE
Eri010469	1136.4	1393.39	-0.295423	5.84849e-05	0.000264952	ERIdvaD_GLEAN_10017865	scaffold168	428096	435848	+	2583	-	-	-
Eri010471	1670.84	3304.83	-0.983494	5.79111e-55	4.23442e-53	CUFF121.44.1	scaffold168	493777	502568	+	3786	-	-	ABC_membrane
Eri010477	500.732	787.075	-0.653524	4.19003e-14	5.36806e-13	ERIdvaD_GLEAN_10017871	scaffold168	586957	587704	-	648	-	-	-
Eri010483	56.3767	175.737	-1.63938	4.69525e-16	6.98016e-15	ERIdvaD_GLEAN_10017877	scaffold168	686604	687674	-	1071	-	-	-
Eri010487	11.7161	28.4783	-1.28202	0.00704333	0.0199588	ERIdvaD_GLEAN_10001172	scaffold1681	11321	18434	-	1977	-	-	AMP-binding
Eri010488	99.8941	267.003	-1.41426	2.25917e-18	3.89158e-17	ERIdvaD_GLEAN_10001173	scaffold1681	29137	30201	-	1065	-	-	-
Eri010491	26.4513	80.4505	-1.61047	2.44972e-08	1.82287e-07	ERIdvaD_GLEAN_10001176	scaffold1681	59212	60206	+	732	-	-	-
Eri010492	50.0871	110.99	-1.14693	8.49929e-07	5.15996e-06	ERIdvaD_GLEAN_10001177	scaffold1681	64413	66884	-	927	-	-	-
Eri010501	14.0161	30.1496	-1.11773	0.0135743	0.0354453	ERIdvaD_GLEAN_10001062	scaffold1694	34946	36875	-	1113	-	-	Chal_sti_synt_N
Eri010502	9.9109	81.8179	-3.051	8.76038e-17	1.37487e-15	ERIdvaD_GLEAN_10001063	scaffold1694	70138	70299	-	162	-	-	-
Eri010507	247.193	443.553	-0.840424	4.26046e-13	5.03235e-12	ERIdvaD_GLEAN_10001314	scaffold1699	95224	105655	-	1797	-	-	-
Eri010511	1679.29	2316.19	-0.46445	6.61176e-14	8.33649e-13	ERIdvaD_GLEAN_10018265	scaffold17	98951	101033	+	795	-	-	-
Eri010515	831.892	1051.49	-0.338856	5.20915e-06	2.82403e-05	ERIdvaD_GLEAN_10018269	scaffold17	125006	135497	+	2973	-	-	-
Eri010517	47.6893	87.368	-0.87072	0.000320408	0.00125517	ERIdvaD_GLEAN_10018271	scaffold17	161456	169968	-	2106	-	-	-
Eri010519	609.698	738.692	-0.276045	0.00134003	0.00453654	ERIdvaD_GLEAN_10018273	scaffold17	188761	200069	+	1884	-	-	IBR
Eri010538	477.199	586.935	-0.300187	0.00173332	0.00571361	ERIdvaD_GLEAN_10018292	scaffold17	436236	440624	+	1146	-	-	Radical_SAM
Eri010542	544.593	685.783	-0.33389	0.000223822	0.000905731	CUFF122.113.2	scaffold17	498370	506917	+	1338	-	-	-
Eri010543	749.044	938.197	-0.326335	2.94307e-05	0.000141141	ERIdvaD_GLEAN_10018297	scaffold17	508076	514439	-	1152	-	-	-
Eri010546	108.595	199.942	-0.879341	1.65206e-07	1.10446e-06	ERIdvaD_GLEAN_10018299	scaffold17	573690	579903	+	2796	-	-	TIR
Eri010547	59.3632	91.2229	-0.625331	0.00939275	0.0257681	ERIdvaD_GLEAN_10018300	scaffold17	613794	617650	-	1755	-	-	-
Eri010550	527.199	688.263	-0.386451	2.43654e-05	0.000118557	ERIdvaD_GLEAN_10018302	scaffold17	654002	660270	+	2856	-	-	Pkinase
Eri010551	376.603	456.533	-0.277377	0.00666405	0.0190042	ERIdvaD_GLEAN_10018303	scaffold17	673175	677232	+	1806	-	-	-
Eri010552	378.836	640.049	-0.757759	7.51423e-16	1.10164e-14	ERIdvaD_GLEAN_10018304	scaffold17	678831	680621	-	1074	-	-	-
Eri010553	300.435	362.756	-0.272341	0.0196462	0.0487821	ERIdvaD_GLEAN_10018305	scaffold17	684254	688654	-	846	-	-	-
Eri010558	12.7156	29.3823	-1.22007	0.00757155	0.0212659	ERIdvaD_GLEAN_10018310	scaffold17	742137	745491	-	1887	-	-	Bromodomain
Eri010578	54.6273	160.858	-1.56291	1.70488e-14	2.25453e-13	ERIdvaD_GLEAN_10018329	scaffold17	1029376	1029937	-	435	-	-	-
Eri010592	975.066	1142.35	-0.228567	0.00450373	0.0134469	CUFF123.23.1	scaffold170	232710	237578	+	2328	-	-	K_trans
Eri010621	2366.07	2734.15	-0.208874	5.15221e-05	0.000235886	ERIdvaD_GLEAN_10032360	scaffold170	504093	513581	-	4008	-	-	-
Eri010630	524.75	646.507	-0.302364	0.00106909	0.00370765	ERIdvaD_GLEAN_10032368	scaffold170	624731	628285	+	2697	-	-	-
Eri010632	180.219	334.734	-0.891288	2.66689e-12	2.96849e-11	ERIdvaD_GLEAN_10032370	scaffold170	637318	639049	-	1446	-	-	UDPGT
Eri010633	93.4647	155.835	-0.736639	3.69459e-05	0.0001741	ERIdvaD_GLEAN_10032371	scaffold170	640176	641189	+	432	-	-	-
Eri010634	364.815	550.298	-0.595088	5.99749e-08	4.25448e-07	ERIdvaD_GLEAN_10032372	scaffold170	642338	643738	-	1401	-	-	UDPGT
Eri010635	324.882	837.351	-1.36705	7.39575e-51	4.81357e-49	ERIdvaD_GLEAN_10032373	scaffold170	645618	647018	-	1401	-	-	UDPGT
Eri010636	5.50056	17.3631	-1.65745	0.00786909	0.0220184	ERIdvaD_GLEAN_10032374	scaffold170	648157	648738	-	582	-	-	-
Eri010637	2366.35	2828.46	-0.257414	2.68715e-06	1.51873e-05	ERIdvaD_GLEAN_10032375	scaffold170	650084	655144	+	2061	-	-	-
Eri010682	161.968	433.926	-1.42235	1.89847e-31	6.24798e-30	ERIdvaD_GLEAN_10032414	scaffold170	1100049	1101800	+	1266	-	-	WRKY
Eri010685	108.708	154.847	-0.509666	0.00455025	0.0135731	ERIdvaD_GLEAN_10032417	scaffold170	1126359	1128407	+	2049	-	-	-
Eri010691	20.4105	112.839	-2.46911	6.87004e-18	1.14833e-16	ERIdvaD_GLEAN_10032423	scaffold170	1239565	1248095	-	3753	-	-	ABC_membrane
Eri010710	135.074	205.841	-0.60682	0.000249372	0.00100032	ERIdvaD_GLEAN_10032440	scaffold170	1459188	1463069	+	2103	-	-	Glycos_transf_1
Eri010719	16.2773	97.4921	-2.57679	6.5652e-17	1.03781e-15	CUFF123.194.2	scaffold170	1523123	1525340	-	882	-	-	-
Eri010721	1732.34	2064.65	-0.252131	7.79598e-05	0.000345214	ERIdvaD_GLEAN_10032447	scaffold170	1540245	1542715	+	1656	-	-	KH_1
Eri010732	3.72663	234.617	-5.98148	5.90945e-39	2.55937e-37	ERIdvaD_GLEAN_10032457	scaffold170	1693703	1695292	-	963	-	-	-
Eri010735	0	12.947	-6.23995	1.00064e-05	5.17282e-05	ERIdvaD_GLEAN_10032459	scaffold170	1750722	1751749	-	621	-	-	-
Eri010752	391.071	475.81	-0.280411	0.00624241	0.0179756	ERIdvaD_GLEAN_10032473	scaffold170	1882929	1884647	-	780	-	-	-
Eri010757	1126.01	1350.28	-0.262695	0.00316539	0.00980187	ERIdvaD_GLEAN_10032478	scaffold170	1905110	1906071	+	873	-	-	-
Eri010802	437.501	546.684	-0.320386	0.000708433	0.00256851	ERIdvaD_GLEAN_10032512	scaffold170	2667756	2668502	+	747	-	-	-
Eri010806	49.7336	106.333	-1.09998	7.25579e-06	3.84354e-05	ERIdvaD_GLEAN_10032516	scaffold170	2706220	2710966	-	2220	-	-	Glyco_transf_8
Eri010809	451.672	559.284	-0.310287	0.00346872	0.0106393	ERIdvaD_GLEAN_10032519	scaffold170	2727954	2735018	+	3816	-	-	-
Eri010824	893.122	1053.91	-0.240361	0.00323254	0.0099912	ERIdvaD_GLEAN_10032534	scaffold170	2949283	2951395	+	636	-	-	-
Eri010825	263.267	718.3	-1.44449	3.50855e-39	1.52902e-37	CUFF123.323.1	scaffold170	2952864	2955080	-	891	-	-	UDPGT
Eri010839	3457.85	4106.81	-0.248916	5.20149e-06	2.82031e-05	CUFF124.16.1	scaffold1701	74549	78349	-	882	-	-	-
Eri010850	243.4	342.947	-0.495797	2.84149e-05	0.000136644	ERIdvaD_GLEAN_10002120	scaffold1702	44764	45201	+	330	-	-	-
Eri010858	39.2474	92.9492	-1.24164	1.02645e-05	5.29371e-05	CUFF124.39.1	scaffold1706	117770	120112	-	747	-	-	-
Eri010892	2252.09	2582.72	-0.197234	0.0018152	0.00595933	ERIdvaD_GLEAN_10004564	scaffold1708	213833	214981	-	1149	-	-	Pkinase
Eri010895	12.2214	30.9292	-1.35041	0.0038711	0.0117396	ERIdvaD_GLEAN_10004566	scaffold1708	250218	252692	+	2475	-	-	Pkinase_Tyr
Eri010898	294.037	392.894	-0.416959	0.000258611	0.00103453	ERIdvaD_GLEAN_10004569	scaffold1708	266660	271979	-	1587	-	-	-
Eri010923	33.8205	64.2121	-0.925429	0.00199647	0.00649707	ERIdvaD_GLEAN_10000349	scaffold1713	9156	10016	+	861	-	-	-
Eri010932	661.518	806.571	-0.287067	0.000533136	0.00199077	ERIdvaD_GLEAN_10002355	scaffold1714	148881	149771	-	891	-	-	UDPGT
Eri010935	1357.27	1832.79	-0.434805	1.19012e-09	1.02277e-08	ERIdvaD_GLEAN_10004297	scaffold1715	94823	101256	-	6288	-	-	-
Eri010940	2032.75	2644.45	-0.380389	1.99995e-09	1.67989e-08	ERIdvaD_GLEAN_10004302	scaffold1715	213242	217692	+	3273	-	-	-
Eri010962	41.4734	120.528	-1.52955	1.84929e-09	1.55896e-08	ERIdvaD_GLEAN_10001129	scaffold1724	15822	18785	+	2964	-	-	LRRNT_2
Eri010964	179.847	577.536	-1.68081	7.03509e-37	2.83276e-35	CUFF126.62.4	scaffold1724	68621	88646	+	1881	-	-	-
Eri010966	100.932	299.054	-1.56522	9.90289e-23	2.16729e-21	ERIdvaD_GLEAN_10001054	scaffold1726	29945	31600	-	1656	-	-	-
Eri010993	1434.05	2575.3	-0.844864	2.98806e-44	1.55874e-42	CUFF126.107.2	scaffold173	507661	511886	-	2067	-	-	POX
Eri010994	338.638	432.783	-0.356297	0.000948644	0.00333093	ERIdvaD_GLEAN_10032003	scaffold173	539326	541438	+	1095	-	-	-
Eri010996	195.108	351.155	-0.849993	1.12054e-11	1.17292e-10	ERIdvaD_GLEAN_10032005	scaffold173	609521	610024	+	504	-	-	-
Eri011002	1088.65	1256.37	-0.207492	0.00339518	0.0104422	ERIdvaD_GLEAN_10032009	scaffold173	874132	881338	+	2715	-	-	-
Eri011005	8.91177	26.1324	-1.554	0.00281144	0.00883182	ERIdvaD_GLEAN_10032011	scaffold173	919709	922185	+	624	-	-	-
Eri011009	4655.34	7418.01	-0.672149	6.82209e-37	2.75334e-35	ERIdvaD_GLEAN_10032016	scaffold173	985987	993389	+	2781	-	-	-
Eri011034	6.82223	42.4689	-2.64062	1.08892e-08	8.43132e-08	CUFF126.169.1	scaffold173	1667467	1670448	+	1332	-	-	Tubulin
Eri011054	973.35	1410.19	-0.535711	1.26641e-13	1.56293e-12	ERIdvaD_GLEAN_10032054	scaffold173	2095638	2100049	-	3333	-	-	-
Eri011064	269.087	397.61	-0.563153	2.52717e-06	1.43411e-05	ERIdvaD_GLEAN_10032062	scaffold173	2256269	2263538	-	4383	-	-	-
Eri011069	0.929035	10.4266	-3.49665	0.00137863	0.00465145	ERIdvaD_GLEAN_10032067	scaffold173	2436618	2437901	+	582	-	-	-
Eri011078	7.14478	32.587	-2.20048	1.47221e-05	7.4068e-05	ERIdvaD_GLEAN_10032076	scaffold173	2706787	2708664	-	1878	-	-	Pkinase
Eri011082	997.115	1206.57	-0.275007	0.000270595	0.00107705	CUFF126.261.2	scaffold173	2760859	2770561	-	3504	-	-	HECT
Eri011083	363.645	534.938	-0.557049	2.14331e-08	1.60511e-07	ERIdvaD_GLEAN_10032079	scaffold173	2786112	2788764	+	1632	-	-	-
Eri011092	452.981	537.923	-0.24829	0.0165441	0.0421298	ERIdvaD_GLEAN_10007067	scaffold1732	70014	72218	+	1155	-	-	PP2C
Eri011096	577.086	761.538	-0.400308	2.67793e-06	1.51377e-05	ERIdvaD_GLEAN_10007070	scaffold1732	88466	91353	+	1338	-	-	Pkinase
Eri011105	2156.58	3175.26	-0.558861	5.70083e-23	1.26669e-21	ERIdvaD_GLEAN_10007079	scaffold1732	177786	179801	-	444	-	-	HMG_box
Eri011107	51.5707	99.0664	-0.947313	0.000156886	0.00065418	ERIdvaD_GLEAN_10007081	scaffold1732	206251	209994	-	1938	-	-	-
Eri011109	1264.35	1509.86	-0.254833	0.000108133	0.000465324	ERIdvaD_GLEAN_10007082	scaffold1732	233474	235479	+	771	-	-	RRM_1
Eri011115	630.198	786.265	-0.3198	0.000118517	0.000506206	ERIdvaD_GLEAN_10007089	scaffold1732	286124	290292	-	1692	-	-	ubiquitin
Eri011118	413.27	565.056	-0.448531	6.41862e-06	3.43338e-05	ERIdvaD_GLEAN_10007092	scaffold1732	309830	315870	-	2346	-	-	-
Eri011126	3016.26	4009.11	-0.411181	6.89563e-16	1.0135e-14	ERIdvaD_GLEAN_10000953	scaffold1734	58563	60011	+	1092	-	-	2OG-FeII_Oxy
Eri011138	349.282	597.548	-0.775576	1.27346e-14	1.70336e-13	ERIdvaD_GLEAN_10002643	scaffold1735	115989	118168	-	1488	-	-	-
Eri011143	175.658	273.281	-0.637981	2.37917e-06	1.35608e-05	ERIdvaD_GLEAN_10002648	scaffold1735	147269	151264	+	2277	-	-	-
Eri011157	179.325	261.835	-0.547796	5.34054e-05	0.000243997	ERIdvaD_GLEAN_10012777	scaffold174	490965	492996	-	936	-	-	HD-ZIP_N
Eri011166	334.527	966.401	-1.53026	6.85353e-48	4.03942e-46	ERIdvaD_GLEAN_10005087	scaffold1740	87085	87408	+	324	-	-	-
Eri011190	923.058	1376.21	-0.577819	8.01181e-16	1.17213e-14	ERIdvaD_GLEAN_10005629	scaffold1749	17574	19605	+	1182	-	-	-
Eri011192	435.342	693.728	-0.672197	2.65997e-11	2.68851e-10	ERIdvaD_GLEAN_10005630	scaffold1749	26600	29913	+	1089	-	-	Pkinase_Tyr
Eri011198	3341.15	10130.9	-1.60006	1.08455e-171	5.5744e-169	ERIdvaD_GLEAN_10005636	scaffold1749	107546	113133	+	3879	-	-	ABC_membrane
Eri011211	1238.3	1484.35	-0.2608	5.85165e-05	0.000265061	ERIdvaD_GLEAN_10005648	scaffold1749	262642	277321	+	3642	-	-	-
Eri011227	1672.32	1927.13	-0.205526	0.000490431	0.0018457	ERIdvaD_GLEAN_10009438	scaffold1750	115999	118459	+	1572	-	-	IBR
Eri011237	562.002	671.571	-0.256799	0.00513058	0.0151235	ERIdvaD_GLEAN_10009448	scaffold1750	227522	229227	-	495	-	-	Ras
Eri011249	1206.82	2340.96	-0.95633	2.8425e-53	1.97119e-51	ERIdvaD_GLEAN_10009459	scaffold1750	354236	355627	-	690	-	-	-
Eri011251	13.0592	34.6554	-1.41231	0.000656099	0.00240018	ERIdvaD_GLEAN_10009461	scaffold1750	366113	367420	-	1308	-	-	VWA
Eri011259	217.135	448.46	-1.04668	1.60569e-19	2.9506e-18	ERIdvaD_GLEAN_10009470	scaffold1750	453600	455521	-	1443	-	-	p450
Eri011260	1083.83	2835.11	-1.38827	6.91386e-85	9.82303e-83	ERIdvaD_GLEAN_10009471	scaffold1750	462992	464543	-	1335	-	-	p450
Eri011264	587.983	855.62	-0.538935	1.27277e-06	7.55643e-06	ERIdvaD_GLEAN_10009475	scaffold1750	500767	504199	+	924	-	-	-
Eri011278	2064.9	2500.81	-0.277265	3.06707e-05	0.000146484	ERIdvaD_GLEAN_10002156	scaffold1751	88014	95179	-	1728	-	-	-
Eri011284	48.7199	84.9092	-0.797929	0.00102375	0.00356918	ERIdvaD_GLEAN_10002160	scaffold1751	132252	133570	-	825	-	-	-
Eri011290	137.904	246.447	-0.837373	1.253e-08	9.62922e-08	ERIdvaD_GLEAN_10000489	scaffold1755	5586	7595	-	2010	-	-	Pkinase
Eri011295	121.448	455.6	-1.90711	4.11505e-47	2.35779e-45	CUFF130.14.3	scaffold176	196787	205574	+	309	-	-	-
Eri011296	1448.52	3304.14	-1.1897	7.34467e-100	1.35822e-97	ERIdvaD_GLEAN_10025202	scaffold176	206884	208742	+	939	-	-	-
Eri011318	357.846	451.631	-0.337069	0.00117778	0.00403838	CUFF130.43.2	scaffold176	695167	701738	-	1830	-	-	Pkinase
Eri011320	24.8141	64.7483	-1.38841	4.59523e-06	2.50754e-05	CUFF130.47.1	scaffold176	772875	774816	-	957	-	-	-
Eri011323	1350.75	1600.55	-0.244313	9.10446e-05	0.000397514	ERIdvaD_GLEAN_10025224	scaffold176	818346	821526	-	924	-	-	-
Eri011332	1176.78	1369.64	-0.218133	0.00104206	0.0036265	ERIdvaD_GLEAN_10025230	scaffold176	974195	978521	-	741	-	-	RRM_1
Eri011339	183.22	386.693	-1.0787	4.78581e-18	8.08843e-17	ERIdvaD_GLEAN_10025237	scaffold176	1164105	1170040	-	1272	-	-	-
Eri011341	8674.96	14879.5	-0.778513	7.1939e-70	7.33044e-68	ERIdvaD_GLEAN_10025239	scaffold176	1181253	1182741	-	411	-	-	Histone
Eri011349	6576.4	9807.86	-0.576727	2.00194e-30	6.39578e-29	ERIdvaD_GLEAN_10025245	scaffold176	1394152	1396759	-	990	-	-	HALZ
Eri011356	370.769	577.458	-0.636853	1.11856e-09	9.65779e-09	ERIdvaD_GLEAN_10025253	scaffold176	1517311	1518621	-	609	-	-	-
Eri011359	339.195	471.091	-0.474926	4.3966e-06	2.40553e-05	ERIdvaD_GLEAN_10025256	scaffold176	1623059	1625300	+	1308	-	-	-
Eri011361	643.773	923.567	-0.52097	1.52879e-10	1.43637e-09	ERIdvaD_GLEAN_10025258	scaffold176	1642044	1646308	-	2829	-	-	E1-E2_ATPase
Eri011377	53.018	100.746	-0.920635	0.000180154	0.000742709	ERIdvaD_GLEAN_10002323	scaffold1760	158193	160784	-	1992	-	-	Pkinase_Tyr
Eri011378	2.70652	11.6654	-2.08816	0.0177402	0.0447165	ERIdvaD_GLEAN_10002324	scaffold1760	168681	170500	-	981	-	-	Pkinase_Tyr
Eri011379	207.417	476.001	-1.19943	2.94817e-25	7.42373e-24	ERIdvaD_GLEAN_10000984	scaffold1761	17033	18223	-	1191	-	-	NB-ARC
Eri011386	523.931	890.405	-0.7642	4.97358e-16	7.38452e-15	CUFF131.38.1	scaffold1762	19260	31846	-	3225	-	-	Pkinase
Eri011396	779.557	1403.96	-0.8498	1.89924e-26	5.07884e-25	ERIdvaD_GLEAN_10001946	scaffold1763	61402	63954	+	732	-	-	F-box
Eri011403	943.002	1163.82	-0.302419	1.72582e-05	8.57659e-05	ERIdvaD_GLEAN_10001949	scaffold1763	134878	135837	-	960	-	-	Myb_DNA-binding
Eri011406	40.1731	79.1628	-0.976817	0.000177542	0.000732704	ERIdvaD_GLEAN_10012328	scaffold1764	13956	14162	-	207	-	-	-
Eri011416	1636.75	2966.86	-0.85879	1.88602e-46	1.06148e-44	ERIdvaD_GLEAN_10012336	scaffold1764	109206	113301	+	2037	-	-	OPT
Eri011417	657.76	951.402	-0.533732	1.36958e-10	1.29409e-09	ERIdvaD_GLEAN_10012337	scaffold1764	121791	123592	+	660	-	-	TCP
Eri011426	425.861	561.329	-0.399767	8.97604e-05	0.000392397	ERIdvaD_GLEAN_10012347	scaffold1764	201498	204244	+	1641	-	-	-
Eri011435	48.2849	156.091	-1.69136	1.9001e-13	2.31154e-12	ERIdvaD_GLEAN_10012356	scaffold1764	285039	285801	+	564	-	-	-
Eri011440	1424.91	2177.16	-0.610786	6.51985e-25	1.60997e-23	ERIdvaD_GLEAN_10012360	scaffold1764	312175	315893	-	1713	-	-	-
Eri011442	806.307	1237.2	-0.617927	3.39584e-18	5.78966e-17	ERIdvaD_GLEAN_10012362	scaffold1764	326104	330609	+	1473	-	-	Aminotran_1_2
Eri011449	421.392	508.57	-0.269221	0.00845587	0.0234594	ERIdvaD_GLEAN_10012369	scaffold1764	370347	376466	-	3975	-	-	Glyco_transf_29
Eri011451	3599.68	4054.24	-0.171194	0.000557385	0.0020729	ERIdvaD_GLEAN_10012371	scaffold1764	393558	411004	-	5724	-	-	-
Eri011458	145.063	257.886	-0.828115	3.761e-08	2.73059e-07	ERIdvaD_GLEAN_10012380	scaffold1764	456913	458976	+	1368	-	-	Mito_carr
Eri011459	26.9388	98.8901	-1.87785	2.91142e-11	2.93332e-10	ERIdvaD_GLEAN_10012381	scaffold1764	474449	475947	+	747	-	-	NUDIX
Eri011466	1594.42	2282.92	-0.517025	5.81973e-18	9.76034e-17	ERIdvaD_GLEAN_10012387	scaffold1764	555620	562738	+	2688	-	-	AMP-binding
Eri011467	518.783	604.131	-0.219482	0.0151823	0.0390834	ERIdvaD_GLEAN_10012388	scaffold1764	569949	584346	+	2847	-	-	-
Eri011468	578.681	716.194	-0.305487	0.00133393	0.00451766	ERIdvaD_GLEAN_10012389	scaffold1764	586539	596317	+	1440	-	-	AAA
Eri011469	558.318	647.389	-0.213485	0.014378	0.0372739	ERIdvaD_GLEAN_10012390	scaffold1764	604611	609632	+	1320	-	-	-
Eri011477	67.2517	441.974	-2.72079	1.23507e-64	1.13897e-62	ERIdvaD_GLEAN_10003531	scaffold1768	69043	69504	-	222	-	-	-
Eri011478	1436.19	1613.76	-0.168823	0.00947228	0.025968	ERIdvaD_GLEAN_10003532	scaffold1768	91006	104195	+	2622	-	-	-
Eri011501	234.035	310.663	-0.406877	0.00565816	0.0164854	ERIdvaD_GLEAN_10006154	scaffold1769	86849	87934	-	1086	-	-	-
Eri011507	423.044	786.897	-0.897548	1.9994e-22	4.27668e-21	ERIdvaD_GLEAN_10006160	scaffold1769	139207	142355	+	1992	-	-	OPT
Eri011509	88.1457	133.927	-0.601829	0.00174384	0.00574503	ERIdvaD_GLEAN_10006164	scaffold1769	176878	177351	+	474	-	-	-
Eri011511	2238.54	2953.18	-0.399667	1.59519e-13	1.95283e-12	ERIdvaD_GLEAN_10006166	scaffold1769	213753	215534	+	513	-	-	Cys_Met_Meta_PP
Eri011514	290.353	377.047	-0.377292	0.000734309	0.00265105	ERIdvaD_GLEAN_10006169	scaffold1769	309885	320413	+	1134	-	-	-
Eri011516	1686.96	1907.86	-0.177924	0.0112677	0.0301499	ERIdvaD_GLEAN_10002356	scaffold177	20805	30333	+	6201	-	-	zf-UBR1
Eri011520	4897.36	11407.1	-1.21999	5.38399e-118	1.35378e-115	ERIdvaD_GLEAN_10002360	scaffold177	54394	55042	-	243	-	-	-
Eri011523	146.833	410.251	-1.48136	3.1975e-27	8.83446e-26	ERIdvaD_GLEAN_10002362	scaffold177	103976	106383	-	822	-	-	-
Eri011552	1.52147	8.7651	-2.51506	0.0119648	0.0317844	ERIdvaD_GLEAN_10002872	scaffold1776	128078	134566	-	1644	-	-	-
Eri011593	10.7451	75.2957	-2.80226	1.36005e-14	1.8157e-13	CUFF133.118.1	scaffold179	709815	711159	-	300	-	-	-
Eri011594	142.118	549.379	-1.94687	1.36932e-47	7.97654e-46	ERIdvaD_GLEAN_10014828	scaffold179	716307	717923	+	924	-	-	adh_short
Eri011608	1.54602	9.7386	-2.66136	0.00615675	0.0177648	ERIdvaD_GLEAN_10021145	scaffold18	12470	22855	+	2094	-	-	-
Eri011612	72.4194	110.126	-0.603412	0.00365201	0.0111477	ERIdvaD_GLEAN_10021149	scaffold18	59654	61983	+	1578	-	-	-
Eri011616	1320.74	1662.7	-0.331826	2.03765e-07	1.34628e-06	ERIdvaD_GLEAN_10021152	scaffold18	134504	142296	+	1380	-	-	-
Eri011628	2.18062	13.3813	-2.62638	0.00117917	0.0040421	CUFF134.42.1	scaffold18	352682	354310	-	381	-	-	-
Eri011660	2.13152	10.9311	-2.33372	0.00756527	0.0212517	CUFF134.87.1	scaffold18	997251	1000275	+	1419	-	-	RVT_2
Eri011670	614.124	707.223	-0.204979	0.0150455	0.0387742	CUFF135.2.2	scaffold1806	11929	22116	+	3000	-	-	PX
Eri011673	188.275	261.199	-0.470468	0.000786583	0.00281881	ERIdvaD_GLEAN_10002012	scaffold1809	47947	51471	+	1941	-	-	Pkinase
Eri011683	618.679	808.749	-0.386343	6.96296e-06	3.70246e-05	ERIdvaD_GLEAN_10005912	scaffold1815	35113	40773	+	1305	-	-	-
Eri011686	8879.15	13761	-0.632147	2.94653e-58	2.33524e-56	ERIdvaD_GLEAN_10005914	scaffold1815	85566	86652	+	486	-	-	-
Eri011694	325.774	464.539	-0.510618	8.69906e-06	4.54063e-05	ERIdvaD_GLEAN_10005922	scaffold1815	137907	141314	-	1920	-	-	ABC_tran
Eri011733	229.549	300.398	-0.389724	0.00240569	0.00768917	CUFF136.20.1	scaffold182	41659	49436	-	2631	-	-	WD40
Eri011734	285.085	361.329	-0.344419	0.00634819	0.0182359	ERIdvaD_GLEAN_10028805	scaffold182	67479	70939	-	555	-	-	-
Eri011743	8035.06	10938.4	-0.445176	9.18066e-22	1.90203e-20	ERIdvaD_GLEAN_10028814	scaffold182	268064	271087	-	1053	-	-	Mpv17_PMP22
Eri011745	628.546	729.03	-0.213596	0.0116243	0.0309807	ERIdvaD_GLEAN_10028816	scaffold182	291904	303550	+	3789	-	-	-
Eri011747	43.6154	67.6322	-0.630234	0.017172	0.0434786	ERIdvaD_GLEAN_10028817	scaffold182	382366	383268	-	903	-	-	Methyltransf_11
Eri011766	1011.04	1313.68	-0.378237	1.01319e-07	6.98464e-07	ERIdvaD_GLEAN_10028833	scaffold182	624103	629015	+	1398	-	-	-
Eri011770	1962.35	3503.74	-0.836303	3.71372e-45	2.00616e-43	ERIdvaD_GLEAN_10028836	scaffold182	671256	672446	-	795	-	-	-
Eri011778	22.8962	78.2314	-1.77629	1.1101e-08	8.57816e-08	ERIdvaD_GLEAN_10028844	scaffold182	788794	791422	-	336	-	-	-
Eri011792	24.6313	63.704	-1.36597	2.75951e-05	0.000133031	ERIdvaD_GLEAN_10028857	scaffold182	1016316	1030864	+	3987	-	-	Pkinase_Tyr
Eri011799	1888.83	3112.05	-0.71964	1.57063e-24	3.79896e-23	ERIdvaD_GLEAN_10028861	scaffold182	1140236	1143433	+	2430	-	-	Pkinase_Tyr
Eri011807	28.3795	92.3965	-1.6995	4.20765e-10	3.78927e-09	ERIdvaD_GLEAN_10028869	scaffold182	1321856	1322389	+	534	-	-	-
Eri011808	2766.64	3655.74	-0.402061	1.05643e-13	1.31166e-12	ERIdvaD_GLEAN_10028870	scaffold182	1332086	1334745	+	939	-	-	-
Eri011812	728.416	965.499	-0.40668	6.87632e-08	4.84545e-07	ERIdvaD_GLEAN_10028874	scaffold182	1355645	1356289	+	363	-	-	-
Eri011820	120.315	163.011	-0.439508	0.0112133	0.0300342	ERIdvaD_GLEAN_10028882	scaffold182	1549712	1552115	-	1320	-	-	-
Eri011822	1405.22	1734.58	-0.30507	5.52382e-06	2.9849e-05	ERIdvaD_GLEAN_10028884	scaffold182	1599877	1601451	+	405	-	-	Histone
Eri011830	1306.21	1510.87	-0.210589	0.00117786	0.00403838	ERIdvaD_GLEAN_10028890	scaffold182	1705639	1709655	+	1854	-	-	-
Eri011838	1663.92	2055.08	-0.304421	8.65785e-07	5.24892e-06	ERIdvaD_GLEAN_10028896	scaffold182	1765138	1771245	-	2775	-	-	-
Eri011839	629.692	811.051	-0.366348	7.38177e-06	3.90732e-05	ERIdvaD_GLEAN_10028897	scaffold182	1797915	1810749	+	3642	-	-	-
Eri011849	3230.14	4604.37	-0.511766	1.11323e-25	2.86725e-24	ERIdvaD_GLEAN_10028905	scaffold182	1946228	1946758	+	306	-	-	SUI1
Eri011850	4566.17	5254.24	-0.202831	0.00112489	0.00387389	ERIdvaD_GLEAN_10028906	scaffold182	1949398	1952344	+	1080	-	-	-
Eri011855	191.368	246.261	-0.362313	0.0201832	0.0499244	ERIdvaD_GLEAN_10028911	scaffold182	1996248	2000652	-	1524	-	-	p450
Eri011871	880.389	1074.8	-0.28809	0.000176672	0.000729459	ERIdvaD_GLEAN_10007128	scaffold1821	128466	132710	+	1899	-	-	-
Eri011877	125.199	384.253	-1.61537	2.41382e-27	6.717e-26	ERIdvaD_GLEAN_10007134	scaffold1821	262929	273386	-	1827	-	-	OPT
Eri011878	973.651	4374.81	-2.1671	8.19764e-246	8.18616e-243	ERIdvaD_GLEAN_10007135	scaffold1821	276306	279282	-	2100	-	-	OPT
Eri011879	273.736	344.329	-0.331236	0.00533327	0.0156443	ERIdvaD_GLEAN_10007136	scaffold1821	357700	361278	-	1437	-	-	Pkinase
Eri011884	119.698	209.605	-0.80619	9.21341e-07	5.57125e-06	ERIdvaD_GLEAN_10007141	scaffold1821	394889	398490	-	1098	-	-	-
Eri011885	163.823	242.366	-0.566571	0.000168083	0.000697291	ERIdvaD_GLEAN_10009965	scaffold1822	27816	30428	+	894	-	-	-
Eri011888	793.788	917.954	-0.209162	0.00551035	0.0161044	ERIdvaD_GLEAN_10009968	scaffold1822	84012	85881	-	552	-	-	HIT
Eri011889	708.904	858.46	-0.274807	0.0032943	0.0101605	ERIdvaD_GLEAN_10009969	scaffold1822	86152	87963	+	375	-	-	ParBc
Eri011897	126.197	179.805	-0.512092	0.00428747	0.0128705	ERIdvaD_GLEAN_10009979	scaffold1822	161077	161859	+	558	-	-	-
Eri011898	42.462	69.653	-0.710969	0.00803649	0.0224294	ERIdvaD_GLEAN_10009980	scaffold1822	175754	176868	+	762	-	-	-
Eri011901	122.615	175.801	-0.519482	0.0013873	0.00467801	ERIdvaD_GLEAN_10009983	scaffold1822	243845	245226	+	957	-	-	-
Eri011902	346.087	426.601	-0.303137	0.00696004	0.0197484	CUFF137.53.1	scaffold1822	249754	257506	+	1224	-	-	-
Eri011905	725.706	976.418	-0.42983	6.33971e-05	0.000285393	ERIdvaD_GLEAN_10009987	scaffold1822	288025	288619	-	507	-	-	-
Eri011910	275.895	383.212	-0.476183	4.99603e-05	0.000229655	ERIdvaD_GLEAN_10009991	scaffold1822	341126	341864	-	387	-	-	-
Eri011920	257.97	392.554	-0.605626	1.18133e-07	8.05791e-07	ERIdvaD_GLEAN_10009999	scaffold1822	452572	460191	-	2268	-	-	-
Eri011923	517.614	713.955	-0.465897	4.46991e-07	2.82101e-06	ERIdvaD_GLEAN_10010002	scaffold1822	474118	477074	+	666	-	-	-
Eri011934	100.153	242.601	-1.27956	2.50065e-15	3.53829e-14	ERIdvaD_GLEAN_10001295	scaffold1824	92682	94814	-	2133	-	-	Peptidase_S8
Eri011938	92.5247	149.886	-0.697017	0.000108023	0.000464964	ERIdvaD_GLEAN_10004156	scaffold183	45825	47896	+	1353	-	-	Tubulin
Eri011961	139.348	240.44	-0.787486	2.17437e-06	1.24523e-05	ERIdvaD_GLEAN_10000614	scaffold1835	19466	28729	-	1356	-	-	ARID
Eri011967	253.349	424.743	-0.744912	3.09839e-11	3.11273e-10	ERIdvaD_GLEAN_10007685	scaffold1842	70378	73802	-	2118	-	-	Voltage_CLC
Eri011976	80.7101	116.411	-0.521825	0.0144388	0.0374147	ERIdvaD_GLEAN_10007692	scaffold1842	423600	424391	+	513	-	-	-
Eri011988	593.979	731.168	-0.299103	0.000729949	0.00263863	ERIdvaD_GLEAN_10012086	scaffold185	54627	80251	-	2241	-	-	p450
Eri011991	1312.09	3037.57	-1.21124	5.70033e-100	1.05975e-97	ERIdvaD_GLEAN_10012089	scaffold185	137577	141042	-	1512	-	-	p450
Eri011992	1290.19	1509.31	-0.227274	0.000487354	0.00183551	ERIdvaD_GLEAN_10012090	scaffold185	148156	154624	+	1656	-	-	WD40
Eri011993	71.9036	207.474	-1.52942	2.0813e-17	3.39289e-16	ERIdvaD_GLEAN_10012091	scaffold185	167804	168951	+	597	-	-	-
Eri011995	5.04493	15.7388	-1.65099	0.0132421	0.034697	CUFF139.68.1	scaffold185	176341	177348	+	192	-	-	-
Eri012003	663.135	844.145	-0.347429	9.57183e-06	4.96431e-05	CUFF139.89.1	scaffold185	506091	516660	-	2628	-	-	TPR_1
Eri012012	633.17	856.077	-0.435007	5.79147e-08	4.11168e-07	CUFF139.99.1	scaffold185	612537	616915	-	1215	-	-	Pkinase
Eri012013	8.02809	42.2085	-2.39219	2.32577e-07	1.52539e-06	ERIdvaD_GLEAN_10000385	scaffold1851	8166	9578	+	1026	-	-	NB-ARC
Eri012014	0	3.22241	-4.2343	0.0197098	0.0489149	CUFF140.3.1	scaffold1851	10768	12085	+	150	-	-	-
Eri012026	89.8194	155.301	-0.791675	0.000192071	0.000787825	CUFF140.26.2	scaffold186	258375	263212	+	867	-	-	HLH
Eri012043	624.974	808.997	-0.372838	7.58635e-06	4.00529e-05	ERIdvaD_GLEAN_10014629	scaffold186	725005	729389	+	1611	-	-	-
Eri012047	358.001	497.065	-0.470024	2.63871e-05	0.000127542	ERIdvaD_GLEAN_10000928	scaffold1862	13343	18953	+	1788	-	-	-
Eri012050	37.3018	76.5132	-1.03725	0.000116268	0.00049739	ERIdvaD_GLEAN_10002071	scaffold1863	34290	36447	-	660	-	-	-
Eri012052	984.471	1226.09	-0.315865	9.72699e-06	5.03582e-05	ERIdvaD_GLEAN_10002072	scaffold1863	89116	99790	-	2244	-	-	BRCT
Eri012061	249.994	374.112	-0.580645	1.00218e-06	6.02565e-06	ERIdvaD_GLEAN_10004661	scaffold1868	196392	197357	-	567	-	-	-
Eri012071	947.766	1136.16	-0.261878	0.000141794	0.000595654	ERIdvaD_GLEAN_10006391	scaffold1878	109553	112526	+	2226	-	-	U-box
Eri012088	590.001	701.669	-0.252326	0.00672433	0.0191526	ERIdvaD_GLEAN_10006408	scaffold1878	231698	236213	+	807	-	-	-
Eri012108	234.394	501.174	-1.0983	3.85059e-23	8.64368e-22	ERIdvaD_GLEAN_10014842	scaffold188	143094	145997	+	1299	-	-	-
Eri012114	562.654	967.357	-0.783113	2.33393e-21	4.72614e-20	CUFF141.83.1	scaffold188	190902	194058	-	2163	-	-	PP2C
Eri012117	246.538	312.285	-0.343382	0.00517263	0.0152346	ERIdvaD_GLEAN_10014851	scaffold188	232989	234260	-	1272	-	-	-
Eri012121	4088.17	10649.5	-1.38147	2.05438e-175	1.10466e-172	ERIdvaD_GLEAN_10014854	scaffold188	273673	279823	+	228	-	-	-
Eri012122	956.191	6262.35	-2.71134	0	0	ERIdvaD_GLEAN_10014855	scaffold188	310748	311210	+	237	-	-	-
Eri012127	29.2803	77.3641	-1.3963	8.67319e-07	5.25731e-06	ERIdvaD_GLEAN_10014859	scaffold188	355988	357628	-	414	-	-	-
Eri012139	1769.09	2064.33	-0.223236	0.000299104	0.00117977	ERIdvaD_GLEAN_10014870	scaffold188	465991	467954	+	1260	-	-	Pkinase_Tyr
Eri012146	89.7412	143.786	-0.679002	0.000193611	0.00079312	ERIdvaD_GLEAN_10014877	scaffold188	546083	549444	+	2010	-	-	-
Eri012148	52.9758	93.3163	-0.811615	0.000658927	0.00240851	ERIdvaD_GLEAN_10014880	scaffold188	643573	645494	-	1392	-	-	-
Eri012161	800.874	1233.39	-0.624623	3.25717e-17	5.24373e-16	ERIdvaD_GLEAN_10004708	scaffold1881	204573	207135	+	735	-	-	Isochorismatase
Eri012171	195.619	278.769	-0.50985	0.000294891	0.00116434	ERIdvaD_GLEAN_10004716	scaffold1881	282246	284676	+	327	-	-	-
Eri012175	916.199	1360.03	-0.569096	9.61689e-15	1.29626e-13	ERIdvaD_GLEAN_10001472	scaffold1882	47442	53112	+	1329	-	-	-
Eri012176	474.435	682.767	-0.522893	5.37267e-07	3.35202e-06	ERIdvaD_GLEAN_10001473	scaffold1882	53504	55885	-	1611	-	-	Pkinase
Eri012179	72.0056	147.108	-1.03184	8.91255e-08	6.20152e-07	ERIdvaD_GLEAN_10000761	scaffold1883	5304	7517	+	828	-	-	-
Eri012185	764.275	871.159	-0.188607	0.0177851	0.044807	ERIdvaD_GLEAN_10001179	scaffold1887	43794	48829	-	1386	-	-	F-box
Eri012186	13.669	32.7432	-1.26554	0.00286063	0.00895895	ERIdvaD_GLEAN_10001180	scaffold1887	86483	87772	-	1290	-	-	F-box
Eri012187	329.901	459.188	-0.473146	4.27227e-05	0.000198828	ERIdvaD_GLEAN_10003142	scaffold1889	16929	20407	-	915	-	-	-
Eri012190	684.743	891.858	-0.381775	4.1477e-06	2.28222e-05	CUFF142.38.1	scaffold1889	39401	56332	+	2523	-	-	-
Eri012204	921.458	1105.85	-0.262639	0.000225224	0.000910981	CUFF142.66.3	scaffold189	197220	205781	+	1266	-	-	PRP38
Eri012207	25.0313	108.091	-2.11422	9.47835e-15	1.27906e-13	ERIdvaD_GLEAN_10026078	scaffold189	219362	220531	-	639	-	-	-
Eri012208	309.283	511.812	-0.726536	1.9528e-11	1.99685e-10	ERIdvaD_GLEAN_10026079	scaffold189	235105	235948	-	312	-	-	-
Eri012212	47.0476	92.3154	-0.97332	4.7971e-05	0.000221133	CUFF142.82.1	scaffold189	320854	323444	+	1800	-	-	-
Eri012219	491.123	715.795	-0.540932	2.95102e-08	2.17368e-07	ERIdvaD_GLEAN_10026088	scaffold189	483804	484806	-	840	-	-	WRKY
Eri012223	468.349	627.118	-0.420338	2.8703e-06	1.61416e-05	ERIdvaD_GLEAN_10026091	scaffold189	608962	618918	-	2889	-	-	Cupin_4
Eri012226	2241.14	2559.77	-0.191141	0.000734012	0.00265053	CUFF142.105.1	scaffold189	671196	686609	-	2406	-	-	-
Eri012237	1885.64	2088.3	-0.147484	0.0154541	0.0396954	ERIdvaD_GLEAN_10026103	scaffold189	1053799	1054026	-	228	-	-	-
Eri012262	440.971	533.108	-0.271689	0.00572195	0.0166476	ERIdvaD_GLEAN_10026125	scaffold189	1697232	1700905	-	1665	-	-	Metallophos
Eri012279	4979.82	5943.8	-0.255039	1.09136e-07	7.47633e-07	ERIdvaD_GLEAN_10002994	scaffold190	67776	69064	+	498	-	-	-
Eri012291	389.693	485.796	-0.31905	0.00122659	0.00419027	ERIdvaD_GLEAN_10001818	scaffold1903	87598	92321	-	1215	-	-	TBC
Eri012292	38.1289	90.3281	-1.24723	1.22772e-06	7.29637e-06	ERIdvaD_GLEAN_10001819	scaffold1903	96118	97795	+	645	-	-	Cu_bind_like
Eri012295	86.8105	172.901	-0.993342	3.66129e-08	2.66096e-07	CUFF143.50.1	scaffold1905	6104	8120	+	222	-	-	-
Eri012297	234.885	310.459	-0.402069	0.00148452	0.00497368	ERIdvaD_GLEAN_10000754	scaffold1905	12595	18118	-	1062	-	-	-
Eri012313	1315.38	1872.85	-0.510166	3.74416e-15	5.22195e-14	ERIdvaD_GLEAN_10015806	scaffold191	34308	37524	-	2517	-	-	Pkinase
Eri012315	1281.39	1606.14	-0.3257	1.17515e-05	6.01268e-05	CUFF143.90.1	scaffold191	157909	160894	+	1317	-	-	-
Eri012316	1466.24	2216.49	-0.596648	2.0306e-16	3.09783e-15	ERIdvaD_GLEAN_10015809	scaffold191	193970	197862	-	3054	-	-	Pkinase_Tyr
Eri012318	855.893	1236.67	-0.531507	5.32006e-10	4.74582e-09	ERIdvaD_GLEAN_10015811	scaffold191	247202	249581	+	1068	-	-	-
Eri012321	450.454	564.391	-0.324051	0.000948464	0.00333063	ERIdvaD_GLEAN_10015814	scaffold191	293075	298229	+	2100	-	-	MFS_1
Eri012325	657.964	754.321	-0.197357	0.0172593	0.0436618	ERIdvaD_GLEAN_10015818	scaffold191	321268	323120	-	354	-	-	-
Eri012346	999.073	1152.54	-0.205808	0.00320073	0.00990339	ERIdvaD_GLEAN_10015836	scaffold191	829995	834871	-	2208	-	-	-
Eri012351	1165.08	1586.36	-0.444639	7.88131e-12	8.36755e-11	ERIdvaD_GLEAN_10001067	scaffold1914	29740	44777	-	3327	-	-	RRM_1
Eri012358	53.4252	170.228	-1.67339	4.71987e-15	6.52996e-14	ERIdvaD_GLEAN_10003419	scaffold1915	220724	221677	-	954	-	-	-
Eri012364	150.003	204.345	-0.447777	0.0037183	0.0113253	ERIdvaD_GLEAN_10007206	scaffold192	40071	45431	-	3318	-	-	ABC_membrane
Eri012373	4056.16	5797.24	-0.515327	1.42683e-20	2.77823e-19	ERIdvaD_GLEAN_10007214	scaffold192	251808	255336	+	495	-	-	UQ_con
Eri012379	2926.85	9189.73	-1.65067	7.71988e-44	3.9973e-42	ERIdvaD_GLEAN_10007219	scaffold192	371403	371567	-	165	-	-	-
Eri012380	1.82303	9.9228	-2.44136	0.0102909	0.0279059	ERIdvaD_GLEAN_10007220	scaffold192	390808	391035	-	228	-	-	-
Eri012384	1.54958	11.0909	-2.82591	0.00311356	0.00965844	CUFF144.49.1	scaffold1924	10577	11238	+	192	-	-	-
Eri012400	4.89051	26.7235	-2.43693	1.74045e-05	8.64558e-05	CUFF144.75.1	scaffold193	104912	105747	+	306	-	-	Auxin_inducible
Eri012406	48.9339	80.4585	-0.706155	0.0194773	0.0484416	ERIdvaD_GLEAN_10003290	scaffold193	174645	177868	+	747	-	-	Pyrophosphatase
Eri012417	1103.07	1356.78	-0.299158	1.20777e-05	6.16787e-05	ERIdvaD_GLEAN_10005993	scaffold1939	140983	148135	-	2622	-	-	RhoGAP
Eri012420	181.904	257.792	-0.499102	0.000733152	0.0026477	ERIdvaD_GLEAN_10005996	scaffold1939	203273	207448	-	1434	-	-	-
Eri012436	358.706	468.028	-0.382136	0.00151933	0.005081	ERIdvaD_GLEAN_10006184	scaffold194	70119	78073	-	1497	-	-	-
Eri012437	325.488	403.187	-0.309987	0.00436451	0.0130793	ERIdvaD_GLEAN_10006185	scaffold194	93493	98542	+	2175	-	-	-
Eri012454	667.359	902.924	-0.435722	2.03948e-08	1.5313e-07	ERIdvaD_GLEAN_10014357	scaffold195	143254	147453	+	1935	-	-	Bromodomain
Eri012463	5.28671	26.5143	-2.3265	4.12941e-05	0.000192796	ERIdvaD_GLEAN_10014366	scaffold195	370492	371439	+	849	-	-	-
Eri012465	27649.8	76104.8	-1.4607	6.65359e-179	3.69126e-176	ERIdvaD_GLEAN_10014368	scaffold195	391471	396467	+	1467	-	-	Catalase
Eri012480	14328.1	18088	-0.336344	1.19394e-10	1.13642e-09	ERIdvaD_GLEAN_10014381	scaffold195	565091	568167	-	1359	-	-	-
Eri012492	301.925	837.262	-1.4699	9.43647e-56	6.9581e-54	ERIdvaD_GLEAN_10014392	scaffold195	691495	697320	-	1566	-	-	Sugar_tr
Eri012493	27.3663	61.8992	-1.18402	0.000106887	0.000460812	ERIdvaD_GLEAN_10014393	scaffold195	703080	706118	-	1194	-	-	-
Eri012509	8.27361	46.2665	-2.47591	1.1609e-08	8.96085e-08	ERIdvaD_GLEAN_10001379	scaffold1950	100017	100413	+	303	-	-	-
Eri012514	21.9179	40.8843	-0.892934	0.0179926	0.045271	ERIdvaD_GLEAN_10001919	scaffold1953	2190	3362	+	741	-	-	-
Eri012518	233.9	342.628	-0.549312	1.48075e-05	7.44445e-05	ERIdvaD_GLEAN_10001923	scaffold1953	32274	34605	+	573	-	-	-
Eri012519	437.509	611.932	-0.486779	5.30041e-07	3.3093e-06	ERIdvaD_GLEAN_10001924	scaffold1953	36028	39116	-	1149	-	-	p450
Eri012532	1015.89	2265.84	-1.15703	1.61314e-68	1.58819e-66	ERIdvaD_GLEAN_10005275	scaffold1954	110056	117722	+	2844	-	-	Bromodomain
Eri012538	277.974	385.421	-0.467235	0.000327947	0.00128254	ERIdvaD_GLEAN_10005279	scaffold1954	251831	263657	-	609	-	-	-
Eri012540	132.306	241.239	-0.866726	1.81519e-08	1.37233e-07	ERIdvaD_GLEAN_10005281	scaffold1954	305137	306709	-	624	-	-	-
Eri012542	105.601	144.748	-0.453086	0.0149013	0.0384571	ERIdvaD_GLEAN_10019991	scaffold196	26949	31615	+	1008	-	-	-
Eri012550	77.3517	109.359	-0.498329	0.0140829	0.0366037	ERIdvaD_GLEAN_10019999	scaffold196	385316	386440	+	708	-	-	-
Eri012554	66.5715	117.496	-0.816216	9.64808e-05	0.000419207	ERIdvaD_GLEAN_10020003	scaffold196	598231	602913	+	681	-	-	-
Eri012558	540.939	751.219	-0.472101	7.15462e-08	5.03547e-07	ERIdvaD_GLEAN_10020006	scaffold196	685597	692427	+	1452	-	-	PPR
Eri012559	823.552	1435.64	-0.801886	3.47928e-30	1.09652e-28	ERIdvaD_GLEAN_10020007	scaffold196	757613	758413	+	801	-	-	-
Eri012561	225.115	384.292	-0.774071	1.50314e-08	1.14608e-07	CUFF146.101.1	scaffold196	826992	830486	-	1077	-	-	ADH_N
Eri012605	946.815	1073.63	-0.180394	0.0164735	0.0419912	ERIdvaD_GLEAN_10012886	scaffold197	257596	259183	-	1470	-	-	UDPGT
Eri012609	562.259	761.933	-0.439003	1.14039e-06	6.81212e-06	ERIdvaD_GLEAN_10012888	scaffold197	314070	321849	+	2469	-	-	-
Eri012610	105.665	199.677	-0.917535	7.65388e-08	5.36416e-07	ERIdvaD_GLEAN_10012890	scaffold197	322940	324268	+	1329	-	-	UDPGT
Eri012616	383.085	464.176	-0.280076	0.00955755	0.0261607	ERIdvaD_GLEAN_10012895	scaffold197	434429	442850	-	2229	-	-	CTP_transf_2
Eri012622	742.994	1391.88	-0.906992	1.20161e-35	4.59993e-34	ERIdvaD_GLEAN_10012902	scaffold197	537816	542695	+	4137	-	-	-
Eri012623	133.679	187.665	-0.485687	0.00261177	0.00827296	ERIdvaD_GLEAN_10012903	scaffold197	549683	552433	-	1332	-	-	GRAS
Eri012628	1243.53	1407.46	-0.17932	0.00693685	0.0196906	CUFF147.98.1	scaffold197	622136	627568	+	2415	-	-	-
Eri012639	437.291	578.077	-0.403863	1.42639e-05	7.19908e-05	ERIdvaD_GLEAN_10005140	scaffold1976	6727	17806	+	1344	-	-	Pkinase_Tyr
Eri012644	4969.09	6639.73	-0.418174	1.66268e-19	3.05212e-18	ERIdvaD_GLEAN_10005143	scaffold1976	180579	181725	+	699	-	-	-
Eri012653	0.297997	6.03919	-4.18122	0.00610978	0.0176467	CUFF148.54.2	scaffold1976	238225	240421	+	1107	-	-	-
Eri012655	677.055	812.36	-0.264206	0.00127329	0.00432908	ERIdvaD_GLEAN_10005151	scaffold1976	267055	275582	+	3801	-	-	FYVE
Eri012670	1140.97	1526.27	-0.420628	1.33291e-10	1.2608e-09	ERIdvaD_GLEAN_10015318	scaffold198	178733	192851	-	2946	-	-	-
Eri012683	168.022	294.824	-0.808426	3.17252e-09	2.59983e-08	ERIdvaD_GLEAN_10015328	scaffold198	495617	498100	+	1131	-	-	2OG-FeII_Oxy
Eri012704	61.9721	92.3532	-0.573119	0.0128946	0.0339164	CUFF149.2.1	scaffold1983	26793	31255	+	222	-	-	-
Eri012710	640.841	782.566	-0.28684	0.00103254	0.00359621	ERIdvaD_GLEAN_10003011	scaffold1986	21653	46597	-	1839	-	-	-
Eri012711	303.577	427.944	-0.495627	4.27329e-06	2.34504e-05	ERIdvaD_GLEAN_10003012	scaffold1986	56117	56944	+	582	-	-	-
Eri012713	533.207	893.869	-0.746758	1.57644e-19	2.89991e-18	ERIdvaD_GLEAN_10003014	scaffold1986	64048	64572	+	525	-	-	-
Eri012715	221.251	398.949	-0.849772	2.99158e-11	3.01062e-10	CUFF149.28.1	scaffold1986	87670	91379	-	1314	-	-	Kelch_1
Eri012722	561.463	997.471	-0.829844	1.50431e-19	2.77305e-18	ERIdvaD_GLEAN_10003022	scaffold1986	131175	132620	+	1446	-	-	-
Eri012727	249.798	344.834	-0.469304	0.000298207	0.00117664	ERIdvaD_GLEAN_10017959	scaffold199	105220	109259	+	1833	-	-	HLH
Eri012734	34.7847	57.7643	-0.725647	0.0201239	0.0497947	ERIdvaD_GLEAN_10017965	scaffold199	195289	200085	+	1149	-	-	-
Eri012750	248.41	324.812	-0.38678	0.00111363	0.00384041	ERIdvaD_GLEAN_10017981	scaffold199	443500	444615	+	774	-	-	zf-CCCH
Eri012751	236.189	402.6	-0.765914	1.06334e-08	8.2552e-08	ERIdvaD_GLEAN_10017982	scaffold199	445110	447746	-	2058	-	-	Lipase_3
Eri012754	640.89	737.85	-0.203896	0.0139148	0.0362207	CUFF149.91.1	scaffold199	547791	550667	+	555	-	-	-
Eri012755	905.483	1037.67	-0.197931	0.00731443	0.0206239	ERIdvaD_GLEAN_10017984	scaffold199	559038	569894	+	1515	-	-	Histone
Eri012757	600.297	918.058	-0.614343	1.61748e-14	2.1422e-13	ERIdvaD_GLEAN_10017986	scaffold199	696191	698711	+	1071	-	-	WRKY
Eri012760	715.73	1374.48	-0.941703	3.9195e-37	1.59477e-35	ERIdvaD_GLEAN_10017988	scaffold199	736881	738254	-	1374	-	-	UDPGT
Eri012763	386.868	459.891	-0.251521	0.0153141	0.0393908	ERIdvaD_GLEAN_10017991	scaffold199	800825	805632	-	2763	-	-	-
Eri012778	1711.32	2022.34	-0.241146	9.56277e-05	0.000415862	ERIdvaD_GLEAN_10002138	scaffold1992	46434	50877	+	1716	-	-	Pkinase
Eri012779	251.943	321.285	-0.351426	0.00329827	0.0101701	ERIdvaD_GLEAN_10002139	scaffold1992	52283	54508	-	915	-	-	-
Eri012790	434.792	528.594	-0.279947	0.0037497	0.0114101	ERIdvaD_GLEAN_10018900	scaffold2	30813	36401	+	1209	-	-	Pkinase
Eri012793	1960.58	3104.83	-0.663811	1.0222e-28	3.00986e-27	ERIdvaD_GLEAN_10018903	scaffold2	68550	74714	+	2244	-	-	OPT
Eri012804	163.302	220.62	-0.434184	0.00717633	0.0202765	ERIdvaD_GLEAN_10018911	scaffold2	383607	394376	+	3720	-	-	-
Eri012806	1452.67	1683.38	-0.212529	0.000643498	0.00235853	ERIdvaD_GLEAN_10018913	scaffold2	436430	443541	-	2760	-	-	-
Eri012810	236.395	340.035	-0.524224	2.42881e-05	0.000118243	ERIdvaD_GLEAN_10018917	scaffold2	490224	519306	+	7989	-	-	-
Eri012816	1106.37	1583.1	-0.517223	5.60922e-15	7.71841e-14	ERIdvaD_GLEAN_10018922	scaffold2	588813	613835	-	8325	-	-	Beach
Eri012817	143.082	189.68	-0.406599	0.0105767	0.02857	ERIdvaD_GLEAN_10018923	scaffold2	615029	621400	-	1311	-	-	-
Eri012819	324.135	395.239	-0.286381	0.0116663	0.031083	ERIdvaD_GLEAN_10018925	scaffold2	648380	649099	+	720	-	-	TPR_2
Eri012827	177.017	372.172	-1.07113	6.1179e-13	7.14901e-12	ERIdvaD_GLEAN_10018932	scaffold2	826142	827837	+	1335	-	-	-
Eri012828	1092.07	1256.8	-0.20248	0.0021818	0.00703664	ERIdvaD_GLEAN_10018933	scaffold2	838452	844322	+	2079	-	-	NAD_binding_1
Eri012840	1573.98	2738.03	-0.799408	1.62355e-44	8.6238e-43	CUFF150.113.2	scaffold2	1055360	1073722	+	693	-	-	SRF-TF
Eri012841	871.424	1229.35	-0.497141	9.92484e-13	1.1437e-11	-	scaffold2	1083490	1092989	+	759	-	-	SRF-TF
Eri012866	235.443	338.253	-0.521796	2.55504e-05	0.00012384	ERIdvaD_GLEAN_10000981	scaffold2004	51652	55016	-	3270	-	-	NB-ARC
Eri012871	49.6352	92.4161	-0.892524	0.000864667	0.00307124	ERIdvaD_GLEAN_10005671	scaffold2007	96832	98430	-	567	-	-	-
Eri012879	683.25	793.994	-0.216047	0.00837326	0.0232634	ERIdvaD_GLEAN_10001632	scaffold2008	88383	92922	-	1032	-	-	-
Eri012881	1363.26	1711.78	-0.328585	1.28347e-07	8.7053e-07	ERIdvaD_GLEAN_10001634	scaffold2008	105547	111250	+	2700	-	-	-
Eri012890	100.157	143.757	-0.518259	0.00510501	0.015057	ERIdvaD_GLEAN_10002070	scaffold201	117273	118460	-	993	-	-	-
Eri012900	45.653	95.6232	-1.07147	5.33848e-05	0.000243934	ERIdvaD_GLEAN_10001822	scaffold2014	12157	15123	-	1074	-	-	Lipase_GDSL
Eri012907	0.91498	15.6204	-4.0895	0.000142002	0.000596312	ERIdvaD_GLEAN_10001829	scaffold2014	65114	69178	-	1320	-	-	Metallophos
Eri012932	1431.55	2032.14	-0.504915	1.38821e-15	2.00079e-14	ERIdvaD_GLEAN_10002789	scaffold2019	186584	196305	+	4458	-	-	Pkinase
Eri012940	1140.43	3054.69	-1.42147	9.05233e-93	1.4924e-90	ERIdvaD_GLEAN_10000248	scaffold2036	2044	5773	-	2106	-	-	Pkinase
Eri012943	325.463	417.847	-0.356825	0.00428886	0.0128736	ERIdvaD_GLEAN_10007694	scaffold204	78166	82282	-	1020	-	-	DnaJ
Eri012948	761.684	922.271	-0.275795	0.00121334	0.00414784	ERIdvaD_GLEAN_10007698	scaffold204	179433	184311	+	1755	-	-	CRAL_TRIO_N
Eri012956	184.387	277.886	-0.587282	0.000126411	0.000536773	ERIdvaD_GLEAN_10000511	scaffold2042	1986	13352	-	2466	-	-	LRRNT_2
Eri012968	1917.31	2231.93	-0.218499	0.00109051	0.00377184	ERIdvaD_GLEAN_10004604	scaffold2043	174306	188758	+	3285	-	-	-
Eri012978	125.557	266.553	-1.08202	2.45504e-11	2.48785e-10	ERIdvaD_GLEAN_10001328	scaffold2051	76292	78487	+	954	-	-	Mito_carr
Eri013009	233.935	370.042	-0.663468	2.57425e-08	1.91187e-07	ERIdvaD_GLEAN_10031588	scaffold206	225534	229854	-	1620	-	-	-
Eri013010	572.733	841.835	-0.555404	2.92978e-11	2.95012e-10	ERIdvaD_GLEAN_10031589	scaffold206	304486	318146	-	984	-	-	-
Eri013015	22.0129	46.9521	-1.10209	0.00166362	0.00551141	ERIdvaD_GLEAN_10031594	scaffold206	362925	364558	-	996	-	-	-
Eri013031	247.162	496.995	-1.0058	1.56148e-18	2.72604e-17	ERIdvaD_GLEAN_10031606	scaffold206	843693	863987	+	2091	-	-	-
Eri013033	117.423	411.677	-1.8133	3.40225e-38	1.43787e-36	ERIdvaD_GLEAN_10031608	scaffold206	874660	876975	-	1998	-	-	-
Eri013038	890.685	1160.08	-0.380689	5.32681e-08	3.80031e-07	ERIdvaD_GLEAN_10031614	scaffold206	975585	978737	-	711	-	-	PP2C
Eri013042	4490.39	5535.77	-0.302246	1.3249e-09	1.13441e-08	ERIdvaD_GLEAN_10031618	scaffold206	1072634	1078040	-	2040	-	-	-
Eri013051	170.599	251.042	-0.556214	0.000104369	0.000450904	ERIdvaD_GLEAN_10031625	scaffold206	1182476	1183316	-	681	-	-	-
Eri013056	216.637	289.93	-0.421414	0.00102714	0.00357958	ERIdvaD_GLEAN_10031630	scaffold206	1287982	1289861	-	963	-	-	-
Eri013059	428.757	614.629	-0.5172	1.52984e-07	1.02845e-06	ERIdvaD_GLEAN_10031633	scaffold206	1333673	1337158	+	1047	-	-	Methyltransf_11
Eri013069	1044.51	1392.34	-0.412528	2.25196e-05	0.000110081	ERIdvaD_GLEAN_10031642	scaffold206	1574633	1578784	-	1173	-	-	WD40
Eri013072	1749.64	2050.96	-0.228372	0.000104453	0.000451209	CUFF153.140.1	scaffold206	1609528	1617371	+	4128	-	-	-
Eri013074	621.674	812.792	-0.383989	4.07647e-05	0.000190604	ERIdvaD_GLEAN_10031645	scaffold206	1630377	1632477	-	1296	-	-	-
Eri013077	67.8154	376.439	-2.47261	9.24104e-50	5.81952e-48	ERIdvaD_GLEAN_10031647	scaffold206	1761806	1767027	+	2082	-	-	Pkinase
Eri013084	4.02463	21.1973	-2.40508	0.000129954	0.000550414	ERIdvaD_GLEAN_10031651	scaffold206	1896839	1899915	+	1527	-	-	-
Eri013085	128.628	519.207	-2.01112	1.48248e-45	8.12135e-44	ERIdvaD_GLEAN_10031652	scaffold206	1943438	1946214	+	486	-	-	-
Eri013088	385.525	618.595	-0.683138	2.50828e-12	2.80175e-11	ERIdvaD_GLEAN_10031655	scaffold206	2017099	2028846	+	6717	-	-	Carboxyl_trans
Eri013094	3107.11	3570.01	-0.200753	0.000126179	0.000535922	ERIdvaD_GLEAN_10031658	scaffold206	2226699	2231609	+	1980	-	-	Sulfate_transp
Eri013100	164.993	263.673	-0.676752	2.93604e-06	1.64795e-05	ERIdvaD_GLEAN_10031664	scaffold206	2433401	2434834	+	1434	-	-	Kelch_1
Eri013103	199.493	350.358	-0.810503	2.06704e-10	1.91988e-09	CUFF153.207.2	scaffold206	2468466	2472140	-	276	-	-	-
Eri013108	6.45059	28.3954	-2.13141	6.21514e-05	0.000280146	ERIdvaD_GLEAN_10031670	scaffold206	2585077	2587479	+	1614	-	-	-
Eri013109	110.894	321.175	-1.53161	1.79081e-22	3.84227e-21	ERIdvaD_GLEAN_10031671	scaffold206	2601573	2603911	+	1614	-	-	-
Eri013112	1715.91	1923.11	-0.164074	0.00684738	0.0194524	ERIdvaD_GLEAN_10031674	scaffold206	2628586	2638861	+	2757	-	-	-
Eri013118	166.935	223.662	-0.421016	0.0087541	0.0242099	ERIdvaD_GLEAN_10031681	scaffold206	2719268	2724759	-	708	-	-	SHMT
Eri013136	471.683	563.6	-0.253647	0.011693	0.0311448	ERIdvaD_GLEAN_10011882	scaffold208	98212	102388	-	1617	-	-	-
Eri013141	4.33668	25.742	-2.57243	1.35072e-05	6.83694e-05	ERIdvaD_GLEAN_10011886	scaffold208	149807	152968	-	1941	-	-	AP2
Eri013147	2862.82	3269.66	-0.191236	0.000288608	0.00114116	ERIdvaD_GLEAN_10011891	scaffold208	198770	210640	+	3480	-	-	FF
Eri013148	145.385	286.436	-0.976174	1.20156e-10	1.14336e-09	ERIdvaD_GLEAN_10011892	scaffold208	211864	214114	-	1113	-	-	-
Eri013153	312.636	398.957	-0.348772	0.00254355	0.00808106	ERIdvaD_GLEAN_10011897	scaffold208	238944	242503	-	1392	-	-	-
Eri013156	40.1657	64.6794	-0.693819	0.0176178	0.0444497	ERIdvaD_GLEAN_10011900	scaffold208	253484	254104	+	255	-	-	-
Eri013159	247.551	358.609	-0.536965	6.68823e-06	3.56886e-05	CUFF154.53.1	scaffold208	274462	277496	-	1362	-	-	U-box
Eri013165	663.508	783.734	-0.240013	0.00678638	0.0193042	CUFF154.61.1	scaffold208	319263	332256	-	3009	-	-	E1-E2_ATPase
Eri013175	227.551	411.245	-0.854441	1.89145e-12	2.13183e-11	ERIdvaD_GLEAN_10011922	scaffold208	412679	418024	+	4431	-	-	NB-ARC
Eri013178	251.169	371.36	-0.565357	1.68192e-06	9.80561e-06	ERIdvaD_GLEAN_10011925	scaffold208	427376	429444	+	1143	-	-	F-box
Eri013180	73.5197	105.486	-0.51689	0.0138618	0.0361042	ERIdvaD_GLEAN_10011927	scaffold208	437931	441093	+	1059	-	-	Arm
Eri013182	383.995	484.91	-0.339493	0.0126151	0.0332789	ERIdvaD_GLEAN_10011929	scaffold208	464032	469469	+	3051	-	-	E1-E2_ATPase
Eri013194	326.838	408.4	-0.322139	0.00550438	0.0160883	ERIdvaD_GLEAN_10011943	scaffold208	568481	570486	+	828	-	-	-
Eri013195	143.902	537.588	-1.90129	1.93793e-48	1.17185e-46	ERIdvaD_GLEAN_10011944	scaffold208	577395	580524	+	2316	-	-	Peptidase_S8
Eri013199	2176.62	3246.27	-0.576946	5.84671e-28	1.67361e-26	ERIdvaD_GLEAN_10011948	scaffold208	618793	619899	+	1107	-	-	-
Eri013215	394.945	489.568	-0.312261	0.0031609	0.00979057	ERIdvaD_GLEAN_10002200	scaffold2087	76414	84263	+	2139	-	-	-
Eri013220	934.226	1207.66	-0.371893	6.2287e-07	3.85855e-06	ERIdvaD_GLEAN_10002205	scaffold2087	149876	151456	+	1581	-	-	-
Eri013231	30.851	51.9373	-0.747757	0.0158803	0.0406737	ERIdvaD_GLEAN_10009420	scaffold209	333723	336315	-	2022	-	-	-
Eri013242	2169.07	2548.98	-0.232762	2.4126e-05	0.000117507	ERIdvaD_GLEAN_10007490	scaffold21	61595	67986	-	2592	-	-	-
Eri013249	876.53	1016.22	-0.214823	0.00603937	0.0174673	ERIdvaD_GLEAN_10007497	scaffold21	135449	135967	-	519	-	-	zf-A20
Eri013252	658.971	786.48	-0.253187	0.00528754	0.0155324	ERIdvaD_GLEAN_10007500	scaffold21	151291	154720	+	849	-	-	-
Eri013257	61.5341	104.164	-0.760438	0.00298991	0.00931958	CUFF155.94.1	scaffold21	198054	199268	+	582	-	-	-
Eri013258	306.999	535.12	-0.800427	1.38033e-14	1.84067e-13	CUFF155.101.1	scaffold21	213208	220021	+	1614	-	-	NB-ARC
Eri013259	124.999	186.924	-0.581674	0.000442715	0.00168463	CUFF155.103.1	scaffold21	233923	236614	+	1656	-	-	NB-ARC
Eri013265	16.2282	33.2213	-1.04329	0.0176749	0.0445711	CUFF155.115.1	scaffold21	335063	338152	+	2730	-	-	-
Eri013268	3954.08	4400.37	-0.154532	0.00396013	0.0119877	CUFF155.137.2	scaffold21	397503	410720	+	10203	-	-	HECT
Eri013296	661.72	770.454	-0.218515	0.0121336	0.0321664	ERIdvaD_GLEAN_10011131	scaffold210	332817	337252	+	2205	-	-	-
Eri013309	473.556	608.53	-0.364366	0.000351743	0.0013647	ERIdvaD_GLEAN_10011144	scaffold210	499277	501444	+	369	-	-	-
Eri013312	305.642	382.797	-0.324802	0.00645067	0.0184831	ERIdvaD_GLEAN_10011147	scaffold210	545376	557468	-	3162	-	-	Myosin_head
Eri013313	472.108	566.888	-0.265192	0.00475184	0.0141058	ERIdvaD_GLEAN_10011148	scaffold210	564602	567507	+	1278	-	-	Kelch_1
Eri013318	207.126	266.356	-0.362527	0.0056203	0.0163832	CUFF157.3.1	scaffold2101	5960	8668	-	1305	-	-	-
Eri013319	981.944	1321.69	-0.426463	3.7552e-07	2.39429e-06	ERIdvaD_GLEAN_10003932	scaffold2101	31414	44146	+	1902	-	-	Pkinase
Eri013320	438.585	536.692	-0.292309	0.0052952	0.0155523	ERIdvaD_GLEAN_10003933	scaffold2101	45000	47972	+	1575	-	-	-
Eri013338	196.651	270.736	-0.458799	0.000974383	0.00341307	ERIdvaD_GLEAN_10002791	scaffold2107	19107	22690	-	3111	-	-	Pkinase
Eri013340	13.8445	31.8606	-1.19902	0.00463088	0.013783	CUFF157.44.1	scaffold2107	32462	33876	-	426	-	-	-
Eri013341	13.6656	28.7308	-1.08453	0.0151836	0.0390839	ERIdvaD_GLEAN_10002792	scaffold2107	69739	72075	+	1536	-	-	-
Eri013351	275.436	364.964	-0.407092	0.000641258	0.0023518	ERIdvaD_GLEAN_10006258	scaffold211	202910	205983	+	1218	-	-	F-box
Eri013380	15007	29260.4	-0.963215	4.25079e-108	9.22792e-106	ERIdvaD_GLEAN_10027686	scaffold212	413848	415141	-	516	-	-	RRM_1
Eri013390	37.9821	65.8468	-0.797455	0.00639302	0.0183465	ERIdvaD_GLEAN_10027695	scaffold212	585117	588812	-	1140	-	-	Pkinase_Tyr
Eri013398	28.0324	50.5393	-0.852013	0.00834988	0.0232077	ERIdvaD_GLEAN_10027703	scaffold212	815147	815852	+	624	-	-	-
Eri013401	90.7405	222.79	-1.29859	2.79482e-15	3.93402e-14	ERIdvaD_GLEAN_10027705	scaffold212	851503	852294	+	792	-	-	-
Eri013439	5044.77	6883.9	-0.448812	3.56034e-17	5.72389e-16	ERIdvaD_GLEAN_10027732	scaffold212	1696224	1698926	-	1467	-	-	-
Eri013441	1811.06	2682.66	-0.56573	3.70473e-19	6.68477e-18	CUFF157.243.1	scaffold212	1731229	1740778	+	1110	-	-	-
Eri013442	599.016	718.08	-0.262954	0.00201675	0.00655819	ERIdvaD_GLEAN_10027734	scaffold212	1752232	1757287	+	1767	-	-	IBR
Eri013456	1321.51	1935.78	-0.551101	1.71374e-17	2.80547e-16	ERIdvaD_GLEAN_10005870	scaffold213	84005	86881	-	960	-	-	-
Eri013458	663.137	1272.7	-0.942452	2.25199e-27	6.29172e-26	ERIdvaD_GLEAN_10005872	scaffold213	119308	119736	+	429	-	-	-
Eri013463	929.847	1055.69	-0.182864	0.0164811	0.041994	ERIdvaD_GLEAN_10005877	scaffold213	150562	156102	+	654	-	-	Ras
Eri013467	54.4169	157.436	-1.53687	3.72791e-13	4.41826e-12	ERIdvaD_GLEAN_10005881	scaffold213	198734	200598	+	1095	-	-	AP2
Eri013468	404.415	495.106	-0.291306	0.00371619	0.0113199	ERIdvaD_GLEAN_10005882	scaffold213	235810	237330	+	954	-	-	AP2
Eri013469	104.413	258.844	-1.30837	3.69718e-16	5.52931e-15	ERIdvaD_GLEAN_10005883	scaffold213	261798	262436	+	639	-	-	AP2
Eri013475	127.821	235.637	-0.8824	6.65093e-09	5.26516e-08	ERIdvaD_GLEAN_10005889	scaffold213	312360	314639	+	1083	-	-	Pkinase
Eri013503	1032.36	1202.46	-0.220349	0.0025101	0.00799004	CUFF158.110.1	scaffold2145	81284	86913	-	1704	-	-	NAM
Eri013508	2512.59	3494.18	-0.475291	1.48123e-15	2.12785e-14	ERIdvaD_GLEAN_10004082	scaffold2145	167244	168859	-	1047	-	-	Metallophos
Eri013511	0.645093	7.80868	-3.65554	0.00714226	0.0201933	ERIdvaD_GLEAN_10004083	scaffold2145	181722	184032	-	1098	-	-	DUF6
Eri013513	1204.89	1515.9	-0.329826	9.00534e-06	4.68999e-05	ERIdvaD_GLEAN_10004084	scaffold2145	249416	251826	+	1470	-	-	DUF654
Eri013514	157.641	232.761	-0.565934	0.00111211	0.00383593	ERIdvaD_GLEAN_10004085	scaffold2145	252321	253323	-	552	-	-	-
Eri013539	0	45.1204	-8.05145	8.32673e-11	8.04611e-10	CUFF159.29.1	scaffold2152	263683	263944	+	177	-	-	-
Eri013540	0.904486	84.3762	-6.51155	1.68842e-13	2.06192e-12	ERIdvaD_GLEAN_10006457	scaffold2152	267802	268699	+	498	-	-	-
Eri013547	151.275	236.299	-0.643914	1.16938e-05	5.98402e-05	ERIdvaD_GLEAN_10006462	scaffold2152	339252	342884	-	1194	-	-	-
Eri013548	70.0349	114.834	-0.706157	0.0023236	0.00745135	ERIdvaD_GLEAN_10000560	scaffold2153	6	3675	+	3288	-	-	-
Eri013550	226.379	372.083	-0.712146	2.90282e-06	1.63061e-05	ERIdvaD_GLEAN_10000562	scaffold2153	34299	36740	+	1113	-	-	-
Eri013561	593.104	811.78	-0.453029	2.22793e-06	1.27403e-05	ERIdvaD_GLEAN_10017652	scaffold216	463985	472007	+	2526	-	-	NB-ARC
Eri013568	826.886	1120.24	-0.44007	1.32986e-07	9.00772e-07	CUFF159.97.1	scaffold216	710181	713352	-	1371	-	-	Pkinase_Tyr
Eri013573	902.834	1052.76	-0.219933	0.00835164	0.0232093	ERIdvaD_GLEAN_10017661	scaffold216	754840	757840	+	1191	-	-	Abhydrolase_1
Eri013575	747.837	1298	-0.794707	3.17547e-20	6.07809e-19	ERIdvaD_GLEAN_10017662	scaffold216	780379	791437	-	3810	-	-	-
Eri013610	9.30085	38.4103	-2.05834	1.47651e-05	7.42523e-05	ERIdvaD_GLEAN_10021635	scaffold217	103878	105576	-	1218	-	-	p450
Eri013618	337.45	410.985	-0.284897	0.00990975	0.0269831	ERIdvaD_GLEAN_10021641	scaffold217	246648	249022	+	450	-	-	-
Eri013622	195.799	283.185	-0.531041	0.000184103	0.000757544	ERIdvaD_GLEAN_10021645	scaffold217	261794	263782	+	753	-	-	-
Eri013638	3308.19	3663.49	-0.146524	0.00536293	0.0157174	ERIdvaD_GLEAN_10021660	scaffold217	497807	501443	+	1194	-	-	RRM_1
Eri013652	235.263	329.772	-0.486116	9.14009e-05	0.00039897	ERIdvaD_GLEAN_10021676	scaffold217	675678	677638	+	939	-	-	-
Eri013653	453.148	591.436	-0.384766	2.40678e-05	0.000117256	ERIdvaD_GLEAN_10021677	scaffold217	680571	684110	+	1599	-	-	Pkinase
Eri013662	1357.91	1734.52	-0.353778	1.38887e-08	1.0629e-07	ERIdvaD_GLEAN_10021686	scaffold217	802443	805347	+	360	-	-	-
Eri013663	1026.22	1423.48	-0.471619	3.36851e-12	3.7128e-11	ERIdvaD_GLEAN_10021687	scaffold217	810748	816119	-	2892	-	-	Bromodomain
Eri013667	7.48475	23.1192	-1.64144	0.00425721	0.0127878	ERIdvaD_GLEAN_10021690	scaffold217	862175	865067	+	1101	-	-	Lipase_GDSL
Eri013681	809.08	941.187	-0.215811	0.011889	0.0316091	ERIdvaD_GLEAN_10021703	scaffold217	1098164	1108673	-	2604	-	-	-
Eri013688	337.659	627.19	-0.894171	8.31277e-05	0.000365689	ERIdvaD_GLEAN_10021710	scaffold217	1270701	1273972	+	738	-	-	Ala_racemase_N
Eri013693	62.975	98.2228	-0.63896	0.00601615	0.0174065	CUFF160.8.1	scaffold2171	29380	34092	-	834	-	-	-
Eri013694	134.896	179.308	-0.406272	0.018144	0.0455862	CUFF160.13.1	scaffold2171	41090	46292	-	441	-	-	-
Eri013695	923.555	1077.1	-0.219545	0.0146815	0.0379627	ERIdvaD_GLEAN_10001613	scaffold2177	46821	52968	+	1104	-	-	RRM_1
Eri013700	4.00008	18.4799	-2.19449	0.000905839	0.00319959	ERIdvaD_GLEAN_10016342	scaffold218	16847	17859	+	747	-	-	-
Eri013705	650.55	934.335	-0.523298	3.17495e-09	2.60121e-08	ERIdvaD_GLEAN_10016351	scaffold218	90470	92182	+	1113	-	-	-
Eri013712	50.3113	82.1712	-0.706342	0.00426472	0.0128088	ERIdvaD_GLEAN_10016358	scaffold218	138615	140896	+	813	-	-	-
Eri013725	889.469	1100.01	-0.305963	4.55037e-05	0.000210565	ERIdvaD_GLEAN_10016370	scaffold218	213597	215046	-	837	-	-	-
Eri013728	8711.81	21105.2	-1.27657	3.50361e-113	8.33024e-111	ERIdvaD_GLEAN_10016373	scaffold218	244263	245931	-	798	-	-	-
Eri013729	7304.41	13093.2	-0.842034	2.03598e-39	8.93964e-38	ERIdvaD_GLEAN_10016374	scaffold218	247562	248356	+	795	-	-	-
Eri013730	1072.68	1364.87	-0.348372	7.41298e-07	4.54068e-06	ERIdvaD_GLEAN_10016375	scaffold218	250470	256298	-	2784	-	-	-
Eri013734	337.457	437.033	-0.374837	0.000380742	0.00146831	ERIdvaD_GLEAN_10016379	scaffold218	271070	272574	-	1182	-	-	-
Eri013760	1747.37	2663.85	-0.609001	2.20903e-27	6.17662e-26	ERIdvaD_GLEAN_10016405	scaffold218	521885	524507	-	1434	-	-	Bromodomain
Eri013762	16.5963	38.2981	-1.20143	0.00183483	0.00601248	CUFF160.106.3	scaffold218	535359	537360	-	717	-	-	-
Eri013765	5.81262	20.677	-1.81939	0.00175525	0.00577935	ERIdvaD_GLEAN_10016409	scaffold218	571922	572856	-	426	-	-	-
Eri013780	3466.28	10584.6	-1.61052	6.8439e-133	1.99334e-130	ERIdvaD_GLEAN_10016422	scaffold218	724226	732518	-	2499	-	-	Pkinase
Eri013781	478.175	575.706	-0.267008	0.00668846	0.0190613	ERIdvaD_GLEAN_10016423	scaffold218	765903	787712	-	1875	-	-	Pkinase_Tyr
Eri013783	13.6655	32.9396	-1.27181	0.00271459	0.00856295	ERIdvaD_GLEAN_10016425	scaffold218	795065	797520	-	816	-	-	-
Eri013786	571.714	668.137	-0.222115	0.0141381	0.0367282	ERIdvaD_GLEAN_10016429	scaffold218	812386	815137	+	1569	-	-	FYVE
Eri013797	1318.89	1724.51	-0.388172	7.56089e-07	4.62723e-06	ERIdvaD_GLEAN_10016440	scaffold218	909868	914086	-	2565	-	-	-
Eri013823	2407.41	4336.57	-0.84973	6.83506e-38	2.84815e-36	CUFF161.40.1	scaffold219	213310	220777	-	2013	-	-	E1-E2_ATPase
Eri013852	1198.11	1557.34	-0.380189	7.71107e-07	4.71089e-06	ERIdvaD_GLEAN_10014600	scaffold219	598968	601674	+	2544	-	-	-
Eri013853	110.994	161.127	-0.542562	0.0029596	0.00923579	ERIdvaD_GLEAN_10014601	scaffold219	603645	605733	-	735	-	-	-
Eri013855	5.27621	17.5991	-1.74321	0.00403921	0.0121923	ERIdvaD_GLEAN_10014603	scaffold219	618409	619468	+	381	-	-	-
Eri013858	582.37	702.031	-0.269815	0.0046427	0.0138158	ERIdvaD_GLEAN_10014606	scaffold219	660390	664015	-	1263	-	-	-
Eri013884	136.333	201.63	-0.568262	0.00068173	0.00248199	ERIdvaD_GLEAN_10003500	scaffold2197	143992	145988	-	1323	-	-	Alpha_L_fucos
Eri013890	23.8393	47.4353	-0.983634	0.00491115	0.014533	CUFF162.50.2	scaffold2197	217951	219797	+	1161	-	-	TIR
Eri013897	109.886	248.809	-1.17519	3.86993e-13	4.58035e-12	ERIdvaD_GLEAN_10033071	scaffold22	41016	43661	-	1059	-	-	DUF6
Eri013898	109.219	279.232	-1.35039	1.05176e-15	1.52722e-14	ERIdvaD_GLEAN_10033072	scaffold22	54671	60200	-	825	-	-	DUF6
Eri013902	35.5031	86.9093	-1.29831	1.91085e-06	1.10354e-05	ERIdvaD_GLEAN_10033077	scaffold22	146718	147785	+	1068	-	-	-
Eri013904	1568.77	1936.74	-0.30348	5.79938e-07	3.60409e-06	ERIdvaD_GLEAN_10033079	scaffold22	163231	164815	+	1221	-	-	-
Eri013914	9.49015	49.6689	-2.38074	1.0732e-08	8.32435e-08	ERIdvaD_GLEAN_10033089	scaffold22	282201	284974	+	1617	-	-	Aldedh
Eri013915	2.22972	10.4955	-2.26319	0.0118962	0.0316229	ERIdvaD_GLEAN_10033090	scaffold22	288552	291493	+	1617	-	-	Aldedh
Eri013917	1910.17	2835.16	-0.569336	2.81808e-24	6.70944e-23	ERIdvaD_GLEAN_10033092	scaffold22	303847	316226	-	3726	-	-	Pkinase
Eri013924	13128	15997.6	-0.285325	1.03706e-08	8.0583e-08	ERIdvaD_GLEAN_10033100	scaffold22	362047	364228	+	1170	-	-	ADH_N
Eri013926	1860.45	3004.14	-0.691004	4.15077e-36	1.61552e-34	ERIdvaD_GLEAN_10033102	scaffold22	377264	381260	-	975	-	-	-
Eri013936	634.635	1361.15	-1.1007	1.51541e-42	7.54487e-41	ERIdvaD_GLEAN_10033111	scaffold22	484790	486656	-	1014	-	-	Glyco_transf_8
Eri013945	1253.73	1672.88	-0.416922	2.47062e-09	2.05401e-08	CUFF162.120.1	scaffold22	544378	545588	-	303	-	-	-
Eri013947	169.74	217.585	-0.360912	0.0171904	0.0435157	ERIdvaD_GLEAN_10033121	scaffold22	560257	561872	+	1029	-	-	-
Eri013948	298.64	432.854	-0.539075	8.75559e-06	4.56741e-05	ERIdvaD_GLEAN_10033122	scaffold22	565471	569127	+	1272	-	-	-
Eri013949	40.4498	168.59	-2.06298	3.09477e-21	6.22355e-20	ERIdvaD_GLEAN_10033123	scaffold22	573636	575157	+	1143	-	-	-
Eri013960	56.0545	163.262	-1.54568	1.06324e-12	1.22081e-11	CUFF162.141.2	scaffold22	774683	780801	+	1431	-	-	-
Eri013975	109.882	149.271	-0.439061	0.0143894	0.0373007	ERIdvaD_GLEAN_10033146	scaffold22	886093	893854	+	1683	-	-	Lipase_GDSL
Eri013988	546.188	1103.99	-1.01664	1.24737e-35	4.76989e-34	ERIdvaD_GLEAN_10033157	scaffold22	1020947	1024564	+	1902	-	-	-
Eri013989	284.341	370.69	-0.38504	0.000906812	0.00320238	ERIdvaD_GLEAN_10033158	scaffold22	1043536	1044779	-	252	-	-	-
Eri013991	540.19	1159.68	-1.10229	1.62104e-46	9.153e-45	ERIdvaD_GLEAN_10033160	scaffold22	1082666	1085486	-	915	-	-	Aldo_ket_red
Eri013992	1232.69	2167.19	-0.813992	3.97992e-40	1.80418e-38	ERIdvaD_GLEAN_10033161	scaffold22	1090105	1091480	-	501	-	-	2OG-FeII_Oxy
Eri013993	8068.19	14345.4	-0.829929	2.75349e-53	1.91326e-51	ERIdvaD_GLEAN_10033162	scaffold22	1095733	1096518	-	699	-	-	-
Eri013996	1845.81	2081.73	-0.172143	0.0053631	0.0157174	ERIdvaD_GLEAN_10033164	scaffold22	1118718	1130024	-	5643	-	-	-
Eri013998	1535.37	2092.36	-0.447731	3.79395e-12	4.14901e-11	ERIdvaD_GLEAN_10033166	scaffold22	1139067	1141403	+	1053	-	-	-
Eri014000	1241.47	1430.29	-0.20508	0.00211195	0.00683639	ERIdvaD_GLEAN_10033168	scaffold22	1175669	1182774	-	1575	-	-	MatE
Eri014004	556.719	689.175	-0.304103	0.00368668	0.0112398	ERIdvaD_GLEAN_10033172	scaffold22	1206558	1208923	-	1008	-	-	-
Eri014006	10285.5	11532.2	-0.165305	0.00322029	0.00995597	ERIdvaD_GLEAN_10033174	scaffold22	1221049	1226848	-	1446	-	-	Aminotran_1_2
Eri014010	238.183	388.013	-0.701064	7.853e-09	6.17203e-08	ERIdvaD_GLEAN_10033179	scaffold22	1250162	1253537	-	1305	-	-	Pkinase
Eri014012	974.189	1109.99	-0.18996	0.0115348	0.0307703	ERIdvaD_GLEAN_10033181	scaffold22	1267638	1271248	-	2064	-	-	-
Eri014018	16.0987	36.1126	-1.17431	0.00406909	0.0122708	ERIdvaD_GLEAN_10033187	scaffold22	1312713	1316882	+	2496	-	-	-
Eri014021	85.766	201.788	-1.2336	1.01083e-12	1.16368e-11	ERIdvaD_GLEAN_10033190	scaffold22	1350715	1352016	-	1302	-	-	-
Eri014032	6683.04	10380	-0.635494	1.39753e-34	5.11465e-33	ERIdvaD_GLEAN_10033201	scaffold22	1479490	1480857	+	603	-	-	-
Eri014036	41.0318	72.5387	-0.820675	0.0024202	0.00773063	CUFF162.227.1	scaffold22	1501490	1502932	-	948	-	-	adh_short
Eri014055	237.464	306.791	-0.372874	0.00706335	0.020009	ERIdvaD_GLEAN_10033219	scaffold22	1764447	1766071	+	1353	-	-	-
Eri014059	448.04	583.972	-0.384046	4.12064e-05	0.000192464	ERIdvaD_GLEAN_10033224	scaffold22	1802018	1805791	-	1491	-	-	-
Eri014066	1558.03	1867.53	-0.262461	0.000434355	0.00165607	ERIdvaD_GLEAN_10033232	scaffold22	1870490	1873909	+	2004	-	-	-
Eri014085	1690.02	1879.91	-0.152446	0.0183982	0.0461289	ERIdvaD_GLEAN_10033248	scaffold22	2031166	2034428	+	2304	-	-	Pkinase
Eri014088	547.842	701.891	-0.355269	0.000694673	0.00252386	ERIdvaD_GLEAN_10033251	scaffold22	2047098	2050442	-	1332	-	-	-
Eri014099	7.50237	23.132	-1.62998	0.00266823	0.00843424	ERIdvaD_GLEAN_10033261	scaffold22	2179962	2180273	+	312	-	-	-
Eri014101	134.619	203.671	-0.593746	0.000148794	0.000623486	ERIdvaD_GLEAN_10033263	scaffold22	2195592	2200369	-	2316	-	-	U-box
Eri014106	339.645	451.172	-0.411355	0.000135602	0.000572187	ERIdvaD_GLEAN_10033269	scaffold22	2266623	2269205	+	1428	-	-	-
Eri014110	215.266	285.963	-0.407503	0.00296367	0.00924686	CUFF162.332.1	scaffold22	2292233	2296663	-	663	-	-	-
Eri014119	1820.94	2579.95	-0.502275	3.44418e-17	5.5397e-16	ERIdvaD_GLEAN_10033281	scaffold22	2443214	2446484	+	1323	-	-	-
Eri014124	418.186	871.726	-1.05828	8.83285e-22	1.83106e-20	ERIdvaD_GLEAN_10033287	scaffold22	2547393	2549808	+	552	-	-	-
Eri014128	599.163	750.135	-0.324671	0.000244144	0.000981489	ERIdvaD_GLEAN_10033292	scaffold22	2590764	2592035	+	1272	-	-	F-box
Eri014130	1437.28	1785.5	-0.314215	6.72859e-07	4.14983e-06	CUFF162.374.2	scaffold22	2607534	2617168	+	3123	-	-	HATPase_c
Eri014132	1583.69	2125.31	-0.425431	3.45641e-12	3.80368e-11	ERIdvaD_GLEAN_10033295	scaffold22	2621730	2635993	-	3327	-	-	CG-1
Eri014147	12.081	31.48	-1.38311	0.00152757	0.00510472	CUFF162.401.1	scaffold22	2804129	2805672	-	813	-	-	-
Eri014149	1446.99	1741.34	-0.267454	7.85358e-06	4.13389e-05	ERIdvaD_GLEAN_10033308	scaffold22	2836219	2846411	-	5457	-	-	Pro_isomerase
Eri014158	183.504	248.44	-0.438875	0.00167063	0.00553147	ERIdvaD_GLEAN_10033316	scaffold22	2924479	2927653	+	1434	-	-	Pkinase
Eri014166	54.6834	141.046	-1.36904	5.5514e-11	5.45786e-10	ERIdvaD_GLEAN_10033324	scaffold22	3031317	3033206	-	753	-	-	LRRNT_2
Eri014168	1.25158	9.25365	-2.90813	0.00713969	0.0201876	CUFF162.426.1	scaffold22	3037160	3038275	+	642	-	-	-
Eri014169	708.749	946.214	-0.417125	1.126e-07	7.69704e-07	ERIdvaD_GLEAN_10033325	scaffold22	3044181	3052243	-	2520	-	-	CCT
Eri014189	59.1286	99.9599	-0.763632	0.00114023	0.00392167	ERIdvaD_GLEAN_10033343	scaffold22	3389256	3391921	+	1245	-	-	Peptidase_S10
Eri014201	162.761	213.744	-0.394402	0.00931608	0.0255916	ERIdvaD_GLEAN_10033354	scaffold22	3499427	3500152	+	645	-	-	-
Eri014204	508.605	625.533	-0.295813	0.00316295	0.00979605	ERIdvaD_GLEAN_10033357	scaffold22	3563330	3566025	-	810	-	-	-
Eri014213	1340.59	1917.72	-0.517852	1.00521e-14	1.35231e-13	ERIdvaD_GLEAN_10033366	scaffold22	3682619	3686316	+	1212	-	-	-
Eri014222	524.67	666.296	-0.347306	0.000136289	0.000574809	ERIdvaD_GLEAN_10033375	scaffold22	3772192	3775449	+	3258	-	-	U-box
Eri014240	2925.06	5729.21	-0.969331	1.25944e-73	1.42456e-71	ERIdvaD_GLEAN_10005480	scaffold221	286848	291199	+	1893	-	-	-
Eri014244	960.068	1279.23	-0.413767	4.15246e-09	3.36033e-08	ERIdvaD_GLEAN_10005484	scaffold221	316229	319311	-	2103	-	-	-
Eri014248	323.571	1184.2	-1.8717	5.74335e-102	1.10294e-99	ERIdvaD_GLEAN_10021536	scaffold222	24910	28542	+	1176	-	-	PP2C
Eri014264	1.84758	9.7581	-2.39023	0.0129484	0.0340348	ERIdvaD_GLEAN_10021551	scaffold222	221610	225014	-	942	-	-	-
Eri014274	38.5912	71.7829	-0.896765	0.00216066	0.00697682	ERIdvaD_GLEAN_10021561	scaffold222	319810	320271	-	462	-	-	-
Eri014275	441.909	549.064	-0.311743	0.000963043	0.00337843	ERIdvaD_GLEAN_10021562	scaffold222	342977	346050	+	858	-	-	DSPc
Eri014278	1937.64	2401.82	-0.309027	4.32019e-08	3.11587e-07	ERIdvaD_GLEAN_10021565	scaffold222	399800	412134	-	6195	-	-	-
Eri014299	861.457	1068.59	-0.311735	1.44386e-05	7.27676e-05	ERIdvaD_GLEAN_10021585	scaffold222	611481	615709	+	1545	-	-	Peptidase_M24
Eri014315	457.674	763.66	-0.740118	9.66185e-17	1.51092e-15	CUFF163.122.1	scaffold222	730605	733289	+	810	-	-	Tetraspannin
Eri014354	135.047	490.993	-1.86242	6.00432e-51	3.92256e-49	ERIdvaD_GLEAN_10000388	scaffold2228	2671	6585	-	2904	-	-	Pkinase_Tyr
Eri014355	41.0736	68.5361	-0.738792	0.00607464	0.0175612	CUFF164.10.1	scaffold223	17688	26707	+	831	-	-	TIR
Eri014365	9.99504	39.0819	-1.9803	7.53235e-06	3.97979e-05	ERIdvaD_GLEAN_10003515	scaffold223	179493	183339	+	2601	-	-	Pkinase
Eri014377	331.988	462.391	-0.479671	4.51111e-06	2.46356e-05	ERIdvaD_GLEAN_10000956	scaffold2241	42749	48091	-	1443	-	-	Aa_trans
Eri014393	663.1	852.325	-0.360215	2.9305e-05	0.000140576	ERIdvaD_GLEAN_10003106	scaffold2246	132793	138858	-	1848	-	-	p450
Eri014394	44.5656	87.5077	-0.9695	0.000158843	0.000661705	ERIdvaD_GLEAN_10003107	scaffold2246	142015	144581	+	1524	-	-	p450
Eri014396	286.718	421.036	-0.555579	6.34359e-07	3.92416e-06	ERIdvaD_GLEAN_10003109	scaffold2246	168268	173771	+	3054	-	-	Pkinase
Eri014409	379.709	649.619	-0.773437	4.35044e-12	4.72946e-11	ERIdvaD_GLEAN_10000627	scaffold2255	3432	4971	-	795	-	-	-
Eri014414	459.542	848.93	-0.886358	9.84197e-25	2.40887e-23	ERIdvaD_GLEAN_10001809	scaffold2258	69906	72112	+	1602	-	-	-
[truncated: 5,054 more rows]

## Sheet: Table3-2
Table1-2 The annotation of 7079 up-regulated DEGs in May between the pairwise comparison of GA3 treatment and control.
Gene id	GA3 treatment of leaf ( May FPKM)	Control ( May FPKM)	log2FoldChange	p value	p adjusted	Name	Chromosome	Start	End	Strand	Length	Biotype	Description	Family
Eri000023	23.829	4.77842	2.28572	0.000234074	0.000944592	CUFF3.450.1	C18353201	1	299	+	237	-	-	-
Eri000042	8.41042	0	5.41944	0.000184005	0.00075723	CUFF4.60.1	C18483119	4	354	-	153	-	-	-
Eri000057	4.9606	0	4.6592	0.00428595	0.012867	CUFF4.315.1	C18587517	1	413	+	300	-	-	-
Eri000063	103.607	31.0591	1.72615	4.17701e-11	4.14511e-10	CUFF4.392.1	C18620143	4	442	-	336	-	-	-
Eri000092	358.196	242.449	0.56648	6.16254e-06	3.30551e-05	CUFF5.156.1	C18724045	1	548	-	318	-	-	-
Eri000095	13.3324	2.73322	2.25212	0.00446676	0.0133571	CUFF5.180.1	C18733507	143	560	-	258	-	-	-
Eri000099	46.1296	10.1046	2.17598	4.37084e-07	2.76348e-06	CUFF5.203.1	C18745837	24	575	+	228	-	-	-
Eri000100	1023.2	304.043	1.7501	0.012655	0.0333688	CUFF5.204.1	C18745921	1	576	+	336	-	-	-
Eri000103	26.6232	9.58429	1.50237	0.00403253	0.0121732	CUFF5.215.1	C18750617	13	581	-	156	-	-	-
Eri000106	368.27	228.653	0.686165	7.09888e-09	5.59948e-08	CUFF6.11.1	C18760227	49	597	+	336	-	-	-
Eri000108	198.393	144.426	0.459052	0.00354426	0.0108539	CUFF6.23.1	C18765527	8	605	+	375	-	-	-
Eri000115	57.0435	7.06699	3.00932	5.91124e-10	5.24908e-09	CUFF6.64.1	C18780925	5	628	-	312	-	-	-
Eri000117	16.7193	2.15071	2.97092	0.000241769	0.000973287	CUFF6.76.1	C18786159	1	636	-	273	-	-	-
Eri000120	36.9268	11.2086	1.71033	0.000108275	0.000465878	CUFF6.91.1	C18791469	1	645	-	438	-	-	-
Eri000145	4.57153	0	4.54588	0.00633844	0.0182168	CUFF6.216.1	C18837455	4	717	-	276	-	-	-
Eri000174	964.686	567.899	0.762596	3.2227e-20	6.16511e-19	ERIdvaD_GLEAN_10000048	C18872999	1	811	+	612	-	-	-
Eri000224	106.962	64.2877	0.726451	0.00131155	0.00444833	CUFF9.37.1	C18953493	2	755	-	414	-	-	-
Eri000225	30.585	9.09447	1.73698	0.0018182	0.00596692	ERIdvaD_GLEAN_10000081	C18954675	305	928	-	624	-	-	-
Eri000259	25.4661	0.666073	5.17387	4.31255e-06	2.36399e-05	ERIdvaD_GLEAN_10000111	C19003165	762	1040	+	279	-	-	-
Eri000295	375.547	305.257	0.299993	0.0155039	0.0398029	ERIdvaD_GLEAN_10000156	C19051227	254	1727	+	789	-	-	DnaJ
Eri000300	112.105	60.9159	0.879509	7.44477e-05	0.000330751	CUFF11.73.2	C19054221	20	1978	+	840	-	-	-
Eri000306	58.9534	30.5918	0.934859	0.0022977	0.0073771	ERIdvaD_GLEAN_10000170	C19066553	1	1609	+	1290	-	-	-
Eri000321	1221.4	999.427	0.289209	3.43307e-05	0.000162543	CUFF12.13.2	C19097885	2128	9394	-	2352	-	-	UCH
Eri000328	69.401	33.48	1.05467	0.000417217	0.00159663	ERIdvaD_GLEAN_10010009	scaffold1	345193	346789	+	1464	-	-	-
Eri000329	780.473	575.073	0.44377	1.70966e-06	9.95409e-06	ERIdvaD_GLEAN_10010010	scaffold1	353397	353783	-	288	-	-	-
Eri000336	230.341	124.915	0.874981	9.02264e-08	6.27313e-07	ERIdvaD_GLEAN_10031688	scaffold10	9155	14037	+	3060	-	-	Piwi
Eri000337	212.338	163.166	0.377527	0.0200994	0.0497412	CUFF12.47.1	scaffold10	17692	19729	-	459	-	-	-
Eri000343	11.1696	1.00277	3.41136	0.0018444	0.00604272	ERIdvaD_GLEAN_10031694	scaffold10	67320	69751	-	993	-	-	-
Eri000346	389.282	324.462	0.261644	0.0199164	0.0493548	ERIdvaD_GLEAN_10031697	scaffold10	76080	77359	-	537	-	-	-
Eri000358	224.132	134.99	0.730363	1.10867e-06	6.6283e-06	ERIdvaD_GLEAN_10031710	scaffold10	172901	182613	-	912	-	-	UDPGT
Eri000359	7847.83	5632.74	0.477974	5.14276e-23	1.14633e-21	CUFF12.70.1	scaffold10	185147	186647	+	714	-	-	-
Eri000367	1570.85	1273.88	0.303199	3.17711e-06	1.77413e-05	ERIdvaD_GLEAN_10031715	scaffold10	213255	218230	+	2859	-	-	-
Eri000370	467.894	371.23	0.334426	0.000898154	0.00317759	ERIdvaD_GLEAN_10031718	scaffold10	246366	249164	-	1542	-	-	Myb_DNA-binding
Eri000371	657.408	409.859	0.681035	1.54584e-11	1.59706e-10	ERIdvaD_GLEAN_10031719	scaffold10	251413	254363	-	1443	-	-	-
Eri000373	250.797	135.867	0.882664	7.11225e-09	5.60876e-08	ERIdvaD_GLEAN_10031721	scaffold10	266545	269207	+	1128	-	-	-
Eri000382	426.718	313.427	0.440892	0.00026869	0.00107032	ERIdvaD_GLEAN_10031728	scaffold10	321401	324057	+	1089	-	-	-
Eri000392	626.239	361.926	0.788846	6.53422e-16	9.62399e-15	ERIdvaD_GLEAN_10031738	scaffold10	393051	396335	+	1695	-	-	-
Eri000394	115.383	20.8874	2.46397	6.37614e-15	8.72905e-14	ERIdvaD_GLEAN_10031741	scaffold10	408580	411042	-	1368	-	-	RRM_1
Eri000395	1008.87	707.798	0.512114	1.04878e-10	1.0051e-09	ERIdvaD_GLEAN_10031742	scaffold10	413749	420848	+	3402	-	-	AAA
Eri000396	495.723	338.262	0.549578	7.1606e-08	5.03866e-07	ERIdvaD_GLEAN_10031743	scaffold10	421829	425826	+	2055	-	-	HA2
Eri000403	290.153	188.328	0.623398	2.07813e-06	1.19324e-05	ERIdvaD_GLEAN_10031750	scaffold10	491476	506238	-	5328	-	-	RRM_1
Eri000409	1125.78	670.75	0.745672	3.11915e-21	6.26537e-20	ERIdvaD_GLEAN_10031756	scaffold10	589575	595884	+	2814	-	-	-
Eri000427	1022.61	682.445	0.583539	2.20866e-14	2.89988e-13	ERIdvaD_GLEAN_10031771	scaffold10	783995	785794	-	741	-	-	-
Eri000434	472.011	359.384	0.389887	0.000635102	0.00233117	ERIdvaD_GLEAN_10031781	scaffold10	863551	864969	-	1419	-	-	UDPGT
Eri000439	14555.1	9067.94	0.682437	1.61985e-34	5.91593e-33	ERIdvaD_GLEAN_10031786	scaffold10	898451	910890	+	5751	-	-	HATPase_c
Eri000440	190.504	115.358	0.720236	1.8107e-05	8.9716e-05	ERIdvaD_GLEAN_10031787	scaffold10	911948	914156	-	1191	-	-	Aa_trans
Eri000441	554.614	419.03	0.404697	0.000105849	0.000456666	ERIdvaD_GLEAN_10031789	scaffold10	920194	925711	-	2115	-	-	HLH
Eri000447	2023.31	1410.11	0.521904	3.00222e-15	4.21577e-14	ERIdvaD_GLEAN_10031794	scaffold10	1011019	1020120	-	5262	-	-	TPP_enzyme_N
Eri000465	40.7514	17.8376	1.1836	0.0016693	0.00552812	CUFF12.195.1	scaffold10	1161894	1163500	+	813	-	-	-
Eri000466	84.1951	47.4444	0.832163	0.000729962	0.00263863	ERIdvaD_GLEAN_10031809	scaffold10	1164406	1164794	-	300	-	-	-
Eri000468	272.13	161.843	0.751704	9.50299e-08	6.57832e-07	ERIdvaD_GLEAN_10031811	scaffold10	1183416	1186922	+	1362	-	-	Abhydrolase_3
Eri000471	892.449	594.974	0.584857	3.80956e-12	4.16478e-11	ERIdvaD_GLEAN_10031814	scaffold10	1234820	1241311	-	3096	-	-	-
Eri000476	92.0058	37.4026	1.28974	7.40184e-07	4.53544e-06	ERIdvaD_GLEAN_10031819	scaffold10	1286198	1287994	-	1407	-	-	-
Eri000480	571.02	464.037	0.300714	0.00109763	0.0037916	ERIdvaD_GLEAN_10031823	scaffold10	1305610	1309193	+	1779	-	-	-
Eri000481	3694.94	2908.66	0.344779	1.71423e-09	1.4493e-08	ERIdvaD_GLEAN_10031824	scaffold10	1312366	1316738	+	2991	-	-	-
Eri000491	446.872	343.398	0.378776	0.000312983	0.00122787	ERIdvaD_GLEAN_10031832	scaffold10	1442242	1448352	-	2796	-	-	-
Eri000495	946.088	550.187	0.779601	4.55008e-21	9.0667e-20	ERIdvaD_GLEAN_10031836	scaffold10	1489533	1490744	+	1212	-	-	B3
Eri000499	188.496	107.904	0.798789	7.48949e-06	3.95834e-05	ERIdvaD_GLEAN_10031840	scaffold10	1516752	1519520	+	1134	-	-	Myb_DNA-binding
Eri000505	158.437	98.9005	0.683956	0.000174299	0.000720767	ERIdvaD_GLEAN_10031847	scaffold10	1583495	1587531	+	1515	-	-	-
Eri000513	915.189	550.735	0.730758	6.09959e-17	9.66396e-16	ERIdvaD_GLEAN_10031854	scaffold10	1645462	1649406	+	1194	-	-	-
Eri000515	311.865	165.964	0.918433	2.88456e-10	2.63715e-09	ERIdvaD_GLEAN_10031856	scaffold10	1655094	1656785	-	1080	-	-	-
Eri000523	110.804	79.1768	0.483421	0.0161017	0.0411472	CUFF12.271.1	scaffold10	1723376	1724207	-	543	-	-	-
Eri000525	239.029	153.652	0.638952	9.97594e-06	5.15783e-05	ERIdvaD_GLEAN_10031864	scaffold10	1748928	1752991	+	1008	-	-	AP2
Eri000541	188.629	132.419	0.506534	0.0014873	0.00498155	ERIdvaD_GLEAN_10031880	scaffold10	1862572	1867600	-	1755	-	-	-
Eri000550	501.59	353.076	0.504105	1.5637e-06	9.16071e-06	ERIdvaD_GLEAN_10031889	scaffold10	1931747	1952108	-	5424	-	-	-
Eri000557	440.166	332.092	0.406347	9.50744e-05	0.000413611	ERIdvaD_GLEAN_10031896	scaffold10	2028486	2034920	+	2505	-	-	-
Eri000571	574.098	247.477	1.21801	3.74873e-28	1.08015e-26	ERIdvaD_GLEAN_10031904	scaffold10	2159677	2159910	+	234	-	-	-
Eri000573	27.0088	12.531	1.11819	0.0183894	0.0461143	ERIdvaD_GLEAN_10031905	scaffold10	2167758	2170583	+	2151	-	-	Pkinase
Eri000574	1216.04	323.344	1.91307	1.91938e-99	3.51226e-97	CUFF12.336.1	scaffold10	2174438	2178639	-	1932	-	-	-
Eri000575	740.811	367.117	1.0099	1.81522e-23	4.14664e-22	ERIdvaD_GLEAN_10031906	scaffold10	2179271	2183394	+	2454	-	-	-
Eri000577	66.4945	35.3904	0.907695	0.00142992	0.00480826	ERIdvaD_GLEAN_10031908	scaffold10	2213846	2215690	+	984	-	-	-
Eri000596	88.4581	49.6536	0.824755	0.000702586	0.00254919	ERIdvaD_GLEAN_10031927	scaffold10	2348243	2355093	+	1275	-	-	PSS
Eri000600	994.017	809.533	0.29564	0.000100368	0.000434909	ERIdvaD_GLEAN_10031930	scaffold10	2369258	2370443	+	798	-	-	-
Eri000601	204.366	160.081	0.353324	0.0200911	0.0497296	ERIdvaD_GLEAN_10031931	scaffold10	2370645	2372606	-	1050	-	-	-
Eri000608	528.523	415.275	0.350427	0.00049464	0.00186034	ERIdvaD_GLEAN_10031937	scaffold10	2420665	2421833	+	909	-	-	NAD_binding_1
Eri000616	41.0779	13.9022	1.5506	0.000438883	0.00167187	ERIdvaD_GLEAN_10031943	scaffold10	2464650	2466758	+	888	-	-	-
Eri000619	172.023	113.869	0.586416	0.00259659	0.00823087	ERIdvaD_GLEAN_10031946	scaffold10	2487147	2487926	-	780	-	-	Rib_5-P_isom_A
Eri000620	167.051	98.529	0.768803	5.54014e-05	0.000252324	ERIdvaD_GLEAN_10031947	scaffold10	2493886	2496367	-	780	-	-	Rib_5-P_isom_A
Eri000623	124.526	64.4732	0.944854	1.02103e-05	5.26652e-05	ERIdvaD_GLEAN_10031951	scaffold10	2537478	2540297	+	1038	-	-	-
Eri000624	307.156	241.107	0.344598	0.00767983	0.0215372	CUFF12.389.1	scaffold10	2541508	2545863	+	1191	-	-	-
Eri000629	687.888	567.553	0.275029	0.00265658	0.00840122	ERIdvaD_GLEAN_10031957	scaffold10	2581678	2588252	+	2928	-	-	-
Eri000634	515.204	417.993	0.300918	0.00523405	0.0153934	ERIdvaD_GLEAN_10031961	scaffold10	2640582	2649032	-	5259	-	-	PIP5K
Eri000635	681.513	550.462	0.31038	0.00091655	0.00323383	ERIdvaD_GLEAN_10031962	scaffold10	2657984	2662351	-	990	-	-	-
Eri000639	291.725	209.346	0.481133	0.000419843	0.00160546	ERIdvaD_GLEAN_10031965	scaffold10	2683157	2684266	-	1110	-	-	-
Eri000640	479.6	403.174	0.24812	0.0191759	0.0478214	ERIdvaD_GLEAN_10031966	scaffold10	2697323	2697763	+	441	-	-	-
Eri000646	894.443	569.741	0.65394	1.54016e-14	2.04444e-13	ERIdvaD_GLEAN_10031972	scaffold10	2745708	2751999	-	2802	-	-	Helicase_C
Eri000647	67.1891	17.2081	1.95795	2.59704e-08	1.92716e-07	ERIdvaD_GLEAN_10031973	scaffold10	2754609	2755691	-	1083	-	-	Peptidase_S10
Eri000653	517.718	195.118	1.39862	9.42002e-24	2.18039e-22	ERIdvaD_GLEAN_10031979	scaffold10	2796099	2796899	+	294	-	-	-
Eri000666	602.849	370.798	0.701087	4.3275e-13	5.10292e-12	CUFF13.11.1	scaffold100	350748	354385	+	486	-	-	-
Eri000675	777.972	629.174	0.305807	0.000245359	0.000985921	ERIdvaD_GLEAN_10030141	scaffold100	705055	708821	-	864	-	-	Biotin_lipoyl
Eri000679	222.166	149.992	0.568893	0.000124537	0.000529716	ERIdvaD_GLEAN_10030145	scaffold100	870731	874997	-	1743	-	-	WD40
Eri000687	2501.07	1895.21	0.39991	3.10157e-12	3.43374e-11	ERIdvaD_GLEAN_10030150	scaffold100	1092437	1096163	+	1332	-	-	DnaJ_C
Eri000699	751.459	379.107	0.987936	4.07406e-27	1.12208e-25	ERIdvaD_GLEAN_10030160	scaffold100	1682385	1690919	+	1299	-	-	Aminotran_1_2
Eri000708	1322.67	1010.72	0.388534	4.75607e-09	3.81172e-08	ERIdvaD_GLEAN_10030168	scaffold100	1906930	1916996	-	2763	-	-	-
Eri000709	406.855	326.355	0.316589	0.00395943	0.0119867	ERIdvaD_GLEAN_10030169	scaffold100	1927399	1932151	+	1827	-	-	-
Eri000715	864.441	715.766	0.270986	0.000662885	0.0024212	ERIdvaD_GLEAN_10030175	scaffold100	2112387	2115589	-	1263	-	-	-
Eri000723	1539.28	1274.07	0.271239	0.000156239	0.000651868	ERIdvaD_GLEAN_10030182	scaffold100	2379943	2383714	-	2568	-	-	HSP70
Eri000738	403.681	284.514	0.503845	2.27076e-05	0.000110954	ERIdvaD_GLEAN_10003954	scaffold1002	97643	100972	+	894	-	-	adh_short
Eri000749	689.116	552.215	0.322092	0.00025831	0.00103357	ERIdvaD_GLEAN_10003964	scaffold1002	188516	194424	+	2355	-	-	-
Eri000761	386.305	314.881	0.294801	0.0129456	0.03403	ERIdvaD_GLEAN_10020824	scaffold1005	27664	30301	-	1026	-	-	-
Eri000763	969.063	780.895	0.312061	3.73236e-05	0.000175713	ERIdvaD_GLEAN_10020826	scaffold1005	46567	53337	+	2745	-	-	3_5_exonuc
Eri000764	15.0366	0	6.25648	4.16262e-06	2.29006e-05	CUFF14.66.1	scaffold1005	59545	62229	+	882	-	-	-
Eri000768	1338.7	1014.27	0.401887	3.24267e-09	2.65234e-08	ERIdvaD_GLEAN_10020828	scaffold1005	79156	86442	-	2817	-	-	SET
Eri000769	40.9233	11.4203	1.87271	1.68483e-05	8.38561e-05	ERIdvaD_GLEAN_10020829	scaffold1005	88334	91758	+	1203	-	-	-
Eri000770	278.956	182.09	0.617356	1.66321e-05	8.28546e-05	ERIdvaD_GLEAN_10020830	scaffold1005	94830	97211	+	807	-	-	-
Eri000777	350.001	286.58	0.28377	0.0197357	0.0489694	CUFF14.81.2	scaffold1005	144065	147749	+	2145	-	-	hATC
Eri000779	271.208	92.1196	1.55803	4.22792e-21	8.43917e-20	ERIdvaD_GLEAN_10020835	scaffold1005	159057	159431	-	291	-	-	-
Eri000781	869.98	571.158	0.604976	2.41318e-12	2.70157e-11	ERIdvaD_GLEAN_10020837	scaffold1005	168178	176245	-	1245	-	-	-
Eri000795	1010.53	864.815	0.223443	0.00261769	0.00828723	ERIdvaD_GLEAN_10020850	scaffold1005	409764	413726	+	2565	-	-	zf-RanBP
Eri000796	93.6506	22.3738	2.0465	2.09504e-09	1.75428e-08	ERIdvaD_GLEAN_10020851	scaffold1005	414755	419269	+	1779	-	-	Abhydrolase_1
Eri000803	987.365	770.594	0.357139	9.71691e-06	5.03209e-05	ERIdvaD_GLEAN_10020858	scaffold1005	459994	463999	+	1227	-	-	PALP
Eri000806	3195.28	1732.23	0.883413	8.4665e-50	5.36073e-48	ERIdvaD_GLEAN_10020861	scaffold1005	488786	492844	+	1032	-	-	-
Eri000820	2144.39	1819.6	0.23589	0.000153781	0.000642458	ERIdvaD_GLEAN_10020875	scaffold1005	783400	786329	+	1275	-	-	-
Eri000822	1093.35	564.664	0.949912	5.24808e-30	1.63481e-28	ERIdvaD_GLEAN_10020877	scaffold1005	793504	796756	-	777	-	-	-
Eri000829	720.013	352.743	1.02905	2.46832e-27	6.86318e-26	ERIdvaD_GLEAN_10020884	scaffold1005	859455	862323	-	1092	-	-	-
Eri000832	457.146	180.909	1.33439	2.98813e-26	7.92399e-25	ERIdvaD_GLEAN_10020887	scaffold1005	914563	915800	+	969	-	-	-
Eri000833	899.881	652.625	0.462091	9.40557e-09	7.33454e-08	ERIdvaD_GLEAN_10020888	scaffold1005	950235	951703	+	1056	-	-	-
Eri000852	1021.58	707.448	0.528898	1.06891e-11	1.12056e-10	ERIdvaD_GLEAN_10006822	scaffold1007	66057	68229	-	438	-	-	-
Eri000853	1074.05	922.448	0.219748	0.00472475	0.0140342	ERIdvaD_GLEAN_10006823	scaffold1007	74446	84017	+	2541	-	-	-
Eri000861	1451.08	692.993	1.06823	2.77914e-48	1.65757e-46	ERIdvaD_GLEAN_10006831	scaffold1007	161162	163661	+	1971	-	-	HSP70
Eri000862	1427.57	886.193	0.685385	1.82768e-18	3.17334e-17	ERIdvaD_GLEAN_10006832	scaffold1007	173441	180942	+	3732	-	-	-
Eri000864	58.9464	21.4273	1.47727	2.07602e-05	0.000101995	ERIdvaD_GLEAN_10006834	scaffold1007	193881	194384	-	138	-	-	-
Eri000865	391.457	272.251	0.524174	1.4349e-05	7.23789e-05	ERIdvaD_GLEAN_10006835	scaffold1007	202123	202419	+	297	-	-	-
Eri000878	1238.64	1001.72	0.306682	8.40215e-06	4.39814e-05	ERIdvaD_GLEAN_10006848	scaffold1007	309644	320428	+	2196	-	-	Na_H_Exchanger
Eri000881	403.846	332.08	0.283112	0.00867938	0.0240258	ERIdvaD_GLEAN_10006851	scaffold1007	356570	358951	+	486	-	-	-
Eri000893	451.67	308.43	0.551212	2.48062e-06	1.40976e-05	ERIdvaD_GLEAN_10011950	scaffold1009	50046	65436	+	1314	-	-	-
Eri000897	212.475	128.727	0.722155	2.47717e-06	1.40803e-05	ERIdvaD_GLEAN_10011953	scaffold1009	184454	186621	+	912	-	-	-
Eri000900	423.089	300.128	0.499193	1.85893e-05	9.20013e-05	CUFF15.81.2	scaffold1009	224024	227453	+	747	-	-	-
Eri000901	301.617	196.454	0.619804	1.40166e-06	8.27661e-06	CUFF15.83.2	scaffold1009	228094	232238	-	816	-	-	-
Eri000922	3767.07	3313.97	0.184144	0.00105315	0.0036605	ERIdvaD_GLEAN_10010782	scaffold101	218775	220996	+	597	-	-	-
Eri000923	108.056	68.0804	0.662798	0.00399402	0.0120757	ERIdvaD_GLEAN_10010783	scaffold101	221589	224979	-	1101	-	-	E2F_TDP
Eri000932	1792.86	872.328	1.03738	2.43076e-49	1.50101e-47	ERIdvaD_GLEAN_10010792	scaffold101	383756	399798	+	3612	-	-	-
Eri000933	127.685	87.5973	0.538733	0.00547934	0.0160205	ERIdvaD_GLEAN_10010793	scaffold101	419154	420885	+	951	-	-	-
Eri000946	1441.82	1141.74	0.336257	2.6624e-07	1.73091e-06	ERIdvaD_GLEAN_10006856	scaffold1011	12732	14414	-	732	-	-	-
Eri000954	597.926	476.46	0.327427	0.000431554	0.00164682	ERIdvaD_GLEAN_10006864	scaffold1011	92549	93424	+	564	-	-	-
Eri000957	436.803	256.112	0.76619	8.61415e-10	7.52306e-09	ERIdvaD_GLEAN_10006867	scaffold1011	112422	115781	+	978	-	-	-
Eri000959	673.515	573.044	0.232752	0.00778301	0.0217916	ERIdvaD_GLEAN_10006869	scaffold1011	120553	125319	+	1674	-	-	ARID
Eri000975	2310.48	1710.17	0.433125	3.75043e-10	3.39677e-09	ERIdvaD_GLEAN_10006881	scaffold1011	293075	294591	-	624	-	-	-
Eri000976	199.726	103.154	0.947002	5.08464e-08	3.63943e-07	ERIdvaD_GLEAN_10006882	scaffold1011	309292	313764	-	1641	-	-	-
Eri000990	111.178	63.3155	0.81218	0.000474814	0.0017933	CUFF17.37.2	scaffold1013	165790	167998	-	588	-	-	-
Eri000991	1166.62	904.824	0.365572	7.20502e-07	4.4226e-06	ERIdvaD_GLEAN_10011369	scaffold1013	189672	192224	+	1143	-	-	-
Eri000995	128.67	74.7236	0.783199	0.000130829	0.000553917	ERIdvaD_GLEAN_10011373	scaffold1013	217644	219446	+	414	-	-	-
Eri001001	652.722	505.118	0.372933	8.86532e-05	0.000388091	ERIdvaD_GLEAN_10011379	scaffold1013	314973	315838	+	534	-	-	-
Eri001007	423.665	224.664	0.916177	2.59999e-14	3.38571e-13	CUFF17.67.2	scaffold1013	377452	383175	-	1650	-	-	-
Eri001016	505.897	337.547	0.585377	2.02895e-08	1.52372e-07	ERIdvaD_GLEAN_10011390	scaffold1013	509558	524254	+	2847	-	-	DEAD
Eri001021	305.631	228.521	0.424093	0.0017104	0.00564925	CUFF17.96.2	scaffold1014	51038	66576	-	516	-	-	-
Eri001025	921.03	703.349	0.387327	1.08716e-06	6.5075e-06	ERIdvaD_GLEAN_10001688	scaffold1014	103830	108858	-	1677	-	-	-
Eri001028	602.13	371.014	0.696014	1.42115e-11	1.47478e-10	ERIdvaD_GLEAN_10001691	scaffold1014	131385	133205	+	1821	-	-	-
Eri001032	255.063	167.671	0.603707	4.27853e-05	0.000199069	ERIdvaD_GLEAN_10004787	scaffold1015	48026	53425	+	2238	-	-	-
Eri001037	540.834	357.414	0.598273	2.54193e-09	2.10728e-08	ERIdvaD_GLEAN_10004792	scaffold1015	129299	131580	-	510	-	-	-
Eri001053	299.623	230.374	0.375918	0.00304268	0.00946633	CUFF18.3.1	scaffold1016	48711	50057	+	348	-	-	-
Eri001056	1265.09	514.444	1.30033	6.16408e-60	5.01025e-58	ERIdvaD_GLEAN_10001224	scaffold1016	82693	86939	-	1338	-	-	RRM_1
Eri001062	458.392	375.133	0.291575	0.00552198	0.0161295	ERIdvaD_GLEAN_10007290	scaffold1018	68027	72721	+	1158	-	-	PP2C
Eri001064	147.57	77.1024	0.935628	9.62123e-07	5.79922e-06	ERIdvaD_GLEAN_10007292	scaffold1018	98588	99091	+	504	-	-	efhand
Eri001065	91.5668	57.1921	0.67405	0.00884891	0.0244353	ERIdvaD_GLEAN_10007293	scaffold1018	109607	111824	-	429	-	-	-
Eri001068	532.301	431.685	0.301362	0.00255605	0.00811485	ERIdvaD_GLEAN_10007296	scaffold1018	136477	139745	+	573	-	-	-
Eri001070	171.714	119.746	0.519423	0.00213121	0.00689	ERIdvaD_GLEAN_10007297	scaffold1018	171436	173427	+	1161	-	-	WRKY
Eri001072	730.342	579.697	0.335418	0.000296178	0.00116903	ERIdvaD_GLEAN_10007299	scaffold1018	193541	206434	-	2220	-	-	RRM_1
Eri001089	1362.74	840.96	0.696444	3.99459e-22	8.42577e-21	ERIdvaD_GLEAN_10007316	scaffold1018	343101	345388	-	864	-	-	-
Eri001098	145.416	81.0415	0.841006	2.45875e-05	0.000119488	ERIdvaD_GLEAN_10001316	scaffold1019	43171	57720	-	4554	-	-	Myosin_head
Eri001127	306.816	216.124	0.507112	0.000319556	0.00125225	ERIdvaD_GLEAN_10006916	scaffold102	172710	179640	-	1596	-	-	-
Eri001129	1466.45	997.247	0.555419	3.76139e-15	5.24388e-14	ERIdvaD_GLEAN_10006918	scaffold102	184113	185772	+	1311	-	-	-
Eri001132	682.418	434.9	0.651037	7.26705e-11	7.07495e-10	CUFF18.120.1	scaffold102	207132	209758	-	1014	-	-	SPX
Eri001133	242.341	116.214	1.05831	5.31554e-12	5.71994e-11	CUFF18.121.1	scaffold102	210474	214054	-	1245	-	-	Cys_Met_Meta_PP
Eri001134	179.854	138.125	0.38064	0.0195763	0.0486326	CUFF18.124.1	scaffold102	234584	237415	-	1170	-	-	Myb_DNA-binding
Eri001148	140.095	102.874	0.443642	0.0164856	0.0420023	CUFF18.142.1	scaffold102	335249	338183	+	2127	-	-	-
Eri001151	440.152	347.685	0.341137	0.00209547	0.00679016	ERIdvaD_GLEAN_10006929	scaffold102	347042	351897	-	2334	-	-	Glycos_transf_1
Eri001153	169.568	29.6769	2.50135	1.67282e-24	4.03219e-23	CUFF18.147.1	scaffold102	359722	363090	+	2055	-	-	AAA
Eri001154	253.588	134.146	0.921511	3.87004e-10	3.49966e-09	ERIdvaD_GLEAN_10006931	scaffold102	365249	367093	-	1305	-	-	Aa_trans
Eri001163	63.6859	31.7812	1.00105	0.00111832	0.00385468	ERIdvaD_GLEAN_10002476	scaffold1021	7417	13953	-	2460	-	-	DEAD
Eri001164	1146.73	651.008	0.814656	5.33832e-24	1.25305e-22	ERIdvaD_GLEAN_10002478	scaffold1021	27001	30256	-	1842	-	-	-
Eri001175	90.2814	15.0581	2.59627	1.45428e-15	2.09084e-14	ERIdvaD_GLEAN_10002486	scaffold1021	133984	135097	-	750	-	-	-
Eri001180	2024.52	1381.41	0.550302	5.53181e-18	9.29084e-17	ERIdvaD_GLEAN_10002490	scaffold1021	163506	181163	+	10569	-	-	NB-ARC
Eri001186	728.922	514.68	0.499077	8.80186e-08	6.12816e-07	ERIdvaD_GLEAN_10002523	scaffold1023	86477	88476	+	1467	-	-	-
Eri001189	500.002	419.008	0.254573	0.011452	0.0305752	CUFF19.56.1	scaffold1023	116120	120817	+	1746	-	-	-
Eri001190	231.579	179.805	0.364435	0.0100339	0.0272914	ERIdvaD_GLEAN_10002526	scaffold1023	127423	134958	+	2526	-	-	-
Eri001193	625.394	229.126	1.44783	2.42842e-40	1.11386e-38	ERIdvaD_GLEAN_10002530	scaffold1023	146269	151450	-	912	-	-	-
Eri001200	518.486	394.817	0.393503	0.000121297	0.000517257	ERIdvaD_GLEAN_10020183	scaffold1024	84012	87102	+	2211	-	-	-
Eri001201	1325.36	683.201	0.9542	6.49623e-35	2.4103e-33	ERIdvaD_GLEAN_10020184	scaffold1024	88822	90182	+	372	-	-	-
Eri001208	2124.27	1649.63	0.364967	5.90036e-10	5.24075e-09	ERIdvaD_GLEAN_10020191	scaffold1024	135227	136346	+	573	-	-	S4
Eri001209	128.453	17.049	2.91569	1.58683e-22	3.42142e-21	ERIdvaD_GLEAN_10020192	scaffold1024	138041	138436	+	396	-	-	-
Eri001220	445.792	270.787	0.719693	8.25415e-11	7.98038e-10	ERIdvaD_GLEAN_10020203	scaffold1024	268006	280347	-	2271	-	-	WRKY
Eri001225	455.219	340.973	0.416945	8.94992e-05	0.000391402	CUFF19.104.2	scaffold1024	313372	319388	+	1929	-	-	HMG_box
Eri001228	1008.64	574.714	0.809814	1.00758e-23	2.32755e-22	ERIdvaD_GLEAN_10020210	scaffold1024	333339	335575	+	882	-	-	-
Eri001235	195.203	150.59	0.376716	0.0147805	0.0381869	ERIdvaD_GLEAN_10020216	scaffold1024	369708	373735	+	1896	-	-	-
Eri001236	105.763	72.471	0.540564	0.0156291	0.0400802	ERIdvaD_GLEAN_10020218	scaffold1024	373993	392036	-	3234	-	-	Acid_phosphat_A
Eri001245	574.922	364.263	0.654437	2.06376e-09	1.72992e-08	ERIdvaD_GLEAN_10020225	scaffold1024	500734	502811	-	1569	-	-	AAA
Eri001246	64.5592	40.1145	0.682963	0.0127734	0.0336508	CUFF19.142.2	scaffold1024	508903	510080	-	783	-	-	Thaumatin
Eri001251	133.599	90.0957	0.566184	0.0034399	0.0105648	ERIdvaD_GLEAN_10020230	scaffold1024	536260	539704	-	1440	-	-	-
Eri001252	1618	810.077	0.998489	3.72835e-50	2.36927e-48	CUFF19.146.4	scaffold1024	540497	543323	+	948	-	-	-
Eri001254	163.527	120.669	0.436728	0.0160519	0.0410469	ERIdvaD_GLEAN_10020233	scaffold1024	554905	560461	+	2373	-	-	-
Eri001266	1190.91	923.818	0.367399	1.66631e-06	9.72599e-06	ERIdvaD_GLEAN_10020240	scaffold1024	664225	665906	-	1038	-	-	-
Eri001267	800.885	652.577	0.294831	0.000341466	0.0013299	ERIdvaD_GLEAN_10020241	scaffold1024	667028	669358	-	903	-	-	-
Eri001271	266.034	189.287	0.490809	0.0007408	0.00267145	ERIdvaD_GLEAN_10020244	scaffold1024	697750	699881	-	993	-	-	-
Eri001281	302.006	238.461	0.340193	0.00568053	0.016545	ERIdvaD_GLEAN_10020252	scaffold1024	759913	765281	-	2817	-	-	Sulfatase
Eri001292	298.869	171.886	0.791447	3.38533e-08	2.47274e-07	ERIdvaD_GLEAN_10020257	scaffold1024	864870	873849	-	3537	-	-	-
Eri001311	690.213	483.011	0.511131	2.15413e-06	1.23405e-05	ERIdvaD_GLEAN_10020275	scaffold1024	1007979	1020481	+	6315	-	-	MBD
Eri001315	215.763	158.812	0.443121	0.00379962	0.0115389	ERIdvaD_GLEAN_10020280	scaffold1024	1050446	1051769	+	939	-	-	-
Eri001319	872.322	657.163	0.408111	2.86728e-07	1.85754e-06	ERIdvaD_GLEAN_10020284	scaffold1024	1074140	1075443	+	768	-	-	-
Eri001320	480.872	261.55	0.874236	4.11197e-14	5.27017e-13	ERIdvaD_GLEAN_10020285	scaffold1024	1085516	1087157	+	888	-	-	-
Eri001322	866.31	449.831	0.943225	9.22353e-28	2.62518e-26	ERIdvaD_GLEAN_10020287	scaffold1024	1132671	1134546	+	969	-	-	ADH_N
Eri001326	184.173	82.7481	1.15533	3.86587e-10	3.49679e-09	ERIdvaD_GLEAN_10012262	scaffold1026	19731	27402	-	1146	-	-	-
Eri001328	306.403	185.913	0.720194	3.4811e-08	2.53792e-07	CUFF20.7.1	scaffold1026	44530	54731	-	921	-	-	Mpv17_PMP22
Eri001329	927.823	809.893	0.19725	0.013586	0.0354722	ERIdvaD_GLEAN_10012265	scaffold1026	146622	151216	+	699	-	-	Proteasome
Eri001330	656.211	454.982	0.527714	1.16516e-08	8.98975e-08	ERIdvaD_GLEAN_10012266	scaffold1026	197396	201738	-	783	-	-	Proteasome
Eri001343	348.528	205.498	0.76015	3.15287e-09	2.58616e-08	ERIdvaD_GLEAN_10014766	scaffold1027	95789	96238	+	240	-	-	-
Eri001352	1225.68	1049.52	0.22302	0.00169267	0.0055986	ERIdvaD_GLEAN_10014776	scaffold1027	153501	154847	-	453	-	-	-
Eri001354	663.536	530.387	0.323056	0.000677493	0.00246991	ERIdvaD_GLEAN_10014778	scaffold1027	165503	169372	+	762	-	-	RWD
Eri001357	821.627	639.422	0.364011	1.23825e-05	6.31059e-05	ERIdvaD_GLEAN_10014781	scaffold1027	221475	226741	+	1431	-	-	UCH
Eri001358	186.418	135.099	0.4682	0.00586073	0.0170004	ERIdvaD_GLEAN_10014782	scaffold1027	276349	278838	-	666	-	-	zf-Dof
Eri001365	375.018	288.981	0.377183	0.00120983	0.00413787	ERIdvaD_GLEAN_10014787	scaffold1027	463512	466591	-	942	-	-	RRM_1
Eri001367	340.569	230.629	0.565496	1.06977e-05	5.50414e-05	CUFF20.68.2	scaffold1027	520141	522203	+	831	-	-	efhand
Eri001368	358.165	274.126	0.388827	0.00180443	0.0059271	CUFF20.69.1	scaffold1027	528408	529927	+	366	-	-	-
Eri001374	978.528	779.692	0.327757	1.94326e-05	9.58765e-05	ERIdvaD_GLEAN_10014794	scaffold1027	590214	593669	+	843	-	-	Ribonuclease_3
Eri001396	1300.95	1020.62	0.349061	2.47447e-06	1.40672e-05	CUFF21.21.1	scaffold1029	39904	42298	-	612	-	-	-
Eri001398	16.1827	3.79028	2.07554	0.00468046	0.0139211	CUFF21.23.1	scaffold1029	48410	53363	-	1614	-	-	-
Eri001404	969.76	762.851	0.34529	7.54523e-06	3.98539e-05	ERIdvaD_GLEAN_10007107	scaffold1029	115246	120294	-	2619	-	-	-
Eri001407	1433.31	1122.48	0.35087	8.47623e-07	5.14775e-06	ERIdvaD_GLEAN_10007110	scaffold1029	141935	147998	+	2136	-	-	ABC_tran
Eri001408	159.555	102.755	0.636756	0.000337729	0.00131697	ERIdvaD_GLEAN_10007111	scaffold1029	149608	149838	+	231	-	-	-
Eri001409	198.999	100.407	0.99099	6.66376e-08	4.70326e-07	ERIdvaD_GLEAN_10007112	scaffold1029	156906	160712	+	1710	-	-	-
Eri001418	225.181	166.48	0.435969	0.00377454	0.0114726	ERIdvaD_GLEAN_10007121	scaffold1029	340566	342922	+	1245	-	-	-
Eri001440	31.7941	9.77518	1.69042	0.000274667	0.00109089	CUFF22.3.1	scaffold1031	3	675	+	357	-	-	-
Eri001442	3.70902	0	4.24057	0.0170062	0.0431212	ERIdvaD_GLEAN_10023798	scaffold1031	43808	44266	-	459	-	-	zf-A20
Eri001448	35.9938	13.5264	1.41803	0.000695531	0.00252619	ERIdvaD_GLEAN_10023803	scaffold1031	276479	278663	+	741	-	-	-
Eri001450	494.156	416.752	0.245324	0.0140461	0.0365189	ERIdvaD_GLEAN_10023805	scaffold1031	312399	317629	+	2193	-	-	EPSP_synthase
Eri001453	143.994	87.4857	0.71863	0.00012639	0.000536752	ERIdvaD_GLEAN_10023807	scaffold1031	345854	347247	-	747	-	-	-
Eri001454	1578.77	808.193	0.964561	2.12535e-43	1.09401e-41	ERIdvaD_GLEAN_10023808	scaffold1031	348763	350201	-	423	-	-	-
Eri001455	45.7017	23.7298	0.956474	0.00596638	0.0172768	ERIdvaD_GLEAN_10023809	scaffold1031	376117	379882	+	2046	-	-	Pkinase_Tyr
Eri001458	735.893	378.233	0.962052	1.58584e-23	3.63454e-22	ERIdvaD_GLEAN_10023812	scaffold1031	438085	440105	+	375	-	-	-
Eri001459	946.662	204.766	2.20232	8.62851e-77	1.04351e-74	ERIdvaD_GLEAN_10023813	scaffold1031	471019	476604	-	936	-	-	-
Eri001466	555.467	469.014	0.245554	0.0145182	0.0376009	ERIdvaD_GLEAN_10023820	scaffold1031	613120	618383	-	1191	-	-	Peptidase_M24
Eri001469	42.505	0.67339	5.93316	0.000173349	0.000717518	ERIdvaD_GLEAN_10023823	scaffold1031	680523	682824	+	1536	-	-	-
Eri001503	262.11	179.433	0.547145	8.9544e-05	0.000391549	CUFF22.98.1	scaffold1032	115393	116448	-	198	-	-	-
Eri001509	432.702	355.433	0.279214	0.0131551	0.0345026	ERIdvaD_GLEAN_10008642	scaffold1032	223154	226972	+	717	-	-	-
Eri001511	257.733	186.781	0.463387	0.000921236	0.00324742	ERIdvaD_GLEAN_10008643	scaffold1032	241176	244249	-	846	-	-	-
Eri001515	1068.32	781.669	0.449649	2.35253e-07	1.54178e-06	ERIdvaD_GLEAN_10008646	scaffold1032	309276	310174	-	654	-	-	ABC_tran
Eri001517	438.046	77.9442	2.49892	2.55449e-61	2.15657e-59	ERIdvaD_GLEAN_10008648	scaffold1032	342120	343031	+	837	-	-	-
Eri001523	142.862	14.1925	3.33359	1.06422e-27	3.02157e-26	CUFF23.1.1	scaffold10320	530	994	+	201	-	-	-
Eri001531	979.335	578.483	0.759032	2.95228e-20	5.65708e-19	ERIdvaD_GLEAN_10022217	scaffold1037	118076	119979	+	744	-	-	-
Eri001533	609.686	416.26	0.547355	4.25041e-08	3.06934e-07	ERIdvaD_GLEAN_10022219	scaffold1037	165182	166330	+	456	-	-	-
Eri001535	366.314	276.79	0.402026	0.000886939	0.003143	ERIdvaD_GLEAN_10022221	scaffold1037	184007	188212	-	933	-	-	Radical_SAM
Eri001538	676.048	573.852	0.238186	0.0167684	0.0426048	ERIdvaD_GLEAN_10022224	scaffold1037	220774	239980	+	5664	-	-	DUF605
Eri001543	218.18	109.074	0.997888	5.54767e-10	4.9413e-09	ERIdvaD_GLEAN_10022229	scaffold1037	294329	302375	-	951	-	-	-
Eri001549	117.364	38.445	1.59961	8.14116e-11	7.87549e-10	CUFF23.42.1	scaffold1037	359579	361852	-	1317	-	-	B_lectin
Eri001551	58.1715	29.9087	0.957366	0.00192313	0.00627535	ERIdvaD_GLEAN_10022233	scaffold1037	407694	413609	+	1446	-	-	-
Eri001556	14.6085	1.73045	3.05179	0.000555793	0.00206809	CUFF23.58.1	scaffold1037	554786	555277	-	195	-	-	-
Eri001558	9.00285	1.66152	2.37573	0.0159874	0.0409089	CUFF23.60.1	scaffold1037	562635	563008	+	204	-	-	-
Eri001561	1952.69	1060.25	0.880333	5.31457e-43	2.68813e-41	ERIdvaD_GLEAN_10022240	scaffold1037	645087	648148	+	702	-	-	-
Eri001563	1267.39	1085.52	0.223654	0.00102483	0.0035726	ERIdvaD_GLEAN_10022242	scaffold1037	670392	676404	+	1071	-	-	DnaJ_C
Eri001564	2092.28	1442.5	0.537023	1.54373e-19	2.84123e-18	ERIdvaD_GLEAN_10022243	scaffold1037	678496	691536	-	4266	-	-	-
Eri001567	1160.85	878.091	0.403483	1.82823e-08	1.38159e-07	ERIdvaD_GLEAN_10022246	scaffold1037	714425	723343	+	2550	-	-	AAA
Eri001569	721.729	479.825	0.58686	2.57653e-10	2.36669e-09	ERIdvaD_GLEAN_10022248	scaffold1037	731060	733601	-	1170	-	-	HLH
Eri001576	507.644	418.617	0.278038	0.00695592	0.0197399	ERIdvaD_GLEAN_10022253	scaffold1037	810908	814255	+	300	-	-	LSM
Eri001623	729.986	599.008	0.282882	0.00131717	0.00446523	ERIdvaD_GLEAN_10022290	scaffold1037	1319929	1322299	-	789	-	-	Actin
Eri001629	1186.87	606.79	0.96794	1.44532e-29	4.44288e-28	ERIdvaD_GLEAN_10003395	scaffold1038	62531	72168	-	3459	-	-	-
Eri001636	1148.4	751.511	0.61004	1.16891e-13	1.44823e-12	ERIdvaD_GLEAN_10004724	scaffold1039	94777	97046	+	1098	-	-	-
Eri001639	925.733	701.379	0.400918	4.44991e-07	2.8089e-06	ERIdvaD_GLEAN_10004727	scaffold1039	132383	133891	-	525	-	-	Pro_isomerase
Eri001640	755.127	655.156	0.204213	0.012661	0.0333796	ERIdvaD_GLEAN_10004728	scaffold1039	137670	142427	-	1986	-	-	-
Eri001656	399.239	281.848	0.504577	8.04082e-06	4.22545e-05	ERIdvaD_GLEAN_10018377	scaffold104	112143	117391	+	1992	-	-	U-box
Eri001659	184.433	141.304	0.389265	0.0147119	0.0380322	CUFF24.68.1	scaffold104	198739	200747	-	243	-	-	-
Eri001660	512.699	376.485	0.44477	4.72594e-05	0.000218083	ERIdvaD_GLEAN_10018380	scaffold104	210332	211300	-	969	-	-	-
Eri001681	464.858	360.738	0.365232	0.000530301	0.00198188	ERIdvaD_GLEAN_10018399	scaffold104	474033	476643	-	534	-	-	RRM_1
Eri001685	525.971	405.032	0.380374	0.000262412	0.0010479	ERIdvaD_GLEAN_10018403	scaffold104	521519	522192	+	399	-	-	-
Eri001692	174.07	127.152	0.451823	0.00804335	0.022445	ERIdvaD_GLEAN_10018411	scaffold104	599508	603552	-	1344	-	-	-
Eri001697	579.455	356.276	0.705166	4.53112e-12	4.91213e-11	ERIdvaD_GLEAN_10018416	scaffold104	683119	683437	-	213	-	-	-
Eri001698	991.538	714.638	0.471371	1.84087e-09	1.55261e-08	ERIdvaD_GLEAN_10018417	scaffold104	687372	689950	-	1554	-	-	GTP_cyclohydro2
Eri001707	777.771	563.588	0.467209	6.09686e-08	4.31971e-07	ERIdvaD_GLEAN_10018424	scaffold104	837606	838056	+	360	-	-	-
Eri001719	95.3368	60.4859	0.649889	0.00637069	0.018293	ERIdvaD_GLEAN_10001841	scaffold1042	57855	60830	-	2604	-	-	-
Eri001722	726.785	580.811	0.321264	0.00101103	0.00353049	ERIdvaD_GLEAN_10001845	scaffold1042	97884	99449	-	1566	-	-	-
Eri001733	61.4637	21.709	1.50592	2.86098e-06	1.60947e-05	ERIdvaD_GLEAN_10005002	scaffold1043	128172	135444	-	1884	-	-	-
Eri001737	45.0251	4.69973	3.28153	5.40879e-10	4.82128e-09	ERIdvaD_GLEAN_10005006	scaffold1043	235704	242406	+	2235	-	-	ABC2_membrane
Eri001749	193.296	138.52	0.477364	0.00269288	0.00850368	CUFF25.59.2	scaffold1045	154697	161145	+	2652	-	-	SNF2_N
Eri001763	207.497	158.034	0.396552	0.00924356	0.0254127	ERIdvaD_GLEAN_10009486	scaffold1046	80839	88047	-	2787	-	-	Methyltransf_12
Eri001764	308.833	198.45	0.635163	1.59002e-06	9.30555e-06	ERIdvaD_GLEAN_10009487	scaffold1046	88909	91756	-	897	-	-	NAD_binding_2
Eri001766	1850.76	1368.72	0.434814	8.78441e-13	1.01563e-11	CUFF25.86.1	scaffold1046	102690	108272	-	1185	-	-	-
Eri001777	171.601	113.595	0.594864	0.000999211	0.00349164	ERIdvaD_GLEAN_10009498	scaffold1046	228410	235912	+	2559	-	-	START
Eri001778	403.787	299.065	0.430819	0.00013087	0.000553958	ERIdvaD_GLEAN_10009499	scaffold1046	244605	246281	+	369	-	-	-
Eri001783	250.965	148.948	0.750491	5.19015e-07	3.24452e-06	ERIdvaD_GLEAN_10009503	scaffold1046	275272	278546	+	1560	-	-	WD40
Eri001795	2483	2240.8	0.148432	0.00938142	0.0257431	ERIdvaD_GLEAN_10009514	scaffold1046	410407	419714	-	3270	-	-	-
Eri001806	4.27353	0	4.44827	0.00839935	0.0233285	CUFF26.6.1	scaffold1047	82548	82949	+	216	-	-	-
Eri001816	1150.85	825.631	0.479673	8.87048e-11	8.55497e-10	ERIdvaD_GLEAN_10020898	scaffold105	73001	73211	+	129	-	-	-
Eri001834	18.2863	0	6.54134	5.54758e-07	3.45498e-06	ERIdvaD_GLEAN_10020913	scaffold105	1091250	1092669	+	561	-	-	SCP
Eri001835	130.307	63.6577	1.02893	1.96327e-06	1.13157e-05	ERIdvaD_GLEAN_10020914	scaffold105	1135087	1145062	+	1365	-	-	UDPGT
Eri001842	651.078	401.08	0.696271	1.37883e-13	1.69628e-12	ERIdvaD_GLEAN_10011589	scaffold1054	99381	105158	+	1527	-	-	-
Eri001847	84.0656	22.4928	1.88223	7.14862e-10	6.30142e-09	ERIdvaD_GLEAN_10011593	scaffold1054	146766	147878	-	543	-	-	UQ_con
Eri001868	1684.7	788.978	1.09505	1.55045e-51	1.02245e-49	ERIdvaD_GLEAN_10004104	scaffold1058	39072	40832	-	1110	-	-	Homeobox
Eri001883	3481.34	2929.87	0.248482	1.11188e-06	6.64639e-06	ERIdvaD_GLEAN_10004116	scaffold1058	234560	240542	-	2550	-	-	Pro_isomerase
Eri001901	679.84	466.136	0.541787	5.02213e-09	4.01667e-08	ERIdvaD_GLEAN_10029256	scaffold106	235876	238985	-	885	-	-	DnaJ
Eri001902	2038.95	1362.18	0.583035	2.82759e-21	5.69936e-20	ERIdvaD_GLEAN_10029257	scaffold106	247957	248481	+	525	-	-	zf-A20
Eri001915	244.852	163.592	0.580132	3.89127e-05	0.00018258	ERIdvaD_GLEAN_10029269	scaffold106	468197	472817	-	1047	-	-	HLH
Eri001918	822.502	607.5	0.439112	7.42188e-07	4.54533e-06	ERIdvaD_GLEAN_10029271	scaffold106	527063	533202	+	2319	-	-	OTU
Eri001920	322.191	91.3638	1.82506	1.31855e-24	3.20254e-23	ERIdvaD_GLEAN_10029273	scaffold106	574965	577914	+	951	-	-	HLH
Eri001930	426.511	167.915	1.34415	8.77181e-27	2.38216e-25	ERIdvaD_GLEAN_10029280	scaffold106	763508	765962	-	702	-	-	-
Eri001938	18.2267	7.10357	1.36221	0.0168213	0.0427207	CUFF27.93.1	scaffold106	919733	923471	+	336	-	-	-
Eri001941	904.833	650.791	0.472841	5.34395e-08	3.81176e-07	ERIdvaD_GLEAN_10029285	scaffold106	945727	947940	-	2214	-	-	C2
Eri001947	1024.22	860.486	0.25088	0.000757382	0.00272534	ERIdvaD_GLEAN_10029289	scaffold106	1030851	1034461	-	489	-	-	-
Eri001967	72.9978	45.5559	0.67341	0.00959678	0.0262537	CUFF27.146.2	scaffold106	1322274	1326365	-	1167	-	-	-
Eri001968	777.978	544.377	0.512696	7.07797e-09	5.58425e-08	ERIdvaD_GLEAN_10029308	scaffold106	1338190	1341044	+	900	-	-	KH_1
Eri001997	759.414	542.774	0.487302	7.37577e-08	5.1838e-07	ERIdvaD_GLEAN_10029331	scaffold106	1945222	1947129	-	1062	-	-	-
Eri002009	253.388	164.064	0.627059	1.45785e-05	7.34305e-05	ERIdvaD_GLEAN_10029341	scaffold106	2157142	2158071	-	582	-	-	-
Eri002013	95.3334	58.2168	0.706755	0.00367791	0.011218	CUFF28.2.1	scaffold10606	51	967	-	522	-	-	-
Eri002016	419.332	321.538	0.382351	0.000542524	0.0020228	ERIdvaD_GLEAN_10003048	scaffold1062	31992	36701	-	2076	-	-	-
Eri002022	66.9782	42.2903	0.659463	0.0166209	0.0422979	CUFF28.17.1	scaffold1062	127085	129603	-	486	-	-	-
Eri002038	1134.42	1002.13	0.179098	0.0123746	0.0327332	ERIdvaD_GLEAN_10007047	scaffold1064	145448	152960	+	1992	-	-	NAM
Eri002039	2350.15	1882.88	0.320502	1.86068e-08	1.40368e-07	ERIdvaD_GLEAN_10007048	scaffold1064	155257	160107	+	1914	-	-	NAM
Eri002043	725.6	552.806	0.391005	6.70061e-06	3.57438e-05	ERIdvaD_GLEAN_10007052	scaffold1064	192026	192931	-	639	-	-	-
Eri002059	3536.47	2437.42	0.53705	5.36292e-17	8.51997e-16	ERIdvaD_GLEAN_10001297	scaffold1065	2793	6326	-	1551	-	-	-
Eri002066	268.351	151.78	0.819926	3.39714e-08	2.48033e-07	ERIdvaD_GLEAN_10003890	scaffold1067	37571	39530	+	1392	-	-	-
Eri002083	1475.38	1040.82	0.502629	1.24355e-11	1.29625e-10	CUFF29.14.1	scaffold107	51091	58372	+	1653	-	-	-
Eri002084	69.341	42.7392	0.690703	0.00926389	0.0254606	ERIdvaD_GLEAN_10021264	scaffold107	66179	67183	+	1005	-	-	-
Eri002086	1743.94	600.67	1.53404	1.42121e-91	2.28906e-89	ERIdvaD_GLEAN_10021266	scaffold107	142909	145415	-	747	-	-	-
Eri002096	34.6616	13.4038	1.38791	0.00107776	0.00373364	ERIdvaD_GLEAN_10021276	scaffold107	541275	542933	-	1659	-	-	Lipase_3
Eri002105	417.873	276.62	0.593324	1.00506e-07	6.9313e-07	ERIdvaD_GLEAN_10021281	scaffold107	772067	775295	+	933	-	-	ECH
Eri002108	658.655	493.565	0.416272	2.56356e-05	0.000124185	ERIdvaD_GLEAN_10021282	scaffold107	795168	797601	+	687	-	-	-
Eri002131	555.03	473.983	0.226835	0.0136883	0.0357004	ERIdvaD_GLEAN_10004026	scaffold1070	62218	66604	+	1113	-	-	BPL_LipA_LipB
Eri002160	231.982	172.844	0.420051	0.00406301	0.0122546	ERIdvaD_GLEAN_10005387	scaffold1081	64533	66204	-	1026	-	-	-
Eri002166	1999.52	852	1.22956	1.8657e-76	2.24856e-74	ERIdvaD_GLEAN_10005395	scaffold1081	98925	99466	+	168	-	-	-
Eri002168	160.796	98.4601	0.706482	0.000198483	0.000811463	CUFF30.54.1	scaffold1081	113084	118232	+	1947	-	-	-
Eri002175	491.238	281.008	0.807788	7.31101e-14	9.18172e-13	ERIdvaD_GLEAN_10005405	scaffold1081	229593	232132	-	1302	-	-	-
Eri002182	358.076	289.2	0.30777	0.00961376	0.0262919	ERIdvaD_GLEAN_10005412	scaffold1081	302288	303984	+	804	-	-	-
Eri002196	905.185	661.089	0.450213	2.29703e-06	1.3114e-05	ERIdvaD_GLEAN_10002225	scaffold1087	113468	116128	-	867	-	-	-
Eri002197	509	335.389	0.605491	2.12036e-08	1.58913e-07	ERIdvaD_GLEAN_10002226	scaffold1087	131476	143390	-	2748	-	-	TPR_2
Eri002198	183.658	98.5125	0.891861	6.35117e-07	3.92745e-06	ERIdvaD_GLEAN_10002227	scaffold1087	144349	148661	-	882	-	-	-
Eri002199	125.654	83.2056	0.593876	0.0037546	0.01142	ERIdvaD_GLEAN_10002228	scaffold1087	151811	152268	+	363	-	-	-
Eri002210	234.261	136.876	0.770903	1.51237e-06	8.88236e-06	CUFF31.50.1	scaffold1089	48719	49831	+	477	-	-	-
Eri002224	610.624	444.925	0.454762	1.046e-06	6.27293e-06	ERIdvaD_GLEAN_10017040	scaffold1089	247478	251026	-	933	-	-	Mov34
Eri002244	876.721	672.641	0.381839	8.63936e-07	5.23953e-06	CUFF31.110.2	scaffold1089	735698	742439	-	2553	-	-	NIF
Eri002245	612.886	252.62	1.28092	4.54029e-35	1.70083e-33	ERIdvaD_GLEAN_10017060	scaffold1089	764330	774545	-	2691	-	-	Pkinase
Eri002246	133.603	87.8285	0.600404	0.00203384	0.00660394	CUFF31.114.1	scaffold1089	777745	781959	-	2583	-	-	-
Eri002248	81.3559	29.9014	1.43904	4.86799e-07	3.0557e-06	ERIdvaD_GLEAN_10017062	scaffold1089	786919	788141	-	513	-	-	Peptidase_S24
Eri002250	401.214	302.803	0.404066	0.000245417	0.000986041	ERIdvaD_GLEAN_10017065	scaffold1089	799280	810106	-	2223	-	-	-
Eri002251	113.205	65.5437	0.795621	0.000307198	0.00120815	CUFF31.119.1	scaffold1089	817017	820411	-	1158	-	-	Mito_carr
Eri002259	3722.42	1726.41	1.10821	9.74641e-61	8.11064e-59	ERIdvaD_GLEAN_10017073	scaffold1089	901272	903270	+	930	-	-	-
Eri002260	131.705	81.2251	0.695883	0.000415403	0.00159075	ERIdvaD_GLEAN_10017074	scaffold1089	911727	914243	-	894	-	-	NIF
Eri002267	179.423	101.718	0.808696	1.21918e-05	6.22156e-05	CUFF32.7.1	scaffold109	33111	36349	-	2556	-	-	RVT_1
Eri002274	319.157	237.297	0.42564	0.00066215	0.00241877	ERIdvaD_GLEAN_10007553	scaffold109	107769	114102	+	3168	-	-	FYVE
Eri002290	2669.67	1843.03	0.53499	6.27795e-20	1.18095e-18	ERIdvaD_GLEAN_10007565	scaffold109	371175	371384	-	210	-	-	-
Eri002296	477.963	319.195	0.584836	3.13808e-08	2.30563e-07	ERIdvaD_GLEAN_10007571	scaffold109	414055	417210	-	792	-	-	-
Eri002303	848.026	638.224	0.408265	4.77378e-07	2.99979e-06	ERIdvaD_GLEAN_10010834	scaffold1090	60870	65090	-	906	-	-	HLH
Eri002311	294.027	236.69	0.309965	0.0198685	0.0492534	ERIdvaD_GLEAN_10010839	scaffold1090	156724	169505	-	3018	-	-	UCH
Eri002314	24.979	3.95741	2.67441	2.59567e-05	0.000125531	ERIdvaD_GLEAN_10010842	scaffold1090	280646	282988	-	1842	-	-	RPE65
Eri002323	871.747	636.58	0.453323	1.52088e-07	1.02302e-06	ERIdvaD_GLEAN_10010848	scaffold1090	411322	412731	-	576	-	-	-
Eri002332	8.98186	1.06438	3.07901	0.00608599	0.0175853	ERIdvaD_GLEAN_10010853	scaffold1090	529544	530892	+	951	-	-	2OG-FeII_Oxy
Eri002333	1160.7	884.521	0.392142	5.20174e-08	3.71868e-07	ERIdvaD_GLEAN_10010854	scaffold1090	531558	545314	-	3546	-	-	-
Eri002344	583.958	401.57	0.5408	6.18378e-08	4.37952e-07	CUFF33.8.1	scaffold1096	36158	42176	+	2010	-	-	-
Eri002349	111.379	70.4435	0.657326	0.00153008	0.00511066	CUFF33.22.1	scaffold1096	90859	92590	-	285	-	-	-
Eri002359	1655.58	1054.91	0.648928	4.46999e-21	8.91218e-20	ERIdvaD_GLEAN_10002007	scaffold1097	138512	143513	-	1002	-	-	Aldo_ket_red
Eri002363	1243.16	995.825	0.321907	8.35984e-05	0.000367482	ERIdvaD_GLEAN_10030762	scaffold11	66772	69642	-	1374	-	-	-
Eri002389	640.785	545.409	0.230493	0.0117938	0.0313823	ERIdvaD_GLEAN_10030784	scaffold11	621247	625767	+	3930	-	-	-
Eri002392	85.3382	54.4919	0.648298	0.00996501	0.0271146	CUFF33.110.1	scaffold11	676849	678785	+	819	-	-	adh_short
Eri002401	438.304	273.239	0.681245	9.83442e-10	8.55458e-09	ERIdvaD_GLEAN_10030791	scaffold11	818190	820809	-	1254	-	-	Pro_isomerase
Eri002402	177.792	116.298	0.613389	0.000197498	0.000807661	ERIdvaD_GLEAN_10030792	scaffold11	823047	824977	-	924	-	-	-
Eri002404	481.422	390.335	0.304345	0.00245837	0.00784178	ERIdvaD_GLEAN_10030794	scaffold11	834741	836121	-	735	-	-	-
Eri002409	90.3445	22.2982	2.00458	2.70592e-11	2.73337e-10	ERIdvaD_GLEAN_10030799	scaffold11	909323	911317	+	1104	-	-	-
Eri002413	782.207	316.872	1.30198	6.91821e-37	2.78891e-35	ERIdvaD_GLEAN_10030803	scaffold11	950961	953729	-	1290	-	-	-
Eri002415	655.98	535.076	0.294904	0.00135067	0.00456639	ERIdvaD_GLEAN_10030805	scaffold11	963738	965437	+	924	-	-	-
Eri002416	612.81	464.466	0.396569	9.32536e-05	0.000406347	ERIdvaD_GLEAN_10030806	scaffold11	966597	973023	-	5253	-	-	-
Eri002432	1370.29	732.786	0.903445	4.80528e-34	1.72787e-32	ERIdvaD_GLEAN_10030824	scaffold11	1067989	1071517	-	1551	-	-	-
Eri002437	589.289	421.087	0.484429	1.87205e-07	1.24297e-06	ERIdvaD_GLEAN_10030829	scaffold11	1113154	1114587	+	558	-	-	-
Eri002438	951.013	825.422	0.202999	0.00896711	0.0247246	ERIdvaD_GLEAN_10030830	scaffold11	1115488	1117100	-	1092	-	-	-
Eri002451	1887.45	1548.35	0.286098	1.89783e-06	1.09674e-05	ERIdvaD_GLEAN_10030843	scaffold11	1262153	1265638	-	2214	-	-	-
Eri002455	721.954	424.427	0.768146	1.79885e-16	2.75753e-15	ERIdvaD_GLEAN_10030847	scaffold11	1288530	1292829	-	1821	-	-	-
Eri002456	329.177	250.272	0.39866	0.0010808	0.00374345	ERIdvaD_GLEAN_10030848	scaffold11	1295225	1297909	+	903	-	-	-
Eri002457	528.224	439.695	0.261372	0.0104315	0.0282278	ERIdvaD_GLEAN_10030849	scaffold11	1299644	1301521	-	1878	-	-	-
Eri002458	1197.78	868.22	0.465578	4.56497e-10	4.09313e-09	ERIdvaD_GLEAN_10030850	scaffold11	1302962	1309650	-	3390	-	-	-
Eri002467	39.6649	19.0155	1.0687	0.00649728	0.0185999	ERIdvaD_GLEAN_10030859	scaffold11	1353319	1355661	-	1413	-	-	Glyco_hydro_17
Eri002468	121.486	66.9606	0.856396	3.08348e-05	0.000147147	ERIdvaD_GLEAN_10030860	scaffold11	1358343	1365317	-	3750	-	-	-
Eri002469	156.593	115.835	0.428951	0.0164788	0.0419912	ERIdvaD_GLEAN_10030861	scaffold11	1374307	1375831	+	1095	-	-	NAM
Eri002473	551.103	448.946	0.291547	0.0066281	0.0189125	ERIdvaD_GLEAN_10030865	scaffold11	1432868	1437831	+	2667	-	-	-
Eri002480	187.82	126.272	0.571302	0.000461386	0.00174788	ERIdvaD_GLEAN_10030870	scaffold11	1465881	1471004	-	1533	-	-	LIM
Eri002483	50.7923	21.193	1.24717	0.00110973	0.00382848	CUFF33.227.1	scaffold11	1493804	1497555	+	1605	-	-	IBR
Eri002495	443.217	159.173	1.47184	5.08819e-31	1.65123e-29	ERIdvaD_GLEAN_10030881	scaffold11	1609673	1611669	-	1407	-	-	p450
Eri002496	24.3967	4.27215	2.51964	4.03785e-05	0.000189026	CUFF33.253.1	scaffold11	1633505	1636221	-	999	-	-	p450
Eri002500	1038.9	465.689	1.15761	1.2996e-44	6.93473e-43	ERIdvaD_GLEAN_10030884	scaffold11	1703268	1704473	-	1086	-	-	p450
Eri002513	626.12	358.575	0.805393	1.41595e-16	2.18687e-15	ERIdvaD_GLEAN_10030897	scaffold11	1796292	1798458	+	1167	-	-	Serpin
Eri002514	188.223	104.971	0.842385	1.33511e-06	7.901e-06	CUFF33.282.2	scaffold11	1801452	1805557	+	1551	-	-	-
Eri002524	449.933	291.981	0.623594	2.39205e-08	1.78337e-07	ERIdvaD_GLEAN_10030904	scaffold11	1863383	1864253	-	627	-	-	-
Eri002525	33.4312	17.0855	0.971805	0.0135584	0.0354142	ERIdvaD_GLEAN_10030905	scaffold11	1865206	1865660	+	285	-	-	-
Eri002526	310.563	221.158	0.491728	0.000153971	0.000643022	ERIdvaD_GLEAN_10030906	scaffold11	1867191	1867438	-	135	-	-	-
Eri002530	187.725	110.631	0.757741	8.13208e-06	4.2702e-05	ERIdvaD_GLEAN_10030910	scaffold11	1899095	1901365	+	735	-	-	-
Eri002532	86.414	47.958	0.852558	0.000527891	0.0019733	ERIdvaD_GLEAN_10030912	scaffold11	1907511	1908602	+	1092	-	-	-
Eri002536	2195.97	1932.22	0.184365	0.00402879	0.0121643	ERIdvaD_GLEAN_10030915	scaffold11	1931047	1944203	-	4227	-	-	SNF2_N
Eri002541	43.3389	4.09527	3.45866	1.14999e-09	9.90467e-09	ERIdvaD_GLEAN_10030920	scaffold11	2023141	2029038	+	1734	-	-	AAA
Eri002548	118.994	71.1962	0.738511	0.00060427	0.00222449	ERIdvaD_GLEAN_10030927	scaffold11	2117742	2119316	+	906	-	-	WRKY
Eri002569	1792.35	1000.4	0.841202	9.2373e-34	3.29442e-32	ERIdvaD_GLEAN_10030947	scaffold11	2298435	2302664	-	2292	-	-	-
Eri002572	261.876	112.85	1.20741	6.92208e-14	8.71205e-13	ERIdvaD_GLEAN_10030950	scaffold11	2319141	2322922	-	2334	-	-	-
Eri002578	670.31	555.862	0.270709	0.00181853	0.00596692	ERIdvaD_GLEAN_10030956	scaffold11	2355547	2362332	-	2133	-	-	DUF6
Eri002579	506.113	327.474	0.632018	5.50455e-09	4.38245e-08	ERIdvaD_GLEAN_10030957	scaffold11	2362623	2365686	-	1626	-	-	-
Eri002584	754.83	394.887	0.932883	3.08556e-24	7.33131e-23	ERIdvaD_GLEAN_10030962	scaffold11	2389766	2391881	-	1668	-	-	-
Eri002585	257.447	173.345	0.568712	5.03952e-05	0.000231423	ERIdvaD_GLEAN_10030963	scaffold11	2394434	2396781	+	1191	-	-	Metallophos
Eri002586	70.9707	44.0085	0.696623	0.0117961	0.0313858	ERIdvaD_GLEAN_10030964	scaffold11	2397961	2400774	+	2160	-	-	-
Eri002594	717.991	359.165	0.998751	6.77331e-25	1.66949e-23	ERIdvaD_GLEAN_10030970	scaffold11	2450599	2452252	+	498	-	-	-
Eri002599	273.889	208.017	0.397581	0.00380534	0.0115542	ERIdvaD_GLEAN_10030975	scaffold11	2502249	2503884	+	432	-	-	-
Eri002607	652.55	476.789	0.455515	7.58119e-07	4.63802e-06	ERIdvaD_GLEAN_10003431	scaffold110	18185	21531	-	1395	-	-	-
Eri002623	183.528	138.214	0.410114	0.00877533	0.0242628	ERIdvaD_GLEAN_10013493	scaffold1100	161678	164331	+	483	-	-	-
Eri002635	2437.36	1393.49	0.80781	7.33905e-41	3.44768e-39	ERIdvaD_GLEAN_10013504	scaffold1100	614227	616110	+	1221	-	-	-
Eri002641	219.148	134.105	0.707766	1.05391e-05	5.4281e-05	ERIdvaD_GLEAN_10000293	scaffold11025	4854	6891	+	342	-	-	-
Eri002643	27.1731	12.2413	1.16266	0.0146702	0.0379413	ERIdvaD_GLEAN_10005729	scaffold1104	48727	49326	-	303	-	-	-
Eri002645	810.066	603.501	0.424064	2.93697e-07	1.90093e-06	CUFF34.68.1	scaffold1104	163438	170287	+	1617	-	-	-
Eri002649	1985.31	1707.44	0.216813	0.000659264	0.00240949	ERIdvaD_GLEAN_10005735	scaffold1104	205082	207122	+	954	-	-	-
Eri002653	258.201	178.92	0.529616	0.000117509	0.000502332	ERIdvaD_GLEAN_10005740	scaffold1104	284567	287186	-	477	-	-	-
Eri002657	579.9	473.676	0.289169	0.0028818	0.00901557	ERIdvaD_GLEAN_10005743	scaffold1104	336314	340610	+	1497	-	-	AMP-binding
Eri002669	137.693	90.6392	0.604016	0.00145796	0.00489313	ERIdvaD_GLEAN_10003587	scaffold1108	68217	68462	-	246	-	-	-
Eri002672	165.221	110.059	0.5844	0.000646061	0.00236717	ERIdvaD_GLEAN_10003590	scaffold1108	78512	81281	+	1995	-	-	-
Eri002675	4623.67	3605.7	0.358304	1.60947e-10	1.50973e-09	ERIdvaD_GLEAN_10003593	scaffold1108	97647	104698	+	3522	-	-	Clp_N
Eri002677	188.443	139.771	0.425324	0.0129828	0.0341098	ERIdvaD_GLEAN_10003595	scaffold1108	109031	111694	-	1785	-	-	-
Eri002683	704.121	581.326	0.275916	0.00143805	0.00483188	ERIdvaD_GLEAN_10003601	scaffold1108	195710	197857	-	1374	-	-	Saccharop_dh
Eri002692	1038.71	681.469	0.60791	1.00272e-15	1.45722e-14	ERIdvaD_GLEAN_10009128	scaffold111	58369	63604	-	4053	-	-	-
Eri002725	205.642	136.238	0.585631	0.00083956	0.00299026	ERIdvaD_GLEAN_10014979	scaffold1113	281727	285553	+	1620	-	-	-
Eri002750	58.6273	33.5587	0.8042	0.00643641	0.0184499	ERIdvaD_GLEAN_10015004	scaffold1113	675589	677570	-	714	-	-	-
Eri002767	39.9554	21.4034	0.883636	0.0194556	0.0483911	ERIdvaD_GLEAN_10007667	scaffold1114	130984	131841	-	858	-	-	-
Eri002770	264.754	207.463	0.350741	0.00981996	0.0267679	ERIdvaD_GLEAN_10007670	scaffold1114	159154	159456	+	303	-	-	-
Eri002775	370.679	279.462	0.405874	0.000628133	0.00230681	ERIdvaD_GLEAN_10007675	scaffold1114	239065	239250	+	186	-	-	-
Eri002780	383.985	262.495	0.547616	7.8246e-06	4.12102e-05	ERIdvaD_GLEAN_10007680	scaffold1114	384324	391793	+	1317	-	-	-
Eri002792	2145.9	1412.16	0.603368	1.3949e-20	2.71908e-19	ERIdvaD_GLEAN_10010896	scaffold1115	409911	413129	+	1440	-	-	Sugar_tr
Eri002793	206.878	138.32	0.581571	0.000652287	0.00238773	CUFF37.16.1	scaffold1115	439970	441104	-	207	-	-	-
Eri002806	363.4	266.108	0.455135	0.000311662	0.00122365	CUFF37.37.2	scaffold1116	76998	82329	+	1461	-	-	-
Eri002813	913.641	671.297	0.443954	1.98882e-08	1.49519e-07	ERIdvaD_GLEAN_10006320	scaffold1116	147564	149868	-	738	-	-	-
Eri002831	381.476	311.767	0.288259	0.011095	0.0297655	ERIdvaD_GLEAN_10026991	scaffold112	39382	42410	+	852	-	-	-
Eri002835	178.071	126.366	0.489652	0.00899059	0.0247816	ERIdvaD_GLEAN_10026995	scaffold112	81068	85598	-	3276	-	-	-
Eri002846	474.725	320.413	0.566693	5.18369e-07	3.24106e-06	ERIdvaD_GLEAN_10027006	scaffold112	187068	189856	+	477	-	-	-
Eri002849	644.472	295.306	1.13082	1.43117e-23	3.28787e-22	ERIdvaD_GLEAN_10027010	scaffold112	229311	234947	+	1341	-	-	-
Eri002855	602.93	515.888	0.224169	0.0129839	0.0341101	ERIdvaD_GLEAN_10027016	scaffold112	253935	256200	-	1515	-	-	CCT
Eri002866	84.7699	42.0737	1.00817	0.000108088	0.000465188	CUFF37.129.2	scaffold112	422624	424752	+	402	-	-	-
Eri002867	306.119	242.277	0.340093	0.00750976	0.0211077	ERIdvaD_GLEAN_10027028	scaffold112	427614	428828	+	825	-	-	-
Eri002880	2204.01	1872.21	0.235136	2.95278e-05	0.000141587	ERIdvaD_GLEAN_10027039	scaffold112	538160	540130	+	1401	-	-	-
Eri002881	646.5	350.101	0.882627	3.69411e-20	7.03996e-19	ERIdvaD_GLEAN_10027040	scaffold112	540542	543086	+	1242	-	-	-
Eri002882	520.095	315.571	0.717377	9.59024e-12	1.01052e-10	CUFF37.156.1	scaffold112	560223	561824	-	687	-	-	-
Eri002887	247.884	178.893	0.469932	0.000689151	0.00250588	ERIdvaD_GLEAN_10027044	scaffold112	630709	632285	+	366	-	-	-
Eri002891	2139.1	1131.2	0.918398	2.80588e-44	1.46809e-42	ERIdvaD_GLEAN_10027049	scaffold112	652861	655687	+	711	-	-	-
Eri002895	1436.76	595.151	1.27045	9.6764e-60	7.84686e-58	ERIdvaD_GLEAN_10027053	scaffold112	694453	698460	+	1266	-	-	TB2_DP1_HVA22
Eri002901	100.084	63.8419	0.652492	0.00311733	0.0096676	ERIdvaD_GLEAN_10027058	scaffold112	741080	742456	-	1377	-	-	Kelch_1
Eri002905	515.412	300.548	0.779778	2.1269e-13	2.58115e-12	ERIdvaD_GLEAN_10027064	scaffold112	847614	852564	-	2658	-	-	ABC_tran
Eri002908	10.4437	0.405624	4.77408	0.000585615	0.00216545	ERIdvaD_GLEAN_10027067	scaffold112	864554	865516	-	963	-	-	DUF295
Eri002911	483.916	289.202	0.744067	7.14109e-12	7.60245e-11	ERIdvaD_GLEAN_10027070	scaffold112	891887	897130	+	1638	-	-	Aldedh
Eri002912	229.826	129.631	0.820679	1.96713e-07	1.30264e-06	ERIdvaD_GLEAN_10027071	scaffold112	898493	899659	+	1167	-	-	-
Eri002916	205.548	134.809	0.614445	0.000169549	0.000702873	ERIdvaD_GLEAN_10027075	scaffold112	920585	924554	+	1542	-	-	-
Eri002921	1148.5	1010.82	0.185376	0.0101638	0.0276055	ERIdvaD_GLEAN_10027080	scaffold112	952724	953486	+	612	-	-	-
Eri002925	20.2287	6.55277	1.60351	0.00678389	0.0193003	ERIdvaD_GLEAN_10027084	scaffold112	994507	997950	-	687	-	-	-
Eri002935	753.154	519.174	0.533875	1.22898e-08	9.46125e-08	ERIdvaD_GLEAN_10027093	scaffold112	1129720	1134533	+	2589	-	-	-
Eri002939	217.502	140.442	0.627846	4.18269e-05	0.000195127	ERIdvaD_GLEAN_10027097	scaffold112	1160541	1162876	+	1596	-	-	MFS_1
Eri002948	238.264	155.063	0.619953	1.63217e-05	8.14362e-05	ERIdvaD_GLEAN_10027104	scaffold112	1225057	1227395	-	1347	-	-	Galactosyl_T
Eri002951	644.431	535.817	0.266436	0.00416581	0.0125473	ERIdvaD_GLEAN_10027107	scaffold112	1249402	1252298	+	855	-	-	HLH
Eri002959	307.553	248.178	0.306887	0.0151701	0.0390579	ERIdvaD_GLEAN_10027113	scaffold112	1306700	1309334	+	921	-	-	Metallophos
Eri002961	507.979	290.218	0.809266	5.70686e-14	7.24521e-13	CUFF37.259.1	scaffold112	1313466	1317854	-	1134	-	-	-
Eri002964	448.748	257.478	0.801948	6.28048e-13	7.33163e-12	ERIdvaD_GLEAN_10027116	scaffold112	1339615	1343495	-	2622	-	-	-
Eri002968	1250.62	1039.34	0.265266	0.000700721	0.00254319	ERIdvaD_GLEAN_10027119	scaffold112	1372335	1373996	+	1026	-	-	-
Eri002974	300.236	241.798	0.31314	0.0113587	0.0303516	ERIdvaD_GLEAN_10027125	scaffold112	1432990	1435816	-	1737	-	-	TPR_1
Eri002981	38.5393	18.0047	1.09701	0.00416683	0.0125493	ERIdvaD_GLEAN_10027131	scaffold112	1496260	1496984	-	252	-	-	-
Eri002990	594.519	501.911	0.243123	0.00752221	0.0211409	ERIdvaD_GLEAN_10027138	scaffold112	1584323	1586596	+	1506	-	-	-
Eri002993	879.97	752.463	0.225575	0.00521521	0.0153471	ERIdvaD_GLEAN_10027143	scaffold112	1610773	1614973	-	1653	-	-	-
Eri002994	299.028	211.889	0.494048	0.000330732	0.00129199	ERIdvaD_GLEAN_10027144	scaffold112	1629212	1631344	+	426	-	-	-
Eri002997	285.336	155.963	0.868983	3.70395e-10	3.35728e-09	ERIdvaD_GLEAN_10027147	scaffold112	1651546	1654939	+	1767	-	-	-
Eri003004	367.772	179.986	1.03162	3.16921e-15	4.44491e-14	ERIdvaD_GLEAN_10027152	scaffold112	1747116	1748229	-	504	-	-	-
Eri003006	392.245	280.096	0.488009	1.69835e-05	8.44969e-05	ERIdvaD_GLEAN_10027154	scaffold112	1761056	1764360	-	891	-	-	-
Eri003008	1851	783.754	1.24061	9.77357e-75	1.13865e-72	ERIdvaD_GLEAN_10027156	scaffold112	1773301	1778384	-	2589	-	-	-
Eri003012	939.721	574.678	0.710023	1.23448e-18	2.16599e-17	ERIdvaD_GLEAN_10027160	scaffold112	1826116	1830130	+	2289	-	-	U-box
Eri003061	422.784	344.061	0.29848	0.00478244	0.0141894	ERIdvaD_GLEAN_10007847	scaffold1125	378863	382683	-	1095	-	-	LAG1
Eri003066	473.275	376.604	0.330142	0.00108345	0.00375008	CUFF38.92.1	scaffold1126	110659	128058	+	3585	-	-	-
Eri003069	417.761	324.997	0.362248	0.000692607	0.00251746	ERIdvaD_GLEAN_10005305	scaffold1126	253588	256581	+	1269	-	-	Tubulin
Eri003071	112.603	7.47993	3.91823	1.62714e-23	3.72675e-22	CUFF38.102.1	scaffold1126	310837	311932	+	243	-	-	-
Eri003074	411.225	257.414	0.679129	7.79102e-09	6.12797e-08	ERIdvaD_GLEAN_10004856	scaffold1127	161726	169182	+	1554	-	-	SET
Eri003086	164.937	86.8026	0.929139	2.62911e-07	1.71086e-06	ERIdvaD_GLEAN_10010561	scaffold1128	494789	494986	+	198	-	-	-
Eri003100	211.532	149.789	0.500212	0.00124815	0.00425413	ERIdvaD_GLEAN_10013075	scaffold1129	139195	141380	-	339	-	-	-
Eri003101	446.469	364.995	0.290447	0.00496936	0.0146879	ERIdvaD_GLEAN_10013076	scaffold1129	142760	145257	-	1149	-	-	RRM_1
Eri003104	446.077	329.206	0.435436	4.5442e-05	0.000210336	ERIdvaD_GLEAN_10013080	scaffold1129	166638	169706	+	2145	-	-	-
Eri003108	874.282	528.046	0.726434	1.02866e-18	1.81397e-17	ERIdvaD_GLEAN_10013084	scaffold1129	213856	217610	-	1815	-	-	-
Eri003119	265.157	198.227	0.418846	0.00167116	0.0055327	ERIdvaD_GLEAN_10013091	scaffold1129	320398	324910	-	957	-	-	-
Eri003125	356.926	232.151	0.621965	3.5595e-06	1.97442e-05	ERIdvaD_GLEAN_10013096	scaffold1129	359959	363452	-	2214	-	-	-
Eri003126	529.13	392.697	0.430824	1.41324e-05	7.13994e-05	ERIdvaD_GLEAN_10013097	scaffold1129	373525	376877	-	1095	-	-	-
Eri003133	754.501	480.116	0.654804	2.9426e-13	3.51613e-12	ERIdvaD_GLEAN_10013106	scaffold1129	422840	428606	-	2862	-	-	RNase_PH
Eri003136	2201.79	910.471	1.27436	6.09708e-90	9.42915e-88	ERIdvaD_GLEAN_10013108	scaffold1129	443305	443674	+	207	-	-	-
Eri003137	63.6407	38.492	0.718153	0.0104238	0.0282093	ERIdvaD_GLEAN_10013109	scaffold1129	446593	447987	+	936	-	-	-
Eri003140	1077.8	962.254	0.162897	0.020148	0.0498492	CUFF38.205.1	scaffold1129	473368	478986	-	2004	-	-	DEAD
Eri003147	2108.58	1477.18	0.512386	4.10297e-14	5.26249e-13	ERIdvaD_GLEAN_10013119	scaffold1129	556109	557468	+	567	-	-	-
Eri003151	290.629	211.646	0.459374	0.000376384	0.00145263	ERIdvaD_GLEAN_10013124	scaffold1129	585560	587051	+	390	-	-	-
Eri003155	421.211	265.647	0.667392	2.89269e-09	2.38281e-08	ERIdvaD_GLEAN_10013127	scaffold1129	623627	628458	+	1788	-	-	DSPc
Eri003159	496.122	409.924	0.278481	0.00634617	0.0182316	ERIdvaD_GLEAN_10013132	scaffold1129	666802	669768	+	1944	-	-	-
Eri003160	71.9422	40.0974	0.843713	0.00163518	0.00542748	ERIdvaD_GLEAN_10013133	scaffold1129	671304	675986	-	2940	-	-	-
Eri003175	2209.61	1521.79	0.537176	4.59163e-18	7.76777e-17	ERIdvaD_GLEAN_10017821	scaffold113	280408	284471	-	2022	-	-	-
Eri003182	854.077	722.768	0.241123	0.00184487	0.0060437	CUFF39.30.1	scaffold113	355834	358521	-	603	-	-	Fer2
Eri003191	321.818	247.05	0.38139	0.00159868	0.00531994	ERIdvaD_GLEAN_10017836	scaffold113	907384	912955	-	1131	-	-	-
Eri003209	887.467	766.779	0.212762	0.00683056	0.0194141	ERIdvaD_GLEAN_10015455	scaffold1130	229179	242738	+	2556	-	-	WD40
Eri003211	351.764	274.947	0.353219	0.00284605	0.00892049	ERIdvaD_GLEAN_10015459	scaffold1130	265705	268481	+	744	-	-	-
Eri003241	640.799	512.036	0.323374	0.000343947	0.00133853	ERIdvaD_GLEAN_10015486	scaffold1130	727279	728423	-	261	-	-	-
Eri003259	641.041	470.752	0.447532	9.76233e-07	5.87774e-06	ERIdvaD_GLEAN_10013052	scaffold1131	264725	276399	+	2328	-	-	GST_N
Eri003265	804.303	387.455	1.05502	1.95325e-31	6.41616e-30	ERIdvaD_GLEAN_10013057	scaffold1131	503468	504573	-	378	-	-	-
Eri003266	391.664	294.687	0.407641	0.0004206	0.0016073	ERIdvaD_GLEAN_10013058	scaffold1131	508983	510364	-	423	-	-	-
Eri003269	149.996	18.1597	3.0316	8.62397e-28	2.45653e-26	ERIdvaD_GLEAN_10013060	scaffold1131	539500	543494	-	2055	-	-	Pkinase_Tyr
Eri003270	726.274	626.371	0.214943	0.0117297	0.0312282	ERIdvaD_GLEAN_10013061	scaffold1131	582475	587147	+	888	-	-	-
Eri003273	139.001	99.1353	0.489159	0.0108701	0.0292427	ERIdvaD_GLEAN_10013064	scaffold1131	645047	646363	-	1317	-	-	-
Eri003279	305.884	182.784	0.739728	1.24543e-07	8.46538e-07	ERIdvaD_GLEAN_10010538	scaffold1133	107659	116267	+	2946	-	-	-
Eri003280	2705.42	1177.12	1.19982	8.73774e-90	1.34534e-87	ERIdvaD_GLEAN_10010539	scaffold1133	118140	120106	-	750	-	-	-
Eri003285	5.38153	0	4.77167	0.00378058	0.0114878	ERIdvaD_GLEAN_10010544	scaffold1133	169822	171052	-	711	-	-	-
Eri003287	721.014	503.526	0.518914	6.76854e-09	5.35584e-08	ERIdvaD_GLEAN_10010546	scaffold1133	181148	182873	+	792	-	-	-
Eri003289	514.692	411.639	0.321847	0.00114551	0.00393808	ERIdvaD_GLEAN_10010548	scaffold1133	236882	237637	+	495	-	-	-
Eri003293	214.194	141.291	0.590885	0.000972753	0.00340907	ERIdvaD_GLEAN_10010553	scaffold1133	337096	339380	-	333	-	-	Ribosomal_S10
Eri003305	132.512	78.5596	0.747731	0.000169878	0.000704151	ERIdvaD_GLEAN_10004008	scaffold1135	201705	202514	+	810	-	-	-
Eri003306	205.498	143.456	0.517904	0.00116188	0.0039887	ERIdvaD_GLEAN_10004010	scaffold1135	214807	216530	+	1524	-	-	-
Eri003316	237.955	137.793	0.78709	9.33948e-08	6.4741e-07	ERIdvaD_GLEAN_10004213	scaffold1139	17339	18616	+	1278	-	-	Pkinase
Eri003319	8795.39	2643.72	1.73322	1.6268e-144	5.62952e-142	ERIdvaD_GLEAN_10004216	scaffold1139	44561	47918	+	1758	-	-	-
Eri003327	853.736	664.198	0.363832	1.4132e-05	7.13994e-05	ERIdvaD_GLEAN_10004220	scaffold1139	147851	149223	-	429	-	-	-
Eri003333	1038.91	859.113	0.27726	0.00162995	0.00541114	CUFF41.67.1	scaffold114	172271	174653	-	525	-	-	-
Eri003338	938.344	814.082	0.204238	0.0139581	0.0363146	ERIdvaD_GLEAN_10004616	scaffold114	218390	219533	-	738	-	-	-
Eri003344	4.94673	0	4.65579	0.00404073	0.0121958	CUFF41.89.1	scaffold11421	1422	2956	+	231	-	-	-
Eri003352	199.455	144.986	0.463147	0.00282086	0.00885654	ERIdvaD_GLEAN_10005702	scaffold1144	104940	108356	-	1731	-	-	Hydrolase_3
Eri003357	305.109	171.074	0.835219	9.32174e-10	8.12074e-09	ERIdvaD_GLEAN_10005707	scaffold1144	188434	193172	+	1611	-	-	-
Eri003358	116.659	70.5343	0.722991	0.000410408	0.00157334	ERIdvaD_GLEAN_10005708	scaffold1144	193583	197605	-	1692	-	-	malic
Eri003374	254.18	124.299	1.03919	1.26566e-10	1.20174e-09	CUFF42.14.2	scaffold1145	110619	116735	-	567	-	-	-
Eri003391	588.125	466.963	0.335549	0.000361231	0.00139891	ERIdvaD_GLEAN_10002572	scaffold1149	126642	138105	+	3252	-	-	-
Eri003392	69.0324	43.3217	0.665287	0.0147938	0.0382186	ERIdvaD_GLEAN_10002573	scaffold1149	139614	141140	+	1074	-	-	-
Eri003394	214.085	158.138	0.435144	0.00517391	0.0152358	ERIdvaD_GLEAN_10002574	scaffold1149	147342	148023	+	219	-	-	-
Eri003403	1666.95	1475.21	0.175536	0.00526319	0.0154674	ERIdvaD_GLEAN_10034207	scaffold115	152124	161268	-	3333	-	-	UCH
Eri003415	270.61	203.097	0.409513	0.00512583	0.015112	ERIdvaD_GLEAN_10034216	scaffold115	610302	612385	+	627	-	-	-
Eri003416	1434.09	986.206	0.537508	4.0024e-12	4.36604e-11	ERIdvaD_GLEAN_10034217	scaffold115	613396	616226	+	627	-	-	-
Eri003417	758.716	636.598	0.253412	0.0026324	0.00833078	ERIdvaD_GLEAN_10034218	scaffold115	683945	687936	+	1170	-	-	UbiA
Eri003423	2894.3	2005.2	0.528982	1.19555e-16	1.85632e-15	ERIdvaD_GLEAN_10034222	scaffold115	726950	744958	-	5727	-	-	S1
Eri003424	304.766	206.825	0.558615	1.21522e-05	6.20226e-05	ERIdvaD_GLEAN_10034223	scaffold115	753238	753987	-	750	-	-	Kelch_1
Eri003425	341.23	267.387	0.352552	0.0033401	0.0102855	ERIdvaD_GLEAN_10034224	scaffold115	756489	757238	-	750	-	-	Kelch_1
Eri003431	119.428	74.8352	0.684586	0.00145314	0.00487835	ERIdvaD_GLEAN_10034231	scaffold115	856548	857838	-	1104	-	-	-
Eri003432	488.588	403.206	0.277556	0.00457195	0.013622	ERIdvaD_GLEAN_10034232	scaffold115	859443	864159	+	1068	-	-	-
Eri003434	272.569	153.949	0.818997	1.10238e-08	8.52039e-08	CUFF42.160.1	scaffold115	878564	879923	+	261	-	-	-
Eri003435	3005.46	1922.38	0.64444	2.10583e-28	6.13341e-27	ERIdvaD_GLEAN_10034235	scaffold115	882569	884038	-	495	-	-	-
Eri003440	626.807	516.391	0.279197	0.00170342	0.00563044	ERIdvaD_GLEAN_10034240	scaffold115	1031622	1040824	+	3015	-	-	Kinesin
Eri003443	653.477	495.381	0.396579	2.91151e-05	0.00013978	ERIdvaD_GLEAN_10034243	scaffold115	1102131	1103278	+	582	-	-	-
Eri003445	626.58	521.186	0.265689	0.00298564	0.00931042	ERIdvaD_GLEAN_10034245	scaffold115	1114130	1120415	-	3786	-	-	-
Eri003452	1093.18	713.736	0.61363	2.86266e-15	4.02627e-14	ERIdvaD_GLEAN_10034251	scaffold115	1220897	1222194	+	1038	-	-	-
Eri003465	674.518	558.077	0.271508	0.00177911	0.00585018	ERIdvaD_GLEAN_10034264	scaffold115	1477699	1482024	-	891	-	-	NUDIX
Eri003468	326.585	251.543	0.37426	0.00213399	0.00689707	ERIdvaD_GLEAN_10034267	scaffold115	1496210	1499432	-	1146	-	-	PP2C
Eri003470	284.362	148.38	0.938335	1.00286e-11	1.0548e-10	ERIdvaD_GLEAN_10034269	scaffold115	1507012	1511413	-	1221	-	-	-
Eri003481	790.731	650.988	0.281328	0.000574269	0.00212822	CUFF42.225.1	scaffold115	1654247	1659252	-	990	-	-	-
Eri003485	516.965	342.81	0.596307	2.57332e-07	1.67643e-06	ERIdvaD_GLEAN_10034281	scaffold115	1835512	1839916	+	945	-	-	RRM_1
Eri003496	66.7779	40.5598	0.717186	0.0112952	0.0302166	ERIdvaD_GLEAN_10034291	scaffold115	1954416	1959293	-	2187	-	-	Pkinase
Eri003503	386.234	164.642	1.23018	1.74134e-21	3.54671e-20	ERIdvaD_GLEAN_10034297	scaffold115	2121972	2123783	+	702	-	-	-
Eri003509	320.138	208.581	0.61636	1.34041e-06	7.93105e-06	ERIdvaD_GLEAN_10034303	scaffold115	2345565	2348512	-	1035	-	-	HLH
Eri003511	764.701	591.95	0.372699	0.00017442	0.00072118	ERIdvaD_GLEAN_10034305	scaffold115	2394567	2404571	-	2760	-	-	-
Eri003512	498.123	403.314	0.301277	0.00467495	0.0139071	ERIdvaD_GLEAN_10034306	scaffold115	2405693	2407455	+	459	-	-	-
Eri003513	393.382	228.696	0.780453	3.77158e-11	3.75664e-10	ERIdvaD_GLEAN_10034307	scaffold115	2435800	2439797	+	963	-	-	HLH
Eri003522	33.4348	12.4938	1.40399	0.00106124	0.00368518	ERIdvaD_GLEAN_10034312	scaffold115	2642563	2645779	-	2610	-	-	Pkinase_Tyr
Eri003523	2334.01	1637.71	0.510781	3.70221e-15	5.1655e-14	ERIdvaD_GLEAN_10034313	scaffold115	2663026	2663544	-	519	-	-	zf-A20
Eri003524	376.611	136.128	1.46288	1.3569e-22	2.94382e-21	ERIdvaD_GLEAN_10034314	scaffold115	2665592	2668656	+	885	-	-	DnaJ
Eri003532	557.571	463.724	0.268124	0.00533526	0.0156476	ERIdvaD_GLEAN_10034321	scaffold115	2778002	2782406	-	1500	-	-	Peptidase_S41
Eri003536	714.092	414.758	0.782852	8.89783e-17	1.39519e-15	CUFF42.318.1	scaffold115	2957656	2966773	-	1161	-	-	Acyltransferase
Eri003540	93.9058	36.4486	1.36417	2.69147e-06	1.52093e-05	CUFF42.327.1	scaffold115	3018927	3022652	+	915	-	-	RRM_1
Eri003541	15.9795	1.21687	3.86515	0.00021317	0.000865732	CUFF42.328.1	scaffold115	3023016	3026478	+	474	-	-	-
Eri003546	508.03	396.791	0.357353	0.000642307	0.00235515	CUFF42.333.1	scaffold115	3068884	3078291	+	1944	-	-	-
Eri003549	104.588	68.422	0.604765	0.00719863	0.0203313	ERIdvaD_GLEAN_10034332	scaffold115	3133123	3135318	+	1791	-	-	-
Eri003557	20.0743	7.78491	1.40077	0.014273	0.0370347	ERIdvaD_GLEAN_10034339	scaffold115	3358396	3360956	+	897	-	-	-
Eri003581	72.7907	35.516	1.04959	0.00033012	0.00128989	ERIdvaD_GLEAN_10034355	scaffold115	4005744	4015875	+	2724	-	-	-
Eri003582	5878.6	4803.47	0.291208	2.83451e-10	2.59411e-09	ERIdvaD_GLEAN_10034356	scaffold115	4017751	4023047	+	285	-	-	-
Eri003585	3150.32	1582.3	0.992889	1.82894e-74	2.11667e-72	ERIdvaD_GLEAN_10017195	scaffold1150	15109	18328	+	1644	-	-	-
Eri003586	224.207	161.52	0.469982	0.00239101	0.00764654	ERIdvaD_GLEAN_10017196	scaffold1150	19420	22369	+	747	-	-	ADK
Eri003591	775.664	497.55	0.640487	2.0164e-11	2.05948e-10	ERIdvaD_GLEAN_10017202	scaffold1150	79601	83956	-	1404	-	-	-
Eri003592	538.368	336.184	0.67662	2.75738e-10	2.52682e-09	ERIdvaD_GLEAN_10017203	scaffold1150	85008	88431	-	1149	-	-	AMP-binding
Eri003602	1555.65	1139.3	0.448915	1.77868e-12	2.00927e-11	ERIdvaD_GLEAN_10017213	scaffold1150	234364	238208	-	2052	-	-	-
Eri003608	470.376	353.298	0.412572	4.6336e-05	0.000214076	ERIdvaD_GLEAN_10017219	scaffold1150	293147	295114	+	693	-	-	NDK
Eri003611	1010.41	788.1	0.357708	2.73282e-06	1.5416e-05	ERIdvaD_GLEAN_10017222	scaffold1150	307590	310155	-	1209	-	-	-
Eri003612	345.913	244.457	0.499661	2.96461e-05	0.000142115	CUFF43.29.1	scaffold1150	313984	316296	+	996	-	-	Peptidase_C48
Eri003614	1070.26	705.014	0.602709	1.4855e-14	1.97414e-13	CUFF43.30.1	scaffold1150	333112	339160	+	3066	-	-	-
Eri003615	1425.93	1146.53	0.312892	7.20484e-06	3.81935e-05	ERIdvaD_GLEAN_10017225	scaffold1150	340418	343322	+	918	-	-	Radical_SAM
Eri003628	1294.61	671.898	0.947364	3.96164e-36	1.54535e-34	ERIdvaD_GLEAN_10017236	scaffold1150	525028	527253	+	768	-	-	-
Eri003646	891.202	752.05	0.244226	0.00279152	0.00877318	ERIdvaD_GLEAN_10017252	scaffold1150	770234	771826	+	1593	-	-	PALP
Eri003647	145.617	65.7322	1.15379	1.43091e-08	1.09363e-07	ERIdvaD_GLEAN_10017253	scaffold1150	772754	775074	-	954	-	-	WD40
Eri003664	784.618	631.176	0.31293	0.000307376	0.00120858	ERIdvaD_GLEAN_10017268	scaffold1150	931464	933055	+	1098	-	-	DEAD
Eri003665	278.452	133.43	1.06053	1.36485e-12	1.554e-11	ERIdvaD_GLEAN_10017269	scaffold1150	935762	941232	+	1560	-	-	MBOAT
Eri003672	889.351	669.455	0.408284	7.10288e-07	4.36527e-06	ERIdvaD_GLEAN_10009025	scaffold1152	119670	120710	+	1041	-	-	TCP
Eri003679	74.4244	42.7026	0.794453	0.00255841	0.00812089	ERIdvaD_GLEAN_10009031	scaffold1152	254726	255322	-	597	-	-	-
Eri003680	536.022	352.481	0.604044	3.32752e-09	2.7192e-08	ERIdvaD_GLEAN_10009032	scaffold1152	256718	265227	+	2013	-	-	GTP_EFTU
Eri003684	2507.67	2127.94	0.236638	0.000142517	0.000598402	ERIdvaD_GLEAN_10009036	scaffold1152	301824	310452	+	2436	-	-	-
Eri003686	127.429	80.3144	0.657788	0.0014917	0.00499439	CUFF44.28.2	scaffold1152	314430	317174	-	528	-	-	RRM_1
Eri003704	551.514	294.185	0.905714	7.75942e-19	1.37805e-17	ERIdvaD_GLEAN_10001533	scaffold1153	20312	22424	-	456	-	-	-
Eri003705	693.359	381.667	0.86212	4.2038e-19	7.56186e-18	ERIdvaD_GLEAN_10001534	scaffold1153	23880	26105	+	624	-	-	-
Eri003709	669.014	570.208	0.230987	0.00860062	0.023829	ERIdvaD_GLEAN_10001537	scaffold1153	40510	43376	-	1974	-	-	-
Eri003715	76.4687	36.7365	1.04791	0.000214612	0.000870982	ERIdvaD_GLEAN_10001544	scaffold1153	70621	75792	-	4344	-	-	Pkinase_Tyr
Eri003726	605.401	454.838	0.410224	1.13615e-05	5.82677e-05	ERIdvaD_GLEAN_10004592	scaffold1155	168681	172038	-	1467	-	-	-
Eri003727	175.955	114.994	0.613399	0.000536944	0.00200414	CUFF45.15.1	scaffold1155	201556	205101	+	1062	-	-	Exonuc_X-T
Eri003735	302.276	155.86	0.959666	1.0395e-11	1.0917e-10	ERIdvaD_GLEAN_10004984	scaffold1157	26165	31133	-	855	-	-	-
Eri003736	130.226	57.4751	1.17877	1.11619e-07	7.63444e-07	ERIdvaD_GLEAN_10004985	scaffold1157	74345	75454	+	699	-	-	HLH
Eri003748	460.075	386.402	0.253023	0.0122966	0.0325613	ERIdvaD_GLEAN_10004996	scaffold1157	285169	291503	+	1566	-	-	SHMT
Eri003754	896.942	667.874	0.429178	5.10053e-06	2.76944e-05	ERIdvaD_GLEAN_10008336	scaffold1159	228187	234888	+	2574	-	-	Aminotran_3
Eri003767	1369.35	1148.4	0.253763	0.000103476	0.00044732	CUFF45.74.1	scaffold1160	104939	107634	-	648	-	-	-
Eri003772	1064.06	541.322	0.977535	1.38061e-31	4.57382e-30	ERIdvaD_GLEAN_10008607	scaffold1160	185552	186012	-	372	-	-	GATA
Eri003773	1738.98	1476.61	0.236873	9.29182e-05	0.000405087	ERIdvaD_GLEAN_10008608	scaffold1160	192545	195884	-	1527	-	-	Arm
Eri003784	1354.82	642.546	1.07542	9.86012e-50	6.19822e-48	ERIdvaD_GLEAN_10008615	scaffold1160	304658	309749	-	2328	-	-	Glyco_hydro_3_C
Eri003785	1888.29	1259.83	0.582146	6.72361e-17	1.06189e-15	ERIdvaD_GLEAN_10008616	scaffold1160	320614	324828	-	1704	-	-	AMP-binding
Eri003790	1420.77	564.166	1.33027	5.74398e-61	4.81434e-59	ERIdvaD_GLEAN_10008621	scaffold1160	347902	348586	+	186	-	-	-
Eri003793	337.776	266.112	0.341066	0.00407249	0.012279	ERIdvaD_GLEAN_10008624	scaffold1160	396479	398746	+	786	-	-	-
Eri003803	16.5509	5.05837	1.72126	0.0160955	0.041136	ERIdvaD_GLEAN_10008557	scaffold1161	8078	8755	+	678	-	-	-
Eri003813	1005.09	840.066	0.258107	0.00082005	0.00292644	ERIdvaD_GLEAN_10008561	scaffold1161	117034	121652	-	3588	-	-	CPSase_L_D2
Eri003815	235.203	107.738	1.13343	3.69045e-12	4.04468e-11	ERIdvaD_GLEAN_10008563	scaffold1161	145824	148705	+	873	-	-	IP_trans
Eri003820	252.13	120.017	1.07023	1.21958e-12	1.39481e-11	ERIdvaD_GLEAN_10008568	scaffold1161	199223	205018	+	2901	-	-	ABC_tran
Eri003826	45.2459	24.4178	0.898415	0.00904898	0.0249268	ERIdvaD_GLEAN_10008571	scaffold1161	251173	251913	+	741	-	-	-
Eri003828	148.109	101.398	0.541285	0.003452	0.0105927	CUFF46.38.1	scaffold1161	278104	283810	+	1896	-	-	-
Eri003829	1993.96	1065.61	0.903095	1.74473e-47	1.01464e-45	ERIdvaD_GLEAN_10008573	scaffold1161	286028	286657	+	429	-	-	Ribosomal_S12
Eri003834	25.9534	7.84589	1.73226	0.000679148	0.00247466	CUFF46.50.2	scaffold1161	388126	394059	+	585	-	-	-
Eri003852	169.421	93.5078	0.848075	6.82802e-06	3.63956e-05	ERIdvaD_GLEAN_10007418	scaffold1162	347164	350436	+	540	-	-	-
Eri003868	48.5482	27.048	0.838714	0.010469	0.0283161	ERIdvaD_GLEAN_10023248	scaffold1163	313448	314026	-	579	-	-	-
Eri003878	674.282	322.93	1.06459	2.30654e-25	5.85022e-24	CUFF46.118.1	scaffold1163	521018	525856	-	1350	-	-	WD40
Eri003893	57.8633	19.4894	1.56841	4.88576e-06	2.6586e-05	ERIdvaD_GLEAN_10023270	scaffold1163	845353	846188	+	354	-	-	Usp
Eri003900	2205.25	1398.4	0.657464	8.61485e-24	2.00065e-22	ERIdvaD_GLEAN_10023277	scaffold1163	1038357	1039930	+	240	-	-	-
Eri003925	2456.11	2003.85	0.292815	9.39089e-07	5.6717e-06	ERIdvaD_GLEAN_10006574	scaffold1165	133775	136052	+	888	-	-	RRM_1
Eri003926	1126.62	702.074	0.68228	1.5663e-20	3.04301e-19	ERIdvaD_GLEAN_10006575	scaffold1165	136941	138889	-	942	-	-	-
Eri003930	212.752	161.505	0.401532	0.0130469	0.0342498	ERIdvaD_GLEAN_10006579	scaffold1165	158380	159214	+	420	-	-	-
Eri003935	7241.94	6563.54	0.141579	0.0074451	0.0209377	ERIdvaD_GLEAN_10006583	scaffold1165	218168	221319	-	588	-	-	PMSR
Eri003936	1773.26	1198.62	0.566813	8.53637e-13	9.88584e-12	ERIdvaD_GLEAN_10006584	scaffold1165	222456	225890	+	963	-	-	-
Eri003937	408.72	304.515	0.424094	0.000183884	0.000756823	CUFF47.33.1	scaffold1165	228985	232610	-	1956	-	-	-
Eri003938	1405.85	925.26	0.601719	4.94706e-16	7.34827e-15	ERIdvaD_GLEAN_10006586	scaffold1165	233659	237813	-	2115	-	-	-
Eri003939	501.192	368.944	0.438396	2.62644e-05	0.000126966	ERIdvaD_GLEAN_10006587	scaffold1165	245049	248042	-	2166	-	-	-
Eri003940	303.087	230.412	0.394471	0.00241037	0.00770275	ERIdvaD_GLEAN_10006588	scaffold1165	251730	252872	+	1143	-	-	-
Eri003945	488.427	392.13	0.316936	0.00214416	0.00692676	ERIdvaD_GLEAN_10006593	scaffold1165	276988	284107	+	4404	-	-	JmjC
Eri003949	1602.97	833.618	0.940654	8.84697e-37	3.55006e-35	ERIdvaD_GLEAN_10006597	scaffold1165	343966	344822	+	441	-	-	KOW
Eri003972	1055.93	571.786	0.883604	7.19571e-26	1.87545e-24	ERIdvaD_GLEAN_10007577	scaffold117	140084	140665	-	234	-	-	-
Eri003976	62.1441	29.5733	1.08104	0.00113028	0.00389014	ERIdvaD_GLEAN_10007580	scaffold117	152930	156719	-	1656	-	-	Metallophos
Eri003978	158.932	118.795	0.41749	0.0167171	0.0424993	ERIdvaD_GLEAN_10007582	scaffold117	171072	173591	+	648	-	-	ER_lumen_recept
Eri003981	13.9074	2.14339	2.70724	0.00109279	0.0037778	ERIdvaD_GLEAN_10007585	scaffold117	194091	195307	+	255	-	-	-
Eri003982	264.929	91.9878	1.52038	1.58776e-20	3.08127e-19	ERIdvaD_GLEAN_10007586	scaffold117	195945	196931	-	624	-	-	-
Eri003987	816.59	571.186	0.515053	9.44019e-09	7.35825e-08	CUFF48.27.1	scaffold117	249138	253023	+	612	-	-	SAM_1
Eri003995	228.844	145.532	0.648096	1.74529e-05	8.66594e-05	ERIdvaD_GLEAN_10007599	scaffold117	314249	319502	-	1518	-	-	-
Eri003998	413.733	342.197	0.27332	0.00972755	0.0265553	ERIdvaD_GLEAN_10007602	scaffold117	338926	345852	+	993	-	-	FHA
Eri003999	673.185	553.479	0.278712	0.00471696	0.0140165	ERIdvaD_GLEAN_10007604	scaffold117	346895	352264	-	702	-	-	-
Eri004003	624.115	448.347	0.476665	2.07221e-07	1.36782e-06	ERIdvaD_GLEAN_10007607	scaffold117	391964	396336	+	1692	-	-	Glyco_transf_8
Eri004006	120.168	58.52	1.03061	3.15292e-06	1.76175e-05	ERIdvaD_GLEAN_10007611	scaffold117	425099	427407	-	1206	-	-	p450
Eri004013	222.306	118.22	0.910969	4.43888e-09	3.57555e-08	CUFF48.70.1	scaffold1170	120859	125254	+	1233	-	-	-
Eri004016	1364.33	1110.27	0.298104	1.28574e-05	6.52976e-05	ERIdvaD_GLEAN_10005806	scaffold1170	147567	150674	-	600	-	-	-
Eri004017	236.164	182.224	0.376004	0.0104018	0.0281605	ERIdvaD_GLEAN_10005807	scaffold1170	160677	163538	-	1080	-	-	Choline_kinase
Eri004018	802.55	447.109	0.843367	8.32882e-22	1.72965e-20	ERIdvaD_GLEAN_10005808	scaffold1170	178404	179742	+	1002	-	-	Abhydrolase_3
Eri004032	555.962	428.787	0.375749	6.14839e-05	0.000277388	ERIdvaD_GLEAN_10002491	scaffold1172	10827	13507	+	783	-	-	-
Eri004033	364.965	291.491	0.321867	0.00908752	0.025027	ERIdvaD_GLEAN_10002492	scaffold1172	19244	24697	+	1284	-	-	CPSase_sm_chain
Eri004037	107.355	15.055	2.8224	0.00073312	0.0026477	ERIdvaD_GLEAN_10000375	scaffold11727	98	694	-	597	-	-	-
Eri004051	878.634	646.431	0.441074	2.49284e-07	1.62733e-06	ERIdvaD_GLEAN_10022989	scaffold118	55688	60207	-	1227	-	-	Galactosyl_T
Eri004052	511.432	357.969	0.515466	2.45053e-07	1.6021e-06	CUFF49.39.1	scaffold118	66615	73552	+	2856	-	-	3_5_exonuc
Eri004055	1047.56	848.193	0.302909	0.00352567	0.010802	ERIdvaD_GLEAN_10022991	scaffold118	91483	97689	+	2985	-	-	Aconitase
Eri004065	289.575	207.397	0.479376	0.000349138	0.00135601	ERIdvaD_GLEAN_10023000	scaffold118	197775	198994	-	204	-	-	-
Eri004071	204.131	145.84	0.488367	0.00170813	0.00564388	ERIdvaD_GLEAN_10023006	scaffold118	323010	325436	+	903	-	-	SNARE
Eri004078	517.872	429.075	0.273497	0.00867997	0.0240258	ERIdvaD_GLEAN_10023013	scaffold118	381223	385075	-	1434	-	-	SET
Eri004084	66.8064	34.4694	0.970707	0.000950076	0.00333529	ERIdvaD_GLEAN_10023019	scaffold118	447882	449556	+	1434	-	-	-
Eri004091	804.727	546.926	0.555246	1.24954e-10	1.18772e-09	ERIdvaD_GLEAN_10023026	scaffold118	510308	512597	+	1200	-	-	-
Eri004093	136.347	57.6124	1.23707	3.15753e-09	2.58876e-08	ERIdvaD_GLEAN_10023028	scaffold118	522320	522937	+	618	-	-	-
Eri004131	51.71	25.6585	1.00578	0.00345172	0.0105927	CUFF49.151.3	scaffold118	937158	938638	-	342	-	-	-
Eri004132	283.318	72.7156	1.9679	2.4999e-31	8.18877e-30	ERIdvaD_GLEAN_10023058	scaffold118	948757	949020	+	264	-	-	-
Eri004145	48.0362	19.7431	1.2944	0.000340096	0.00132531	ERIdvaD_GLEAN_10023070	scaffold118	1040744	1042693	+	1380	-	-	-
Eri004151	353.457	253.887	0.480719	0.000126746	0.000537935	ERIdvaD_GLEAN_10023074	scaffold118	1136082	1142497	-	2808	-	-	Pkinase_Tyr
Eri004152	690.568	442.533	0.638202	1.10482e-10	1.05591e-09	ERIdvaD_GLEAN_10023075	scaffold118	1145508	1147664	-	1041	-	-	-
Eri004156	39.861	5.17428	2.99049	1.70942e-08	1.29545e-07	ERIdvaD_GLEAN_10023079	scaffold118	1180783	1181761	+	798	-	-	-
Eri004157	244.203	150.722	0.695917	1.15148e-06	6.87248e-06	ERIdvaD_GLEAN_10023080	scaffold118	1185177	1186688	+	1512	-	-	Glyco_transf_8
Eri004160	483.537	408.976	0.23989	0.0192348	0.0479428	CUFF49.188.1	scaffold118	1193332	1195649	+	297	-	-	-
Eri004164	69.965	18.511	1.90599	4.16993e-09	3.37213e-08	ERIdvaD_GLEAN_10023087	scaffold118	1205907	1206946	+	903	-	-	-
Eri004168	537.249	332.531	0.690968	2.03709e-11	2.07939e-10	ERIdvaD_GLEAN_10023091	scaffold118	1262305	1265665	-	2220	-	-	-
Eri004171	318.135	228.318	0.479807	0.000190563	0.000782286	ERIdvaD_GLEAN_10023094	scaffold118	1278985	1289333	-	3207	-	-	Pkinase_Tyr
Eri004177	1596.5	1183.7	0.433036	2.63907e-11	2.66892e-10	ERIdvaD_GLEAN_10023099	scaffold118	1352612	1358191	+	1422	-	-	Mpv17_PMP22
Eri004193	2064.65	1793.17	0.202997	0.000835684	0.00297861	ERIdvaD_GLEAN_10002499	scaffold1181	66506	73782	+	2634	-	-	-
Eri004196	248.364	157.112	0.658799	3.75206e-06	2.07596e-05	ERIdvaD_GLEAN_10012683	scaffold1182	1582	1941	+	360	-	-	-
Eri004197	119.915	85.1502	0.494076	0.0143404	0.0371875	CUFF50.27.3	scaffold1182	2863	11262	-	303	-	-	-
Eri004200	363.452	292.787	0.309225	0.00737481	0.0207718	ERIdvaD_GLEAN_10012684	scaffold1182	75092	76999	-	1080	-	-	-
Eri004201	393.564	329.118	0.259673	0.0162135	0.0414147	ERIdvaD_GLEAN_10012685	scaffold1182	79073	82528	+	1194	-	-	-
Eri004219	352.745	269.764	0.384844	0.00117851	0.00404021	ERIdvaD_GLEAN_10012694	scaffold1182	596374	598424	+	1200	-	-	-
Eri004221	300.405	217.968	0.461313	0.000242095	0.000974375	ERIdvaD_GLEAN_10012696	scaffold1182	618166	625574	-	2517	-	-	Pkinase
Eri004240	9.58142	1.88294	2.40575	0.0121696	0.032247	CUFF50.133.1	scaffold1184	333801	334832	+	207	-	-	-
Eri004253	1371.68	1227.91	0.158798	0.0183522	0.0460466	ERIdvaD_GLEAN_10017790	scaffold1184	457283	463417	-	2733	-	-	-
Eri004262	1005.93	734.917	0.449859	1.36976e-07	9.26719e-07	ERIdvaD_GLEAN_10017796	scaffold1184	601180	604003	+	1350	-	-	R3H
Eri004266	121.367	40.7458	1.57555	3.23485e-11	3.24236e-10	ERIdvaD_GLEAN_10017800	scaffold1184	639233	639776	+	333	-	-	-
Eri004267	162.059	70.6722	1.19414	6.94386e-09	5.48339e-08	ERIdvaD_GLEAN_10017801	scaffold1184	642495	643813	+	1041	-	-	-
Eri004274	33.992	16.1468	1.06847	0.00996066	0.027107	ERIdvaD_GLEAN_10017808	scaffold1184	730572	731286	-	531	-	-	-
Eri004289	179.672	130.893	0.464178	0.00577721	0.0167874	ERIdvaD_GLEAN_10001014	scaffold1187	5241	6836	-	1026	-	-	-
Eri004294	393.385	298.839	0.394264	0.000410513	0.00157357	ERIdvaD_GLEAN_10001017	scaffold1187	47577	53698	-	2070	-	-	-
Eri004298	556.489	367.479	0.596782	3.14574e-09	2.58091e-08	ERIdvaD_GLEAN_10001123	scaffold1188	17285	23064	+	1317	-	-	RNase_PH
Eri004348	837.162	611.894	0.449987	2.07299e-07	1.36784e-06	CUFF51.127.2	scaffold1191	113585	117750	-	1650	-	-	-
Eri004350	147.32	110.416	0.417306	0.01972	0.048934	ERIdvaD_GLEAN_10007865	scaffold1191	128885	133342	-	2040	-	-	Galactosyl_T
Eri004351	396.815	293.46	0.436591	0.0003707	0.00143211	ERIdvaD_GLEAN_10007866	scaffold1191	140239	144701	+	1380	-	-	-
Eri004352	484.314	163.381	1.57685	3.13788e-33	1.10668e-31	CUFF51.136.1	scaffold1191	167082	173522	+	2685	-	-	Auxin_resp
Eri004361	407.205	290.902	0.485448	8.16213e-06	4.28469e-05	CUFF51.144.1	scaffold1191	233123	239021	-	1272	-	-	-
Eri004364	368.704	196.012	0.904935	1.06681e-10	1.02182e-09	ERIdvaD_GLEAN_10007880	scaffold1191	262578	266392	-	1431	-	-	Pkinase
Eri004365	617.861	474.881	0.382472	5.03169e-05	0.000231155	ERIdvaD_GLEAN_10007881	scaffold1191	271560	275159	+	1503	-	-	DEAD
Eri004366	1031.09	571.98	0.849065	3.10189e-23	6.98545e-22	ERIdvaD_GLEAN_10007882	scaffold1191	283766	284053	-	288	-	-	-
Eri004369	666.263	434.172	0.61853	6.29065e-11	6.16557e-10	ERIdvaD_GLEAN_10007885	scaffold1191	294681	302166	-	1872	-	-	-
Eri004370	202.719	149.671	0.434268	0.00530303	0.0155727	ERIdvaD_GLEAN_10007886	scaffold1191	306052	309783	-	1398	-	-	-
Eri004377	553.947	442.228	0.322281	0.000935653	0.0032906	ERIdvaD_GLEAN_10007892	scaffold1191	379877	383808	-	1494	-	-	Aminotran_3
Eri004379	137.302	65.9712	1.04792	1.98496e-06	1.14351e-05	ERIdvaD_GLEAN_10007894	scaffold1191	391732	392061	+	330	-	-	LSM
Eri004387	133.747	36.9141	1.85193	3.22944e-14	4.16656e-13	ERIdvaD_GLEAN_10003469	scaffold1194	23618	38259	-	5598	-	-	Kinesin
Eri004398	42.8303	23.8524	0.849674	0.0144272	0.0373874	ERIdvaD_GLEAN_10004365	scaffold1197	56704	58018	+	786	-	-	-
Eri004399	206.34	141.239	0.545051	0.000307852	0.00121018	ERIdvaD_GLEAN_10004367	scaffold1197	106128	110115	-	3261	-	-	-
Eri004403	558.68	336.682	0.729086	4.04321e-12	4.40721e-11	ERIdvaD_GLEAN_10004369	scaffold1197	193822	194898	+	1077	-	-	-
Eri004425	28.3831	8.07707	1.80726	0.00039832	0.00153019	ERIdvaD_GLEAN_10012509	scaffold12	347099	348442	-	1344	-	-	-
Eri004430	534.433	398.721	0.421443	1.46414e-05	7.37047e-05	ERIdvaD_GLEAN_10012514	scaffold12	463321	473876	-	3954	-	-	K_trans
Eri004443	79.5711	35.0958	1.19536	2.04976e-05	0.000100818	ERIdvaD_GLEAN_10011809	scaffold120	85709	88255	+	900	-	-	-
Eri004446	3207.99	1788.68	0.842022	5.12248e-52	3.44963e-50	ERIdvaD_GLEAN_10011811	scaffold120	127459	129287	-	669	-	-	-
Eri004464	904.736	677.611	0.414422	3.98949e-07	2.53429e-06	ERIdvaD_GLEAN_10011829	scaffold120	585238	593134	-	1998	-	-	CBS
Eri004469	369.318	289.027	0.352784	0.00255693	0.0081169	ERIdvaD_GLEAN_10001697	scaffold1202	32664	34345	+	345	-	-	-
Eri004474	1248.08	845.304	0.562657	4.19142e-14	5.36806e-13	ERIdvaD_GLEAN_10001702	scaffold1202	87721	92302	+	888	-	-	-
Eri004489	121.447	57.097	1.09455	5.88248e-07	3.65389e-06	ERIdvaD_GLEAN_10014258	scaffold1204	173228	183117	-	1074	-	-	DEAD
Eri004492	1957.29	1381.9	0.503037	6.44598e-16	9.49803e-15	ERIdvaD_GLEAN_10014261	scaffold1204	228141	234903	-	3843	-	-	NUC173
Eri004497	1243.85	952.598	0.383134	1.0231e-06	6.14827e-06	ERIdvaD_GLEAN_10014266	scaffold1204	382634	384361	-	648	-	-	-
Eri004498	145.756	97.3476	0.583612	0.00300367	0.00935746	ERIdvaD_GLEAN_10014267	scaffold1204	384973	385956	+	294	-	-	-
Eri004507	803.619	661.18	0.280865	0.000457929	0.00173553	ERIdvaD_GLEAN_10014274	scaffold1204	513227	515273	+	714	-	-	-
Eri004509	1227.29	1079.74	0.185027	0.0071145	0.0201343	ERIdvaD_GLEAN_10014276	scaffold1204	537265	541000	+	1767	-	-	-
Eri004538	252.504	167.046	0.596104	2.37247e-05	0.000115697	ERIdvaD_GLEAN_10000220	scaffold12089	613	2981	-	390	-	-	-
Eri004548	511.773	340.583	0.586897	1.83393e-07	1.21998e-06	ERIdvaD_GLEAN_10025140	scaffold1209	147814	149931	+	969	-	-	-
Eri004554	350.586	283.499	0.310831	0.0165789	0.0422063	ERIdvaD_GLEAN_10025143	scaffold1209	317573	321385	-	600	-	-	-
Eri004562	211.931	127.009	0.746571	1.59692e-05	7.97912e-05	CUFF54.77.2	scaffold1209	440456	443696	-	270	-	-	-
Eri004568	182.048	114.872	0.672603	0.000541356	0.00201888	CUFF54.89.4	scaffold1209	602651	609627	-	1014	-	-	-
Eri004573	260.624	111.263	1.22815	1.90131e-15	2.70756e-14	ERIdvaD_GLEAN_10025156	scaffold1209	788222	793194	+	1788	-	-	-
Eri004578	1088.53	857.532	0.34434	1.81794e-06	1.05354e-05	ERIdvaD_GLEAN_10025161	scaffold1209	876243	879279	+	1593	-	-	-
Eri004583	1647.82	1267.96	0.379645	4.45315e-09	3.58622e-08	ERIdvaD_GLEAN_10025166	scaffold1209	933596	936213	-	1395	-	-	RRM_1
Eri004591	685.149	543.061	0.334607	0.000642555	0.00235581	ERIdvaD_GLEAN_10025174	scaffold1209	1039783	1042093	+	972	-	-	-
Eri004592	1092.61	431.546	1.33748	1.78632e-54	1.27938e-52	ERIdvaD_GLEAN_10025175	scaffold1209	1043066	1043606	-	291	-	-	-
Eri004599	275.902	74.8345	1.87231	1.22494e-26	3.30347e-25	ERIdvaD_GLEAN_10025181	scaffold1209	1261297	1274602	-	6402	-	-	DEAD
Eri004603	255.797	193.625	0.399948	0.00344372	0.0105719	ERIdvaD_GLEAN_10025185	scaffold1209	1329085	1330112	-	861	-	-	-
Eri004604	180.012	120.175	0.586559	0.000415056	0.00158959	ERIdvaD_GLEAN_10025186	scaffold1209	1330760	1332360	-	759	-	-	-
Eri004610	2159.84	1401.71	0.622802	1.00377e-25	2.59489e-24	ERIdvaD_GLEAN_10025190	scaffold1209	1422499	1428703	+	2997	-	-	Beta-lactamase
Eri004612	47.4893	27.0376	0.808188	0.0136504	0.0356201	CUFF54.166.1	scaffold1209	1432272	1435449	-	1041	-	-	bZIP_1
Eri004617	807.882	545.187	0.566998	4.54079e-11	4.487e-10	ERIdvaD_GLEAN_10025195	scaffold1209	1560461	1561391	-	360	-	-	-
Eri004618	302.754	70.2117	2.10099	9.19968e-36	3.54117e-34	ERIdvaD_GLEAN_10025196	scaffold1209	1562283	1563922	+	663	-	-	-
Eri004628	365.15	194.177	0.909127	1.33495e-12	1.52128e-11	ERIdvaD_GLEAN_10007709	scaffold121	97084	99977	+	1377	-	-	-
Eri004630	65.8354	24.1348	1.44967	3.29142e-06	1.83416e-05	ERIdvaD_GLEAN_10007711	scaffold121	104783	108510	-	1062	-	-	-
Eri004635	2123.4	1865.87	0.185294	0.00761776	0.0213905	ERIdvaD_GLEAN_10007715	scaffold121	149474	158026	+	3906	-	-	-
Eri004644	117.476	60.6786	0.943625	8.90308e-05	0.0003895	ERIdvaD_GLEAN_10007723	scaffold121	241761	244279	+	1404	-	-	Pkinase
Eri004649	55.3495	34.265	0.697297	0.018515	0.0463883	CUFF55.46.1	scaffold121	320713	322756	-	1386	-	-	UDPGT
Eri004652	185.726	96.8473	0.936056	5.09242e-08	3.64356e-07	ERIdvaD_GLEAN_10007724	scaffold121	340858	342786	-	1344	-	-	UDPGT
Eri004656	1356.44	1209.68	0.164616	0.0101644	0.0276055	ERIdvaD_GLEAN_10007727	scaffold121	409385	425173	-	2955	-	-	zf-RanBP
Eri004676	392.564	151.949	1.37453	1.00248e-24	2.4519e-23	CUFF55.96.2	scaffold1212	161823	167050	-	1284	-	-	MATH
Eri004678	79.9392	40.2956	0.980309	0.000206619	0.000841377	ERIdvaD_GLEAN_10012293	scaffold1212	194123	198891	-	1284	-	-	MATH
Eri004686	1281.63	1072.98	0.255397	0.000261007	0.00104312	CUFF55.115.2	scaffold1212	303392	306440	+	2067	-	-	Pre-SET
Eri004713	430.062	356.088	0.270209	0.0117251	0.0312226	ERIdvaD_GLEAN_10015688	scaffold1213	176895	187482	+	693	-	-	-
Eri004718	600.156	482.283	0.31404	0.00057129	0.00211853	CUFF56.23.1	scaffold1213	246857	250794	+	699	-	-	FKBP_C
Eri004720	1134.51	711.147	0.672239	3.03621e-19	5.50693e-18	ERIdvaD_GLEAN_10015695	scaffold1213	261798	264346	+	366	-	-	-
Eri004726	471.74	362.846	0.378661	0.00034714	0.00134915	CUFF56.37.1	scaffold1213	311176	314439	-	300	-	-	-
Eri004736	1128.7	374.063	1.59396	1.7779e-64	1.63096e-62	CUFF56.49.1	scaffold1213	441034	445008	+	210	-	-	-
Eri004742	401.122	294.713	0.447349	5.92556e-05	0.0002682	ERIdvaD_GLEAN_10015714	scaffold1213	485481	491634	+	1770	-	-	-
Eri004744	879.56	661.315	0.4107	1.84642e-07	1.22778e-06	ERIdvaD_GLEAN_10015716	scaffold1213	533303	538347	+	1266	-	-	-
Eri004745	1905.91	1196.51	0.671206	1.29678e-25	3.33508e-24	ERIdvaD_GLEAN_10015717	scaffold1213	545526	551113	+	1983	-	-	-
Eri004747	5887.65	2955.91	0.993193	1.94935e-84	2.74725e-82	ERIdvaD_GLEAN_10015719	scaffold1213	565475	568472	-	1170	-	-	-
Eri004760	195.283	150.757	0.373496	0.0169159	0.042939	CUFF56.80.2	scaffold1213	763857	768780	+	630	-	-	FAR1
Eri004770	121.416	75.9868	0.675436	0.000748382	0.00269684	CUFF57.2.3	scaffold1215	5869	10281	+	1950	-	-	TIR
Eri004803	305.133	186.471	0.714965	2.50268e-07	1.63345e-06	CUFF57.78.3	scaffold1218	268911	272034	-	492	-	-	-
Eri004814	84.323	24.9095	1.75926	0.00437858	0.0131147	ERIdvaD_GLEAN_10012812	scaffold1220	105746	106369	+	624	-	-	-
Eri004816	9.61646	2.06715	2.1911	0.0160005	0.0409364	ERIdvaD_GLEAN_10012814	scaffold1220	115779	118947	+	1152	-	-	2OG-FeII_Oxy
Eri004821	1712.03	1233.08	0.473791	2.6906e-13	3.23158e-12	ERIdvaD_GLEAN_10012819	scaffold1220	170621	174481	-	1701	-	-	tRNA-synt_2
Eri004822	2380.27	1696.07	0.489007	1.64094e-17	2.69009e-16	ERIdvaD_GLEAN_10012820	scaffold1220	181068	183844	+	597	-	-	-
Eri004825	553.946	265.165	1.06494	1.48821e-23	3.41527e-22	ERIdvaD_GLEAN_10012823	scaffold1220	208447	212699	+	1272	-	-	-
Eri004826	237.066	138.955	0.769443	1.92969e-07	1.2793e-06	ERIdvaD_GLEAN_10012824	scaffold1220	217814	218161	+	348	-	-	Ribosomal_S14
Eri004832	934.897	606.924	0.625652	1.21368e-12	1.38852e-11	ERIdvaD_GLEAN_10012828	scaffold1220	325794	327785	-	594	-	-	-
Eri004839	88.4407	33.7655	1.3921	1.19801e-07	8.16527e-07	ERIdvaD_GLEAN_10012834	scaffold1220	425761	430257	+	2037	-	-	C2
Eri004848	290.392	224.282	0.37343	0.00541322	0.0158523	ERIdvaD_GLEAN_10012843	scaffold1220	555194	557290	-	1089	-	-	-
Eri004850	3306.23	1564.95	1.08017	2.25926e-80	2.96855e-78	ERIdvaD_GLEAN_10012844	scaffold1220	584286	585642	-	1176	-	-	-
Eri004856	315.752	228.001	0.464479	0.000436617	0.00166396	ERIdvaD_GLEAN_10003605	scaffold1221	80280	82371	+	714	-	-	Proteasome
Eri004858	506.412	339.148	0.576737	3.45074e-08	2.51736e-07	ERIdvaD_GLEAN_10003607	scaffold1221	84785	92103	-	2745	-	-	GHMP_kinases
Eri004859	520.29	123.509	2.06954	1.30715e-58	1.03833e-56	CUFF58.13.1	scaffold1221	94212	95694	-	657	-	-	-
Eri004863	199.858	69.151	1.52882	1.01575e-16	1.58489e-15	ERIdvaD_GLEAN_10003611	scaffold1221	128682	131193	+	1050	-	-	bZIP_1
Eri004878	638.257	525.48	0.280395	0.00145517	0.00488471	ERIdvaD_GLEAN_10017109	scaffold1223	82516	85499	+	981	-	-	WD40
Eri004880	683.794	585.447	0.222372	0.00919946	0.0253114	ERIdvaD_GLEAN_10017111	scaffold1223	87072	89937	+	309	-	-	NDUF_B7
Eri004882	304.849	178.463	0.77351	3.58215e-09	2.91569e-08	ERIdvaD_GLEAN_10017113	scaffold1223	111306	113149	-	996	-	-	-
Eri004886	643.004	472.969	0.443523	1.85855e-06	1.07564e-05	ERIdvaD_GLEAN_10017117	scaffold1223	137867	141955	+	1824	-	-	-
Eri004895	238.521	131.426	0.854982	3.26103e-08	2.38794e-07	CUFF58.70.1	scaffold1223	207147	207915	+	189	-	-	-
Eri004915	506.027	175.033	1.53612	3.66331e-36	1.43057e-34	ERIdvaD_GLEAN_10017138	scaffold1223	405494	406855	+	546	-	-	-
Eri004916	495.938	410.85	0.273268	0.00982757	0.0267823	ERIdvaD_GLEAN_10017139	scaffold1223	408594	414731	-	2316	-	-	PH
Eri004922	296.976	178.461	0.736735	3.3464e-08	2.44635e-07	ERIdvaD_GLEAN_10017145	scaffold1223	463877	467281	+	2022	-	-	C2
Eri004923	954.841	377.039	1.34366	2.02469e-50	1.30562e-48	ERIdvaD_GLEAN_10017146	scaffold1223	468934	473014	+	1707	-	-	FAD_binding_4
Eri004924	629.98	135.652	2.21189	1.25661e-70	1.31104e-68	ERIdvaD_GLEAN_10017147	scaffold1223	473923	477007	+	792	-	-	-
Eri004926	346.66	274.854	0.333745	0.00653269	0.0186814	ERIdvaD_GLEAN_10017149	scaffold1223	479387	480848	-	693	-	-	-
Eri004928	1479.88	1232.88	0.26268	3.09057e-05	0.000147445	ERIdvaD_GLEAN_10017150	scaffold1223	485870	493646	+	3324	-	-	-
Eri004929	1290.53	1150.02	0.165705	0.0109727	0.0294938	ERIdvaD_GLEAN_10017151	scaffold1223	494903	504510	+	4089	-	-	Pkinase
Eri004933	1066.69	884.217	0.269983	0.000273699	0.00108783	CUFF58.126.1	scaffold1223	521029	530596	+	3018	-	-	AAA
Eri004934	63.0342	17.4375	1.8737	7.92837e-08	5.54875e-07	ERIdvaD_GLEAN_10017157	scaffold1223	535889	538953	-	1896	-	-	-
Eri004938	295.861	178.881	0.722825	2.63645e-07	1.71531e-06	ERIdvaD_GLEAN_10017161	scaffold1223	599109	601715	-	714	-	-	-
Eri004944	1032.75	810.142	0.348589	5.67588e-06	3.06039e-05	ERIdvaD_GLEAN_10017165	scaffold1223	635899	638658	-	1044	-	-	-
Eri004946	1290.61	915.523	0.494819	5.27215e-13	6.1793e-12	ERIdvaD_GLEAN_10017167	scaffold1223	644917	646197	+	429	-	-	-
Eri004949	654.233	458.145	0.516028	2.97834e-08	2.19242e-07	ERIdvaD_GLEAN_10017170	scaffold1223	652495	656303	+	960	-	-	-
Eri004956	261.265	192.4	0.440412	0.00115435	0.00396595	ERIdvaD_GLEAN_10017177	scaffold1223	747099	749776	+	1122	-	-	-
Eri004959	910.207	770.462	0.242749	0.0043836	0.0131274	ERIdvaD_GLEAN_10017180	scaffold1223	778029	784190	-	3195	-	-	SNF2_N
Eri004964	897.321	724.225	0.310261	0.00012823	0.000543705	CUFF58.163.1	scaffold1223	809245	814657	-	912	-	-	Metallophos
Eri004967	1437.04	1213.91	0.242276	0.000450678	0.00171083	ERIdvaD_GLEAN_10017189	scaffold1223	851389	854873	+	1539	-	-	PK
Eri004968	136.05	95.5915	0.516973	0.0119527	0.0317591	ERIdvaD_GLEAN_10017190	scaffold1223	864897	867287	+	759	-	-	-
Eri004969	2562.2	2282.09	0.166426	0.00571011	0.0166173	ERIdvaD_GLEAN_10017191	scaffold1223	876718	878428	+	894	-	-	-
Eri004975	373.286	298.725	0.321386	0.0102404	0.0277795	ERIdvaD_GLEAN_10001226	scaffold1224	5370	8551	-	714	-	-	GSHPx
Eri004976	3450.17	2731.84	0.337881	6.90448e-10	6.09667e-09	ERIdvaD_GLEAN_10001227	scaffold1224	11418	30616	+	3090	-	-	-
Eri004987	456.185	266.918	0.774121	9.11069e-12	9.62017e-11	ERIdvaD_GLEAN_10004914	scaffold1225	62799	66202	-	870	-	-	-
Eri004989	617.492	470.587	0.391251	1.75945e-05	8.73376e-05	ERIdvaD_GLEAN_10004916	scaffold1225	86164	95658	-	1461	-	-	-
Eri004991	280.415	138.906	1.0103	2.55815e-12	2.8529e-11	ERIdvaD_GLEAN_10004917	scaffold1225	100883	103370	-	948	-	-	Aldo_ket_red
Eri004992	198.032	72.5228	1.44776	1.96202e-15	2.78985e-14	ERIdvaD_GLEAN_10004918	scaffold1225	104876	107532	-	948	-	-	Aldo_ket_red
Eri004999	640.907	525.423	0.287648	0.000966344	0.00338865	ERIdvaD_GLEAN_10004923	scaffold1225	230088	233720	+	2079	-	-	-
Eri005000	29.0527	2.88571	3.34885	7.99136e-07	4.8685e-06	ERIdvaD_GLEAN_10004924	scaffold1225	234505	237789	-	1449	-	-	-
Eri005011	1002.74	373.323	1.4256	2.31874e-57	1.78507e-55	ERIdvaD_GLEAN_10024799	scaffold123	65236	71822	-	3135	-	-	AAA
Eri005020	691.023	449.083	0.622467	2.46498e-10	2.26899e-09	CUFF59.62.1	scaffold123	170527	174136	-	1362	-	-	-
Eri005022	627.358	415.69	0.595016	5.35059e-10	4.77062e-09	ERIdvaD_GLEAN_10024809	scaffold123	190913	193368	+	924	-	-	ARID
Eri005024	4899.44	3936.95	0.315914	2.1354e-10	1.97707e-09	ERIdvaD_GLEAN_10024811	scaffold123	197742	209620	+	4056	-	-	PPR
Eri005031	575.732	286.13	1.01216	5.41738e-21	1.07337e-19	ERIdvaD_GLEAN_10024815	scaffold123	294575	296357	+	783	-	-	-
Eri005032	270.583	192.084	0.499366	0.000374589	0.00144618	ERIdvaD_GLEAN_10024816	scaffold123	297591	303454	+	1452	-	-	Peptidase_M24
Eri005036	211.932	129.187	0.711938	4.08564e-06	2.25019e-05	ERIdvaD_GLEAN_10024819	scaffold123	323000	325551	-	1416	-	-	-
Eri005047	559.093	287.161	0.961087	4.16373e-21	8.32531e-20	ERIdvaD_GLEAN_10024830	scaffold123	386884	388545	+	966	-	-	ABC_tran
Eri005050	129.865	91.606	0.512503	0.0113057	0.0302353	ERIdvaD_GLEAN_10024833	scaffold123	440726	443871	+	654	-	-	-
Eri005051	221.457	160.044	0.471909	0.00137739	0.00464863	ERIdvaD_GLEAN_10024834	scaffold123	447329	448486	-	426	-	-	zf-CCCH
Eri005053	690.54	568	0.281279	0.000934841	0.00328841	ERIdvaD_GLEAN_10024836	scaffold123	458065	461681	-	2157	-	-	-
Eri005057	1230.4	1021.51	0.267041	0.000312817	0.00122735	ERIdvaD_GLEAN_10024840	scaffold123	490116	493325	-	3210	-	-	Peptidase_M24
Eri005060	85.766	52.9822	0.692843	0.00399287	0.0120743	ERIdvaD_GLEAN_10024843	scaffold123	548087	550264	+	1176	-	-	-
Eri005075	3.7197	0	4.24378	0.0149051	0.0384605	ERIdvaD_GLEAN_10024859	scaffold123	683504	684437	-	639	-	-	SRF-TF
Eri005079	1467.43	811.676	0.851731	2.58982e-26	6.88865e-25	ERIdvaD_GLEAN_10024863	scaffold123	710261	711460	-	165	-	-	-
Eri005099	4953.61	3818.09	0.375394	6.23236e-13	7.27789e-12	ERIdvaD_GLEAN_10024881	scaffold123	926007	929353	+	2028	-	-	DEAD
Eri005102	350.751	151.566	1.2119	9.07567e-20	1.69175e-18	ERIdvaD_GLEAN_10024884	scaffold123	946145	946525	-	381	-	-	-
Eri005106	555.821	309.339	0.84152	6.32257e-15	8.6591e-14	ERIdvaD_GLEAN_10024888	scaffold123	973512	977350	+	1287	-	-	CTP_transf_2
Eri005110	1283.3	662.047	0.952123	3.29737e-34	1.19303e-32	CUFF59.172.1	scaffold123	999214	1001540	+	663	-	-	-
Eri005113	2050.23	1554.67	0.397768	2.66031e-10	2.44172e-09	ERIdvaD_GLEAN_10024895	scaffold123	1026926	1030567	+	1767	-	-	-
Eri005117	325.762	230.479	0.498594	4.49779e-05	0.000208436	ERIdvaD_GLEAN_10024899	scaffold123	1052412	1058550	-	3972	-	-	-
Eri005121	48.061	17.8675	1.43603	8.47986e-05	0.000372383	ERIdvaD_GLEAN_10024903	scaffold123	1082978	1084219	-	732	-	-	-
Eri005124	737.246	361.031	1.03427	1.7546e-26	4.69925e-25	ERIdvaD_GLEAN_10024906	scaffold123	1133238	1138998	+	1269	-	-	-
Eri005133	361.672	255.822	0.497443	0.000247182	0.000992108	ERIdvaD_GLEAN_10024914	scaffold123	1204555	1205619	+	1065	-	-	-
Eri005147	313.411	236.877	0.404272	0.00235839	0.00755183	ERIdvaD_GLEAN_10024926	scaffold123	1318545	1320867	+	396	-	-	-
Eri005149	55.7911	18.9246	1.56762	7.17293e-06	3.80461e-05	ERIdvaD_GLEAN_10024928	scaffold123	1330741	1332609	+	1407	-	-	-
Eri005150	1226.97	840.229	0.544404	1.01525e-12	1.1684e-11	ERIdvaD_GLEAN_10024929	scaffold123	1333311	1338497	-	3066	-	-	Pkinase
Eri005162	704.797	595.076	0.24234	0.00557504	0.0162608	ERIdvaD_GLEAN_10024940	scaffold123	1529666	1531691	-	981	-	-	-
Eri005166	601.642	299.824	1.004	2.52984e-23	5.72672e-22	ERIdvaD_GLEAN_10024944	scaffold123	1560612	1563566	-	729	-	-	-
Eri005221	1610.2	1233.65	0.383484	5.27744e-08	3.76739e-07	ERIdvaD_GLEAN_10014093	scaffold124	181742	187491	+	1038	-	-	-
Eri005222	403.194	294.792	0.446901	0.000527508	0.0019725	ERIdvaD_GLEAN_10014094	scaffold124	188682	194955	+	879	-	-	-
Eri005229	326.761	211.147	0.626712	2.39435e-06	1.36428e-05	CUFF60.92.1	scaffold124	287544	289094	+	612	-	-	-
Eri005234	112.203	41.4094	1.44437	2.69162e-08	1.99248e-07	ERIdvaD_GLEAN_10014102	scaffold124	380154	388999	-	4062	-	-	Kinesin
Eri005235	1032.82	841.883	0.293786	0.000184677	0.000759728	ERIdvaD_GLEAN_10014103	scaffold124	415147	443809	-	3462	-	-	UCH
Eri005241	517.905	426.416	0.280837	0.00447098	0.0133674	ERIdvaD_GLEAN_10014106	scaffold124	578415	600586	+	3135	-	-	SMC_hinge
Eri005248	584.135	503.236	0.214665	0.0165157	0.0420638	ERIdvaD_GLEAN_10005436	scaffold1240	19835	21214	-	1380	-	-	UDPGT
Eri005251	312.616	197.498	0.663977	1.5939e-06	9.3267e-06	ERIdvaD_GLEAN_10005439	scaffold1240	50100	51059	+	498	-	-	zf-AN1
Eri005253	650.955	487.58	0.419688	7.19422e-06	3.8144e-05	ERIdvaD_GLEAN_10005441	scaffold1240	66214	69444	-	300	-	-	LSM
Eri005254	517.704	246.502	1.06756	4.07618e-21	8.15492e-20	ERIdvaD_GLEAN_10005442	scaffold1240	70598	71978	+	372	-	-	Ribosomal_L31e
Eri005257	423.537	333.791	0.343544	0.00188337	0.0061571	CUFF61.16.1	scaffold1240	87745	91386	-	843	-	-	SpoU_methylase
Eri005262	1773.93	1049.16	0.756404	4.33972e-28	1.24735e-26	CUFF61.25.1	scaffold1240	137077	142021	-	696	-	-	-
Eri005266	3168.99	1925.7	0.71863	5.32039e-42	2.60074e-40	ERIdvaD_GLEAN_10005453	scaffold1240	154048	167228	+	4251	-	-	-
Eri005269	1640.64	745.516	1.1368	6.90469e-61	5.77335e-59	ERIdvaD_GLEAN_10005456	scaffold1240	180552	182550	-	702	-	-	-
Eri005270	2064.94	1412.38	0.547654	3.59991e-16	5.38615e-15	ERIdvaD_GLEAN_10005457	scaffold1240	183451	185588	+	729	-	-	RRM_1
Eri005280	416.484	319.431	0.382933	0.00064282	0.00235653	ERIdvaD_GLEAN_10005463	scaffold1240	299783	302416	-	1242	-	-	-
Eri005288	988.534	711.087	0.475077	3.10789e-09	2.55226e-08	ERIdvaD_GLEAN_10003114	scaffold1241	63540	68839	+	1512	-	-	CPSase_L_D2
Eri005294	383.704	301.681	0.344977	0.00298632	0.0093117	CUFF62.16.1	scaffold1241	150528	157559	+	342	-	-	-
Eri005295	984.476	650.395	0.597561	4.59697e-14	5.88099e-13	ERIdvaD_GLEAN_10003119	scaffold1241	161474	170967	+	2715	-	-	WD40
Eri005302	378.582	298.642	0.342466	0.00320859	0.00992331	ERIdvaD_GLEAN_10002472	scaffold1243	86026	90639	+	2574	-	-	Pkinase
Eri005303	645.995	451.923	0.511468	2.62625e-07	1.70931e-06	ERIdvaD_GLEAN_10002473	scaffold1243	91322	97402	-	1959	-	-	-
Eri005325	233.177	165.073	0.498677	0.000605044	0.00222693	ERIdvaD_GLEAN_10012025	scaffold1246	1056	5678	+	1233	-	-	-
Eri005336	25.5088	0	7.02113	1.92991e-05	9.52714e-05	CUFF62.70.1	scaffold1246	166299	167393	+	261	-	-	-
Eri005339	430.865	159.314	1.43843	2.56087e-29	7.7628e-28	ERIdvaD_GLEAN_10012038	scaffold1246	192079	194762	+	1491	-	-	p450
Eri005341	517.796	408.069	0.342501	0.000911762	0.00321824	ERIdvaD_GLEAN_10012040	scaffold1246	209125	214008	-	1740	-	-	TRM
Eri005348	87.4414	53.1152	0.714172	0.00368121	0.0112261	ERIdvaD_GLEAN_10012048	scaffold1246	288496	294012	+	2538	-	-	-
Eri005358	415.53	306.524	0.443743	0.00016267	0.000676279	CUFF62.100.2	scaffold1246	423745	425223	-	549	-	-	S4
Eri005385	818.405	546.991	0.582677	3.28517e-08	2.40461e-07	ERIdvaD_GLEAN_10004871	scaffold1247	7079	14541	+	1602	-	-	-
Eri005386	340.086	254.152	0.422982	0.000480361	0.0018121	ERIdvaD_GLEAN_10004872	scaffold1247	49247	50908	+	459	-	-	-
Eri005387	675.966	544.674	0.313023	0.000681277	0.00248111	ERIdvaD_GLEAN_10004873	scaffold1247	52968	57217	-	489	-	-	-
Eri005388	256.477	61.8504	2.0555	9.25268e-31	2.97234e-29	ERIdvaD_GLEAN_10004874	scaffold1247	60749	64233	+	1527	-	-	-
Eri005391	456.542	332.08	0.459057	6.14602e-05	0.000277353	ERIdvaD_GLEAN_10004878	scaffold1247	175693	177297	+	1605	-	-	Lipase_3
Eri005392	68.6507	41.6107	0.718043	0.0109956	0.0295361	ERIdvaD_GLEAN_10004879	scaffold1247	208047	208916	-	870	-	-	Cyclin_C
Eri005394	7099.4	4291.36	0.726121	3.35763e-56	2.49686e-54	ERIdvaD_GLEAN_10004881	scaffold1247	220446	222864	+	1089	-	-	-
Eri005410	156.18	111.686	0.485421	0.0053593	0.0157089	ERIdvaD_GLEAN_10000743	scaffold1248	50608	51632	+	453	-	-	-
Eri005444	85.9313	12.7152	2.75336	3.30204e-14	4.25865e-13	CUFF64.13.1	scaffold1252	100105	108917	-	1845	-	-	AMP-binding
Eri005448	1188.23	910.275	0.382398	6.58807e-06	3.51971e-05	ERIdvaD_GLEAN_10002850	scaffold1254	63959	71396	+	3438	-	-	-
Eri005451	515.317	381.72	0.433992	9.22377e-06	4.79661e-05	ERIdvaD_GLEAN_10002853	scaffold1254	96118	98393	+	702	-	-	-
Eri005458	125.133	74.5265	0.75142	0.000271026	0.0010784	ERIdvaD_GLEAN_10002861	scaffold1254	172177	173479	-	1197	-	-	-
Eri005462	870.576	314.191	1.47222	1.46562e-56	1.10161e-54	ERIdvaD_GLEAN_10002748	scaffold1256	94316	95449	+	345	-	-	-
Eri005466	389.18	278.849	0.480822	3.79961e-05	0.000178663	ERIdvaD_GLEAN_10002752	scaffold1256	177161	177841	-	681	-	-	Pkinase
Eri005471	495.098	277.84	0.831431	6.18109e-15	8.47197e-14	ERIdvaD_GLEAN_10007789	scaffold1257	48081	57872	-	975	-	-	-
Eri005476	110.906	66.5166	0.739876	0.000559244	0.00207894	ERIdvaD_GLEAN_10007794	scaffold1257	97715	100975	-	1464	-	-	Pkinase_Tyr
Eri005480	1119.91	842.716	0.409064	3.51392e-07	2.25183e-06	ERIdvaD_GLEAN_10007798	scaffold1257	144761	147179	+	1401	-	-	-
Eri005486	602.211	459.103	0.389821	0.00050838	0.00190771	ERIdvaD_GLEAN_10007803	scaffold1257	188535	189647	-	1014	-	-	HSF_DNA-bind
Eri005488	884.2	686.175	0.369196	2.26642e-05	0.000110758	ERIdvaD_GLEAN_10007805	scaffold1257	209909	210451	+	423	-	-	-
Eri005496	237.689	123.61	0.939911	1.00201e-09	8.70956e-09	ERIdvaD_GLEAN_10007812	scaffold1257	271585	273720	+	183	-	-	-
Eri005497	1369.23	1223.97	0.160857	0.0174945	0.0441735	ERIdvaD_GLEAN_10007813	scaffold1257	280133	285924	+	2034	-	-	Pkinase
Eri005499	50.9146	16.9873	1.5841	9.06543e-06	4.71918e-05	ERIdvaD_GLEAN_10007815	scaffold1257	308381	319907	+	1506	-	-	Aldedh
Eri005500	301.669	230.595	0.385653	0.00399189	0.0120734	ERIdvaD_GLEAN_10007816	scaffold1257	327692	330839	+	1506	-	-	Aldedh
Eri005502	1721.83	828.515	1.05539	1.94126e-40	8.96289e-39	ERIdvaD_GLEAN_10007818	scaffold1257	338566	340148	-	435	-	-	HTH_3
Eri005511	84.6545	6.51374	3.72448	1.8917e-18	3.2796e-17	ERIdvaD_GLEAN_10007827	scaffold1257	437140	438242	+	639	-	-	-
Eri005521	340.387	259.385	0.394202	0.00260228	0.00824666	ERIdvaD_GLEAN_10001103	scaffold1259	38606	42580	+	2331	-	-	NB-ARC
Eri005543	224.366	153.378	0.544993	0.000526267	0.0019687	ERIdvaD_GLEAN_10013195	scaffold1260	220755	222317	+	1563	-	-	Methyltransf_11
Eri005547	210.186	103.781	1.01479	2.85707e-09	2.3568e-08	ERIdvaD_GLEAN_10013198	scaffold1260	263574	268222	-	2859	-	-	-
Eri005548	1768.06	1041.8	0.762449	1.25803e-27	3.56027e-26	ERIdvaD_GLEAN_10013199	scaffold1260	283974	289894	+	828	-	-	MIF
Eri005554	22.1143	3.54447	2.64458	7.4967e-05	0.000332763	ERIdvaD_GLEAN_10013204	scaffold1260	338078	339544	+	1467	-	-	AP2
Eri005556	62.6836	34.878	0.83091	0.00629821	0.0181191	ERIdvaD_GLEAN_10013205	scaffold1260	357757	360963	-	1341	-	-	-
Eri005561	57.1794	35.1519	0.704077	0.0144869	0.0375311	ERIdvaD_GLEAN_10013210	scaffold1260	410723	412791	-	795	-	-	-
Eri005571	204.322	42.2189	2.27676	2.66278e-27	7.38624e-26	ERIdvaD_GLEAN_10013221	scaffold1260	482365	485140	-	2544	-	-	-
Eri005607	217.731	131.98	0.717122	1.04128e-05	5.36546e-05	ERIdvaD_GLEAN_10004645	scaffold1264	154770	156035	+	1266	-	-	Metallophos
Eri005612	997.765	825.366	0.273044	0.000269319	0.00107239	ERIdvaD_GLEAN_10004650	scaffold1264	261384	270935	-	4992	-	-	-
Eri005616	400.313	188.579	1.09109	9.45855e-18	1.56899e-16	ERIdvaD_GLEAN_10001908	scaffold1266	133799	137234	+	1122	-	-	2OG-FeII_Oxy
Eri005623	531.351	362.335	0.551939	3.22237e-08	2.3621e-07	ERIdvaD_GLEAN_10024581	scaffold127	21165	26188	+	2472	-	-	Pkinase
Eri005637	1467.22	1272.97	0.204258	0.00168974	0.00558944	ERIdvaD_GLEAN_10024594	scaffold127	271943	272911	-	969	-	-	-
Eri005642	203.535	125.377	0.695693	1.83635e-05	9.09224e-05	ERIdvaD_GLEAN_10024598	scaffold127	310833	314086	-	711	-	-	MBD
Eri005659	322.807	217.449	0.572081	1.74391e-05	8.66156e-05	ERIdvaD_GLEAN_10024611	scaffold127	634164	636528	-	396	-	-	Rab5ip
Eri005663	373.869	163.829	1.18932	8.00807e-19	1.42148e-17	ERIdvaD_GLEAN_10024615	scaffold127	702394	706110	+	2433	-	-	GRAS
Eri005667	578.522	482.222	0.260456	0.00654492	0.0187072	ERIdvaD_GLEAN_10024619	scaffold127	759476	762307	+	2055	-	-	GRAS
Eri005675	691.117	316.446	1.12518	1.90938e-31	6.27795e-30	ERIdvaD_GLEAN_10024626	scaffold127	802946	804500	+	1215	-	-	-
Eri005676	40.1172	5.95563	2.73955	8.27337e-08	5.77516e-07	ERIdvaD_GLEAN_10024627	scaffold127	808900	816499	-	1440	-	-	p450
Eri005688	323.045	169.578	0.92987	9.92084e-13	1.14361e-11	ERIdvaD_GLEAN_10024638	scaffold127	1008697	1011327	+	843	-	-	DnaJ
Eri005689	1313.29	1072.07	0.291403	3.46965e-05	0.000164141	ERIdvaD_GLEAN_10024639	scaffold127	1011906	1016689	-	2958	-	-	-
Eri005694	778.24	619.86	0.326695	0.000156614	0.000653276	ERIdvaD_GLEAN_10024642	scaffold127	1056267	1061998	-	1254	-	-	-
Eri005700	752.916	478.534	0.652893	4.79096e-12	5.17777e-11	ERIdvaD_GLEAN_10024648	scaffold127	1201712	1214611	-	1449	-	-	RRM_1
Eri005712	239.34	147.259	0.702118	1.77048e-06	1.02842e-05	ERIdvaD_GLEAN_10024658	scaffold127	1338385	1340924	+	771	-	-	-
Eri005726	149.74	59.621	1.33336	3.90326e-10	3.52879e-09	ERIdvaD_GLEAN_10024670	scaffold127	1509813	1511164	-	453	-	-	-
Eri005729	104.438	61.9096	0.749329	0.000730784	0.00264133	CUFF66.245.1	scaffold127	1530683	1533674	-	2298	-	-	-
Eri005736	807.286	642.866	0.327033	5.11435e-05	0.000234336	ERIdvaD_GLEAN_10002669	scaffold1270	16361	19432	+	1059	-	-	DnaJ_C
Eri005737	183.363	134.116	0.453435	0.00447698	0.0133831	ERIdvaD_GLEAN_10002670	scaffold1270	21586	27528	+	2226	-	-	Lipase_3
Eri005742	79.3149	27.5957	1.52176	9.7895e-08	6.76325e-07	ERIdvaD_GLEAN_10002676	scaffold1270	102651	105447	-	834	-	-	-
Eri005749	1143.26	942.299	0.279463	0.000121351	0.000517424	ERIdvaD_GLEAN_10002681	scaffold1270	143686	152709	-	4755	-	-	WD40
Eri005750	296.877	228.251	0.37945	0.00291408	0.00910677	CUFF67.26.1	scaffold1270	175613	176337	+	348	-	-	-
Eri005757	300.586	230.474	0.38041	0.00472033	0.014023	ERIdvaD_GLEAN_10007734	scaffold1273	65068	66975	+	1908	-	-	Pkinase_Tyr
Eri005773	183.409	140.471	0.389792	0.0198106	0.0491308	ERIdvaD_GLEAN_10007748	scaffold1273	429957	431321	+	699	-	-	-
Eri005778	2400.93	1869.94	0.361096	7.82773e-11	7.59753e-10	ERIdvaD_GLEAN_10011541	scaffold1275	71530	80598	-	3294	-	-	Cation_ATPase_C
Eri005779	4651.65	2658.9	0.806231	6.57983e-53	4.51811e-51	ERIdvaD_GLEAN_10011542	scaffold1275	97512	98939	+	732	-	-	-
Eri005781	35.4261	11.5209	1.63234	0.000183653	0.000755961	ERIdvaD_GLEAN_10011544	scaffold1275	104453	108392	-	1359	-	-	-
Eri005787	173.284	104.903	0.728751	2.62375e-05	0.000126854	ERIdvaD_GLEAN_10011551	scaffold1275	170476	174575	+	1155	-	-	-
Eri005799	676.121	396.182	0.770863	1.2281e-13	1.51887e-12	ERIdvaD_GLEAN_10011560	scaffold1275	282142	284535	-	666	-	-	-
Eri005800	437.205	358.443	0.282437	0.015936	0.0407982	CUFF67.122.2	scaffold1275	298502	300696	+	519	-	-	-
Eri005816	543.19	367.631	0.560346	1.33697e-07	9.05239e-07	ERIdvaD_GLEAN_10011572	scaffold1275	414233	415454	+	816	-	-	-
Eri005819	471.855	372.642	0.338812	0.000845465	0.00300884	ERIdvaD_GLEAN_10011575	scaffold1275	444383	449704	+	3042	-	-	PUF
Eri005827	256.918	152.266	0.751535	1.73144e-07	1.15421e-06	ERIdvaD_GLEAN_10011582	scaffold1275	511134	511292	-	159	-	-	-
Eri005850	144.653	66.336	1.1145	1.62132e-07	1.08557e-06	CUFF68.37.3	scaffold1277	218603	221358	-	594	-	-	Frataxin_Cyay
Eri005854	19.5238	6.97303	1.47226	0.0103555	0.0280549	ERIdvaD_GLEAN_10010327	scaffold1277	256649	259173	+	1596	-	-	-
Eri005870	122.903	35.1031	1.80029	3.0409e-11	3.05673e-10	ERIdvaD_GLEAN_10010342	scaffold1277	421419	421691	+	273	-	-	-
Eri005872	33.6207	3.52984	3.24663	1.40922e-07	9.52126e-07	ERIdvaD_GLEAN_10010344	scaffold1277	424207	424479	+	273	-	-	-
Eri005884	51.209	17.4442	1.55862	1.76396e-05	8.75491e-05	CUFF68.79.1	scaffold1277	505481	506824	-	297	-	-	-
Eri005886	51.2793	3.3749	3.99142	1.42659e-11	1.47999e-10	ERIdvaD_GLEAN_10010354	scaffold1277	514821	515793	+	822	-	-	-
Eri005889	407.304	339.057	0.26381	0.0188986	0.0472106	ERIdvaD_GLEAN_10010357	scaffold1277	537431	538400	+	357	-	-	-
Eri005907	1738.72	954.757	0.862895	4.01733e-35	1.51467e-33	ERIdvaD_GLEAN_10007453	scaffold128	132954	135809	-	1716	-	-	WRKY
Eri005911	257.164	193.85	0.410766	0.00420241	0.0126467	ERIdvaD_GLEAN_10007456	scaffold128	172711	175821	+	699	-	-	RRM_1
Eri005912	150.644	90.6587	0.735268	4.97818e-05	0.000228907	ERIdvaD_GLEAN_10007457	scaffold128	189194	192705	+	1359	-	-	-
Eri005914	424.755	342.664	0.311039	0.00372982	0.0113555	ERIdvaD_GLEAN_10007460	scaffold128	224708	228470	-	1098	-	-	-
Eri005918	1121.19	925.924	0.275326	8.46486e-05	0.000371771	ERIdvaD_GLEAN_10007464	scaffold128	299281	304343	+	3015	-	-	-
Eri005926	15.5659	4.87662	1.65856	0.012162	0.0322294	CUFF68.139.1	scaffold128	394092	394581	-	348	-	-	-
Eri005930	524.873	441.311	0.249306	0.0112286	0.0300613	ERIdvaD_GLEAN_10000553	scaffold1280	28999	29370	+	372	-	-	-
Eri005934	553.795	428.034	0.372953	0.000172465	0.000714027	CUFF69.7.1	scaffold1281	76220	80906	-	933	-	-	-
Eri005946	32.7372	9.02555	1.84679	0.000275938	0.0010957	CUFF69.27.2	scaffold1286	36285	38280	-	1239	-	-	Metallophos
Eri005949	737.976	609.922	0.274006	0.00118573	0.00406297	ERIdvaD_GLEAN_10003991	scaffold1286	63955	67135	+	1836	-	-	DUF654
Eri005961	35.7239	12.5084	1.49784	0.00054782	0.00203994	ERIdvaD_GLEAN_10004001	scaffold1286	248511	249852	-	741	-	-	-
Eri005968	306.672	221.021	0.474335	0.00018032	0.00074329	ERIdvaD_GLEAN_10004514	scaffold1287	66270	67205	-	936	-	-	-
Eri005977	936.261	790.802	0.244526	0.00144702	0.00485829	ERIdvaD_GLEAN_10004522	scaffold1287	191407	202322	-	2331	-	-	IPPT
Eri005978	406.069	334.438	0.276976	0.0118978	0.0316229	ERIdvaD_GLEAN_10004524	scaffold1287	203135	210686	-	2196	-	-	-
Eri005979	1316.9	1126.5	0.225613	0.000726258	0.00262606	ERIdvaD_GLEAN_10004525	scaffold1287	219313	223398	-	1299	-	-	RRM_1
Eri005990	662.116	521.44	0.346281	0.00046825	0.00177023	ERIdvaD_GLEAN_10004144	scaffold1291	29539	34229	+	1641	-	-	CTP_synth_N
Eri005997	94.3862	55.5135	0.76453	0.000946577	0.00332534	ERIdvaD_GLEAN_10004150	scaffold1291	142759	146539	+	678	-	-	-
Eri005999	1458.62	1183.11	0.302957	6.28688e-06	3.36704e-05	ERIdvaD_GLEAN_10004153	scaffold1291	223375	226876	+	1212	-	-	DUF6
Eri006003	194.73	102.544	0.916132	8.48759e-06	4.43953e-05	ERIdvaD_GLEAN_10006465	scaffold1294	29840	33358	-	1701	-	-	-
Eri006009	4401.85	2275.9	0.951836	2.10182e-82	2.83633e-80	ERIdvaD_GLEAN_10006470	scaffold1294	112193	113368	+	444	-	-	-
Eri006015	151.11	95.4365	0.663083	0.000344337	0.00133976	ERIdvaD_GLEAN_10006474	scaffold1294	159433	161422	+	438	-	-	-
Eri006024	122.773	72.5698	0.758422	0.000156516	0.000652949	ERIdvaD_GLEAN_10006479	scaffold1294	243678	245232	+	618	-	-	-
Eri006025	705.64	552.884	0.349614	0.000118774	0.000507181	ERIdvaD_GLEAN_10006480	scaffold1294	253426	255149	+	522	-	-	-
Eri006037	658.847	571.77	0.203969	0.0194508	0.0483827	ERIdvaD_GLEAN_10002410	scaffold1295	36915	40262	+	1632	-	-	-
Eri006040	3087.84	2358	0.388755	2.85349e-14	3.70339e-13	ERIdvaD_GLEAN_10002413	scaffold1295	54279	57222	+	1083	-	-	-
Eri006062	87.3571	21.1021	2.03254	7.52236e-10	6.61086e-09	ERIdvaD_GLEAN_10013177	scaffold1296	293607	298105	+	846	-	-	-
Eri006064	454.186	369.249	0.301073	0.00368431	0.0112337	ERIdvaD_GLEAN_10013179	scaffold1296	348137	350142	+	1224	-	-	Smr
Eri006066	119.58	35.5105	1.7533	1.44332e-12	1.6405e-11	ERIdvaD_GLEAN_10013181	scaffold1296	438340	440691	+	1017	-	-	AP2
Eri006071	24.5826	8.12342	1.56627	0.00427798	0.0128442	ERIdvaD_GLEAN_10013185	scaffold1296	629101	629484	+	384	-	-	-
Eri006074	81.4918	39.6333	1.04038	0.000102841	0.000444849	ERIdvaD_GLEAN_10013187	scaffold1296	648003	659529	+	1689	-	-	-
Eri006076	270.832	204.015	0.409112	0.00263894	0.00834997	ERIdvaD_GLEAN_10013188	scaffold1296	675010	683190	-	3408	-	-	Pkinase
Eri006081	1517.63	1293.87	0.229682	0.00088755	0.00314453	ERIdvaD_GLEAN_10002818	scaffold1297	75851	81685	+	2157	-	-	Na_sulph_symp
Eri006085	269.7	126.509	1.09285	3.88463e-11	3.86484e-10	ERIdvaD_GLEAN_10002822	scaffold1297	142079	146486	-	1230	-	-	-
Eri006094	366.706	227.501	0.689238	3.98476e-08	2.88645e-07	ERIdvaD_GLEAN_10006062	scaffold13	28361	31109	-	1215	-	-	-
Eri006099	544.44	452.549	0.268018	0.00977974	0.0266707	ERIdvaD_GLEAN_10006066	scaffold13	106668	111716	+	1695	-	-	Na_sulph_symp
Eri006101	724.847	408.319	0.824604	1.83678e-18	3.18754e-17	ERIdvaD_GLEAN_10006067	scaffold13	119172	120143	+	423	-	-	-
Eri006115	245.949	164.766	0.572806	8.89379e-05	0.000389142	CUFF71.119.1	scaffold130	240757	246020	+	819	-	-	-
Eri006121	250.426	129.601	0.952374	1.02534e-10	9.83441e-10	ERIdvaD_GLEAN_10004049	scaffold1302	48491	54428	-	3060	-	-	-
Eri006122	1088	820.266	0.408427	7.64013e-08	5.3556e-07	ERIdvaD_GLEAN_10004050	scaffold1302	77591	80933	+	2289	-	-	-
Eri006140	638.548	529.868	0.26586	0.00579826	0.0168416	ERIdvaD_GLEAN_10003135	scaffold1303	101211	108019	-	3852	-	-	SWIRM
Eri006141	2185.5	1530.87	0.51264	3.22587e-17	5.19573e-16	ERIdvaD_GLEAN_10003136	scaffold1303	109406	112042	-	777	-	-	-
Eri006144	105.826	60.5298	0.797958	0.000351439	0.00136373	ERIdvaD_GLEAN_10003139	scaffold1303	155399	157525	+	1296	-	-	-
Eri006146	432.404	246.46	0.809866	1.60212e-12	1.81295e-11	ERIdvaD_GLEAN_10003141	scaffold1303	204306	210196	+	2580	-	-	-
Eri006170	2232.42	1215.59	0.875934	1.79854e-45	9.761e-44	ERIdvaD_GLEAN_10004404	scaffold1306	166607	166960	+	354	-	-	-
Eri006182	1646.9	1348.26	0.288922	2.2168e-05	0.000108496	ERIdvaD_GLEAN_10002373	scaffold1308	79090	79311	+	222	-	-	-
Eri006184	537.322	303.488	0.820589	3.06493e-14	3.96603e-13	ERIdvaD_GLEAN_10002375	scaffold1308	98088	101019	-	1515	-	-	-
Eri006191	652.769	543.202	0.264824	0.00267139	0.00844268	ERIdvaD_GLEAN_10016081	scaffold1309	186951	189862	+	1161	-	-	-
Eri006206	837.762	660.795	0.340603	2.81726e-05	0.00013561	ERIdvaD_GLEAN_10016093	scaffold1309	446808	451696	-	2499	-	-	Bromodomain
Eri006211	390.65	316.724	0.305599	0.00664312	0.0189491	ERIdvaD_GLEAN_10016097	scaffold1309	509304	523176	+	1275	-	-	-
Eri006218	404.731	248.273	0.704452	2.80784e-09	2.31807e-08	ERIdvaD_GLEAN_10016105	scaffold1309	627920	631185	+	1461	-	-	Peptidase_M18
Eri006219	323.851	253.334	0.35229	0.00423047	0.0127235	CUFF73.86.1	scaffold1309	632448	637159	-	747	-	-	ADK
Eri006220	1400.19	754.224	0.892734	1.35229e-37	5.56702e-36	CUFF73.87.2	scaffold1309	637695	641619	-	1641	-	-	-
Eri006227	554.839	434.443	0.352482	0.000237688	0.000958293	ERIdvaD_GLEAN_10016112	scaffold1309	712284	714819	+	831	-	-	-
Eri006237	566.552	475.459	0.251275	0.0089553	0.024699	ERIdvaD_GLEAN_10016121	scaffold1309	854950	860578	-	2232	-	-	Metallophos
Eri006240	304.398	222.148	0.451526	0.00044233	0.00168335	CUFF73.119.1	scaffold1309	899717	901753	-	561	-	-	-
Eri006260	1005.51	813.366	0.303025	0.000407916	0.00156448	ERIdvaD_GLEAN_10016557	scaffold131	353162	356864	-	3156	-	-	E1-E2_ATPase
Eri006276	577.465	353.094	0.705705	4.36302e-11	4.31989e-10	ERIdvaD_GLEAN_10016570	scaffold131	596262	599906	+	1353	-	-	-
Eri006280	305.008	241.092	0.337003	0.00641128	0.0183914	ERIdvaD_GLEAN_10016574	scaffold131	645726	650910	-	2913	-	-	-
Eri006287	2032.09	1806.07	0.168834	0.00476977	0.0141542	ERIdvaD_GLEAN_10001239	scaffold1310	26313	27714	-	450	-	-	-
Eri006290	481.205	221.748	1.11561	2.55709e-23	5.78464e-22	ERIdvaD_GLEAN_10003312	scaffold1311	23254	25533	-	843	-	-	-
Eri006301	7.66019	0	5.28917	0.000358439	0.00138874	ERIdvaD_GLEAN_10003319	scaffold1311	182617	183977	+	882	-	-	-
Eri006302	590.024	495.975	0.249187	0.00625148	0.017998	ERIdvaD_GLEAN_10003320	scaffold1311	194594	197230	+	1488	-	-	Pkinase_Tyr
Eri006303	76.5422	43.6657	0.799316	0.00355977	0.0108947	ERIdvaD_GLEAN_10003321	scaffold1311	214162	214937	+	504	-	-	-
Eri006304	2289.49	1155.43	0.986326	9.20247e-58	7.16337e-56	ERIdvaD_GLEAN_10003322	scaffold1311	216730	219295	+	1701	-	-	-
Eri006305	209.198	158.224	0.40068	0.00948904	0.0260039	CUFF74.31.1	scaffold13117	9	2280	+	537	-	-	-
Eri006316	2242.9	1149.89	0.961638	9.18685e-40	4.106e-38	ERIdvaD_GLEAN_10003828	scaffold1319	105831	108981	+	2091	-	-	HSP70
Eri006317	514.328	259.443	0.987581	4.14071e-18	7.03216e-17	ERIdvaD_GLEAN_10003829	scaffold1319	113001	120781	+	3528	-	-	-
Eri006318	955.135	660.064	0.531604	7.74379e-12	8.22404e-11	ERIdvaD_GLEAN_10003831	scaffold1319	144044	144310	+	267	-	-	-
Eri006334	1998.42	1615.91	0.308376	2.79949e-05	0.000134791	CUFF74.105.2	scaffold132	855387	869806	+	1137	-	-	SIR2
Eri006344	262.276	156.704	0.747498	2.50199e-06	1.42121e-05	ERIdvaD_GLEAN_10002620	scaffold1320	114930	120456	-	1890	-	-	YTH
Eri006355	133.985	43.4431	1.62835	8.7617e-13	1.01334e-11	CUFF75.39.1	scaffold133	10580	16643	+	552	-	-	-
Eri006363	1264.63	1011.96	0.322978	3.24657e-06	1.81061e-05	ERIdvaD_GLEAN_10034366	scaffold133	149474	153772	+	1182	-	-	LSM
Eri006371	127.474	80.1027	0.6651	0.000789042	0.00282618	ERIdvaD_GLEAN_10034374	scaffold133	318332	320292	+	1386	-	-	MFS_1
Eri006372	1187.15	765.559	0.62994	6.40726e-15	8.76135e-14	ERIdvaD_GLEAN_10034375	scaffold133	320873	321886	-	441	-	-	UQ_con
Eri006380	523.379	225.322	1.21099	5.61093e-24	1.31439e-22	CUFF75.81.2	scaffold133	483431	491123	-	1131	-	-	-
Eri006389	321.092	203.305	0.655965	3.8878e-07	2.47194e-06	ERIdvaD_GLEAN_10034390	scaffold133	690406	694623	-	1596	-	-	-
Eri006400	1290.57	944.561	0.449954	5.07522e-10	4.53436e-09	ERIdvaD_GLEAN_10034401	scaffold133	823084	826361	-	1437	-	-	-
Eri006402	404.989	339.288	0.258616	0.019262	0.0479916	ERIdvaD_GLEAN_10034403	scaffold133	841864	844994	+	1638	-	-	B_lectin
Eri006405	342.05	267.699	0.352593	0.00312793	0.00969876	ERIdvaD_GLEAN_10034406	scaffold133	949221	949856	+	432	-	-	-
Eri006407	1149.41	937.131	0.296015	5.52049e-05	0.00025156	ERIdvaD_GLEAN_10034408	scaffold133	954056	973560	-	9387	-	-	-
Eri006410	832.057	511.999	0.704639	1.4307e-14	1.9042e-13	ERIdvaD_GLEAN_10034411	scaffold133	991224	993994	-	1581	-	-	-
Eri006421	13.0204	1.0717	3.61228	0.000603906	0.00222368	ERIdvaD_GLEAN_10034418	scaffold133	1095395	1096896	+	714	-	-	zf-Dof
Eri006424	18.8856	6.64365	1.49684	0.0114112	0.0304779	CUFF75.148.1	scaffold133	1136565	1139687	+	183	-	-	-
Eri006458	75.5536	39.7998	0.920565	0.000501235	0.00188332	CUFF75.210.1	scaffold133	1694557	1697343	+	909	-	-	-
Eri006462	384.743	279.952	0.453313	0.00024568	0.000986982	CUFF75.222.1	scaffold133	1777022	1781160	+	2454	-	-	NB-ARC
Eri006467	464.09	237.754	0.962574	9.00584e-18	1.4946e-16	ERIdvaD_GLEAN_10034440	scaffold133	1925089	1927527	+	1143	-	-	Myb_DNA-binding
Eri006468	654.32	457.525	0.517776	1.61802e-08	1.23018e-07	ERIdvaD_GLEAN_10034441	scaffold133	1933049	1937143	+	1644	-	-	-
Eri006470	545.942	400.701	0.445108	2.21704e-05	0.000108496	ERIdvaD_GLEAN_10034443	scaffold133	1962023	1963391	+	735	-	-	-
Eri006482	1199.61	1060.46	0.176214	0.0186155	0.0465901	ERIdvaD_GLEAN_10034453	scaffold133	2108019	2115309	+	3246	-	-	Pkinase
Eri006483	235.838	162.667	0.534287	0.000295551	0.00116681	ERIdvaD_GLEAN_10034454	scaffold133	2128288	2129543	-	801	-	-	adh_short
Eri006497	1630.45	1230	0.4078	4.84254e-10	4.32979e-09	ERIdvaD_GLEAN_10034468	scaffold133	2361052	2367099	-	2826	-	-	Peptidase_M24
Eri006507	475.526	385.658	0.300461	0.00307012	0.00954491	ERIdvaD_GLEAN_10034477	scaffold133	2503483	2505444	-	510	-	-	-
Eri006509	245.148	138.908	0.817671	2.45417e-06	1.39586e-05	ERIdvaD_GLEAN_10034479	scaffold133	2550305	2553414	-	996	-	-	HSF_DNA-bind
Eri006511	2497.01	2154.5	0.214497	0.00190906	0.00623235	ERIdvaD_GLEAN_10034481	scaffold133	2613592	2616815	+	1686	-	-	-
Eri006513	1076.14	840.47	0.35562	1.94293e-06	1.12077e-05	ERIdvaD_GLEAN_10034483	scaffold133	2642849	2647240	-	1980	-	-	FHA
Eri006525	136.863	97.3872	0.497098	0.00824152	0.0229375	ERIdvaD_GLEAN_10034494	scaffold133	2935941	2939913	+	1242	-	-	-
Eri006528	1745.6	1111.29	0.651575	5.80516e-21	1.1476e-19	ERIdvaD_GLEAN_10034497	scaffold133	2981826	2986792	-	1731	-	-	-
Eri006532	408.544	178.417	1.19313	2.99388e-20	5.73364e-19	ERIdvaD_GLEAN_10034500	scaffold133	3047076	3050630	-	1275	-	-	-
Eri006536	1179.91	1006.76	0.228301	0.00149018	0.00499026	ERIdvaD_GLEAN_10034504	scaffold133	3131934	3134297	+	1062	-	-	-
Eri006537	286.177	187.09	0.612355	5.73821e-06	3.09119e-05	ERIdvaD_GLEAN_10034505	scaffold133	3135284	3138805	-	2967	-	-	-
Eri006541	523.126	336.566	0.636347	4.52399e-10	4.05847e-09	ERIdvaD_GLEAN_10034509	scaffold133	3242168	3245285	-	1344	-	-	RRM_1
Eri006543	312.212	191.094	0.707283	4.28418e-08	3.09245e-07	ERIdvaD_GLEAN_10034511	scaffold133	3286651	3295762	+	3207	-	-	Kinesin
Eri006546	347.112	254.942	0.445877	0.00019525	0.000799178	ERIdvaD_GLEAN_10034514	scaffold133	3324173	3326853	+	942	-	-	2OG-FeII_Oxy
Eri006547	75.9215	42.1145	0.850487	0.00214013	0.00691499	ERIdvaD_GLEAN_10034515	scaffold133	3327485	3329082	-	1215	-	-	Dus
Eri006554	401.297	233.796	0.781293	6.87212e-11	6.70915e-10	ERIdvaD_GLEAN_10034521	scaffold133	3392975	3396458	-	1485	-	-	-
Eri006556	295.882	209.527	0.497323	9.86986e-05	0.000428151	ERIdvaD_GLEAN_10034523	scaffold133	3413240	3414640	+	1053	-	-	Cyclin_C
Eri006563	723.89	531.844	0.445649	2.50851e-06	1.42445e-05	ERIdvaD_GLEAN_10034529	scaffold133	3496595	3498365	-	1140	-	-	DAO
Eri006574	938.046	616.588	0.603116	1.1566e-12	1.32496e-11	ERIdvaD_GLEAN_10034539	scaffold133	3781750	3784747	+	1524	-	-	-
Eri006579	117.072	78.1173	0.58727	0.00965016	0.0263811	ERIdvaD_GLEAN_10034544	scaffold133	3835424	3837975	+	1326	-	-	Ribonuc_red_lgC
Eri006580	53.1657	12.6609	2.06423	1.3186e-07	8.93495e-07	ERIdvaD_GLEAN_10034545	scaffold133	3868700	3871102	-	633	-	-	-
Eri006588	1168.22	841.255	0.475971	1.46213e-10	1.37669e-09	ERIdvaD_GLEAN_10034553	scaffold133	4059994	4063230	-	1191	-	-	-
Eri006599	2376.48	1072.05	1.14947	2.71425e-64	2.47047e-62	ERIdvaD_GLEAN_10034565	scaffold133	4315283	4317537	-	753	-	-	-
Eri006601	118.875	53.1085	1.17569	3.46538e-07	2.22277e-06	ERIdvaD_GLEAN_10034567	scaffold133	4388480	4390624	-	861	-	-	-
Eri006603	86.8388	22.9405	1.92964	1.18704e-10	1.13017e-09	ERIdvaD_GLEAN_10034569	scaffold133	4450190	4452216	+	1251	-	-	Acetyltransf_1
Eri006608	120.259	8.20454	3.88205	5.15497e-25	1.28145e-23	ERIdvaD_GLEAN_10034574	scaffold133	4533605	4536249	-	1155	-	-	BTB
Eri006609	20.1899	3.8958	2.3721	0.000309084	0.00121462	ERIdvaD_GLEAN_10034575	scaffold133	4585320	4586671	+	960	-	-	Cyclin_C
Eri006610	69.4816	41.174	0.760656	0.00607719	0.0175656	CUFF75.437.1	scaffold133	4589748	4595479	+	3768	-	-	-
Eri006612	719.788	608.906	0.24123	0.00340296	0.0104634	ERIdvaD_GLEAN_10034578	scaffold133	4625241	4628222	+	1392	-	-	-
Eri006614	1007.78	698.605	0.528575	1.85433e-11	1.90116e-10	ERIdvaD_GLEAN_10034580	scaffold133	4661974	4665515	+	831	-	-	-
Eri006615	1052.6	464.709	1.17912	1.35957e-40	6.3358e-39	ERIdvaD_GLEAN_10034581	scaffold133	4679989	4681457	-	441	-	-	KOW
Eri006621	1568.43	1107.81	0.501364	3.25683e-12	3.59651e-11	ERIdvaD_GLEAN_10034586	scaffold133	4798636	4802072	+	1488	-	-	-
Eri006625	360.045	298.664	0.267371	0.0187504	0.0468806	ERIdvaD_GLEAN_10034589	scaffold133	4849220	4850423	+	498	-	-	Arf
Eri006629	1277.21	1022.94	0.32006	1.6808e-06	9.80074e-06	ERIdvaD_GLEAN_10034594	scaffold133	4889080	4893767	-	1743	-	-	Acetyltransf_1
Eri006631	1160.59	839.919	0.466091	4.46619e-11	4.41953e-10	ERIdvaD_GLEAN_10034596	scaffold133	4935217	4935533	-	222	-	-	-
Eri006652	23.8955	5.03887	2.19976	0.000378613	0.00146059	ERIdvaD_GLEAN_10034613	scaffold133	5355384	5356855	+	594	-	-	bZIP_1
Eri006655	109.226	47.0534	1.22054	2.49284e-07	1.62733e-06	ERIdvaD_GLEAN_10034616	scaffold133	5404884	5409134	-	1782	-	-	-
Eri006662	498.664	310.591	0.681783	1.06816e-10	1.02254e-09	ERIdvaD_GLEAN_10034622	scaffold133	5511544	5518415	+	1656	-	-	DEAD
Eri006663	645.745	524.517	0.299437	0.00125528	0.00427656	ERIdvaD_GLEAN_10034623	scaffold133	5549575	5552745	+	1608	-	-	-
Eri006666	545.504	406.45	0.425049	2.13823e-05	0.000104845	ERIdvaD_GLEAN_10034626	scaffold133	5602191	5605744	+	1716	-	-	-
Eri006690	42.196	21.512	0.957372	0.00971294	0.0265196	ERIdvaD_GLEAN_10008254	scaffold1332	11520	13778	+	1137	-	-	-
Eri006705	638.436	336.935	0.918594	1.57649e-20	3.06111e-19	CUFF76.40.1	scaffold1332	323931	327455	+	594	-	-	bZIP_1
Eri006707	412.28	294.828	0.485447	1.5598e-05	7.81041e-05	ERIdvaD_GLEAN_10008266	scaffold1332	419566	421985	-	1182	-	-	Mito_carr
Eri006711	157.705	60.528	1.3813	1.00561e-11	1.05705e-10	ERIdvaD_GLEAN_10008268	scaffold1332	446634	451295	-	1857	-	-	AFG1_ATPase
Eri006712	157.283	101.759	0.632307	0.000489838	0.00184387	ERIdvaD_GLEAN_10008269	scaffold1332	451570	453357	+	1788	-	-	-
Eri006714	669.013	458.773	0.543423	3.49391e-09	2.84785e-08	CUFF76.64.1	scaffold1333	21858	35234	-	2172	-	-	-
Eri006720	959.218	723.193	0.409031	9.47038e-07	5.71773e-06	ERIdvaD_GLEAN_10009205	scaffold1333	73011	79139	-	2700	-	-	DEAD
Eri006721	718.449	440.276	0.705175	2.08496e-14	2.73953e-13	ERIdvaD_GLEAN_10009206	scaffold1333	79698	82114	+	738	-	-	adh_short
Eri006722	2147.05	1522.51	0.495616	2.05484e-16	3.13208e-15	ERIdvaD_GLEAN_10009207	scaffold1333	83341	93775	+	1977	-	-	LSM
Eri006725	430.812	329.184	0.391565	0.000504225	0.00189354	ERIdvaD_GLEAN_10009210	scaffold1333	104453	105151	-	699	-	-	-
Eri006728	98.6281	37.7076	1.3848	9.56276e-08	6.61707e-07	ERIdvaD_GLEAN_10009212	scaffold1333	145300	151088	-	1209	-	-	-
Eri006740	4185.84	2780.18	0.589885	2.20785e-32	7.5138e-31	ERIdvaD_GLEAN_10009222	scaffold1333	244074	246263	+	1317	-	-	GST_N
Eri006743	1601.38	890.752	0.845474	4.37132e-36	1.69947e-34	ERIdvaD_GLEAN_10009225	scaffold1333	263728	276680	+	2250	-	-	Amino_oxidase
Eri006746	928.948	749.857	0.307598	0.000128933	0.000546488	ERIdvaD_GLEAN_10009228	scaffold1333	297302	300019	+	1554	-	-	-
Eri006748	573.453	331.608	0.790575	6.7234e-15	9.17319e-14	ERIdvaD_GLEAN_10009230	scaffold1333	303831	305659	+	591	-	-	RRM_1
Eri006753	21.6553	6.71503	1.64857	0.00500908	0.014799	CUFF76.117.1	scaffold1333	368320	369384	+	690	-	-	Methyltransf_11
Eri006755	6418.89	3879.57	0.725789	3.2628e-30	1.02922e-28	ERIdvaD_GLEAN_10009233	scaffold1333	380793	384974	+	2088	-	-	HSP70
Eri006767	381.527	301.382	0.34291	0.00564877	0.0164607	ERIdvaD_GLEAN_10002717	scaffold1336	28493	31104	+	1395	-	-	-
Eri006779	937.561	804.033	0.222645	0.0031459	0.00974755	CUFF77.18.1	scaffold1336	153484	162758	-	2646	-	-	-
Eri006803	955.1	742.323	0.362794	3.08347e-05	0.000147147	ERIdvaD_GLEAN_10008021	scaffold1340	124038	126246	-	1293	-	-	-
Eri006819	99.6172	57.9802	0.787755	0.000579852	0.00214641	CUFF78.52.1	scaffold1346	21043	23598	-	912	-	-	-
Eri006822	549.68	331.781	0.728755	2.18366e-13	2.64636e-12	ERIdvaD_GLEAN_10018060	scaffold1346	42936	46219	+	1353	-	-	GTP_EFTU
Eri006826	1346.76	1178.09	0.192744	0.00324503	0.0100236	ERIdvaD_GLEAN_10018064	scaffold1346	72879	80073	+	3990	-	-	-
Eri006829	823.186	529.333	0.635942	1.05988e-12	1.21734e-11	ERIdvaD_GLEAN_10018068	scaffold1346	99361	101570	-	894	-	-	-
Eri006831	744.698	596.187	0.3191	0.000197701	0.000808359	ERIdvaD_GLEAN_10018070	scaffold1346	116211	118325	+	549	-	-	GSHPx
Eri006845	707.816	521.411	0.44155	7.96755e-06	4.18947e-05	ERIdvaD_GLEAN_10018080	scaffold1346	298054	299800	+	354	-	-	LSM
Eri006847	409.473	276.776	0.562146	1.83445e-06	1.0624e-05	ERIdvaD_GLEAN_10018082	scaffold1346	317600	321252	+	1305	-	-	-
Eri006854	329.242	189.284	0.79376	1.78274e-09	1.5054e-08	ERIdvaD_GLEAN_10018087	scaffold1346	388784	391230	-	1536	-	-	-
Eri006858	15.1731	3.28402	2.23584	0.00216621	0.00699347	ERIdvaD_GLEAN_10018091	scaffold1346	435356	436954	-	1059	-	-	-
Eri006859	26.7143	10.7023	1.32376	0.0054335	0.015901	ERIdvaD_GLEAN_10018092	scaffold1346	438180	440048	+	1104	-	-	-
Eri006874	377.56	296.147	0.346351	0.00569813	0.0165894	ERIdvaD_GLEAN_10018106	scaffold1346	681252	682100	+	849	-	-	-
Eri006878	1267.13	637.926	0.990799	1.38446e-41	6.702e-40	ERIdvaD_GLEAN_10018110	scaffold1346	706320	708084	+	414	-	-	Ribosomal_S24e
Eri006882	47.4438	26.9077	0.817036	0.0121801	0.03227	ERIdvaD_GLEAN_10018114	scaffold1346	759310	759603	-	294	-	-	-
Eri006886	330.116	222.87	0.563042	9.60717e-06	4.98116e-05	ERIdvaD_GLEAN_10018118	scaffold1346	790092	793297	-	1038	-	-	Kelch_1
Eri006889	457.229	332.117	0.458482	2.04269e-05	0.000100499	ERIdvaD_GLEAN_10018121	scaffold1346	816815	818122	+	480	-	-	KOW
Eri006897	357.205	293.549	0.280264	0.0159235	0.0407694	ERIdvaD_GLEAN_10018128	scaffold1346	897900	900654	-	1035	-	-	-
Eri006899	67.5111	41.4363	0.700245	0.0114174	0.0304876	CUFF78.164.1	scaffold1346	916052	916730	+	156	-	-	-
Eri006903	252.407	167.413	0.597671	4.33456e-05	0.000201486	ERIdvaD_GLEAN_10018133	scaffold1346	997199	1000078	+	1290	-	-	Pkinase
Eri006904	247.824	160.659	0.626373	3.62834e-05	0.000171139	ERIdvaD_GLEAN_10018134	scaffold1346	1001991	1004524	+	1248	-	-	-
Eri006906	101.552	43.1106	1.22305	2.98954e-06	1.67743e-05	ERIdvaD_GLEAN_10018136	scaffold1346	1015983	1017396	-	729	-	-	-
Eri006907	81.0617	32.6395	1.31342	1.02702e-05	5.29588e-05	ERIdvaD_GLEAN_10018137	scaffold1346	1020277	1021686	-	729	-	-	-
Eri006913	2068.35	1662.26	0.315068	1.2193e-07	8.29907e-07	ERIdvaD_GLEAN_10003904	scaffold1349	26946	32533	-	1227	-	-	-
Eri006915	605.093	354.305	0.772956	7.96118e-15	1.08017e-13	ERIdvaD_GLEAN_10003906	scaffold1349	40133	44358	+	2022	-	-	-
Eri006916	751.708	627.357	0.261507	0.00143513	0.00482299	CUFF79.14.3	scaffold1349	50202	56802	+	1254	-	-	Pkinase
Eri006919	125.542	47.2839	1.40611	4.25121e-10	3.82554e-09	ERIdvaD_GLEAN_10003909	scaffold1349	114627	118017	+	1119	-	-	-
Eri006920	465.173	369.147	0.336616	0.00126729	0.00431161	ERIdvaD_GLEAN_10003910	scaffold1349	138677	143828	+	1995	-	-	-
Eri006923	925.455	755.639	0.290515	0.00027865	0.00110584	ERIdvaD_GLEAN_10003913	scaffold1349	170737	172005	+	819	-	-	Sua5_yciO_yrdC
Eri006943	850.906	523.187	0.699228	8.19536e-14	1.02518e-12	ERIdvaD_GLEAN_10013824	scaffold135	234687	235286	-	600	-	-	-
Eri006945	774.566	478.451	0.694806	1.82617e-15	2.60729e-14	ERIdvaD_GLEAN_10013826	scaffold135	253035	257670	-	876	-	-	-
Eri006947	412.985	323.468	0.352728	0.00115766	0.00397695	ERIdvaD_GLEAN_10013828	scaffold135	298486	300590	-	408	-	-	-
Eri006949	360.868	261.828	0.463194	9.7471e-05	0.000423036	ERIdvaD_GLEAN_10013830	scaffold135	314200	315650	+	606	-	-	FKBP_C
Eri006959	528.652	422.999	0.319724	0.00107324	0.00371983	ERIdvaD_GLEAN_10013840	scaffold135	696723	701869	-	762	-	-	-
Eri006968	1594.28	1213.6	0.393357	2.14113e-09	1.79202e-08	ERIdvaD_GLEAN_10015500	scaffold1350	87145	94963	+	3924	-	-	-
Eri006969	206.645	148.01	0.481651	0.00330814	0.0101978	ERIdvaD_GLEAN_10015501	scaffold1350	119414	121245	-	786	-	-	-
Eri006973	973.921	760.705	0.355268	4.77211e-06	2.6e-05	ERIdvaD_GLEAN_10015505	scaffold1350	139743	145499	+	924	-	-	-
Eri006975	568.993	410.564	0.471323	7.22332e-07	4.43227e-06	CUFF79.92.1	scaffold1350	160807	170722	+	1965	-	-	Exo70
Eri006978	1611.73	1455.52	0.148065	0.0169204	0.0429442	ERIdvaD_GLEAN_10015508	scaffold1350	186228	194246	-	2784	-	-	RRM_1
Eri006983	219.894	164.526	0.421848	0.00399672	0.0120828	ERIdvaD_GLEAN_10015513	scaffold1350	238842	241113	+	1464	-	-	-
Eri006985	221.993	155.605	0.515539	0.000559995	0.00208062	ERIdvaD_GLEAN_10015515	scaffold1350	247717	252987	+	1962	-	-	Glyco_hydro_3
Eri006986	1075.1	827.724	0.376814	2.89596e-06	1.62702e-05	ERIdvaD_GLEAN_10015516	scaffold1350	255201	256488	-	474	-	-	-
Eri006994	1154.07	777.107	0.570395	1.90143e-12	2.1417e-11	CUFF79.110.1	scaffold1350	351893	355899	+	1020	-	-	ABC_tran
Eri006995	248.136	199.8	0.315306	0.02015	0.0498492	ERIdvaD_GLEAN_10015524	scaffold1350	364058	366516	+	936	-	-	-
Eri006997	154.616	94.5106	0.712497	6.71577e-05	0.000300582	ERIdvaD_GLEAN_10015526	scaffold1350	407448	410918	-	726	-	-	DSPc
Eri007012	427.152	317.674	0.426266	0.000391481	0.00150574	ERIdvaD_GLEAN_10015538	scaffold1350	602414	611107	-	3492	-	-	Helicase_C
Eri007028	533.161	404.78	0.398054	8.05985e-05	0.000355592	ERIdvaD_GLEAN_10015548	scaffold1350	814975	819802	-	1122	-	-	-
Eri007038	14.3632	3.47554	2.02746	0.00616211	0.0177758	CUFF80.15.1	scaffold1351	112302	113512	-	240	-	-	-
Eri007048	299.174	226.236	0.402945	0.00125172	0.00426527	ERIdvaD_GLEAN_10002611	scaffold1353	7177	10802	-	1077	-	-	PfkB
Eri007065	1127.59	948.069	0.249243	0.000420016	0.00160555	ERIdvaD_GLEAN_10001963	scaffold1359	7235	14245	+	2877	-	-	PUF
Eri007066	159.566	119.312	0.416998	0.0192433	0.047952	ERIdvaD_GLEAN_10001964	scaffold1359	31399	33979	+	714	-	-	-
Eri007068	1372.28	875.958	0.6472	1.66183e-21	3.38872e-20	CUFF80.89.1	scaffold1359	113237	114780	-	366	-	-	-
Eri007084	1328.3	1142.8	0.2168	0.00207052	0.00671493	ERIdvaD_GLEAN_10001622	scaffold1360	85559	135695	+	918	-	-	-
Eri007089	964.567	779.888	0.303954	0.000156642	0.000653315	ERIdvaD_GLEAN_10000808	scaffold1361	41406	47276	-	1662	-	-	-
Eri007091	327.35	228.427	0.518062	3.77847e-05	0.000177693	ERIdvaD_GLEAN_10009768	scaffold1362	1966	6927	-	2187	-	-	AMP-binding
Eri007094	300.968	230.817	0.384531	0.00188729	0.00616819	ERIdvaD_GLEAN_10009770	scaffold1362	37361	39143	-	1296	-	-	Glyco_hydro_17
Eri007100	395.49	317.937	0.314602	0.0065263	0.0186647	ERIdvaD_GLEAN_10009774	scaffold1362	93074	94756	+	1683	-	-	-
Eri007107	43.1984	14.2712	1.5854	7.08529e-05	0.000315945	ERIdvaD_GLEAN_10009782	scaffold1362	175462	177114	-	720	-	-	-
Eri007118	3764.5	2509.15	0.584484	4.12752e-22	8.69567e-21	ERIdvaD_GLEAN_10009793	scaffold1362	304731	308090	-	1767	-	-	-
Eri007120	6467.39	5933.86	0.123792	0.0101852	0.0276514	ERIdvaD_GLEAN_10009795	scaffold1362	341212	350193	+	4437	-	-	Peptidase_S8
Eri007121	355.901	180.546	0.982226	4.83888e-14	6.17691e-13	ERIdvaD_GLEAN_10009796	scaffold1362	354175	356848	+	1743	-	-	YTH
Eri007125	487.6	333.289	0.547701	7.89738e-08	5.52816e-07	ERIdvaD_GLEAN_10009799	scaffold1362	404196	406649	+	1488	-	-	PK
Eri007137	1893.09	1359.33	0.477459	4.61798e-13	5.43995e-12	ERIdvaD_GLEAN_10000997	scaffold1367	7268	7892	-	345	-	-	-
Eri007138	1407.11	1147.82	0.293952	5.81604e-06	3.12974e-05	ERIdvaD_GLEAN_10000998	scaffold1367	11070	18834	-	1575	-	-	-
Eri007162	414.812	318.667	0.381533	0.000496347	0.00186636	ERIdvaD_GLEAN_10008082	scaffold137	229206	231538	-	663	-	-	-
Eri007165	174.312	116.224	0.582706	0.00103894	0.00361636	ERIdvaD_GLEAN_10008083	scaffold137	239895	241805	+	1338	-	-	-
Eri007167	217.027	125.466	0.787233	2.76101e-05	0.000133085	ERIdvaD_GLEAN_10008085	scaffold137	263763	266616	-	771	-	-	zf-C3HC4
Eri007181	1892	1115.16	0.763531	4.74695e-33	1.6641e-31	ERIdvaD_GLEAN_10008100	scaffold137	405982	411801	-	1668	-	-	-
Eri007185	551.3	411.107	0.428118	0.000138463	0.000582922	ERIdvaD_GLEAN_10007142	scaffold1372	13330	14469	-	504	-	-	-
Eri007200	623.322	251.84	1.30406	2.20645e-27	6.17434e-26	CUFF81.120.1	scaffold1372	223539	225304	-	939	-	-	DnaJ_C
Eri007201	595.216	509.151	0.225406	0.0132939	0.0348093	ERIdvaD_GLEAN_10007154	scaffold1372	226807	230603	-	951	-	-	DnaJ_C
Eri007203	1656.98	1453.14	0.188444	0.0070888	0.0200762	ERIdvaD_GLEAN_10007156	scaffold1372	237002	248385	-	4248	-	-	-
Eri007204	1189.77	700.726	0.766452	3.27198e-22	6.93084e-21	ERIdvaD_GLEAN_10007157	scaffold1372	249135	251398	-	930	-	-	-
Eri007207	582.964	494.753	0.235055	0.0109758	0.0294998	ERIdvaD_GLEAN_10007158	scaffold1372	256555	260108	-	1494	-	-	-
Eri007210	1578.29	1290.35	0.291341	6.84555e-06	3.64758e-05	ERIdvaD_GLEAN_10007161	scaffold1372	301037	305300	+	1353	-	-	Na_Ca_ex
Eri007211	516.017	435.253	0.246207	0.00970791	0.0265079	ERIdvaD_GLEAN_10007162	scaffold1372	318386	321691	+	1143	-	-	Mito_carr
Eri007218	1524.32	1155.17	0.400262	1.09449e-08	8.46875e-08	ERIdvaD_GLEAN_10007167	scaffold1372	373237	379732	+	2400	-	-	NIF
Eri007229	437.1	284.433	0.620631	2.07394e-06	1.19103e-05	ERIdvaD_GLEAN_10003737	scaffold1373	220517	223363	+	1398	-	-	-
Eri007240	316.675	259.214	0.287431	0.0178549	0.0449667	ERIdvaD_GLEAN_10002169	scaffold1375	839	8999	+	1875	-	-	-
Eri007245	945.4	474.662	0.992187	3.48258e-32	1.17717e-30	ERIdvaD_GLEAN_10002174	scaffold1375	70671	75906	+	1449	-	-	-
Eri007255	100.174	32.8877	1.59739	7.79168e-09	6.12797e-08	CUFF82.79.1	scaffold13755	152	5028	-	279	-	-	-
Eri007273	2477.65	2220.21	0.157243	0.0102374	0.0277735	ERIdvaD_GLEAN_10000946	scaffold138	31153	33853	-	1077	-	-	-
Eri007309	1537.23	1135.44	0.436472	2.34255e-10	2.16142e-09	ERIdvaD_GLEAN_10006017	scaffold1385	238940	241480	+	2340	-	-	ubiquitin
Eri007311	503.522	315.776	0.674529	2.45569e-10	2.26103e-09	ERIdvaD_GLEAN_10006019	scaffold1386	17854	20957	-	1305	-	-	-
Eri007329	2307.89	1789.78	0.36633	1.16366e-10	1.11028e-09	ERIdvaD_GLEAN_10006766	scaffold139	129459	133630	+	1275	-	-	Tub
Eri007343	2491.76	1392.29	0.838964	2.61463e-34	9.49938e-33	ERIdvaD_GLEAN_10006779	scaffold139	250828	258107	-	1122	-	-	-
Eri007344	723.669	369.484	0.967468	3.34619e-24	7.929e-23	CUFF84.84.2	scaffold139	269602	286749	+	6654	-	-	-
Eri007346	91.7535	57.9863	0.661563	0.00384339	0.0116626	CUFF84.88.1	scaffold139	292251	293718	+	1170	-	-	-
Eri007348	279.026	169.349	0.722788	2.09199e-07	1.37905e-06	ERIdvaD_GLEAN_10006782	scaffold139	308599	309948	-	1350	-	-	PTPA
Eri007351	757.019	594.872	0.346653	0.000243349	0.000978633	ERIdvaD_GLEAN_10006785	scaffold139	363740	369905	+	1263	-	-	-
Eri007352	129.023	82.6231	0.649461	0.00174613	0.00575147	ERIdvaD_GLEAN_10006786	scaffold139	378168	381158	+	804	-	-	-
Eri007354	535.993	403.667	0.407395	6.83027e-05	0.000305235	ERIdvaD_GLEAN_10009602	scaffold1390	12300	24672	+	4161	-	-	DNA_ligase_A_M
Eri007368	45.26	10.351	2.13489	7.10524e-07	4.36595e-06	CUFF84.118.1	scaffold1390	244083	249350	-	1029	-	-	-
Eri007373	1050.52	487.887	1.10422	8.50288e-30	2.63228e-28	ERIdvaD_GLEAN_10009619	scaffold1390	338329	339486	+	747	-	-	Thaumatin
Eri007385	136.695	89.7042	0.61534	0.00214667	0.00693423	ERIdvaD_GLEAN_10001506	scaffold1391	11518	11863	-	252	-	-	-
Eri007387	332.339	217.129	0.613479	6.48706e-07	4.00794e-06	ERIdvaD_GLEAN_10001508	scaffold1391	30471	33006	-	489	-	-	-
Eri007401	148.948	17.4594	3.11863	3.31452e-25	8.31629e-24	ERIdvaD_GLEAN_10002549	scaffold1393	55093	55851	+	510	-	-	-
Eri007403	1958.06	1360.7	0.524387	2.14226e-13	2.5989e-12	ERIdvaD_GLEAN_10002551	scaffold1393	60160	61919	-	537	-	-	-
Eri007415	692.028	501.669	0.4632	1.85759e-07	1.23431e-06	ERIdvaD_GLEAN_10008706	scaffold1397	84305	87154	+	1308	-	-	-
Eri007421	654.281	461.218	0.502326	1.66158e-07	1.1104e-06	ERIdvaD_GLEAN_10008712	scaffold1397	136454	146412	-	4437	-	-	-
Eri007422	1144.62	588.575	0.959767	3.16739e-34	1.14719e-32	ERIdvaD_GLEAN_10008713	scaffold1397	153533	155690	-	414	-	-	Ribosomal_S24e
Eri007423	743.746	600.961	0.306774	0.000282781	0.0011207	ERIdvaD_GLEAN_10008714	scaffold1397	172668	173861	+	1194	-	-	-
Eri007424	52.8392	14.6744	1.85794	3.96144e-07	2.51693e-06	ERIdvaD_GLEAN_10008715	scaffold1397	179634	180787	+	981	-	-	-
Eri007436	2346.26	1933.83	0.279547	3.41956e-06	1.90117e-05	ERIdvaD_GLEAN_10008726	scaffold1397	269546	272673	+	1005	-	-	-
Eri007450	616.993	495.963	0.311474	0.00251689	0.00800871	CUFF85.93.1	scaffold1397	447129	449032	-	660	-	-	-
Eri007457	2892.69	2377.33	0.282517	8.56979e-08	5.97254e-07	ERIdvaD_GLEAN_10018466	scaffold14	88284	108246	-	2853	-	-	DEAD
Eri007459	16.2597	5.15902	1.63613	0.0145651	0.0376949	ERIdvaD_GLEAN_10018468	scaffold14	111220	111567	-	348	-	-	Abhydrolase_3
Eri007461	401.339	322.439	0.313696	0.00574966	0.0167171	ERIdvaD_GLEAN_10018470	scaffold14	116946	123054	+	3594	-	-	-
Eri007464	212.398	141.564	0.587007	0.000153373	0.000641059	ERIdvaD_GLEAN_10018473	scaffold14	135389	138485	+	825	-	-	-
Eri007475	877.368	762.012	0.204497	0.0102359	0.0277716	ERIdvaD_GLEAN_10018482	scaffold14	239637	242499	+	1881	-	-	Pkinase_Tyr
Eri007476	1732.97	1088.99	0.668511	3.9003e-24	9.19833e-23	ERIdvaD_GLEAN_10018483	scaffold14	243629	245686	-	2058	-	-	-
Eri007481	529.261	327.57	0.690565	1.25494e-09	1.07556e-08	ERIdvaD_GLEAN_10018488	scaffold14	278793	279596	+	585	-	-	-
Eri007482	919.177	805.948	0.189031	0.0112608	0.0301337	ERIdvaD_GLEAN_10018489	scaffold14	288237	295624	+	5118	-	-	MATH
Eri007487	141.154	70.0507	1.01336	3.56541e-07	2.28107e-06	ERIdvaD_GLEAN_10018493	scaffold14	322629	328134	-	3165	-	-	Glycos_transf_1
Eri007492	912.579	682.929	0.418933	1.91391e-07	1.26932e-06	ERIdvaD_GLEAN_10018496	scaffold14	351938	358662	+	1821	-	-	Galactosyl_T
Eri007502	78.6113	45.5785	0.784999	0.00768973	0.0215615	ERIdvaD_GLEAN_10018505	scaffold14	448208	454792	-	3186	-	-	-
Eri007504	377.82	278.811	0.435406	0.000355429	0.00137809	ERIdvaD_GLEAN_10018507	scaffold14	476720	479797	-	876	-	-	-
Eri007509	2030.39	893.491	1.18377	2.93309e-76	3.51077e-74	ERIdvaD_GLEAN_10018513	scaffold14	581482	582807	+	471	-	-	-
Eri007510	366.765	178.758	1.0337	6.26358e-14	7.91462e-13	ERIdvaD_GLEAN_10018514	scaffold14	584645	586771	+	1440	-	-	-
Eri007515	467.441	223.779	1.06495	8.10757e-21	1.59554e-19	ERIdvaD_GLEAN_10018519	scaffold14	620277	624684	-	1965	-	-	-
Eri007519	43.7417	20.3525	1.12243	0.0029612	0.00923996	ERIdvaD_GLEAN_10018523	scaffold14	650362	651166	+	681	-	-	B3
Eri007521	234.067	177.619	0.40107	0.00755656	0.0212324	ERIdvaD_GLEAN_10018525	scaffold14	662085	666333	+	1767	-	-	-
Eri007522	195.96	103.961	0.915478	4.29168e-08	3.09659e-07	ERIdvaD_GLEAN_10018526	scaffold14	667809	671028	-	831	-	-	-
Eri007523	1287.61	592.208	1.119	3.45559e-49	2.13009e-47	ERIdvaD_GLEAN_10018527	scaffold14	690970	691545	-	576	-	-	-
Eri007525	231.234	81.5514	1.50147	9.6972e-19	1.71175e-17	ERIdvaD_GLEAN_10018528	scaffold14	705071	708206	+	1398	-	-	Pkinase_Tyr
Eri007528	70.8691	23.975	1.5601	7.24815e-07	4.44673e-06	ERIdvaD_GLEAN_10018531	scaffold14	742783	744330	-	1167	-	-	Chal_sti_synt_N
Eri007529	7.085	0.329378	4.2134	0.00542303	0.0158757	ERIdvaD_GLEAN_10018532	scaffold14	757048	759466	-	1326	-	-	Chal_sti_synt_N
Eri007530	35.7869	12.0345	1.57009	0.000505412	0.00189747	ERIdvaD_GLEAN_10018533	scaffold14	766219	768079	-	1173	-	-	Chal_sti_synt_N
Eri007533	588.777	426.687	0.467255	1.75777e-06	1.02189e-05	ERIdvaD_GLEAN_10018536	scaffold14	807732	814748	-	1917	-	-	PHD
Eri007535	565.194	426.674	0.405067	1.64591e-05	8.20748e-05	ERIdvaD_GLEAN_10018538	scaffold14	828468	832986	-	1977	-	-	-
Eri007536	716.923	474.016	0.595309	8.56777e-10	7.48443e-09	ERIdvaD_GLEAN_10018540	scaffold14	839673	849996	-	1836	-	-	-
Eri007541	997.02	799.061	0.318632	9.05113e-05	0.000395433	ERIdvaD_GLEAN_10018544	scaffold14	907381	915592	-	3576	-	-	zf-CW
Eri007543	1111.56	981.643	0.178327	0.0153551	0.0394848	ERIdvaD_GLEAN_10018546	scaffold14	933787	935924	-	1143	-	-	-
Eri007549	187.991	116.447	0.699661	6.09326e-05	0.000275256	ERIdvaD_GLEAN_10018552	scaffold14	983214	1000970	+	2814	-	-	Topoisom_bac
Eri007550	688.165	566.727	0.276821	0.00282278	0.00885952	ERIdvaD_GLEAN_10018553	scaffold14	1003494	1007327	+	2232	-	-	Pkinase
Eri007554	1042.75	877.808	0.248307	0.000507498	0.0019046	ERIdvaD_GLEAN_10018556	scaffold14	1061631	1062093	+	324	-	-	-
Eri007562	541.507	422.717	0.353543	0.000919286	0.00324119	ERIdvaD_GLEAN_10003327	scaffold140	31981	36156	+	888	-	-	-
Eri007567	205.411	103.801	0.984925	2.88382e-09	2.37606e-08	ERIdvaD_GLEAN_10003332	scaffold140	143798	145123	+	1326	-	-	-
Eri007571	116.291	61.2313	0.929104	1.29745e-05	6.5816e-05	ERIdvaD_GLEAN_10003336	scaffold140	193108	199670	+	813	-	-	-
Eri007573	148.571	89.4736	0.73065	0.00018844	0.000774022	ERIdvaD_GLEAN_10003338	scaffold140	205403	207173	-	438	-	-	-
Eri007580	16.5614	4.85222	1.80818	0.00928574	0.0255186	ERIdvaD_GLEAN_10015239	scaffold1404	35004	37711	-	501	-	-	-
Eri007585	28.6875	10.0753	1.50125	0.00592428	0.0171649	CUFF87.46.1	scaffold1404	88848	90119	+	270	-	-	-
Eri007588	53.4775	32.2418	0.737811	0.0162625	0.0415233	ERIdvaD_GLEAN_10015245	scaffold1404	105215	105871	+	657	-	-	K_tetra
Eri007597	116.41	47.2992	1.30217	9.55415e-09	7.44542e-08	CUFF87.59.1	scaffold1404	218449	223646	+	1422	-	-	Actin
Eri007602	1080.25	828.49	0.382233	1.29673e-06	7.68689e-06	ERIdvaD_GLEAN_10015257	scaffold1404	302580	303752	+	684	-	-	-
Eri007603	838.923	412.448	1.02101	7.0705e-30	2.19663e-28	ERIdvaD_GLEAN_10015258	scaffold1404	304989	306790	-	588	-	-	-
Eri007609	1083.73	890.731	0.282817	0.000580293	0.00214782	ERIdvaD_GLEAN_10015263	scaffold1404	374237	387279	+	5445	-	-	-
Eri007622	15.9267	1.06438	3.90871	0.000156081	0.000651287	ERIdvaD_GLEAN_10015273	scaffold1404	499115	499687	+	573	-	-	-
Eri007623	646.432	425.269	0.604327	5.88638e-11	5.77582e-10	ERIdvaD_GLEAN_10015274	scaffold1404	500307	501800	+	675	-	-	-
Eri007637	476.648	390.555	0.288054	0.00533787	0.015654	ERIdvaD_GLEAN_10015284	scaffold1404	625009	626519	-	1143	-	-	-
Eri007638	3609.08	2545.03	0.503445	2.07997e-20	4.01641e-19	ERIdvaD_GLEAN_10015285	scaffold1404	636832	644306	-	2439	-	-	-
Eri007641	301.607	184.725	0.710501	6.0332e-08	4.27721e-07	ERIdvaD_GLEAN_10015288	scaffold1404	671311	674612	+	1275	-	-	-
Eri007644	347.266	283.292	0.29253	0.0113904	0.0304247	ERIdvaD_GLEAN_10015291	scaffold1404	731634	733984	-	690	-	-	-
Eri007646	2296.88	1466	0.646265	4.78893e-26	1.25848e-24	ERIdvaD_GLEAN_10015292	scaffold1404	739714	742718	+	2100	-	-	HATPase_c
Eri007647	446.606	293.499	0.601134	3.88492e-06	2.14675e-05	ERIdvaD_GLEAN_10015293	scaffold1404	743574	744965	+	1392	-	-	-
Eri007649	342.716	255.633	0.421672	0.000350741	0.00136117	ERIdvaD_GLEAN_10015295	scaffold1404	759909	770761	+	1392	-	-	-
Eri007652	1505.72	792.42	0.925113	1.48928e-40	6.91261e-39	ERIdvaD_GLEAN_10015298	scaffold1404	788043	790157	-	507	-	-	-
Eri007664	48.945	12.1333	2.03815	4.87892e-06	2.6553e-05	ERIdvaD_GLEAN_10000801	scaffold1406	23459	25479	+	1596	-	-	FAD_binding_4
Eri007675	684.166	498.574	0.456153	1.72833e-07	1.15236e-06	ERIdvaD_GLEAN_10024513	scaffold141	106293	111424	+	1422	-	-	UBX
Eri007685	206.14	110.949	0.897175	1.06326e-07	7.29379e-07	CUFF88.58.1	scaffold141	274106	275852	-	765	-	-	-
Eri007691	230.712	177.247	0.382281	0.00636486	0.0182777	CUFF88.65.1	scaffold141	397221	398715	+	216	-	-	-
Eri007698	461.786	312.823	0.561277	1.26399e-07	8.58651e-07	ERIdvaD_GLEAN_10024534	scaffold141	553997	555268	+	573	-	-	-
Eri007703	1121.18	500.657	1.16076	4.23268e-40	1.9138e-38	ERIdvaD_GLEAN_10024539	scaffold141	767963	769824	+	792	-	-	-
Eri007718	108.469	42.1646	1.36291	8.66011e-09	6.77894e-08	ERIdvaD_GLEAN_10024554	scaffold141	1076056	1076307	+	252	-	-	-
Eri007721	28.3162	9.61293	1.56032	0.00255167	0.00810391	ERIdvaD_GLEAN_10024557	scaffold141	1149305	1152597	+	2085	-	-	Peptidase_S8
Eri007766	787.434	667.247	0.237488	0.00513197	0.0151263	ERIdvaD_GLEAN_10005905	scaffold1410	273978	277104	-	1002	-	-	NPD
Eri007772	967.532	702.07	0.462428	1.32839e-08	1.01862e-07	ERIdvaD_GLEAN_10000846	scaffold1413	30529	33218	+	432	-	-	-
Eri007803	1144.83	948.375	0.271594	0.00041927	0.00160345	ERIdvaD_GLEAN_10013916	scaffold142	140245	148319	-	2259	-	-	WD40
Eri007807	151.534	92.1336	0.723314	8.27357e-05	0.000364193	ERIdvaD_GLEAN_10013919	scaffold142	321066	329190	+	1134	-	-	PP2C
Eri007832	8.11598	1.06438	2.93022	0.011293	0.0302128	ERIdvaD_GLEAN_10002907	scaffold1420	35135	36439	-	951	-	-	AP2
Eri007855	972.842	787.018	0.304049	0.000107916	0.000464675	ERIdvaD_GLEAN_10003440	scaffold1424	11286	13146	+	1206	-	-	-
Eri007863	660.397	255.122	1.37419	2.87427e-40	1.3149e-38	CUFF90.41.1	scaffold1424	130356	131304	+	189	-	-	-
Eri007864	263.369	24.3684	3.41499	1.11634e-50	7.21208e-49	ERIdvaD_GLEAN_10003448	scaffold1424	132190	134411	-	1368	-	-	-
Eri007869	114.998	37.9851	1.58574	2.93872e-09	2.41844e-08	ERIdvaD_GLEAN_10003452	scaffold1424	220443	224011	-	954	-	-	-
Eri007877	2513.11	1700.4	0.562451	1.80691e-15	2.5819e-14	ERIdvaD_GLEAN_10004326	scaffold1425	76119	83319	-	4110	-	-	GTP_EFTU
Eri007880	2569.25	1591.95	0.690436	2.39858e-32	8.15495e-31	ERIdvaD_GLEAN_10004329	scaffold1425	101165	105232	+	1020	-	-	-
Eri007886	1748.88	1072.47	0.703695	2.61919e-22	5.57172e-21	ERIdvaD_GLEAN_10004335	scaffold1425	209459	217565	+	2169	-	-	DEAD
Eri007894	188.615	140.156	0.427687	0.00831065	0.0231078	ERIdvaD_GLEAN_10003072	scaffold1428	17908	19229	+	276	-	-	-
Eri007895	133.104	95.6	0.479395	0.011708	0.0311823	ERIdvaD_GLEAN_10003073	scaffold1428	22776	23435	-	660	-	-	-
Eri007901	134.111	64.547	1.05555	1.88925e-07	1.25415e-06	ERIdvaD_GLEAN_10003079	scaffold1428	152379	155442	+	837	-	-	Epimerase
Eri007917	53.7228	29.9337	0.838624	0.00767893	0.0215364	ERIdvaD_GLEAN_10008755	scaffold143	411171	412884	+	435	-	-	-
Eri007937	1583.15	1251.71	0.338993	7.77517e-08	5.44371e-07	ERIdvaD_GLEAN_10003159	scaffold1433	43316	47634	-	1044	-	-	bZIP_1
Eri007947	139.373	89.6352	0.632503	0.000738256	0.00266393	ERIdvaD_GLEAN_10000479	scaffold1437	2527	4641	+	1050	-	-	Peptidase_S10
Eri007954	8.90821	0.329378	4.54464	0.00137881	0.00465164	ERIdvaD_GLEAN_10007002	scaffold1445	214673	215173	-	501	-	-	GFO_IDH_MocA
Eri007957	133.729	96.2593	0.467203	0.0143533	0.0372181	ERIdvaD_GLEAN_10007004	scaffold1445	279139	283336	-	1083	-	-	GFO_IDH_MocA
Eri007961	720.032	454.028	0.662356	2.79006e-12	3.1036e-11	ERIdvaD_GLEAN_10007007	scaffold1445	308076	313690	-	1605	-	-	RRM_1
Eri007967	1281.12	898.22	0.511774	1.20302e-13	1.4889e-12	ERIdvaD_GLEAN_10007012	scaffold1445	366271	367410	+	672	-	-	-
Eri007968	457.761	310.758	0.556415	1.45081e-06	8.54666e-06	CUFF92.86.2	scaffold1445	372058	380995	+	564	-	-	SRF-TF
Eri007978	720.384	573.708	0.329792	9.25568e-05	0.000403713	ERIdvaD_GLEAN_10004935	scaffold1446	74567	76056	-	675	-	-	-
Eri007986	429.706	329.277	0.3864	0.000539819	0.00201401	ERIdvaD_GLEAN_10004943	scaffold1446	142240	150759	-	2076	-	-	F-box
Eri007988	158.897	116.643	0.44012	0.0136802	0.0356846	ERIdvaD_GLEAN_10004944	scaffold1446	155935	159195	-	1245	-	-	SBP
Eri007998	2429.76	1726.98	0.493411	5.97855e-15	8.19759e-14	ERIdvaD_GLEAN_10004953	scaffold1446	275006	277919	-	777	-	-	-
Eri008002	538.081	347.607	0.627813	2.73522e-08	2.02197e-07	ERIdvaD_GLEAN_10015915	scaffold1449	8900	9465	-	399	-	-	-
Eri008003	100.181	58.7164	0.766172	0.000603138	0.00222155	ERIdvaD_GLEAN_10015916	scaffold1449	13585	14076	-	324	-	-	-
Eri008005	492.977	189.869	1.37336	4.52316e-30	1.41911e-28	ERIdvaD_GLEAN_10015918	scaffold1449	24518	27447	+	972	-	-	Myb_DNA-binding
Eri008007	5281.59	1366.63	1.94948	5.07415e-227	4.22254e-224	ERIdvaD_GLEAN_10015920	scaffold1449	34227	37538	-	2112	-	-	HATPase_c
Eri008011	790.145	220.292	1.8424	1.436e-62	1.25474e-60	ERIdvaD_GLEAN_10015924	scaffold1449	52327	53956	+	846	-	-	-
Eri008012	454.026	332.771	0.44716	0.000128128	0.00054334	ERIdvaD_GLEAN_10015925	scaffold1449	65314	71178	+	2505	-	-	-
Eri008026	3078.36	1109.85	1.47021	1.54147e-137	4.81034e-135	CUFF93.37.1	scaffold1449	249179	252187	-	936	-	-	-
Eri008040	296.194	129.359	1.19451	3.93085e-14	5.04914e-13	CUFF93.55.1	scaffold1449	404228	406508	-	1785	-	-	p450
Eri008044	26.9246	12.3486	1.10207	0.0185503	0.0464536	ERIdvaD_GLEAN_10015955	scaffold1449	464237	465028	+	474	-	-	-
Eri008045	82.0216	36.3297	1.18593	9.46609e-06	4.91457e-05	ERIdvaD_GLEAN_10015956	scaffold1449	465813	469564	-	1527	-	-	HTH_9
Eri008048	174.037	86.0993	1.01601	2.76041e-08	2.03973e-07	CUFF93.67.1	scaffold1449	490288	492940	+	834	-	-	-
Eri008055	11.9931	1.7524	2.76592	0.00371524	0.011319	CUFF93.79.1	scaffold1449	545418	548573	+	231	-	-	-
Eri008061	532.123	352.279	0.59171	8.99298e-09	7.02691e-08	ERIdvaD_GLEAN_10015971	scaffold1449	575800	578561	-	603	-	-	-
Eri008062	162.119	54.5754	1.57065	1.34731e-13	1.65867e-12	ERIdvaD_GLEAN_10015972	scaffold1449	582859	585319	-	1551	-	-	-
Eri008067	482.261	397.595	0.280442	0.0129067	0.0339429	CUFF93.93.1	scaffold1449	622377	626191	+	2088	-	-	MBD
Eri008072	78.074	5.73421	3.71007	6.68971e-17	1.05702e-15	ERIdvaD_GLEAN_10015981	scaffold1449	647025	648307	+	894	-	-	HSF_DNA-bind
Eri008086	1654.94	1496.34	0.145123	0.0163783	0.0417777	ERIdvaD_GLEAN_10015994	scaffold1449	728379	733167	+	2598	-	-	-
Eri008093	680.33	364.682	0.900151	3.45807e-21	6.93022e-20	CUFF93.128.1	scaffold1449	814482	816993	-	921	-	-	-
Eri008096	2602.23	1603.21	0.69802	3.88334e-34	1.40069e-32	ERIdvaD_GLEAN_10016003	scaffold1449	844787	854062	-	4134	-	-	-
Eri008097	474.702	344.419	0.464225	1.34408e-05	6.80725e-05	ERIdvaD_GLEAN_10016004	scaffold1449	857803	859088	-	699	-	-	-
Eri008105	766.386	580.95	0.400611	3.04286e-06	1.7038e-05	CUFF94.12.1	scaffold145	163464	166990	-	963	-	-	-
Eri008109	488.276	364.098	0.425333	4.72488e-05	0.000218063	ERIdvaD_GLEAN_10013879	scaffold145	213175	220840	-	1296	-	-	SRF-TF
Eri008110	350.418	270.321	0.374013	0.00175748	0.00578615	ERIdvaD_GLEAN_10013880	scaffold145	237875	238090	-	216	-	-	-
Eri008111	312.391	202.93	0.623516	3.04263e-06	1.7038e-05	ERIdvaD_GLEAN_10013881	scaffold145	255332	258857	+	1638	-	-	CBS
Eri008112	698.746	575.904	0.275262	0.00340145	0.0104596	ERIdvaD_GLEAN_10013882	scaffold145	259609	260883	-	1275	-	-	-
Eri008122	76.5667	48.5557	0.65957	0.0128726	0.0338761	ERIdvaD_GLEAN_10013891	scaffold145	350078	352921	+	678	-	-	-
Eri008123	180.959	126.856	0.511199	0.00282109	0.00885654	ERIdvaD_GLEAN_10013892	scaffold145	365609	366860	-	1068	-	-	zf-MYND
Eri008127	1084.73	664.993	0.704711	7.72637e-20	1.44486e-18	ERIdvaD_GLEAN_10013894	scaffold145	407716	411247	+	1671	-	-	-
Eri008128	48.1379	17.6778	1.4282	0.000137751	0.000580416	ERIdvaD_GLEAN_10013895	scaffold145	411786	413761	+	924	-	-	-
Eri008132	260.221	187.431	0.47855	0.00206692	0.00670448	ERIdvaD_GLEAN_10013897	scaffold145	449962	452214	-	1257	-	-	-
Eri008136	2282.06	1457.15	0.646639	6.15861e-26	1.61236e-24	ERIdvaD_GLEAN_10013899	scaffold145	475653	478992	-	1281	-	-	CBS
Eri008165	160.193	109.984	0.544612	0.00193593	0.00631121	ERIdvaD_GLEAN_10006078	scaffold1462	47278	50131	+	990	-	-	AOX
Eri008167	99.7325	60.2248	0.728443	0.00269815	0.00851881	ERIdvaD_GLEAN_10006080	scaffold1462	54638	56941	+	2304	-	-	-
[truncated: 5,796 more rows]

## Sheet: Table3-3
Table1-3 The annotation of 4137 down-regulated DEGs in June between the pairwise comparison of GA3 treatment and control.
[truncated: 4,138 more rows]

[truncated: 3 more sheets: Table3-4, Table3-5, Table3-6]
