# Supplementary material for: Gibberellin Induced Transcriptome Profiles Reveal Gene Regulation of Loquat Flowering
Source: Front Genet. 2021 Sep 10;12:703688. doi: 10.3389/fgene.2021.703688 (PMC8460860; doi:10.3389/fgene.2021.703688)
Supplement: Supplementary file 4 [file Table_4.XLSX]

## Sheet: Table S4-1
Table S4-1 GO enrichment analysis of the DEGs between GA3 treatment and control in buds (May).
Category	GO id	Description	Gene Ratio	Bg Ratio	p value	p adjust	Gene id	Gene name	Count
BP	GO:0000003	reproduction	8/1108	105/10752	0.860143	1	Eri017101/Eri010419/Eri016313/Eri004149/Eri005847/Eri005842/Eri004151/Eri009703	CUFF189.16.1/ERIdvaD_GLEAN_10008955/ERIdvaD_GLEAN_10019364/ERIdvaD_GLEAN_10023073/ERIdvaD_GLEAN_10010321/ERIdvaD_GLEAN_10010320/ERIdvaD_GLEAN_10023074/ERIdvaD_GLEAN_10008871	8
BP	GO:0000070	mitotic sister chromatid segregation	1/1108	18/10752	0.859035	1	Eri012520	ERIdvaD_GLEAN_10001925	1
BP	GO:0000079	regulation of cyclin-dependent protein serine/threonine kinase activity	1/1108	10/10752	0.663124	1	Eri007437	ERIdvaD_GLEAN_10008727	1
BP	GO:0000096	sulfur amino acid metabolic process	4/1108	14/10752	0.0484008	0.572546	Eri028236/Eri029315/Eri000750/Eri040467	ERIdvaD_GLEAN_10013270/ERIdvaD_GLEAN_10011469/ERIdvaD_GLEAN_10003965/ERIdvaD_GLEAN_10022639	4
BP	GO:0000097	sulfur amino acid biosynthetic process	3/1108	11/10752	0.096072	0.84648	Eri029315/Eri000750/Eri040467	ERIdvaD_GLEAN_10011469/ERIdvaD_GLEAN_10003965/ERIdvaD_GLEAN_10022639	3
BP	GO:0000160	phosphorelay signal transduction system	8/1108	62/10752	0.305693	1	Eri012673/Eri032625/Eri033604/Eri003356/Eri035275/Eri022479/Eri025429/Eri010415	ERIdvaD_GLEAN_10015321/ERIdvaD_GLEAN_10031271/ERIdvaD_GLEAN_10018831/ERIdvaD_GLEAN_10005706/ERIdvaD_GLEAN_10024100/ERIdvaD_GLEAN_10015017/ERIdvaD_GLEAN_10032930/ERIdvaD_GLEAN_10008952	8
BP	GO:0000271	polysaccharide biosynthetic process	13/1108	65/10752	0.01401	0.30199	Eri017634/Eri039872/Eri038116/Eri027596/Eri033099/Eri023891/novel.7094/Eri016100/Eri018789/Eri001610/Eri028517/Eri015487/Eri001159	ERIdvaD_GLEAN_10019198/ERIdvaD_GLEAN_10001205/CUFF405.60.1/ERIdvaD_GLEAN_10002095/ERIdvaD_GLEAN_10020374/ERIdvaD_GLEAN_10032088/-/ERIdvaD_GLEAN_10033504/ERIdvaD_GLEAN_10020662/ERIdvaD_GLEAN_10022282/ERIdvaD_GLEAN_10012457/ERIdvaD_GLEAN_10010178/ERIdvaD_GLEAN_10001357	13
BP	GO:0000272	polysaccharide catabolic process	1/1108	34/10752	0.975368	1	Eri023447	ERIdvaD_GLEAN_10028549	1
BP	GO:0000278	mitotic cell cycle	1/1108	26/10752	0.941054	1	Eri012520	ERIdvaD_GLEAN_10001925	1
BP	GO:0000280	nuclear division	1/1108	23/10752	0.91825	1	Eri012520	ERIdvaD_GLEAN_10001925	1
BP	GO:0000413	protein peptidyl-prolyl isomerization	1/1108	47/10752	0.994043	1	Eri006475	ERIdvaD_GLEAN_10034447	1
BP	GO:0000819	sister chromatid segregation	1/1108	18/10752	0.859035	1	Eri012520	ERIdvaD_GLEAN_10001925	1
BP	GO:0001101	response to acid chemical	3/1108	10/10752	0.0754519	0.690456	Eri033905/Eri015029/Eri029453	ERIdvaD_GLEAN_10011708/ERIdvaD_GLEAN_10027394/ERIdvaD_GLEAN_10025713	3
BP	GO:0001932	regulation of protein phosphorylation	1/1108	10/10752	0.663124	1	Eri007437	ERIdvaD_GLEAN_10008727	1
BP	GO:0003333	amino acid transmembrane transport	1/1108	32/10752	0.969361	1	Eri000775	ERIdvaD_GLEAN_10020833	1
BP	GO:0005976	polysaccharide metabolic process	21/1108	128/10752	0.0211002	0.36047	Eri024564/Eri017634/Eri039872/Eri038116/Eri035776/Eri027596/Eri033099/Eri023891/Eri023447/novel.7094/Eri016100/Eri030532/Eri018789/Eri001610/Eri035614/Eri018851/Eri003980/Eri018016/Eri028517/Eri015487/Eri001159	ERIdvaD_GLEAN_10023785/ERIdvaD_GLEAN_10019198/ERIdvaD_GLEAN_10001205/CUFF405.60.1/ERIdvaD_GLEAN_10023589/ERIdvaD_GLEAN_10002095/ERIdvaD_GLEAN_10020374/ERIdvaD_GLEAN_10032088/ERIdvaD_GLEAN_10028549/-/ERIdvaD_GLEAN_10033504/ERIdvaD_GLEAN_10034165/ERIdvaD_GLEAN_10020662/ERIdvaD_GLEAN_10022282/ERIdvaD_GLEAN_10014921/ERIdvaD_GLEAN_10021889/ERIdvaD_GLEAN_10007584/ERIdvaD_GLEAN_10029861/ERIdvaD_GLEAN_10…	21
BP	GO:0005984	disaccharide metabolic process	7/1108	51/10752	0.269225	1	Eri004504/Eri025472/Eri027857/Eri031092/Eri003008/Eri013326/Eri007487	ERIdvaD_GLEAN_10014272/ERIdvaD_GLEAN_10032970/ERIdvaD_GLEAN_10020613/ERIdvaD_GLEAN_10031165/ERIdvaD_GLEAN_10027156/ERIdvaD_GLEAN_10003938/ERIdvaD_GLEAN_10018493	7
BP	GO:0005985	sucrose metabolic process	4/1108	27/10752	0.301108	1	Eri004504/Eri027857/Eri013326/Eri007487	ERIdvaD_GLEAN_10014272/ERIdvaD_GLEAN_10020613/ERIdvaD_GLEAN_10003938/ERIdvaD_GLEAN_10018493	4
BP	GO:0005991	trehalose metabolic process	3/1108	24/10752	0.455998	1	Eri025472/Eri031092/Eri003008	ERIdvaD_GLEAN_10032970/ERIdvaD_GLEAN_10031165/ERIdvaD_GLEAN_10027156	3
BP	GO:0005992	trehalose biosynthetic process	3/1108	23/10752	0.427754	1	Eri025472/Eri031092/Eri003008	ERIdvaD_GLEAN_10032970/ERIdvaD_GLEAN_10031165/ERIdvaD_GLEAN_10027156	3
BP	GO:0005996	monosaccharide metabolic process	5/1108	33/10752	0.249301	1	Eri003746/Eri001325/Eri018606/Eri002465/Eri022285	ERIdvaD_GLEAN_10004994/ERIdvaD_GLEAN_10012261/ERIdvaD_GLEAN_10025731/ERIdvaD_GLEAN_10030857/ERIdvaD_GLEAN_10025328	5
BP	GO:0006006	glucose metabolic process	2/1108	17/10752	0.535289	1	Eri003746/Eri002465	ERIdvaD_GLEAN_10004994/ERIdvaD_GLEAN_10030857	2
BP	GO:0006022	aminoglycan metabolic process	4/1108	12/10752	0.028243	0.36047	Eri035518/Eri003786/Eri004714/Eri004708	ERIdvaD_GLEAN_10028138/ERIdvaD_GLEAN_10008617/ERIdvaD_GLEAN_10015689/ERIdvaD_GLEAN_10015684	4
BP	GO:0006026	aminoglycan catabolic process	4/1108	12/10752	0.028243	0.36047	Eri035518/Eri003786/Eri004714/Eri004708	ERIdvaD_GLEAN_10028138/ERIdvaD_GLEAN_10008617/ERIdvaD_GLEAN_10015689/ERIdvaD_GLEAN_10015684	4
BP	GO:0006030	chitin metabolic process	4/1108	12/10752	0.028243	0.36047	Eri035518/Eri003786/Eri004714/Eri004708	ERIdvaD_GLEAN_10028138/ERIdvaD_GLEAN_10008617/ERIdvaD_GLEAN_10015689/ERIdvaD_GLEAN_10015684	4
BP	GO:0006032	chitin catabolic process	4/1108	12/10752	0.028243	0.36047	Eri035518/Eri003786/Eri004714/Eri004708	ERIdvaD_GLEAN_10028138/ERIdvaD_GLEAN_10008617/ERIdvaD_GLEAN_10015689/ERIdvaD_GLEAN_10015684	4
BP	GO:0006040	amino sugar metabolic process	4/1108	12/10752	0.028243	0.36047	Eri035518/Eri003786/Eri004714/Eri004708	ERIdvaD_GLEAN_10028138/ERIdvaD_GLEAN_10008617/ERIdvaD_GLEAN_10015689/ERIdvaD_GLEAN_10015684	4
BP	GO:0006066	alcohol metabolic process	2/1108	18/10752	0.567001	1	Eri014279/Eri026206	ERIdvaD_GLEAN_10021566/ERIdvaD_GLEAN_10011053	2
BP	GO:0006073	cellular glucan metabolic process	20/1108	94/10752	0.00122814	0.0744557	Eri024564/Eri017634/Eri039872/Eri038116/Eri035776/Eri027596/Eri033099/Eri023891/novel.7094/Eri016100/Eri030532/Eri018789/Eri001610/Eri035614/Eri018851/Eri003980/Eri018016/Eri028517/Eri015487/Eri001159	ERIdvaD_GLEAN_10023785/ERIdvaD_GLEAN_10019198/ERIdvaD_GLEAN_10001205/CUFF405.60.1/ERIdvaD_GLEAN_10023589/ERIdvaD_GLEAN_10002095/ERIdvaD_GLEAN_10020374/ERIdvaD_GLEAN_10032088/-/ERIdvaD_GLEAN_10033504/ERIdvaD_GLEAN_10034165/ERIdvaD_GLEAN_10020662/ERIdvaD_GLEAN_10022282/ERIdvaD_GLEAN_10014921/ERIdvaD_GLEAN_10021889/ERIdvaD_GLEAN_10007584/ERIdvaD_GLEAN_10029861/ERIdvaD_GLEAN_10012457/ERIdvaD_GLEAN_10…	20
BP	GO:0006081	cellular aldehyde metabolic process	3/1108	18/10752	0.281594	1	Eri000620/Eri005382/Eri030421	ERIdvaD_GLEAN_10031947/ERIdvaD_GLEAN_10012083/ERIdvaD_GLEAN_10034061	3
BP	GO:0006082	organic acid metabolic process	31/1108	353/10752	0.852946	1	Eri007839/Eri040438/Eri018219/Eri030265/Eri028236/Eri003988/Eri008153/Eri032016/Eri014573/Eri020531/Eri040011/Eri031530/Eri002465/Eri033013/Eri025697/Eri009181/Eri026669/Eri013376/Eri022150/Eri023786/Eri039853/Eri029315/Eri032702/Eri000750/Eri003889/Eri027065/Eri019947/Eri040467/Eri027824/Eri033054/Eri019891	ERIdvaD_GLEAN_10002914/ERIdvaD_GLEAN_10022616/ERIdvaD_GLEAN_10017311/ERIdvaD_GLEAN_10033913/ERIdvaD_GLEAN_10013270/ERIdvaD_GLEAN_10007592/ERIdvaD_GLEAN_10002335/ERIdvaD_GLEAN_10004967/ERIdvaD_GLEAN_10027880/ERIdvaD_GLEAN_10026040/ERIdvaD_GLEAN_10024717/ERIdvaD_GLEAN_10013611/ERIdvaD_GLEAN_10030857/ERIdvaD_GLEAN_10010864/ERIdvaD_GLEAN_10015166/ERIdvaD_GLEAN_10031322/ERIdvaD_GLEAN_10006053/ERIdvaD_…	31
BP	GO:0006090	pyruvate metabolic process	3/1108	54/10752	0.927047	1	Eri002465/Eri025697/Eri033054	ERIdvaD_GLEAN_10030857/ERIdvaD_GLEAN_10015166/ERIdvaD_GLEAN_10008179	3
BP	GO:0006091	generation of precursor metabolites and energy	6/1108	83/10752	0.869267	1	novel.488/Eri030265/Eri002465/Eri025697/Eri027065/Eri033054	-/ERIdvaD_GLEAN_10033913/ERIdvaD_GLEAN_10030857/ERIdvaD_GLEAN_10015166/ERIdvaD_GLEAN_10030451/ERIdvaD_GLEAN_10008179	6
BP	GO:0006094	gluconeogenesis	2/1108	10/10752	0.275725	1	Eri003746/Eri002465	ERIdvaD_GLEAN_10004994/ERIdvaD_GLEAN_10030857	2
BP	GO:0006096	glycolytic process	3/1108	51/10752	0.908117	1	Eri002465/Eri025697/Eri033054	ERIdvaD_GLEAN_10030857/ERIdvaD_GLEAN_10015166/ERIdvaD_GLEAN_10008179	3
BP	GO:0006098	pentose-phosphate shunt	3/1108	13/10752	0.143022	0.937373	Eri000620/Eri005382/Eri030421	ERIdvaD_GLEAN_10031947/ERIdvaD_GLEAN_10012083/ERIdvaD_GLEAN_10034061	3
BP	GO:0006163	purine nucleotide metabolic process	9/1108	117/10752	0.863993	1	Eri025945/Eri004037/Eri037296/Eri018707/Eri002465/Eri029675/Eri025697/Eri000607/Eri033054	ERIdvaD_GLEAN_10013243/ERIdvaD_GLEAN_10000375/ERIdvaD_GLEAN_10032764/ERIdvaD_GLEAN_10006253/ERIdvaD_GLEAN_10030857/ERIdvaD_GLEAN_10028485/ERIdvaD_GLEAN_10015166/ERIdvaD_GLEAN_10031936/ERIdvaD_GLEAN_10008179	9
BP	GO:0006164	purine nucleotide biosynthetic process	3/1108	42/10752	0.822086	1	Eri025945/Eri004037/Eri029675	ERIdvaD_GLEAN_10013243/ERIdvaD_GLEAN_10000375/ERIdvaD_GLEAN_10028485	3
BP	GO:0006165	nucleoside diphosphate phosphorylation	3/1108	51/10752	0.908117	1	Eri002465/Eri025697/Eri033054	ERIdvaD_GLEAN_10030857/ERIdvaD_GLEAN_10015166/ERIdvaD_GLEAN_10008179	3
BP	GO:0006259	DNA metabolic process	7/1108	281/10752	1	1	Eri018918/novel.5911/Eri040326/Eri024571/Eri028240/Eri004599/Eri009438	ERIdvaD_GLEAN_10005376/-/ERIdvaD_GLEAN_10017895/ERIdvaD_GLEAN_10023791/ERIdvaD_GLEAN_10013275/ERIdvaD_GLEAN_10025181/ERIdvaD_GLEAN_10031563	7
BP	GO:0006260	DNA replication	3/1108	88/10752	0.995809	1	Eri024571/Eri004599/Eri009438	ERIdvaD_GLEAN_10023791/ERIdvaD_GLEAN_10025181/ERIdvaD_GLEAN_10031563	3
BP	GO:0006261	DNA-dependent DNA replication	1/1108	28/10752	0.952604	1	Eri024571	ERIdvaD_GLEAN_10023791	1
BP	GO:0006265	DNA topological change	2/1108	14/10752	0.43105	1	Eri018918/Eri040326	ERIdvaD_GLEAN_10005376/ERIdvaD_GLEAN_10017895	2
BP	GO:0006270	DNA replication initiation	1/1108	22/10752	0.908836	1	Eri024571	ERIdvaD_GLEAN_10023791	1
BP	GO:0006281	DNA repair	1/1108	99/10752	0.99998	1	Eri028240	ERIdvaD_GLEAN_10013275	1
BP	GO:0006284	base-excision repair	1/1108	19/10752	0.873586	1	Eri028240	ERIdvaD_GLEAN_10013275	1
BP	GO:0006323	DNA packaging	3/1108	34/10752	0.695347	1	Eri012520/Eri037937/novel.6397	ERIdvaD_GLEAN_10001925/ERIdvaD_GLEAN_10019804/-	3
BP	GO:0006325	chromatin organization	3/1108	67/10752	0.974388	1	Eri037937/Eri014202/novel.6397	ERIdvaD_GLEAN_10019804/ERIdvaD_GLEAN_10033355/-	3
BP	GO:0006333	chromatin assembly or disassembly	2/1108	32/10752	0.856356	1	Eri037937/novel.6397	ERIdvaD_GLEAN_10019804/-	2
BP	GO:0006334	nucleosome assembly	2/1108	28/10752	0.799705	1	Eri037937/novel.6397	ERIdvaD_GLEAN_10019804/-	2
BP	GO:0006364	rRNA processing	1/1108	43/10752	0.990778	1	Eri014749	CUFF166.127.1	1
BP	GO:0006396	RNA processing	3/1108	232/10752	1	1	Eri020199/Eri005932/Eri014749	ERIdvaD_GLEAN_10010114/ERIdvaD_GLEAN_10001029/CUFF166.127.1	3
BP	GO:0006399	tRNA metabolic process	4/1108	141/10752	0.999828	1	Eri003988/Eri033013/Eri014749/Eri019947	ERIdvaD_GLEAN_10007592/ERIdvaD_GLEAN_10010864/CUFF166.127.1/CUFF223.14.1	4
BP	GO:0006412	translation	15/1108	479/10752	1	1	Eri013654/Eri003988/novel.7603/Eri024016/novel.3438/Eri030124/Eri032987/Eri033013/Eri019901/novel.1691/Eri011849/Eri019947/Eri030735/Eri000342/Eri027007	ERIdvaD_GLEAN_10021678/ERIdvaD_GLEAN_10007592/-/ERIdvaD_GLEAN_10032197/-/ERIdvaD_GLEAN_10033785/ERIdvaD_GLEAN_10022915/ERIdvaD_GLEAN_10010864/ERIdvaD_GLEAN_10016445/-/ERIdvaD_GLEAN_10028905/CUFF223.14.1/ERIdvaD_GLEAN_10020078/ERIdvaD_GLEAN_10031693/ERIdvaD_GLEAN_10030404	15
BP	GO:0006413	translational initiation	3/1108	33/10752	0.675479	1	Eri013654/Eri032987/Eri011849	ERIdvaD_GLEAN_10021678/ERIdvaD_GLEAN_10022915/ERIdvaD_GLEAN_10028905	3
BP	GO:0006414	translational elongation	2/1108	18/10752	0.567001	1	Eri030124/Eri000342	ERIdvaD_GLEAN_10033785/ERIdvaD_GLEAN_10031693	2
BP	GO:0006415	translational termination	3/1108	13/10752	0.143022	0.937373	Eri030124/novel.1691/Eri000342	ERIdvaD_GLEAN_10033785/-/ERIdvaD_GLEAN_10031693	3
BP	GO:0006417	regulation of translation	3/1108	10/10752	0.0754519	0.690456	Eri030124/Eri019901/Eri000342	ERIdvaD_GLEAN_10033785/ERIdvaD_GLEAN_10016445/ERIdvaD_GLEAN_10031693	3
BP	GO:0006418	tRNA aminoacylation for protein translation	3/1108	79/10752	0.990761	1	Eri003988/Eri033013/Eri019947	ERIdvaD_GLEAN_10007592/ERIdvaD_GLEAN_10010864/CUFF223.14.1	3
BP	GO:0006457	protein folding	7/1108	118/10752	0.966184	1	Eri036492/Eri006972/Eri014951/Eri017804/Eri006475/Eri009825/Eri008747	ERIdvaD_GLEAN_10029531/ERIdvaD_GLEAN_10015504/ERIdvaD_GLEAN_10026977/ERIdvaD_GLEAN_10019305/ERIdvaD_GLEAN_10034447/ERIdvaD_GLEAN_10028607/ERIdvaD_GLEAN_10022059	7
BP	GO:0006461	protein complex assembly	1/1108	59/10752	0.998396	1	Eri038990	ERIdvaD_GLEAN_10025103	1
BP	GO:0006479	protein methylation	1/1108	23/10752	0.91825	1	Eri014202	ERIdvaD_GLEAN_10033355	1
BP	GO:0006486	protein glycosylation	5/1108	69/10752	0.852142	1	Eri030607/Eri037606/Eri014333/Eri013986/Eri028014	ERIdvaD_GLEAN_10022734/ERIdvaD_GLEAN_10015615/ERIdvaD_GLEAN_10021612/ERIdvaD_GLEAN_10033156/ERIdvaD_GLEAN_10013005	5
BP	GO:0006487	protein N-linked glycosylation	3/1108	12/10752	0.118682	0.84648	Eri030607/Eri014333/Eri013986	ERIdvaD_GLEAN_10022734/ERIdvaD_GLEAN_10021612/ERIdvaD_GLEAN_10033156	3
BP	GO:0006508	proteolysis	38/1108	455/10752	0.933846	1	Eri036551/Eri002161/Eri021077/Eri013195/Eri039064/Eri036737/Eri024087/Eri002622/Eri026520/Eri015076/Eri020841/Eri012331/Eri031734/Eri021823/Eri003934/novel.8073/Eri037200/Eri002080/Eri033364/Eri037194/Eri034810/Eri001054/Eri014427/Eri014189/Eri007624/Eri014453/Eri008804/Eri002079/Eri018014/Eri014233/Eri026868/Eri007303/Eri027966/Eri028076/Eri033866/Eri034255/Eri007731/novel.645	ERIdvaD_GLEAN_10029585/ERIdvaD_GLEAN_10005390/ERIdvaD_GLEAN_10013936/ERIdvaD_GLEAN_10011944/ERIdvaD_GLEAN_10010719/ERIdvaD_GLEAN_10006807/ERIdvaD_GLEAN_10032254/ERIdvaD_GLEAN_10013492/ERIdvaD_GLEAN_10005072/ERIdvaD_GLEAN_10027440/CUFF231.67.1/ERIdvaD_GLEAN_10015823/ERIdvaD_GLEAN_10008247/ERIdvaD_GLEAN_10013698/ERIdvaD_GLEAN_10006582/-/ERIdvaD_GLEAN_10032680/ERIdvaD_GLEAN_10000650/CUFF361.37.1/ERI…	38
BP	GO:0006511	ubiquitin-dependent protein catabolic process	2/1108	91/10752	0.999443	1	Eri027966/Eri033866	ERIdvaD_GLEAN_10010631/ERIdvaD_GLEAN_10011669	2
BP	GO:0006518	peptide metabolic process	16/1108	497/10752	1	1	Eri013654/Eri003988/novel.7603/Eri024016/novel.3438/Eri030124/Eri032987/Eri033013/Eri012428/Eri019901/novel.1691/Eri011849/Eri019947/Eri030735/Eri000342/Eri027007	ERIdvaD_GLEAN_10021678/ERIdvaD_GLEAN_10007592/-/ERIdvaD_GLEAN_10032197/-/ERIdvaD_GLEAN_10033785/ERIdvaD_GLEAN_10022915/ERIdvaD_GLEAN_10010864/ERIdvaD_GLEAN_10006003/ERIdvaD_GLEAN_10016445/-/ERIdvaD_GLEAN_10028905/CUFF223.14.1/ERIdvaD_GLEAN_10020078/ERIdvaD_GLEAN_10031693/ERIdvaD_GLEAN_10030404	16
BP	GO:0006520	cellular amino acid metabolic process	17/1108	203/10752	0.849274	1	Eri007839/Eri040438/Eri018219/Eri028236/Eri003988/Eri008153/Eri020531/Eri033013/Eri026669/Eri023786/Eri039853/Eri029315/Eri032702/Eri000750/Eri019947/Eri040467/Eri027824	ERIdvaD_GLEAN_10002914/ERIdvaD_GLEAN_10022616/ERIdvaD_GLEAN_10017311/ERIdvaD_GLEAN_10013270/ERIdvaD_GLEAN_10007592/ERIdvaD_GLEAN_10002335/ERIdvaD_GLEAN_10026040/ERIdvaD_GLEAN_10010864/ERIdvaD_GLEAN_10006053/ERIdvaD_GLEAN_10023233/ERIdvaD_GLEAN_10026169/ERIdvaD_GLEAN_10011469/ERIdvaD_GLEAN_10005568/ERIdvaD_GLEAN_10003965/CUFF223.14.1/ERIdvaD_GLEAN_10022639/ERIdvaD_GLEAN_10020586	17
BP	GO:0006575	cellular modified amino acid metabolic process	1/1108	17/10752	0.842811	1	Eri012428	ERIdvaD_GLEAN_10006003	1
BP	GO:0006576	cellular biogenic amine metabolic process	3/1108	17/10752	0.252454	1	Eri008153/Eri031530/Eri032702	ERIdvaD_GLEAN_10002335/ERIdvaD_GLEAN_10013611/ERIdvaD_GLEAN_10005568	3
BP	GO:0006605	protein targeting	2/1108	30/10752	0.830149	1	Eri021910/Eri017619	ERIdvaD_GLEAN_10018677/ERIdvaD_GLEAN_10019190	2
BP	GO:0006612	protein targeting to membrane	1/1108	17/10752	0.842811	1	Eri017619	ERIdvaD_GLEAN_10019190	1
BP	GO:0006613	cotranslational protein targeting to membrane	1/1108	17/10752	0.842811	1	Eri017619	ERIdvaD_GLEAN_10019190	1
BP	GO:0006614	SRP-dependent cotranslational protein targeting to membrane	1/1108	17/10752	0.842811	1	Eri017619	ERIdvaD_GLEAN_10019190	1
BP	GO:0006629	lipid metabolic process	42/1108	416/10752	0.581574	1	Eri025427/Eri027797/Eri025151/Eri032516/Eri008198/Eri006516/Eri011254/Eri026206/Eri007434/Eri011430/Eri025424/Eri017486/Eri018905/Eri032129/Eri002970/Eri015735/Eri016972/Eri002096/Eri026769/Eri032267/Eri005391/Eri031726/Eri027665/Eri004347/Eri035327/Eri013601/Eri035008/Eri006480/Eri029755/Eri013376/Eri009352/Eri022150/Eri028987/Eri023023/Eri019576/Eri037855/Eri004466/Eri003889/Eri000634/Eri028351…	ERIdvaD_GLEAN_10032928/ERIdvaD_GLEAN_10020562/ERIdvaD_GLEAN_10024375/ERIdvaD_GLEAN_10018652/ERIdvaD_GLEAN_10006111/ERIdvaD_GLEAN_10034486/ERIdvaD_GLEAN_10009465/ERIdvaD_GLEAN_10011053/ERIdvaD_GLEAN_10008724/ERIdvaD_GLEAN_10012351/ERIdvaD_GLEAN_10032925/CUFF194.40.1/ERIdvaD_GLEAN_10005364/ERIdvaD_GLEAN_10019502/ERIdvaD_GLEAN_10027121/CUFF178.22.1/ERIdvaD_GLEAN_10030636/ERIdvaD_GLEAN_10021276/ERIdv…	42
BP	GO:0006631	fatty acid metabolic process	3/1108	56/10752	0.937602	1	Eri013376/Eri022150/Eri003889	ERIdvaD_GLEAN_10027683/ERIdvaD_GLEAN_10005677/ERIdvaD_GLEAN_10023267	3
BP	GO:0006633	fatty acid biosynthetic process	3/1108	44/10752	0.845689	1	Eri013376/Eri022150/Eri003889	ERIdvaD_GLEAN_10027683/ERIdvaD_GLEAN_10005677/ERIdvaD_GLEAN_10023267	3
BP	GO:0006643	membrane lipid metabolic process	2/1108	34/10752	0.878818	1	Eri032267/Eri028351	ERIdvaD_GLEAN_10029400/ERIdvaD_GLEAN_10011087	2
BP	GO:0006644	phospholipid metabolic process	4/1108	90/10752	0.986676	1	Eri026206/Eri013601/Eri004466/Eri000634	ERIdvaD_GLEAN_10011053/ERIdvaD_GLEAN_10001194/ERIdvaD_GLEAN_10001694/ERIdvaD_GLEAN_10031961	4
BP	GO:0006650	glycerophospholipid metabolic process	3/1108	69/10752	0.978323	1	Eri013601/Eri004466/Eri000634	ERIdvaD_GLEAN_10001194/ERIdvaD_GLEAN_10001694/ERIdvaD_GLEAN_10031961	3
BP	GO:0006664	glycolipid metabolic process	2/1108	32/10752	0.856356	1	Eri032267/Eri028351	ERIdvaD_GLEAN_10029400/ERIdvaD_GLEAN_10011087	2
BP	GO:0006694	steroid biosynthetic process	1/1108	18/10752	0.859035	1	Eri018905	ERIdvaD_GLEAN_10005364	1
BP	GO:0006720	isoprenoid metabolic process	5/1108	34/10752	0.269621	1	Eri032516/Eri026769/Eri035008/Eri029755/Eri027143	ERIdvaD_GLEAN_10018652/ERIdvaD_GLEAN_10028391/ERIdvaD_GLEAN_10019918/ERIdvaD_GLEAN_10009566/ERIdvaD_GLEAN_10016477	5
BP	GO:0006721	terpenoid metabolic process	2/1108	11/10752	0.315647	1	Eri026769/Eri027143	ERIdvaD_GLEAN_10028391/ERIdvaD_GLEAN_10016477	2
BP	GO:0006732	coenzyme metabolic process	13/1108	120/10752	0.468219	1	Eri005060/Eri037296/Eri024503/Eri018707/Eri000620/Eri021949/Eri002465/Eri025697/Eri005382/Eri006773/Eri030421/Eri005176/Eri033054	ERIdvaD_GLEAN_10024843/ERIdvaD_GLEAN_10032764/ERIdvaD_GLEAN_10023729/ERIdvaD_GLEAN_10006253/ERIdvaD_GLEAN_10031947/ERIdvaD_GLEAN_10018713/ERIdvaD_GLEAN_10030857/ERIdvaD_GLEAN_10015166/ERIdvaD_GLEAN_10012083/ERIdvaD_GLEAN_10002723/ERIdvaD_GLEAN_10034061/ERIdvaD_GLEAN_10000685/ERIdvaD_GLEAN_10008179	13
BP	GO:0006733	oxidoreduction coenzyme metabolic process	6/1108	79/10752	0.836948	1	Eri000620/Eri002465/Eri025697/Eri005382/Eri030421/Eri033054	ERIdvaD_GLEAN_10031947/ERIdvaD_GLEAN_10030857/ERIdvaD_GLEAN_10015166/ERIdvaD_GLEAN_10012083/ERIdvaD_GLEAN_10034061/ERIdvaD_GLEAN_10008179	6
BP	GO:0006739	NADP metabolic process	3/1108	19/10752	0.311002	1	Eri000620/Eri005382/Eri030421	ERIdvaD_GLEAN_10031947/ERIdvaD_GLEAN_10012083/ERIdvaD_GLEAN_10034061	3
BP	GO:0006753	nucleoside phosphate metabolic process	15/1108	166/10752	0.742809	1	Eri025945/Eri002839/Eri004037/Eri037296/Eri036133/Eri018707/Eri000620/Eri002465/Eri029675/Eri025697/Eri005382/Eri030421/Eri024445/Eri000607/Eri033054	ERIdvaD_GLEAN_10013243/CUFF37.90.1/ERIdvaD_GLEAN_10000375/ERIdvaD_GLEAN_10032764/ERIdvaD_GLEAN_10027670/ERIdvaD_GLEAN_10006253/ERIdvaD_GLEAN_10031947/ERIdvaD_GLEAN_10030857/ERIdvaD_GLEAN_10028485/ERIdvaD_GLEAN_10015166/ERIdvaD_GLEAN_10012083/ERIdvaD_GLEAN_10034061/ERIdvaD_GLEAN_10030009/ERIdvaD_GLEAN_10031936/ERIdvaD_GLEAN_10008179	15
BP	GO:0006754	ATP biosynthetic process	3/1108	25/10752	0.483635	1	Eri025945/Eri004037/Eri029675	ERIdvaD_GLEAN_10013243/ERIdvaD_GLEAN_10000375/ERIdvaD_GLEAN_10028485	3
BP	GO:0006757	ATP generation from ADP	3/1108	51/10752	0.908117	1	Eri002465/Eri025697/Eri033054	ERIdvaD_GLEAN_10030857/ERIdvaD_GLEAN_10015166/ERIdvaD_GLEAN_10008179	3
BP	GO:0006766	vitamin metabolic process	1/1108	20/10752	0.886636	1	Eri011354	ERIdvaD_GLEAN_10025250	1
BP	GO:0006767	water-soluble vitamin metabolic process	1/1108	20/10752	0.886636	1	Eri011354	ERIdvaD_GLEAN_10025250	1
BP	GO:0006790	sulfur compound metabolic process	10/1108	53/10752	0.0419047	0.508094	Eri005060/Eri028236/Eri024503/Eri021949/Eri012428/Eri006773/Eri029315/Eri000750/Eri040467/Eri005176	ERIdvaD_GLEAN_10024843/ERIdvaD_GLEAN_10013270/ERIdvaD_GLEAN_10023729/ERIdvaD_GLEAN_10018713/ERIdvaD_GLEAN_10006003/ERIdvaD_GLEAN_10002723/ERIdvaD_GLEAN_10011469/ERIdvaD_GLEAN_10003965/ERIdvaD_GLEAN_10022639/ERIdvaD_GLEAN_10000685	10
BP	GO:0006801	superoxide metabolic process	5/1108	15/10752	0.0143212	0.30199	Eri018035/Eri015267/novel.7391/Eri037800/Eri030948	ERIdvaD_GLEAN_10029879/ERIdvaD_GLEAN_10010363/-/ERIdvaD_GLEAN_10014254/ERIdvaD_GLEAN_10031038	5
BP	GO:0006811	ion transport	54/1108	480/10752	0.263944	1	Eri025945/Eri013095/novel.7981/Eri038915/Eri014735/Eri023227/Eri004037/Eri019011/Eri009662/Eri021500/Eri032492/Eri032275/Eri020511/Eri000775/Eri013703/Eri030550/Eri000690/Eri017424/Eri017686/Eri038914/Eri019860/novel.3450/Eri006849/Eri006901/novel.7240/Eri014535/Eri034942/Eri030549/Eri037800/Eri010160/Eri038403/Eri005455/Eri008514/Eri025790/Eri026622/Eri036063/Eri029675/Eri014833/Eri020552/Eri028…	ERIdvaD_GLEAN_10013243/ERIdvaD_GLEAN_10031659/-/ERIdvaD_GLEAN_10026878/ERIdvaD_GLEAN_10011430/ERIdvaD_GLEAN_10023656/ERIdvaD_GLEAN_10000375/ERIdvaD_GLEAN_10013761/CUFF109.29.1/ERIdvaD_GLEAN_10006429/ERIdvaD_GLEAN_10018627/ERIdvaD_GLEAN_10029408/ERIdvaD_GLEAN_10026025/ERIdvaD_GLEAN_10020833/ERIdvaD_GLEAN_10016349/ERIdvaD_GLEAN_10034182/CUFF13.52.1/ERIdvaD_GLEAN_10010068/ERIdvaD_GLEAN_10005292/ERId…	54
BP	GO:0006812	cation transport	29/1108	309/10752	0.732463	1	Eri025945/Eri014735/Eri004037/Eri021500/Eri032492/Eri030550/Eri017424/Eri017686/novel.3450/Eri014535/Eri034942/Eri030549/Eri037800/Eri010160/Eri008514/Eri025790/Eri026622/Eri036063/Eri029675/Eri014833/Eri028495/Eri031136/Eri032708/Eri024593/novel.5685/Eri025858/Eri000607/Eri018007/Eri001860	ERIdvaD_GLEAN_10013243/ERIdvaD_GLEAN_10011430/ERIdvaD_GLEAN_10000375/ERIdvaD_GLEAN_10006429/ERIdvaD_GLEAN_10018627/ERIdvaD_GLEAN_10034182/ERIdvaD_GLEAN_10010068/ERIdvaD_GLEAN_10005292/-/ERIdvaD_GLEAN_10027841/ERIdvaD_GLEAN_10010573/ERIdvaD_GLEAN_10034181/ERIdvaD_GLEAN_10014254/ERIdvaD_GLEAN_10010467/ERIdvaD_GLEAN_10013555/ERIdvaD_GLEAN_10021086/CUFF296.189.2/ERIdvaD_GLEAN_10027605/ERIdvaD_GLEAN_1…	29
BP	GO:0006813	potassium ion transport	2/1108	33/10752	0.868026	1	Eri030550/novel.5685	ERIdvaD_GLEAN_10034182/-	2
BP	GO:0006818	hydrogen transport	4/1108	66/10752	0.91951	1	Eri025945/Eri004037/Eri029675/Eri000607	ERIdvaD_GLEAN_10013243/ERIdvaD_GLEAN_10000375/ERIdvaD_GLEAN_10028485/ERIdvaD_GLEAN_10031936	4
BP	GO:0006820	anion transport	14/1108	115/10752	0.295297	1	Eri013095/Eri038915/Eri023227/Eri019011/Eri009662/Eri032275/Eri000775/Eri000690/Eri038914/Eri006849/Eri006901/Eri005455/Eri038376/Eri024481	ERIdvaD_GLEAN_10031659/ERIdvaD_GLEAN_10026878/ERIdvaD_GLEAN_10023656/ERIdvaD_GLEAN_10013761/CUFF109.29.1/ERIdvaD_GLEAN_10029408/ERIdvaD_GLEAN_10020833/CUFF13.52.1/ERIdvaD_GLEAN_10026877/ERIdvaD_GLEAN_10018084/ERIdvaD_GLEAN_10018131/ERIdvaD_GLEAN_10002857/ERIdvaD_GLEAN_10014007/CUFF273.43.3	14
BP	GO:0006821	chloride transport	1/1108	18/10752	0.859035	1	Eri032275	ERIdvaD_GLEAN_10029408	1
BP	GO:0006835	dicarboxylic acid transport	3/1108	17/10752	0.252454	1	Eri038915/Eri038914/Eri006849	ERIdvaD_GLEAN_10026878/ERIdvaD_GLEAN_10026877/ERIdvaD_GLEAN_10018084	3
BP	GO:0006855	drug transmembrane transport	10/1108	66/10752	0.13762	0.937373	Eri020740/Eri030616/Eri000603/Eri030790/Eri009275/Eri040129/Eri008022/Eri000604/Eri008024/novel.756	ERIdvaD_GLEAN_10029025/ERIdvaD_GLEAN_10022743/ERIdvaD_GLEAN_10031932/ERIdvaD_GLEAN_10020130/ERIdvaD_GLEAN_10031412/ERIdvaD_GLEAN_10009192/ERIdvaD_GLEAN_10015936/ERIdvaD_GLEAN_10031933/ERIdvaD_GLEAN_10015938/-	10
BP	GO:0006865	amino acid transport	1/1108	32/10752	0.969361	1	Eri000775	ERIdvaD_GLEAN_10020833	1
BP	GO:0006869	lipid transport	3/1108	19/10752	0.311002	1	Eri002749/Eri038959/Eri033924	ERIdvaD_GLEAN_10015003/ERIdvaD_GLEAN_10025078/ERIdvaD_GLEAN_10008995	3
BP	GO:0006886	intracellular protein transport	4/1108	157/10752	0.99996	1	Eri005571/Eri021910/Eri017619/Eri017671	ERIdvaD_GLEAN_10013221/ERIdvaD_GLEAN_10018677/ERIdvaD_GLEAN_10019190/ERIdvaD_GLEAN_10005284	4
BP	GO:0006887	exocytosis	3/1108	49/10752	0.893129	1	Eri023852/Eri028915/Eri017187	ERIdvaD_GLEAN_10019496/ERIdvaD_GLEAN_10020986/ERIdvaD_GLEAN_10014643	3
BP	GO:0006913	nucleocytoplasmic transport	1/1108	12/10752	0.729038	1	Eri021910	ERIdvaD_GLEAN_10018677	1
BP	GO:0006928	movement of cell or subcellular component	19/1108	102/10752	0.00755618	0.244316	Eri036877/Eri011285/Eri014951/Eri007130/Eri035591/Eri012422/Eri015321/Eri011519/Eri035910/Eri004387/Eri000949/Eri005234/Eri011551/Eri013158/Eri008036/Eri023200/Eri034120/Eri007639/Eri021654	ERIdvaD_GLEAN_10008815/ERIdvaD_GLEAN_10002161/ERIdvaD_GLEAN_10026977/CUFF80.188.2/ERIdvaD_GLEAN_10014908/ERIdvaD_GLEAN_10005998/ERIdvaD_GLEAN_10008456/ERIdvaD_GLEAN_10002359/ERIdvaD_GLEAN_10009347/ERIdvaD_GLEAN_10003469/ERIdvaD_GLEAN_10006859/ERIdvaD_GLEAN_10014102/ERIdvaD_GLEAN_10002871/CUFF154.51.1/ERIdvaD_GLEAN_10015949/ERIdvaD_GLEAN_10012799/ERIdvaD_GLEAN_10018851/ERIdvaD_GLEAN_10015286/ERIdv…	19
BP	GO:0006950	response to stress	55/1108	353/10752	0.00111984	0.0744557	Eri017045/Eri033905/Eri009304/Eri039379/Eri037864/Eri011738/Eri033667/Eri035647/Eri035560/Eri030782/Eri035555/Eri021346/Eri010289/Eri007539/Eri037888/Eri030469/Eri031549/Eri017242/Eri017578/Eri009302/Eri021343/Eri019443/Eri023863/Eri015029/Eri018785/Eri015634/Eri021345/Eri029453/Eri003762/Eri037604/Eri003763/Eri032804/Eri030935/Eri016940/Eri010250/Eri015039/Eri015636/Eri031537/Eri017047/Eri014787…	ERIdvaD_GLEAN_10030706/ERIdvaD_GLEAN_10011708/ERIdvaD_GLEAN_10031440/ERIdvaD_GLEAN_10022511/ERIdvaD_GLEAN_10019731/ERIdvaD_GLEAN_10028809/ERIdvaD_GLEAN_10028204/ERIdvaD_GLEAN_10014953/ERIdvaD_GLEAN_10028167/ERIdvaD_GLEAN_10020123/CUFF381.139.1/ERIdvaD_GLEAN_10021905/ERIdvaD_GLEAN_10008684/ERIdvaD_GLEAN_10018542/ERIdvaD_GLEAN_10019756/ERIdvaD_GLEAN_10034108/ERIdvaD_GLEAN_10013630/ERIdvaD_GLEAN_100…	55
BP	GO:0006952	defense response	15/1108	78/10752	0.0124339	0.30199	Eri035560/Eri035555/Eri021346/Eri010289/Eri030469/Eri021343/Eri023863/Eri021345/Eri003762/Eri003763/Eri016940/Eri010250/Eri015039/Eri026832/Eri035553	ERIdvaD_GLEAN_10028167/CUFF381.139.1/ERIdvaD_GLEAN_10021905/ERIdvaD_GLEAN_10008684/ERIdvaD_GLEAN_10034108/ERIdvaD_GLEAN_10021902/ERIdvaD_GLEAN_10003123/ERIdvaD_GLEAN_10021904/ERIdvaD_GLEAN_10008597/ERIdvaD_GLEAN_10008598/ERIdvaD_GLEAN_10030606/CUFF118.3.1/ERIdvaD_GLEAN_10027403/ERIdvaD_GLEAN_10007285/ERIdvaD_GLEAN_10028160	15
BP	GO:0006974	cellular response to DNA damage stimulus	1/1108	103/10752	0.999987	1	Eri028240	ERIdvaD_GLEAN_10013275	1
BP	GO:0006979	response to oxidative stress	18/1108	88/10752	0.00332665	0.156771	Eri017045/Eri039379/Eri037864/Eri011738/Eri035647/Eri030782/Eri037888/Eri017242/Eri019443/Eri015634/Eri030935/Eri015636/Eri017047/Eri011337/Eri020800/Eri039849/Eri033496/Eri004640	ERIdvaD_GLEAN_10030706/ERIdvaD_GLEAN_10022511/ERIdvaD_GLEAN_10019731/ERIdvaD_GLEAN_10028809/ERIdvaD_GLEAN_10014953/ERIdvaD_GLEAN_10020123/ERIdvaD_GLEAN_10019756/ERIdvaD_GLEAN_10009302/ERIdvaD_GLEAN_10005697/ERIdvaD_GLEAN_10022335/ERIdvaD_GLEAN_10031026/ERIdvaD_GLEAN_10022336/ERIdvaD_GLEAN_10030708/ERIdvaD_GLEAN_10025235/ERIdvaD_GLEAN_10003679/ERIdvaD_GLEAN_10026165/CUFF362.21.1/CUFF55.31.1	18
BP	GO:0006996	organelle organization	11/1108	197/10752	0.993665	1	Eri018918/Eri040326/Eri012520/Eri031071/Eri012345/Eri038990/Eri030504/Eri037937/Eri027093/Eri014202/novel.6397	ERIdvaD_GLEAN_10005376/ERIdvaD_GLEAN_10017895/ERIdvaD_GLEAN_10001925/ERIdvaD_GLEAN_10031148/ERIdvaD_GLEAN_10015835/ERIdvaD_GLEAN_10025103/ERIdvaD_GLEAN_10034142/ERIdvaD_GLEAN_10019804/CUFF303.61.2/ERIdvaD_GLEAN_10033355/-	11
BP	GO:0007010	cytoskeleton organization	3/1108	45/10752	0.856438	1	Eri038990/Eri030504/Eri027093	ERIdvaD_GLEAN_10025103/ERIdvaD_GLEAN_10034142/CUFF303.61.2	3
BP	GO:0007015	actin filament organization	1/1108	14/10752	0.782064	1	Eri038990	ERIdvaD_GLEAN_10025103	1
BP	GO:0007017	microtubule-based process	19/1108	128/10752	0.065513	0.690456	Eri036877/Eri011285/Eri014951/Eri007130/Eri035591/Eri012422/Eri015321/Eri011519/Eri035910/Eri004387/Eri000949/Eri005234/Eri011551/Eri013158/Eri008036/Eri023200/Eri034120/Eri007639/Eri021654	ERIdvaD_GLEAN_10008815/ERIdvaD_GLEAN_10002161/ERIdvaD_GLEAN_10026977/CUFF80.188.2/ERIdvaD_GLEAN_10014908/ERIdvaD_GLEAN_10005998/ERIdvaD_GLEAN_10008456/ERIdvaD_GLEAN_10002359/ERIdvaD_GLEAN_10009347/ERIdvaD_GLEAN_10003469/ERIdvaD_GLEAN_10006859/ERIdvaD_GLEAN_10014102/ERIdvaD_GLEAN_10002871/CUFF154.51.1/ERIdvaD_GLEAN_10015949/ERIdvaD_GLEAN_10012799/ERIdvaD_GLEAN_10018851/ERIdvaD_GLEAN_10015286/ERIdv…	19
BP	GO:0007018	microtubule-based movement	19/1108	102/10752	0.00755618	0.244316	Eri036877/Eri011285/Eri014951/Eri007130/Eri035591/Eri012422/Eri015321/Eri011519/Eri035910/Eri004387/Eri000949/Eri005234/Eri011551/Eri013158/Eri008036/Eri023200/Eri034120/Eri007639/Eri021654	ERIdvaD_GLEAN_10008815/ERIdvaD_GLEAN_10002161/ERIdvaD_GLEAN_10026977/CUFF80.188.2/ERIdvaD_GLEAN_10014908/ERIdvaD_GLEAN_10005998/ERIdvaD_GLEAN_10008456/ERIdvaD_GLEAN_10002359/ERIdvaD_GLEAN_10009347/ERIdvaD_GLEAN_10003469/ERIdvaD_GLEAN_10006859/ERIdvaD_GLEAN_10014102/ERIdvaD_GLEAN_10002871/CUFF154.51.1/ERIdvaD_GLEAN_10015949/ERIdvaD_GLEAN_10012799/ERIdvaD_GLEAN_10018851/ERIdvaD_GLEAN_10015286/ERIdv…	19
BP	GO:0007049	cell cycle	3/1108	64/10752	0.967193	1	Eri012520/Eri007437/Eri009703	ERIdvaD_GLEAN_10001925/ERIdvaD_GLEAN_10008727/ERIdvaD_GLEAN_10008871	3
BP	GO:0007059	chromosome segregation	1/1108	25/10752	0.934264	1	Eri012520	ERIdvaD_GLEAN_10001925	1
BP	GO:0007067	mitotic nuclear division	1/1108	18/10752	0.859035	1	Eri012520	ERIdvaD_GLEAN_10001925	1
BP	GO:0007165	signal transduction	29/1108	430/10752	0.996455	1	Eri012673/Eri032625/Eri033604/Eri037584/Eri037300/Eri024524/novel.7762/Eri012107/Eri020071/Eri003356/Eri031146/Eri016972/Eri019432/Eri035275/Eri027665/novel.6093/Eri009485/Eri040317/Eri022479/Eri005710/Eri025429/Eri020984/Eri021070/Eri008549/Eri040414/Eri028022/Eri025510/Eri010415/novel.5144	ERIdvaD_GLEAN_10015321/ERIdvaD_GLEAN_10031271/ERIdvaD_GLEAN_10018831/ERIdvaD_GLEAN_10015592/CUFF396.481.1/ERIdvaD_GLEAN_10023748/-/CUFF141.72.2/CUFF224.107.2/ERIdvaD_GLEAN_10005706/CUFF337.447.1/ERIdvaD_GLEAN_10030636/ERIdvaD_GLEAN_10005691/ERIdvaD_GLEAN_10024100/ERIdvaD_GLEAN_10026655/-/CUFF108.4.2/CUFF430.117.1/ERIdvaD_GLEAN_10015017/ERIdvaD_GLEAN_10024656/ERIdvaD_GLEAN_10032930/ERIdvaD_GLEAN_1…	29
BP	GO:0007275	multicellular organism development	1/1108	27/10752	0.947143	1	Eri010226	ERIdvaD_GLEAN_10009268	1
BP	GO:0008033	tRNA processing	1/1108	55/10752	0.997515	1	Eri014749	CUFF166.127.1	1
BP	GO:0008037	cell recognition	7/1108	99/10752	0.896084	1	Eri017101/Eri010419/Eri016313/Eri004149/Eri005847/Eri005842/Eri004151	CUFF189.16.1/ERIdvaD_GLEAN_10008955/ERIdvaD_GLEAN_10019364/ERIdvaD_GLEAN_10023073/ERIdvaD_GLEAN_10010321/ERIdvaD_GLEAN_10010320/ERIdvaD_GLEAN_10023074	7
BP	GO:0008064	regulation of actin polymerization or depolymerization	1/1108	14/10752	0.782064	1	Eri038990	ERIdvaD_GLEAN_10025103	1
BP	GO:0008104	protein localization	4/1108	229/10752	1	1	Eri005571/Eri021910/Eri017619/Eri017671	ERIdvaD_GLEAN_10013221/ERIdvaD_GLEAN_10018677/ERIdvaD_GLEAN_10019190/ERIdvaD_GLEAN_10005284	4
BP	GO:0008154	actin polymerization or depolymerization	1/1108	14/10752	0.782064	1	Eri038990	ERIdvaD_GLEAN_10025103	1
BP	GO:0008202	steroid metabolic process	1/1108	21/10752	0.89834	1	Eri018905	ERIdvaD_GLEAN_10005364	1
BP	GO:0008213	protein alkylation	1/1108	23/10752	0.91825	1	Eri014202	ERIdvaD_GLEAN_10033355	1
BP	GO:0008272	sulfate transport	4/1108	18/10752	0.106756	0.84648	Eri013095/Eri019011/Eri009662/Eri006901	ERIdvaD_GLEAN_10031659/ERIdvaD_GLEAN_10013761/CUFF109.29.1/ERIdvaD_GLEAN_10018131	4
BP	GO:0008299	isoprenoid biosynthetic process	5/1108	33/10752	0.249301	1	Eri032516/Eri026769/Eri035008/Eri029755/Eri027143	ERIdvaD_GLEAN_10018652/ERIdvaD_GLEAN_10028391/ERIdvaD_GLEAN_10019918/ERIdvaD_GLEAN_10009566/ERIdvaD_GLEAN_10016477	5
BP	GO:0008610	lipid biosynthetic process	13/1108	170/10752	0.903519	1	Eri032516/Eri026206/Eri018905/Eri026769/Eri032267/Eri035008/Eri029755/Eri013376/Eri022150/Eri028987/Eri003889/Eri028351/Eri027143	ERIdvaD_GLEAN_10018652/ERIdvaD_GLEAN_10011053/ERIdvaD_GLEAN_10005364/ERIdvaD_GLEAN_10028391/ERIdvaD_GLEAN_10029400/ERIdvaD_GLEAN_10019918/ERIdvaD_GLEAN_10009566/ERIdvaD_GLEAN_10027683/ERIdvaD_GLEAN_10005677/ERIdvaD_GLEAN_10001912/ERIdvaD_GLEAN_10023267/ERIdvaD_GLEAN_10011087/ERIdvaD_GLEAN_10016477	13
BP	GO:0008652	cellular amino acid biosynthetic process	8/1108	85/10752	0.659897	1	Eri018219/Eri020531/Eri026669/Eri039853/Eri029315/Eri000750/Eri040467/Eri027824	ERIdvaD_GLEAN_10017311/ERIdvaD_GLEAN_10026040/ERIdvaD_GLEAN_10006053/ERIdvaD_GLEAN_10026169/ERIdvaD_GLEAN_10011469/ERIdvaD_GLEAN_10003965/ERIdvaD_GLEAN_10022639/ERIdvaD_GLEAN_10020586	8
BP	GO:0008654	phospholipid biosynthetic process	1/1108	46/10752	0.993355	1	Eri026206	ERIdvaD_GLEAN_10011053	1
BP	GO:0009056	catabolic process	17/1108	310/10752	0.99922	1	Eri035518/Eri037068/Eri002839/Eri014279/Eri003786/Eri004714/Eri008153/Eri004708/Eri036133/Eri023447/Eri002465/Eri025697/Eri018355/Eri012428/Eri027966/Eri033866/Eri033054	ERIdvaD_GLEAN_10028138/ERIdvaD_GLEAN_10032574/CUFF37.90.1/ERIdvaD_GLEAN_10021566/ERIdvaD_GLEAN_10008617/ERIdvaD_GLEAN_10015689/ERIdvaD_GLEAN_10002335/ERIdvaD_GLEAN_10015684/ERIdvaD_GLEAN_10027670/ERIdvaD_GLEAN_10028549/ERIdvaD_GLEAN_10030857/ERIdvaD_GLEAN_10015166/ERIdvaD_GLEAN_10021447/ERIdvaD_GLEAN_10006003/ERIdvaD_GLEAN_10010631/ERIdvaD_GLEAN_10011669/ERIdvaD_GLEAN_10008179	17
BP	GO:0009057	macromolecule catabolic process	7/1108	184/10752	0.999706	1	Eri035518/Eri003786/Eri004714/Eri004708/Eri023447/Eri027966/Eri033866	ERIdvaD_GLEAN_10028138/ERIdvaD_GLEAN_10008617/ERIdvaD_GLEAN_10015689/ERIdvaD_GLEAN_10015684/ERIdvaD_GLEAN_10028549/ERIdvaD_GLEAN_10010631/ERIdvaD_GLEAN_10011669	7
BP	GO:0009064	glutamine family amino acid metabolic process	3/1108	17/10752	0.252454	1	Eri020531/Eri026669/Eri027824	ERIdvaD_GLEAN_10026040/ERIdvaD_GLEAN_10006053/ERIdvaD_GLEAN_10020586	3
BP	GO:0009066	aspartate family amino acid metabolic process	4/1108	16/10752	0.0746913	0.690456	Eri018219/Eri028236/Eri000750/Eri040467	ERIdvaD_GLEAN_10017311/ERIdvaD_GLEAN_10013270/ERIdvaD_GLEAN_10003965/ERIdvaD_GLEAN_10022639	4
BP	GO:0009067	aspartate family amino acid biosynthetic process	3/1108	14/10752	0.168828	1	Eri018219/Eri000750/Eri040467	ERIdvaD_GLEAN_10017311/ERIdvaD_GLEAN_10003965/ERIdvaD_GLEAN_10022639	3
BP	GO:0009069	serine family amino acid metabolic process	1/1108	12/10752	0.729038	1	Eri029315	ERIdvaD_GLEAN_10011469	1
BP	GO:0009070	serine family amino acid biosynthetic process	1/1108	10/10752	0.663124	1	Eri029315	ERIdvaD_GLEAN_10011469	1
BP	GO:0009072	aromatic amino acid family metabolic process	3/1108	29/10752	0.586632	1	Eri008153/Eri039853/Eri032702	ERIdvaD_GLEAN_10002335/ERIdvaD_GLEAN_10026169/ERIdvaD_GLEAN_10005568	3
BP	GO:0009073	aromatic amino acid family biosynthetic process	1/1108	20/10752	0.886636	1	Eri039853	ERIdvaD_GLEAN_10026169	1
BP	GO:0009084	glutamine family amino acid biosynthetic process	3/1108	17/10752	0.252454	1	Eri020531/Eri026669/Eri027824	ERIdvaD_GLEAN_10026040/ERIdvaD_GLEAN_10006053/ERIdvaD_GLEAN_10020586	3
BP	GO:0009100	glycoprotein metabolic process	5/1108	69/10752	0.852142	1	Eri030607/Eri037606/Eri014333/Eri013986/Eri028014	ERIdvaD_GLEAN_10022734/ERIdvaD_GLEAN_10015615/ERIdvaD_GLEAN_10021612/ERIdvaD_GLEAN_10033156/ERIdvaD_GLEAN_10013005	5
BP	GO:0009101	glycoprotein biosynthetic process	5/1108	69/10752	0.852142	1	Eri030607/Eri037606/Eri014333/Eri013986/Eri028014	ERIdvaD_GLEAN_10022734/ERIdvaD_GLEAN_10015615/ERIdvaD_GLEAN_10021612/ERIdvaD_GLEAN_10033156/ERIdvaD_GLEAN_10013005	5
BP	GO:0009108	coenzyme biosynthetic process	5/1108	48/10752	0.559585	1	Eri005060/Eri024503/Eri021949/Eri006773/Eri005176	ERIdvaD_GLEAN_10024843/ERIdvaD_GLEAN_10023729/ERIdvaD_GLEAN_10018713/ERIdvaD_GLEAN_10002723/ERIdvaD_GLEAN_10000685	5
BP	GO:0009110	vitamin biosynthetic process	1/1108	20/10752	0.886636	1	Eri011354	ERIdvaD_GLEAN_10025250	1
BP	GO:0009116	nucleoside metabolic process	2/1108	35/10752	0.88879	1	Eri037068/Eri033572	ERIdvaD_GLEAN_10032574/ERIdvaD_GLEAN_10018802	2
BP	GO:0009117	nucleotide metabolic process	13/1108	157/10752	0.834591	1	Eri025945/Eri004037/Eri037296/Eri018707/Eri000620/Eri002465/Eri029675/Eri025697/Eri005382/Eri030421/Eri024445/Eri000607/Eri033054	ERIdvaD_GLEAN_10013243/ERIdvaD_GLEAN_10000375/ERIdvaD_GLEAN_10032764/ERIdvaD_GLEAN_10006253/ERIdvaD_GLEAN_10031947/ERIdvaD_GLEAN_10030857/ERIdvaD_GLEAN_10028485/ERIdvaD_GLEAN_10015166/ERIdvaD_GLEAN_10012083/ERIdvaD_GLEAN_10034061/ERIdvaD_GLEAN_10030009/ERIdvaD_GLEAN_10031936/ERIdvaD_GLEAN_10008179	13
BP	GO:0009119	ribonucleoside metabolic process	1/1108	12/10752	0.729038	1	Eri037068	ERIdvaD_GLEAN_10032574	1
BP	GO:0009123	nucleoside monophosphate metabolic process	7/1108	91/10752	0.841082	1	Eri025945/Eri004037/Eri002465/Eri029675/Eri025697/Eri000607/Eri033054	ERIdvaD_GLEAN_10013243/ERIdvaD_GLEAN_10000375/ERIdvaD_GLEAN_10030857/ERIdvaD_GLEAN_10028485/ERIdvaD_GLEAN_10015166/ERIdvaD_GLEAN_10031936/ERIdvaD_GLEAN_10008179	7
BP	GO:0009124	nucleoside monophosphate biosynthetic process	3/1108	29/10752	0.586632	1	Eri025945/Eri004037/Eri029675	ERIdvaD_GLEAN_10013243/ERIdvaD_GLEAN_10000375/ERIdvaD_GLEAN_10028485	3
BP	GO:0009126	purine nucleoside monophosphate metabolic process	7/1108	91/10752	0.841082	1	Eri025945/Eri004037/Eri002465/Eri029675/Eri025697/Eri000607/Eri033054	ERIdvaD_GLEAN_10013243/ERIdvaD_GLEAN_10000375/ERIdvaD_GLEAN_10030857/ERIdvaD_GLEAN_10028485/ERIdvaD_GLEAN_10015166/ERIdvaD_GLEAN_10031936/ERIdvaD_GLEAN_10008179	7
BP	GO:0009127	purine nucleoside monophosphate biosynthetic process	3/1108	29/10752	0.586632	1	Eri025945/Eri004037/Eri029675	ERIdvaD_GLEAN_10013243/ERIdvaD_GLEAN_10000375/ERIdvaD_GLEAN_10028485	3
BP	GO:0009132	nucleoside diphosphate metabolic process	3/1108	51/10752	0.908117	1	Eri002465/Eri025697/Eri033054	ERIdvaD_GLEAN_10030857/ERIdvaD_GLEAN_10015166/ERIdvaD_GLEAN_10008179	3
BP	GO:0009135	purine nucleoside diphosphate metabolic process	3/1108	51/10752	0.908117	1	Eri002465/Eri025697/Eri033054	ERIdvaD_GLEAN_10030857/ERIdvaD_GLEAN_10015166/ERIdvaD_GLEAN_10008179	3
BP	GO:0009141	nucleoside triphosphate metabolic process	9/1108	98/10752	0.69194	1	Eri025945/Eri002839/Eri004037/Eri036133/Eri002465/Eri029675/Eri025697/Eri000607/Eri033054	ERIdvaD_GLEAN_10013243/CUFF37.90.1/ERIdvaD_GLEAN_10000375/ERIdvaD_GLEAN_10027670/ERIdvaD_GLEAN_10030857/ERIdvaD_GLEAN_10028485/ERIdvaD_GLEAN_10015166/ERIdvaD_GLEAN_10031936/ERIdvaD_GLEAN_10008179	9
BP	GO:0009142	nucleoside triphosphate biosynthetic process	3/1108	25/10752	0.483635	1	Eri025945/Eri004037/Eri029675	ERIdvaD_GLEAN_10013243/ERIdvaD_GLEAN_10000375/ERIdvaD_GLEAN_10028485	3
BP	GO:0009144	purine nucleoside triphosphate metabolic process	7/1108	89/10752	0.824175	1	Eri025945/Eri004037/Eri002465/Eri029675/Eri025697/Eri000607/Eri033054	ERIdvaD_GLEAN_10013243/ERIdvaD_GLEAN_10000375/ERIdvaD_GLEAN_10030857/ERIdvaD_GLEAN_10028485/ERIdvaD_GLEAN_10015166/ERIdvaD_GLEAN_10031936/ERIdvaD_GLEAN_10008179	7
BP	GO:0009145	purine nucleoside triphosphate biosynthetic process	3/1108	25/10752	0.483635	1	Eri025945/Eri004037/Eri029675	ERIdvaD_GLEAN_10013243/ERIdvaD_GLEAN_10000375/ERIdvaD_GLEAN_10028485	3
BP	GO:0009150	purine ribonucleotide metabolic process	9/1108	112/10752	0.828447	1	Eri025945/Eri004037/Eri037296/Eri018707/Eri002465/Eri029675/Eri025697/Eri000607/Eri033054	ERIdvaD_GLEAN_10013243/ERIdvaD_GLEAN_10000375/ERIdvaD_GLEAN_10032764/ERIdvaD_GLEAN_10006253/ERIdvaD_GLEAN_10030857/ERIdvaD_GLEAN_10028485/ERIdvaD_GLEAN_10015166/ERIdvaD_GLEAN_10031936/ERIdvaD_GLEAN_10008179	9
BP	GO:0009152	purine ribonucleotide biosynthetic process	3/1108	37/10752	0.749391	1	Eri025945/Eri004037/Eri029675	ERIdvaD_GLEAN_10013243/ERIdvaD_GLEAN_10000375/ERIdvaD_GLEAN_10028485	3
BP	GO:0009156	ribonucleoside monophosphate biosynthetic process	3/1108	29/10752	0.586632	1	Eri025945/Eri004037/Eri029675	ERIdvaD_GLEAN_10013243/ERIdvaD_GLEAN_10000375/ERIdvaD_GLEAN_10028485	3
BP	GO:0009161	ribonucleoside monophosphate metabolic process	7/1108	91/10752	0.841082	1	Eri025945/Eri004037/Eri002465/Eri029675/Eri025697/Eri000607/Eri033054	ERIdvaD_GLEAN_10013243/ERIdvaD_GLEAN_10000375/ERIdvaD_GLEAN_10030857/ERIdvaD_GLEAN_10028485/ERIdvaD_GLEAN_10015166/ERIdvaD_GLEAN_10031936/ERIdvaD_GLEAN_10008179	7
BP	GO:0009165	nucleotide biosynthetic process	4/1108	67/10752	0.924955	1	Eri025945/Eri004037/Eri029675/Eri024445	ERIdvaD_GLEAN_10013243/ERIdvaD_GLEAN_10000375/ERIdvaD_GLEAN_10028485/ERIdvaD_GLEAN_10030009	4
BP	GO:0009167	purine ribonucleoside monophosphate metabolic process	7/1108	91/10752	0.841082	1	Eri025945/Eri004037/Eri002465/Eri029675/Eri025697/Eri000607/Eri033054	ERIdvaD_GLEAN_10013243/ERIdvaD_GLEAN_10000375/ERIdvaD_GLEAN_10030857/ERIdvaD_GLEAN_10028485/ERIdvaD_GLEAN_10015166/ERIdvaD_GLEAN_10031936/ERIdvaD_GLEAN_10008179	7
BP	GO:0009168	purine ribonucleoside monophosphate biosynthetic process	3/1108	29/10752	0.586632	1	Eri025945/Eri004037/Eri029675	ERIdvaD_GLEAN_10013243/ERIdvaD_GLEAN_10000375/ERIdvaD_GLEAN_10028485	3
BP	GO:0009179	purine ribonucleoside diphosphate metabolic process	3/1108	51/10752	0.908117	1	Eri002465/Eri025697/Eri033054	ERIdvaD_GLEAN_10030857/ERIdvaD_GLEAN_10015166/ERIdvaD_GLEAN_10008179	3
BP	GO:0009185	ribonucleoside diphosphate metabolic process	3/1108	51/10752	0.908117	1	Eri002465/Eri025697/Eri033054	ERIdvaD_GLEAN_10030857/ERIdvaD_GLEAN_10015166/ERIdvaD_GLEAN_10008179	3
BP	GO:0009199	ribonucleoside triphosphate metabolic process	7/1108	89/10752	0.824175	1	Eri025945/Eri004037/Eri002465/Eri029675/Eri025697/Eri000607/Eri033054	ERIdvaD_GLEAN_10013243/ERIdvaD_GLEAN_10000375/ERIdvaD_GLEAN_10030857/ERIdvaD_GLEAN_10028485/ERIdvaD_GLEAN_10015166/ERIdvaD_GLEAN_10031936/ERIdvaD_GLEAN_10008179	7
BP	GO:0009201	ribonucleoside triphosphate biosynthetic process	3/1108	25/10752	0.483635	1	Eri025945/Eri004037/Eri029675	ERIdvaD_GLEAN_10013243/ERIdvaD_GLEAN_10000375/ERIdvaD_GLEAN_10028485	3
BP	GO:0009205	purine ribonucleoside triphosphate metabolic process	7/1108	89/10752	0.824175	1	Eri025945/Eri004037/Eri002465/Eri029675/Eri025697/Eri000607/Eri033054	ERIdvaD_GLEAN_10013243/ERIdvaD_GLEAN_10000375/ERIdvaD_GLEAN_10030857/ERIdvaD_GLEAN_10028485/ERIdvaD_GLEAN_10015166/ERIdvaD_GLEAN_10031936/ERIdvaD_GLEAN_10008179	7
BP	GO:0009206	purine ribonucleoside triphosphate biosynthetic process	3/1108	25/10752	0.483635	1	Eri025945/Eri004037/Eri029675	ERIdvaD_GLEAN_10013243/ERIdvaD_GLEAN_10000375/ERIdvaD_GLEAN_10028485	3
BP	GO:0009247	glycolipid biosynthetic process	2/1108	32/10752	0.856356	1	Eri032267/Eri028351	ERIdvaD_GLEAN_10029400/ERIdvaD_GLEAN_10011087	2
BP	GO:0009250	glucan biosynthetic process	13/1108	65/10752	0.01401	0.30199	Eri017634/Eri039872/Eri038116/Eri027596/Eri033099/Eri023891/novel.7094/Eri016100/Eri018789/Eri001610/Eri028517/Eri015487/Eri001159	ERIdvaD_GLEAN_10019198/ERIdvaD_GLEAN_10001205/CUFF405.60.1/ERIdvaD_GLEAN_10002095/ERIdvaD_GLEAN_10020374/ERIdvaD_GLEAN_10032088/-/ERIdvaD_GLEAN_10033504/ERIdvaD_GLEAN_10020662/ERIdvaD_GLEAN_10022282/ERIdvaD_GLEAN_10012457/ERIdvaD_GLEAN_10010178/ERIdvaD_GLEAN_10001357	13
BP	GO:0009259	ribonucleotide metabolic process	9/1108	112/10752	0.828447	1	Eri025945/Eri004037/Eri037296/Eri018707/Eri002465/Eri029675/Eri025697/Eri000607/Eri033054	ERIdvaD_GLEAN_10013243/ERIdvaD_GLEAN_10000375/ERIdvaD_GLEAN_10032764/ERIdvaD_GLEAN_10006253/ERIdvaD_GLEAN_10030857/ERIdvaD_GLEAN_10028485/ERIdvaD_GLEAN_10015166/ERIdvaD_GLEAN_10031936/ERIdvaD_GLEAN_10008179	9
BP	GO:0009260	ribonucleotide biosynthetic process	3/1108	37/10752	0.749391	1	Eri025945/Eri004037/Eri029675	ERIdvaD_GLEAN_10013243/ERIdvaD_GLEAN_10000375/ERIdvaD_GLEAN_10028485	3
BP	GO:0009308	amine metabolic process	7/1108	32/10752	0.0410226	0.508094	Eri014339/Eri025550/Eri008153/Eri016334/Eri031530/Eri015169/Eri032702	ERIdvaD_GLEAN_10021618/ERIdvaD_GLEAN_10033039/ERIdvaD_GLEAN_10002335/ERIdvaD_GLEAN_10014153/ERIdvaD_GLEAN_10013611/ERIdvaD_GLEAN_10027526/ERIdvaD_GLEAN_10005568	7
BP	GO:0009309	amine biosynthetic process	1/1108	10/10752	0.663124	1	Eri031530	ERIdvaD_GLEAN_10013611	1
BP	GO:0009311	oligosaccharide metabolic process	7/1108	57/10752	0.372053	1	Eri004504/Eri025472/Eri027857/Eri031092/Eri003008/Eri013326/Eri007487	ERIdvaD_GLEAN_10014272/ERIdvaD_GLEAN_10032970/ERIdvaD_GLEAN_10020613/ERIdvaD_GLEAN_10031165/ERIdvaD_GLEAN_10027156/ERIdvaD_GLEAN_10003938/ERIdvaD_GLEAN_10018493	7
BP	GO:0009312	oligosaccharide biosynthetic process	3/1108	34/10752	0.695347	1	Eri025472/Eri031092/Eri003008	ERIdvaD_GLEAN_10032970/ERIdvaD_GLEAN_10031165/ERIdvaD_GLEAN_10027156	3
BP	GO:0009605	response to external stimulus	2/1108	14/10752	0.43105	1	Eri010289/Eri013747	ERIdvaD_GLEAN_10008684/ERIdvaD_GLEAN_10016392	2
BP	GO:0009607	response to biotic stimulus	12/1108	49/10752	0.00337177	0.156771	Eri035560/Eri035555/Eri021346/Eri010289/Eri030469/Eri021343/Eri023863/Eri021345/Eri003762/Eri003763/Eri015039/Eri035553	ERIdvaD_GLEAN_10028167/CUFF381.139.1/ERIdvaD_GLEAN_10021905/ERIdvaD_GLEAN_10008684/ERIdvaD_GLEAN_10034108/ERIdvaD_GLEAN_10021902/ERIdvaD_GLEAN_10003123/ERIdvaD_GLEAN_10021904/ERIdvaD_GLEAN_10008597/ERIdvaD_GLEAN_10008598/ERIdvaD_GLEAN_10027403/ERIdvaD_GLEAN_10028160	12
BP	GO:0009628	response to abiotic stimulus	4/1108	15/10752	0.0607934	0.670109	Eri033905/Eri015029/Eri029453/Eri013747	ERIdvaD_GLEAN_10011708/ERIdvaD_GLEAN_10027394/ERIdvaD_GLEAN_10025713/ERIdvaD_GLEAN_10016392	4
BP	GO:0009664	plant-type cell wall organization	3/1108	12/10752	0.118682	0.84648	Eri033773/Eri009422/Eri033774	ERIdvaD_GLEAN_10028306/ERIdvaD_GLEAN_10031549/ERIdvaD_GLEAN_10028307	3
BP	GO:0009719	response to endogenous stimulus	7/1108	95/10752	0.870983	1	Eri011283/Eri033822/Eri015342/Eri015126/Eri020307/Eri004501/Eri033821	ERIdvaD_GLEAN_10002159/ERIdvaD_GLEAN_10011627/ERIdvaD_GLEAN_10012944/CUFF170.242.1/ERIdvaD_GLEAN_10010969/CUFF53.60.1/CUFF364.19.1	7
BP	GO:0009725	response to hormone	7/1108	95/10752	0.870983	1	Eri011283/Eri033822/Eri015342/Eri015126/Eri020307/Eri004501/Eri033821	ERIdvaD_GLEAN_10002159/ERIdvaD_GLEAN_10011627/ERIdvaD_GLEAN_10012944/CUFF170.242.1/ERIdvaD_GLEAN_10010969/CUFF53.60.1/CUFF364.19.1	7
BP	GO:0009733	response to auxin	6/1108	63/10752	0.642339	1	Eri011283/Eri033822/Eri015342/Eri015126/Eri020307/Eri004501	ERIdvaD_GLEAN_10002159/ERIdvaD_GLEAN_10011627/ERIdvaD_GLEAN_10012944/CUFF170.242.1/ERIdvaD_GLEAN_10010969/CUFF53.60.1	6
BP	GO:0009832	plant-type cell wall biogenesis	3/1108	12/10752	0.118682	0.84648	Eri033773/Eri009422/Eri033774	ERIdvaD_GLEAN_10028306/ERIdvaD_GLEAN_10031549/ERIdvaD_GLEAN_10028307	3
BP	GO:0009856	pollination	7/1108	99/10752	0.896084	1	Eri017101/Eri010419/Eri016313/Eri004149/Eri005847/Eri005842/Eri004151	CUFF189.16.1/ERIdvaD_GLEAN_10008955/ERIdvaD_GLEAN_10019364/ERIdvaD_GLEAN_10023073/ERIdvaD_GLEAN_10010321/ERIdvaD_GLEAN_10010320/ERIdvaD_GLEAN_10023074	7
BP	GO:0009875	pollen-pistil interaction	7/1108	99/10752	0.896084	1	Eri017101/Eri010419/Eri016313/Eri004149/Eri005847/Eri005842/Eri004151	CUFF189.16.1/ERIdvaD_GLEAN_10008955/ERIdvaD_GLEAN_10019364/ERIdvaD_GLEAN_10023073/ERIdvaD_GLEAN_10010321/ERIdvaD_GLEAN_10010320/ERIdvaD_GLEAN_10023074	7
BP	GO:0009890	negative regulation of biosynthetic process	1/1108	12/10752	0.729038	1	Eri019901	ERIdvaD_GLEAN_10016445	1
BP	GO:0009892	negative regulation of metabolic process	1/1108	36/10752	0.980198	1	Eri019901	ERIdvaD_GLEAN_10016445	1
BP	GO:0009893	positive regulation of metabolic process	2/1108	10/10752	0.275725	1	Eri030124/Eri000342	ERIdvaD_GLEAN_10033785/ERIdvaD_GLEAN_10031693	2
BP	GO:0010033	response to organic substance	7/1108	95/10752	0.870983	1	Eri011283/Eri033822/Eri015342/Eri015126/Eri020307/Eri004501/Eri033821	ERIdvaD_GLEAN_10002159/ERIdvaD_GLEAN_10011627/ERIdvaD_GLEAN_10012944/CUFF170.242.1/ERIdvaD_GLEAN_10010969/CUFF53.60.1/CUFF364.19.1	7
BP	GO:0010035	response to inorganic substance	4/1108	15/10752	0.0607934	0.670109	Eri033905/Eri015029/Eri029453/Eri015221	ERIdvaD_GLEAN_10011708/ERIdvaD_GLEAN_10027394/ERIdvaD_GLEAN_10025713/ERIdvaD_GLEAN_10003003	4
BP	GO:0010215	cellulose microfibril organization	3/1108	12/10752	0.118682	0.84648	Eri033773/Eri009422/Eri033774	ERIdvaD_GLEAN_10028306/ERIdvaD_GLEAN_10031549/ERIdvaD_GLEAN_10028307	3
BP	GO:0010558	negative regulation of macromolecule biosynthetic process	1/1108	12/10752	0.729038	1	Eri019901	ERIdvaD_GLEAN_10016445	1
BP	GO:0010605	negative regulation of macromolecule metabolic process	1/1108	36/10752	0.980198	1	Eri019901	ERIdvaD_GLEAN_10016445	1
BP	GO:0010608	posttranscriptional regulation of gene expression	3/1108	10/10752	0.0754519	0.690456	Eri030124/Eri019901/Eri000342	ERIdvaD_GLEAN_10033785/ERIdvaD_GLEAN_10016445/ERIdvaD_GLEAN_10031693	3
BP	GO:0010629	negative regulation of gene expression	1/1108	34/10752	0.975368	1	Eri019901	ERIdvaD_GLEAN_10016445	1
BP	GO:0010876	lipid localization	3/1108	21/10752	0.369871	1	Eri002749/Eri038959/Eri033924	ERIdvaD_GLEAN_10015003/ERIdvaD_GLEAN_10025078/ERIdvaD_GLEAN_10008995	3
BP	GO:0015031	protein transport	4/1108	211/10752	1	1	Eri005571/Eri021910/Eri017619/Eri017671	ERIdvaD_GLEAN_10013221/ERIdvaD_GLEAN_10018677/ERIdvaD_GLEAN_10019190/ERIdvaD_GLEAN_10005284	4
BP	GO:0015074	DNA integration	1/1108	74/10752	0.999689	1	novel.5911	-	1
BP	GO:0015672	monovalent inorganic cation transport	6/1108	106/10752	0.968368	1	Eri025945/Eri004037/Eri030550/Eri029675/novel.5685/Eri000607	ERIdvaD_GLEAN_10013243/ERIdvaD_GLEAN_10000375/ERIdvaD_GLEAN_10034182/ERIdvaD_GLEAN_10028485/-/ERIdvaD_GLEAN_10031936	6
BP	GO:0015693	magnesium ion transport	1/1108	12/10752	0.729038	1	Eri001860	ERIdvaD_GLEAN_10011604	1
BP	GO:0015696	ammonium transport	2/1108	11/10752	0.315647	1	Eri017686/Eri036063	ERIdvaD_GLEAN_10005292/ERIdvaD_GLEAN_10027605	2
BP	GO:0015698	inorganic anion transport	7/1108	48/10752	0.220989	1	Eri013095/Eri019011/Eri009662/Eri032275/Eri006901/Eri005455/Eri038376	ERIdvaD_GLEAN_10031659/ERIdvaD_GLEAN_10013761/CUFF109.29.1/ERIdvaD_GLEAN_10029408/ERIdvaD_GLEAN_10018131/ERIdvaD_GLEAN_10002857/ERIdvaD_GLEAN_10014007	7
BP	GO:0015711	organic anion transport	4/1108	57/10752	0.852439	1	Eri038915/Eri000775/Eri038914/Eri006849	ERIdvaD_GLEAN_10026878/ERIdvaD_GLEAN_10020833/ERIdvaD_GLEAN_10026877/ERIdvaD_GLEAN_10018084	4
BP	GO:0015740	C4-dicarboxylate transport	3/1108	17/10752	0.252454	1	Eri038915/Eri038914/Eri006849	ERIdvaD_GLEAN_10026878/ERIdvaD_GLEAN_10026877/ERIdvaD_GLEAN_10018084	3
BP	GO:0015743	malate transport	3/1108	17/10752	0.252454	1	Eri038915/Eri038914/Eri006849	ERIdvaD_GLEAN_10026878/ERIdvaD_GLEAN_10026877/ERIdvaD_GLEAN_10018084	3
BP	GO:0015833	peptide transport	4/1108	211/10752	1	1	Eri005571/Eri021910/Eri017619/Eri017671	ERIdvaD_GLEAN_10013221/ERIdvaD_GLEAN_10018677/ERIdvaD_GLEAN_10019190/ERIdvaD_GLEAN_10005284	4
BP	GO:0015849	organic acid transport	4/1108	57/10752	0.852439	1	Eri038915/Eri000775/Eri038914/Eri006849	ERIdvaD_GLEAN_10026878/ERIdvaD_GLEAN_10020833/ERIdvaD_GLEAN_10026877/ERIdvaD_GLEAN_10018084	4
BP	GO:0015893	drug transport	10/1108	66/10752	0.13762	0.937373	Eri020740/Eri030616/Eri000603/Eri030790/Eri009275/Eri040129/Eri008022/Eri000604/Eri008024/novel.756	ERIdvaD_GLEAN_10029025/ERIdvaD_GLEAN_10022743/ERIdvaD_GLEAN_10031932/ERIdvaD_GLEAN_10020130/ERIdvaD_GLEAN_10031412/ERIdvaD_GLEAN_10009192/ERIdvaD_GLEAN_10015936/ERIdvaD_GLEAN_10031933/ERIdvaD_GLEAN_10015938/-	10
BP	GO:0015936	coenzyme A metabolic process	2/1108	13/10752	0.393589	1	Eri037296/Eri018707	ERIdvaD_GLEAN_10032764/ERIdvaD_GLEAN_10006253	2
BP	GO:0015979	photosynthesis	1/1108	66/10752	0.999254	1	Eri036287	ERIdvaD_GLEAN_10030191	1
BP	GO:0015980	energy derivation by oxidation of organic compounds	3/1108	16/10752	0.223793	1	novel.488/Eri030265/Eri027065	-/ERIdvaD_GLEAN_10033913/ERIdvaD_GLEAN_10030451	3
BP	GO:0015985	energy coupled proton transport, down electrochemical gradient	3/1108	24/10752	0.455998	1	Eri025945/Eri004037/Eri029675	ERIdvaD_GLEAN_10013243/ERIdvaD_GLEAN_10000375/ERIdvaD_GLEAN_10028485	3
BP	GO:0015986	ATP synthesis coupled proton transport	3/1108	24/10752	0.455998	1	Eri025945/Eri004037/Eri029675	ERIdvaD_GLEAN_10013243/ERIdvaD_GLEAN_10000375/ERIdvaD_GLEAN_10028485	3
BP	GO:0015992	proton transport	4/1108	66/10752	0.91951	1	Eri025945/Eri004037/Eri029675/Eri000607	ERIdvaD_GLEAN_10013243/ERIdvaD_GLEAN_10000375/ERIdvaD_GLEAN_10028485/ERIdvaD_GLEAN_10031936	4
BP	GO:0016043	cellular component organization	27/1108	339/10752	0.941357	1	Eri011692/Eri033773/Eri018918/Eri035617/Eri040326/Eri009422/Eri020520/Eri004519/Eri012520/Eri014264/Eri031071/Eri012345/Eri038990/Eri015826/Eri026662/Eri030504/Eri030124/Eri037937/Eri027093/Eri038578/Eri014202/Eri004517/Eri028820/Eri033774/novel.6397/novel.1691/Eri000342	ERIdvaD_GLEAN_10005920/ERIdvaD_GLEAN_10028306/ERIdvaD_GLEAN_10005376/ERIdvaD_GLEAN_10014924/ERIdvaD_GLEAN_10017895/ERIdvaD_GLEAN_10031549/ERIdvaD_GLEAN_10026030/ERIdvaD_GLEAN_10014284/ERIdvaD_GLEAN_10001925/ERIdvaD_GLEAN_10021551/ERIdvaD_GLEAN_10031148/ERIdvaD_GLEAN_10015835/ERIdvaD_GLEAN_10025103/CUFF179.79.2/ERIdvaD_GLEAN_10006046/ERIdvaD_GLEAN_10034142/ERIdvaD_GLEAN_10033785/ERIdvaD_GLEAN_1001…	27
BP	GO:0016049	cell growth	3/1108	12/10752	0.118682	0.84648	Eri033773/Eri009422/Eri033774	ERIdvaD_GLEAN_10028306/ERIdvaD_GLEAN_10031549/ERIdvaD_GLEAN_10028307	3
BP	GO:0016051	carbohydrate biosynthetic process	19/1108	111/10752	0.0181668	0.352435	Eri017634/Eri039872/Eri003746/Eri038116/Eri026206/Eri027596/Eri025472/Eri033099/Eri023891/Eri031092/novel.7094/Eri003008/Eri016100/Eri002465/Eri018789/Eri001610/Eri028517/Eri015487/Eri001159	ERIdvaD_GLEAN_10019198/ERIdvaD_GLEAN_10001205/ERIdvaD_GLEAN_10004994/CUFF405.60.1/ERIdvaD_GLEAN_10011053/ERIdvaD_GLEAN_10002095/ERIdvaD_GLEAN_10032970/ERIdvaD_GLEAN_10020374/ERIdvaD_GLEAN_10032088/ERIdvaD_GLEAN_10031165/-/ERIdvaD_GLEAN_10027156/ERIdvaD_GLEAN_10033504/ERIdvaD_GLEAN_10030857/ERIdvaD_GLEAN_10020662/ERIdvaD_GLEAN_10022282/ERIdvaD_GLEAN_10012457/ERIdvaD_GLEAN_10010178/ERIdvaD_GLEAN_10…	19
BP	GO:0016052	carbohydrate catabolic process	5/1108	92/10752	0.966943	1	Eri014279/Eri023447/Eri002465/Eri025697/Eri033054	ERIdvaD_GLEAN_10021566/ERIdvaD_GLEAN_10028549/ERIdvaD_GLEAN_10030857/ERIdvaD_GLEAN_10015166/ERIdvaD_GLEAN_10008179	5
BP	GO:0016053	organic acid biosynthetic process	12/1108	136/10752	0.756639	1	Eri018219/Eri020531/Eri031530/Eri026669/Eri013376/Eri022150/Eri039853/Eri029315/Eri000750/Eri003889/Eri040467/Eri027824	ERIdvaD_GLEAN_10017311/ERIdvaD_GLEAN_10026040/ERIdvaD_GLEAN_10013611/ERIdvaD_GLEAN_10006053/ERIdvaD_GLEAN_10027683/ERIdvaD_GLEAN_10005677/ERIdvaD_GLEAN_10026169/ERIdvaD_GLEAN_10011469/ERIdvaD_GLEAN_10003965/ERIdvaD_GLEAN_10023267/ERIdvaD_GLEAN_10022639/ERIdvaD_GLEAN_10020586	12
BP	GO:0016054	organic acid catabolic process	1/1108	11/10752	0.697871	1	Eri008153	ERIdvaD_GLEAN_10002335	1
BP	GO:0016072	rRNA metabolic process	1/1108	43/10752	0.990778	1	Eri014749	CUFF166.127.1	1
BP	GO:0016114	terpenoid biosynthetic process	2/1108	11/10752	0.315647	1	Eri026769/Eri027143	ERIdvaD_GLEAN_10028391/ERIdvaD_GLEAN_10016477	2
BP	GO:0016192	vesicle-mediated transport	7/1108	216/10752	0.999978	1	Eri022946/Eri038704/Eri023852/Eri028915/Eri017187/Eri012032/Eri016942	ERIdvaD_GLEAN_10007185/ERIdvaD_GLEAN_10025852/ERIdvaD_GLEAN_10019496/ERIdvaD_GLEAN_10020986/ERIdvaD_GLEAN_10014643/ERIdvaD_GLEAN_10014621/ERIdvaD_GLEAN_10030608	7
BP	GO:0016567	protein ubiquitination	7/1108	90/10752	0.832798	1	Eri028758/Eri031051/Eri024297/Eri036400/Eri033842/Eri028690/Eri005623	ERIdvaD_GLEAN_10017687/ERIdvaD_GLEAN_10031128/ERIdvaD_GLEAN_10006235/ERIdvaD_GLEAN_10030291/ERIdvaD_GLEAN_10011646/ERIdvaD_GLEAN_10016041/ERIdvaD_GLEAN_10024581	7
BP	GO:0016569	covalent chromatin modification	1/1108	30/10752	0.961892	1	Eri014202	ERIdvaD_GLEAN_10033355	1
BP	GO:0016570	histone modification	1/1108	30/10752	0.961892	1	Eri014202	ERIdvaD_GLEAN_10033355	1
BP	GO:0016571	histone methylation	1/1108	19/10752	0.873586	1	Eri014202	ERIdvaD_GLEAN_10033355	1
BP	GO:0016998	cell wall macromolecule catabolic process	4/1108	12/10752	0.028243	0.36047	Eri035518/Eri003786/Eri004714/Eri004708	ERIdvaD_GLEAN_10028138/ERIdvaD_GLEAN_10008617/ERIdvaD_GLEAN_10015689/ERIdvaD_GLEAN_10015684	4
BP	GO:0017038	protein import	1/1108	13/10752	0.756992	1	Eri021910	ERIdvaD_GLEAN_10018677	1
BP	GO:0018022	peptidyl-lysine methylation	1/1108	19/10752	0.873586	1	Eri014202	ERIdvaD_GLEAN_10033355	1
BP	GO:0018193	peptidyl-amino acid modification	2/1108	79/10752	0.998177	1	Eri006475/Eri014202	ERIdvaD_GLEAN_10034447/ERIdvaD_GLEAN_10033355	2
BP	GO:0018205	peptidyl-lysine modification	1/1108	27/10752	0.947143	1	Eri014202	ERIdvaD_GLEAN_10033355	1
BP	GO:0018208	peptidyl-proline modification	1/1108	47/10752	0.994043	1	Eri006475	ERIdvaD_GLEAN_10034447	1
BP	GO:0019220	regulation of phosphate metabolic process	1/1108	12/10752	0.729038	1	Eri007437	ERIdvaD_GLEAN_10008727	1
BP	GO:0019318	hexose metabolic process	3/1108	29/10752	0.586632	1	Eri003746/Eri002465/Eri022285	ERIdvaD_GLEAN_10004994/ERIdvaD_GLEAN_10030857/ERIdvaD_GLEAN_10025328	3
BP	GO:0019319	hexose biosynthetic process	2/1108	10/10752	0.275725	1	Eri003746/Eri002465	ERIdvaD_GLEAN_10004994/ERIdvaD_GLEAN_10030857	2
BP	GO:0019362	pyridine nucleotide metabolic process	6/1108	76/10752	0.808706	1	Eri000620/Eri002465/Eri025697/Eri005382/Eri030421/Eri033054	ERIdvaD_GLEAN_10031947/ERIdvaD_GLEAN_10030857/ERIdvaD_GLEAN_10015166/ERIdvaD_GLEAN_10012083/ERIdvaD_GLEAN_10034061/ERIdvaD_GLEAN_10008179	6
BP	GO:0019439	aromatic compound catabolic process	4/1108	44/10752	0.6779	1	Eri037068/Eri002839/Eri008153/Eri036133	ERIdvaD_GLEAN_10032574/CUFF37.90.1/ERIdvaD_GLEAN_10002335/ERIdvaD_GLEAN_10027670	4
BP	GO:0019637	organophosphate metabolic process	20/1108	280/10752	0.973668	1	Eri025945/Eri002839/Eri004037/Eri037296/Eri026206/Eri036133/Eri018707/Eri000620/Eri002465/Eri029675/Eri013601/Eri025697/Eri018355/Eri005382/Eri004466/Eri030421/Eri000634/Eri024445/Eri000607/Eri033054	ERIdvaD_GLEAN_10013243/CUFF37.90.1/ERIdvaD_GLEAN_10000375/ERIdvaD_GLEAN_10032764/ERIdvaD_GLEAN_10011053/ERIdvaD_GLEAN_10027670/ERIdvaD_GLEAN_10006253/ERIdvaD_GLEAN_10031947/ERIdvaD_GLEAN_10030857/ERIdvaD_GLEAN_10028485/ERIdvaD_GLEAN_10001194/ERIdvaD_GLEAN_10015166/ERIdvaD_GLEAN_10021447/ERIdvaD_GLEAN_10012083/ERIdvaD_GLEAN_10001694/ERIdvaD_GLEAN_10034061/ERIdvaD_GLEAN_10031961/ERIdvaD_GLEAN_10030…	20
BP	GO:0019682	glyceraldehyde-3-phosphate metabolic process	3/1108	16/10752	0.223793	1	Eri000620/Eri005382/Eri030421	ERIdvaD_GLEAN_10031947/ERIdvaD_GLEAN_10012083/ERIdvaD_GLEAN_10034061	3
BP	GO:0019693	ribose phosphate metabolic process	12/1108	125/10752	0.646486	1	Eri025945/Eri004037/Eri037296/Eri018707/Eri000620/Eri002465/Eri029675/Eri025697/Eri005382/Eri030421/Eri000607/Eri033054	ERIdvaD_GLEAN_10013243/ERIdvaD_GLEAN_10000375/ERIdvaD_GLEAN_10032764/ERIdvaD_GLEAN_10006253/ERIdvaD_GLEAN_10031947/ERIdvaD_GLEAN_10030857/ERIdvaD_GLEAN_10028485/ERIdvaD_GLEAN_10015166/ERIdvaD_GLEAN_10012083/ERIdvaD_GLEAN_10034061/ERIdvaD_GLEAN_10031936/ERIdvaD_GLEAN_10008179	12
BP	GO:0019725	cellular homeostasis	13/1108	136/10752	0.655129	1	Eri009534/Eri005560/Eri022517/Eri023982/Eri016543/Eri030903/Eri017016/Eri001214/Eri038820/Eri035592/Eri008527/novel.3615/Eri029557	ERIdvaD_GLEAN_10026238/ERIdvaD_GLEAN_10013209/ERIdvaD_GLEAN_10015048/ERIdvaD_GLEAN_10032165/CUFF184.78.1/ERIdvaD_GLEAN_10030996/ERIdvaD_GLEAN_10030675/ERIdvaD_GLEAN_10020197/ERIdvaD_GLEAN_10026796/ERIdvaD_GLEAN_10014909/CUFF98.165.1/-/ERIdvaD_GLEAN_10016070	13
BP	GO:0019751	polyol metabolic process	2/1108	17/10752	0.535289	1	Eri014279/Eri026206	ERIdvaD_GLEAN_10021566/ERIdvaD_GLEAN_10011053	2
BP	GO:0019752	carboxylic acid metabolic process	30/1108	348/10752	0.874592	1	Eri007839/Eri040438/Eri018219/Eri030265/Eri028236/Eri003988/Eri008153/Eri014573/Eri020531/Eri040011/Eri031530/Eri002465/Eri033013/Eri025697/Eri009181/Eri026669/Eri013376/Eri022150/Eri023786/Eri039853/Eri029315/Eri032702/Eri000750/Eri003889/Eri027065/Eri019947/Eri040467/Eri027824/Eri033054/Eri019891	ERIdvaD_GLEAN_10002914/ERIdvaD_GLEAN_10022616/ERIdvaD_GLEAN_10017311/ERIdvaD_GLEAN_10033913/ERIdvaD_GLEAN_10013270/ERIdvaD_GLEAN_10007592/ERIdvaD_GLEAN_10002335/ERIdvaD_GLEAN_10027880/ERIdvaD_GLEAN_10026040/ERIdvaD_GLEAN_10024717/ERIdvaD_GLEAN_10013611/ERIdvaD_GLEAN_10030857/ERIdvaD_GLEAN_10010864/ERIdvaD_GLEAN_10015166/ERIdvaD_GLEAN_10031322/ERIdvaD_GLEAN_10006053/ERIdvaD_GLEAN_10027683/ERIdvaD_…	30
BP	GO:0019941	modification-dependent protein catabolic process	2/1108	91/10752	0.999443	1	Eri027966/Eri033866	ERIdvaD_GLEAN_10010631/ERIdvaD_GLEAN_10011669	2
BP	GO:0022402	cell cycle process	1/1108	37/10752	0.982245	1	Eri012520	ERIdvaD_GLEAN_10001925	1
BP	GO:0022411	cellular component disassembly	3/1108	20/10752	0.340485	1	Eri030124/novel.1691/Eri000342	ERIdvaD_GLEAN_10033785/-/ERIdvaD_GLEAN_10031693	3
BP	GO:0022414	reproductive process	8/1108	105/10752	0.860143	1	Eri017101/Eri010419/Eri016313/Eri004149/Eri005847/Eri005842/Eri004151/Eri009703	CUFF189.16.1/ERIdvaD_GLEAN_10008955/ERIdvaD_GLEAN_10019364/ERIdvaD_GLEAN_10023073/ERIdvaD_GLEAN_10010321/ERIdvaD_GLEAN_10010320/ERIdvaD_GLEAN_10023074/ERIdvaD_GLEAN_10008871	8
BP	GO:0022607	cellular component assembly	6/1108	137/10752	0.996535	1	Eri033773/Eri009422/Eri038990/Eri037937/Eri033774/novel.6397	ERIdvaD_GLEAN_10028306/ERIdvaD_GLEAN_10031549/ERIdvaD_GLEAN_10025103/ERIdvaD_GLEAN_10019804/ERIdvaD_GLEAN_10028307/-	6
BP	GO:0022613	ribonucleoprotein complex biogenesis	1/1108	73/10752	0.999653	1	Eri014749	CUFF166.127.1	1
BP	GO:0023052	signaling	29/1108	430/10752	0.996455	1	Eri012673/Eri032625/Eri033604/Eri037584/Eri037300/Eri024524/novel.7762/Eri012107/Eri020071/Eri003356/Eri031146/Eri016972/Eri019432/Eri035275/Eri027665/novel.6093/Eri009485/Eri040317/Eri022479/Eri005710/Eri025429/Eri020984/Eri021070/Eri008549/Eri040414/Eri028022/Eri025510/Eri010415/novel.5144	ERIdvaD_GLEAN_10015321/ERIdvaD_GLEAN_10031271/ERIdvaD_GLEAN_10018831/ERIdvaD_GLEAN_10015592/CUFF396.481.1/ERIdvaD_GLEAN_10023748/-/CUFF141.72.2/CUFF224.107.2/ERIdvaD_GLEAN_10005706/CUFF337.447.1/ERIdvaD_GLEAN_10030636/ERIdvaD_GLEAN_10005691/ERIdvaD_GLEAN_10024100/ERIdvaD_GLEAN_10026655/-/CUFF108.4.2/CUFF430.117.1/ERIdvaD_GLEAN_10015017/ERIdvaD_GLEAN_10024656/ERIdvaD_GLEAN_10032930/ERIdvaD_GLEAN_1…	29
BP	GO:0030001	metal ion transport	18/1108	169/10752	0.478303	1	Eri014735/Eri021500/Eri032492/Eri030550/Eri017424/novel.3450/Eri014535/Eri034942/Eri037800/Eri010160/Eri008514/Eri025790/Eri026622/Eri032708/Eri024593/novel.5685/Eri018007/Eri001860	ERIdvaD_GLEAN_10011430/ERIdvaD_GLEAN_10006429/ERIdvaD_GLEAN_10018627/ERIdvaD_GLEAN_10034182/ERIdvaD_GLEAN_10010068/-/ERIdvaD_GLEAN_10027841/ERIdvaD_GLEAN_10010573/ERIdvaD_GLEAN_10014254/ERIdvaD_GLEAN_10010467/ERIdvaD_GLEAN_10013555/ERIdvaD_GLEAN_10021086/CUFF296.189.2/ERIdvaD_GLEAN_10026891/ERIdvaD_GLEAN_10005527/-/ERIdvaD_GLEAN_10029853/ERIdvaD_GLEAN_10011604	18
BP	GO:0030029	actin filament-based process	1/1108	14/10752	0.782064	1	Eri038990	ERIdvaD_GLEAN_10025103	1
BP	GO:0030036	actin cytoskeleton organization	1/1108	14/10752	0.782064	1	Eri038990	ERIdvaD_GLEAN_10025103	1
BP	GO:0030041	actin filament polymerization	1/1108	14/10752	0.782064	1	Eri038990	ERIdvaD_GLEAN_10025103	1
BP	GO:0030163	protein catabolic process	2/1108	118/10752	0.999963	1	Eri027966/Eri033866	ERIdvaD_GLEAN_10010631/ERIdvaD_GLEAN_10011669	2
BP	GO:0030198	extracellular matrix organization	3/1108	12/10752	0.118682	0.84648	Eri033773/Eri009422/Eri033774	ERIdvaD_GLEAN_10028306/ERIdvaD_GLEAN_10031549/ERIdvaD_GLEAN_10028307	3
BP	GO:0030243	cellulose metabolic process	13/1108	49/10752	0.00105099	0.0744557	Eri017634/Eri039872/Eri038116/Eri027596/Eri033099/Eri023891/novel.7094/Eri016100/Eri018789/Eri001610/Eri028517/Eri015487/Eri001159	ERIdvaD_GLEAN_10019198/ERIdvaD_GLEAN_10001205/CUFF405.60.1/ERIdvaD_GLEAN_10002095/ERIdvaD_GLEAN_10020374/ERIdvaD_GLEAN_10032088/-/ERIdvaD_GLEAN_10033504/ERIdvaD_GLEAN_10020662/ERIdvaD_GLEAN_10022282/ERIdvaD_GLEAN_10012457/ERIdvaD_GLEAN_10010178/ERIdvaD_GLEAN_10001357	13
BP	GO:0030244	cellulose biosynthetic process	13/1108	49/10752	0.00105099	0.0744557	Eri017634/Eri039872/Eri038116/Eri027596/Eri033099/Eri023891/novel.7094/Eri016100/Eri018789/Eri001610/Eri028517/Eri015487/Eri001159	ERIdvaD_GLEAN_10019198/ERIdvaD_GLEAN_10001205/CUFF405.60.1/ERIdvaD_GLEAN_10002095/ERIdvaD_GLEAN_10020374/ERIdvaD_GLEAN_10032088/-/ERIdvaD_GLEAN_10033504/ERIdvaD_GLEAN_10020662/ERIdvaD_GLEAN_10022282/ERIdvaD_GLEAN_10012457/ERIdvaD_GLEAN_10010178/ERIdvaD_GLEAN_10001357	13
BP	GO:0030832	regulation of actin filament length	1/1108	14/10752	0.782064	1	Eri038990	ERIdvaD_GLEAN_10025103	1
BP	GO:0030833	regulation of actin filament polymerization	1/1108	14/10752	0.782064	1	Eri038990	ERIdvaD_GLEAN_10025103	1
BP	GO:0031324	negative regulation of cellular metabolic process	1/1108	12/10752	0.729038	1	Eri019901	ERIdvaD_GLEAN_10016445	1
BP	GO:0031325	positive regulation of cellular metabolic process	2/1108	10/10752	0.275725	1	Eri030124/Eri000342	ERIdvaD_GLEAN_10033785/ERIdvaD_GLEAN_10031693	2
BP	GO:0031327	negative regulation of cellular biosynthetic process	1/1108	12/10752	0.729038	1	Eri019901	ERIdvaD_GLEAN_10016445	1
BP	GO:0031399	regulation of protein modification process	1/1108	12/10752	0.729038	1	Eri007437	ERIdvaD_GLEAN_10008727	1
BP	GO:0031497	chromatin assembly	2/1108	28/10752	0.799705	1	Eri037937/novel.6397	ERIdvaD_GLEAN_10019804/-	2
BP	GO:0032259	methylation	1/1108	43/10752	0.990778	1	Eri014202	ERIdvaD_GLEAN_10033355	1
BP	GO:0032268	regulation of cellular protein metabolic process	4/1108	22/10752	0.185349	1	Eri030124/Eri019901/Eri007437/Eri000342	ERIdvaD_GLEAN_10033785/ERIdvaD_GLEAN_10016445/ERIdvaD_GLEAN_10008727/ERIdvaD_GLEAN_10031693	4
BP	GO:0032271	regulation of protein polymerization	1/1108	14/10752	0.782064	1	Eri038990	ERIdvaD_GLEAN_10025103	1
BP	GO:0032446	protein modification by small protein conjugation	7/1108	92/10752	0.849035	1	Eri028758/Eri031051/Eri024297/Eri036400/Eri033842/Eri028690/Eri005623	ERIdvaD_GLEAN_10017687/ERIdvaD_GLEAN_10031128/ERIdvaD_GLEAN_10006235/ERIdvaD_GLEAN_10030291/ERIdvaD_GLEAN_10011646/ERIdvaD_GLEAN_10016041/ERIdvaD_GLEAN_10024581	7
BP	GO:0032501	multicellular organismal process	8/1108	126/10752	0.955166	1	Eri017101/Eri010419/Eri010226/Eri016313/Eri004149/Eri005847/Eri005842/Eri004151	CUFF189.16.1/ERIdvaD_GLEAN_10008955/ERIdvaD_GLEAN_10009268/ERIdvaD_GLEAN_10019364/ERIdvaD_GLEAN_10023073/ERIdvaD_GLEAN_10010321/ERIdvaD_GLEAN_10010320/ERIdvaD_GLEAN_10023074	8
BP	GO:0032502	developmental process	1/1108	27/10752	0.947143	1	Eri010226	ERIdvaD_GLEAN_10009268	1
BP	GO:0032535	regulation of cellular component size	1/1108	14/10752	0.782064	1	Eri038990	ERIdvaD_GLEAN_10025103	1
BP	GO:0032787	monocarboxylic acid metabolic process	7/1108	120/10752	0.970196	1	Eri018219/Eri002465/Eri025697/Eri013376/Eri022150/Eri003889/Eri033054	ERIdvaD_GLEAN_10017311/ERIdvaD_GLEAN_10030857/ERIdvaD_GLEAN_10015166/ERIdvaD_GLEAN_10027683/ERIdvaD_GLEAN_10005677/ERIdvaD_GLEAN_10023267/ERIdvaD_GLEAN_10008179	7
BP	GO:0032940	secretion by cell	3/1108	49/10752	0.893129	1	Eri023852/Eri028915/Eri017187	ERIdvaD_GLEAN_10019496/ERIdvaD_GLEAN_10020986/ERIdvaD_GLEAN_10014643	3
BP	GO:0032956	regulation of actin cytoskeleton organization	1/1108	14/10752	0.782064	1	Eri038990	ERIdvaD_GLEAN_10025103	1
BP	GO:0032970	regulation of actin filament-based process	1/1108	14/10752	0.782064	1	Eri038990	ERIdvaD_GLEAN_10025103	1
BP	GO:0032984	macromolecular complex disassembly	3/1108	20/10752	0.340485	1	Eri030124/novel.1691/Eri000342	ERIdvaD_GLEAN_10033785/-/ERIdvaD_GLEAN_10031693	3
BP	GO:0033013	tetrapyrrole metabolic process	2/1108	31/10752	0.843751	1	Eri020264/Eri035313	ERIdvaD_GLEAN_10004497/ERIdvaD_GLEAN_10004130	2
BP	GO:0033014	tetrapyrrole biosynthetic process	2/1108	25/10752	0.744982	1	Eri020264/Eri035313	ERIdvaD_GLEAN_10004497/ERIdvaD_GLEAN_10004130	2
BP	GO:0033036	macromolecule localization	7/1108	250/10752	0.999999	1	Eri002749/Eri005571/Eri021910/Eri038959/Eri017619/Eri017671/Eri033924	ERIdvaD_GLEAN_10015003/ERIdvaD_GLEAN_10013221/ERIdvaD_GLEAN_10018677/ERIdvaD_GLEAN_10025078/ERIdvaD_GLEAN_10019190/ERIdvaD_GLEAN_10005284/ERIdvaD_GLEAN_10008995	7
BP	GO:0033043	regulation of organelle organization	1/1108	22/10752	0.908836	1	Eri038990	ERIdvaD_GLEAN_10025103	1
BP	GO:0033365	protein localization to organelle	2/1108	40/10752	0.928157	1	Eri021910/Eri017619	ERIdvaD_GLEAN_10018677/ERIdvaD_GLEAN_10019190	2
BP	GO:0033554	cellular response to stress	1/1108	103/10752	0.999987	1	Eri028240	ERIdvaD_GLEAN_10013275	1
BP	GO:0033692	cellular polysaccharide biosynthetic process	13/1108	65/10752	0.01401	0.30199	Eri017634/Eri039872/Eri038116/Eri027596/Eri033099/Eri023891/novel.7094/Eri016100/Eri018789/Eri001610/Eri028517/Eri015487/Eri001159	ERIdvaD_GLEAN_10019198/ERIdvaD_GLEAN_10001205/CUFF405.60.1/ERIdvaD_GLEAN_10002095/ERIdvaD_GLEAN_10020374/ERIdvaD_GLEAN_10032088/-/ERIdvaD_GLEAN_10033504/ERIdvaD_GLEAN_10020662/ERIdvaD_GLEAN_10022282/ERIdvaD_GLEAN_10012457/ERIdvaD_GLEAN_10010178/ERIdvaD_GLEAN_10001357	13
BP	GO:0033865	nucleoside bisphosphate metabolic process	2/1108	19/10752	0.597118	1	Eri037296/Eri018707	ERIdvaD_GLEAN_10032764/ERIdvaD_GLEAN_10006253	2
BP	GO:0033875	ribonucleoside bisphosphate metabolic process	2/1108	19/10752	0.597118	1	Eri037296/Eri018707	ERIdvaD_GLEAN_10032764/ERIdvaD_GLEAN_10006253	2
BP	GO:0034032	purine nucleoside bisphosphate metabolic process	2/1108	19/10752	0.597118	1	Eri037296/Eri018707	ERIdvaD_GLEAN_10032764/ERIdvaD_GLEAN_10006253	2
BP	GO:0034220	ion transmembrane transport	6/1108	121/10752	0.988761	1	Eri025945/Eri004037/Eri000775/Eri030550/Eri029675/novel.5685	ERIdvaD_GLEAN_10013243/ERIdvaD_GLEAN_10000375/ERIdvaD_GLEAN_10020833/ERIdvaD_GLEAN_10034182/ERIdvaD_GLEAN_10028485/-	6
BP	GO:0034248	regulation of cellular amide metabolic process	3/1108	10/10752	0.0754519	0.690456	Eri030124/Eri019901/Eri000342	ERIdvaD_GLEAN_10033785/ERIdvaD_GLEAN_10016445/ERIdvaD_GLEAN_10031693	3
BP	GO:0034470	ncRNA processing	1/1108	97/10752	0.999975	1	Eri014749	CUFF166.127.1	1
BP	GO:0034613	cellular protein localization	4/1108	176/10752	0.999993	1	Eri005571/Eri021910/Eri017619/Eri017671	ERIdvaD_GLEAN_10013221/ERIdvaD_GLEAN_10018677/ERIdvaD_GLEAN_10019190/ERIdvaD_GLEAN_10005284	4
BP	GO:0034622	cellular macromolecular complex assembly	3/1108	83/10752	0.993482	1	Eri038990/Eri037937/novel.6397	ERIdvaD_GLEAN_10025103/ERIdvaD_GLEAN_10019804/-	3
BP	GO:0034637	cellular carbohydrate biosynthetic process	17/1108	95/10752	0.016357	0.330548	Eri017634/Eri039872/Eri038116/Eri026206/Eri027596/Eri025472/Eri033099/Eri023891/Eri031092/novel.7094/Eri003008/Eri016100/Eri018789/Eri001610/Eri028517/Eri015487/Eri001159	ERIdvaD_GLEAN_10019198/ERIdvaD_GLEAN_10001205/CUFF405.60.1/ERIdvaD_GLEAN_10011053/ERIdvaD_GLEAN_10002095/ERIdvaD_GLEAN_10032970/ERIdvaD_GLEAN_10020374/ERIdvaD_GLEAN_10032088/ERIdvaD_GLEAN_10031165/-/ERIdvaD_GLEAN_10027156/ERIdvaD_GLEAN_10033504/ERIdvaD_GLEAN_10020662/ERIdvaD_GLEAN_10022282/ERIdvaD_GLEAN_10012457/ERIdvaD_GLEAN_10010178/ERIdvaD_GLEAN_10001357	17
BP	GO:0034655	nucleobase-containing compound catabolic process	3/1108	33/10752	0.675479	1	Eri037068/Eri002839/Eri036133	ERIdvaD_GLEAN_10032574/CUFF37.90.1/ERIdvaD_GLEAN_10027670	3
BP	GO:0034660	ncRNA metabolic process	4/1108	183/10752	0.999996	1	Eri003988/Eri033013/Eri014749/Eri019947	ERIdvaD_GLEAN_10007592/ERIdvaD_GLEAN_10010864/CUFF166.127.1/CUFF223.14.1	4
BP	GO:0034728	nucleosome organization	2/1108	28/10752	0.799705	1	Eri037937/novel.6397	ERIdvaD_GLEAN_10019804/-	2
BP	GO:0034968	histone lysine methylation	1/1108	19/10752	0.873586	1	Eri014202	ERIdvaD_GLEAN_10033355	1
BP	GO:0035556	intracellular signal transduction	10/1108	96/10752	0.535243	1	Eri012673/Eri032625/Eri033604/Eri003356/Eri016972/Eri035275/Eri027665/Eri022479/Eri025429/Eri010415	ERIdvaD_GLEAN_10015321/ERIdvaD_GLEAN_10031271/ERIdvaD_GLEAN_10018831/ERIdvaD_GLEAN_10005706/ERIdvaD_GLEAN_10030636/ERIdvaD_GLEAN_10024100/ERIdvaD_GLEAN_10026655/ERIdvaD_GLEAN_10015017/ERIdvaD_GLEAN_10032930/ERIdvaD_GLEAN_10008952	10
BP	GO:0040007	growth	3/1108	12/10752	0.118682	0.84648	Eri033773/Eri009422/Eri033774	ERIdvaD_GLEAN_10028306/ERIdvaD_GLEAN_10031549/ERIdvaD_GLEAN_10028307	3
BP	GO:0042221	response to chemical	21/1108	176/10752	0.270435	1	Eri033905/Eri020740/Eri030616/Eri000603/Eri030790/Eri015029/Eri029453/Eri011283/Eri009275/Eri040129/Eri033822/Eri015342/Eri008022/Eri015126/Eri020307/Eri000604/Eri015221/Eri004501/Eri008024/Eri033821/novel.756	ERIdvaD_GLEAN_10011708/ERIdvaD_GLEAN_10029025/ERIdvaD_GLEAN_10022743/ERIdvaD_GLEAN_10031932/ERIdvaD_GLEAN_10020130/ERIdvaD_GLEAN_10027394/ERIdvaD_GLEAN_10025713/ERIdvaD_GLEAN_10002159/ERIdvaD_GLEAN_10031412/ERIdvaD_GLEAN_10009192/ERIdvaD_GLEAN_10011627/ERIdvaD_GLEAN_10012944/ERIdvaD_GLEAN_10015936/CUFF170.242.1/ERIdvaD_GLEAN_10010969/ERIdvaD_GLEAN_10031933/ERIdvaD_GLEAN_10003003/CUFF53.60.1/ERIdv…	21
BP	GO:0042254	ribosome biogenesis	1/1108	65/10752	0.999168	1	Eri014749	CUFF166.127.1	1
BP	GO:0042325	regulation of phosphorylation	1/1108	10/10752	0.663124	1	Eri007437	ERIdvaD_GLEAN_10008727	1
BP	GO:0042364	water-soluble vitamin biosynthetic process	1/1108	20/10752	0.886636	1	Eri011354	ERIdvaD_GLEAN_10025250	1
BP	GO:0042401	cellular biogenic amine biosynthetic process	1/1108	10/10752	0.663124	1	Eri031530	ERIdvaD_GLEAN_10013611	1
BP	GO:0042493	response to drug	10/1108	66/10752	0.13762	0.937373	Eri020740/Eri030616/Eri000603/Eri030790/Eri009275/Eri040129/Eri008022/Eri000604/Eri008024/novel.756	ERIdvaD_GLEAN_10029025/ERIdvaD_GLEAN_10022743/ERIdvaD_GLEAN_10031932/ERIdvaD_GLEAN_10020130/ERIdvaD_GLEAN_10031412/ERIdvaD_GLEAN_10009192/ERIdvaD_GLEAN_10015936/ERIdvaD_GLEAN_10031933/ERIdvaD_GLEAN_10015938/-	10
BP	GO:0042545	cell wall modification	10/1108	47/10752	0.0194689	0.36047	Eri011692/Eri035617/Eri020520/Eri004519/Eri014264/Eri015826/Eri026662/Eri038578/Eri004517/Eri028820	ERIdvaD_GLEAN_10005920/ERIdvaD_GLEAN_10014924/ERIdvaD_GLEAN_10026030/ERIdvaD_GLEAN_10014284/ERIdvaD_GLEAN_10021551/CUFF179.79.2/ERIdvaD_GLEAN_10006046/CUFF411.117.1/ERIdvaD_GLEAN_10014283/ERIdvaD_GLEAN_10017743	10
BP	GO:0042546	cell wall biogenesis	3/1108	14/10752	0.168828	1	Eri033773/Eri009422/Eri033774	ERIdvaD_GLEAN_10028306/ERIdvaD_GLEAN_10031549/ERIdvaD_GLEAN_10028307	3
BP	GO:0042592	homeostatic process	13/1108	141/10752	0.705702	1	Eri009534/Eri005560/Eri022517/Eri023982/Eri016543/Eri030903/Eri017016/Eri001214/Eri038820/Eri035592/Eri008527/novel.3615/Eri029557	ERIdvaD_GLEAN_10026238/ERIdvaD_GLEAN_10013209/ERIdvaD_GLEAN_10015048/ERIdvaD_GLEAN_10032165/CUFF184.78.1/ERIdvaD_GLEAN_10030996/ERIdvaD_GLEAN_10030675/ERIdvaD_GLEAN_10020197/ERIdvaD_GLEAN_10026796/ERIdvaD_GLEAN_10014909/CUFF98.165.1/-/ERIdvaD_GLEAN_10016070	13
BP	GO:0042886	amide transport	4/1108	211/10752	1	1	Eri005571/Eri021910/Eri017619/Eri017671	ERIdvaD_GLEAN_10013221/ERIdvaD_GLEAN_10018677/ERIdvaD_GLEAN_10019190/ERIdvaD_GLEAN_10005284	4
BP	GO:0043038	amino acid activation	3/1108	86/10752	0.994996	1	Eri003988/Eri033013/Eri019947	ERIdvaD_GLEAN_10007592/ERIdvaD_GLEAN_10010864/CUFF223.14.1	3
BP	GO:0043039	tRNA aminoacylation	3/1108	86/10752	0.994996	1	Eri003988/Eri033013/Eri019947	ERIdvaD_GLEAN_10007592/ERIdvaD_GLEAN_10010864/CUFF223.14.1	3
BP	GO:0043043	peptide biosynthetic process	15/1108	484/10752	1	1	Eri013654/Eri003988/novel.7603/Eri024016/novel.3438/Eri030124/Eri032987/Eri033013/Eri019901/novel.1691/Eri011849/Eri019947/Eri030735/Eri000342/Eri027007	ERIdvaD_GLEAN_10021678/ERIdvaD_GLEAN_10007592/-/ERIdvaD_GLEAN_10032197/-/ERIdvaD_GLEAN_10033785/ERIdvaD_GLEAN_10022915/ERIdvaD_GLEAN_10010864/ERIdvaD_GLEAN_10016445/-/ERIdvaD_GLEAN_10028905/CUFF223.14.1/ERIdvaD_GLEAN_10020078/ERIdvaD_GLEAN_10031693/ERIdvaD_GLEAN_10030404	15
BP	GO:0043062	extracellular structure organization	3/1108	12/10752	0.118682	0.84648	Eri033773/Eri009422/Eri033774	ERIdvaD_GLEAN_10028306/ERIdvaD_GLEAN_10031549/ERIdvaD_GLEAN_10028307	3
BP	GO:0043241	protein complex disassembly	3/1108	20/10752	0.340485	1	Eri030124/novel.1691/Eri000342	ERIdvaD_GLEAN_10033785/-/ERIdvaD_GLEAN_10031693	3
BP	GO:0043244	regulation of protein complex disassembly	2/1108	11/10752	0.315647	1	Eri030124/Eri000342	ERIdvaD_GLEAN_10033785/ERIdvaD_GLEAN_10031693	2
BP	GO:0043254	regulation of protein complex assembly	1/1108	14/10752	0.782064	1	Eri038990	ERIdvaD_GLEAN_10025103	1
BP	GO:0043413	macromolecule glycosylation	5/1108	69/10752	0.852142	1	Eri030607/Eri037606/Eri014333/Eri013986/Eri028014	ERIdvaD_GLEAN_10022734/ERIdvaD_GLEAN_10015615/ERIdvaD_GLEAN_10021612/ERIdvaD_GLEAN_10033156/ERIdvaD_GLEAN_10013005	5
BP	GO:0043414	macromolecule methylation	1/1108	31/10752	0.96583	1	Eri014202	ERIdvaD_GLEAN_10033355	1
BP	GO:0043436	oxoacid metabolic process	31/1108	352/10752	0.848817	1	Eri007839/Eri040438/Eri018219/Eri030265/Eri028236/Eri003988/Eri008153/Eri032016/Eri014573/Eri020531/Eri040011/Eri031530/Eri002465/Eri033013/Eri025697/Eri009181/Eri026669/Eri013376/Eri022150/Eri023786/Eri039853/Eri029315/Eri032702/Eri000750/Eri003889/Eri027065/Eri019947/Eri040467/Eri027824/Eri033054/Eri019891	ERIdvaD_GLEAN_10002914/ERIdvaD_GLEAN_10022616/ERIdvaD_GLEAN_10017311/ERIdvaD_GLEAN_10033913/ERIdvaD_GLEAN_10013270/ERIdvaD_GLEAN_10007592/ERIdvaD_GLEAN_10002335/ERIdvaD_GLEAN_10004967/ERIdvaD_GLEAN_10027880/ERIdvaD_GLEAN_10026040/ERIdvaD_GLEAN_10024717/ERIdvaD_GLEAN_10013611/ERIdvaD_GLEAN_10030857/ERIdvaD_GLEAN_10010864/ERIdvaD_GLEAN_10015166/ERIdvaD_GLEAN_10031322/ERIdvaD_GLEAN_10006053/ERIdvaD_…	31
BP	GO:0043549	regulation of kinase activity	1/1108	10/10752	0.663124	1	Eri007437	ERIdvaD_GLEAN_10008727	1
BP	GO:0043604	amide biosynthetic process	16/1108	495/10752	1	1	Eri018219/Eri013654/Eri003988/novel.7603/Eri024016/novel.3438/Eri030124/Eri032987/Eri033013/Eri019901/novel.1691/Eri011849/Eri019947/Eri030735/Eri000342/Eri027007	ERIdvaD_GLEAN_10017311/ERIdvaD_GLEAN_10021678/ERIdvaD_GLEAN_10007592/-/ERIdvaD_GLEAN_10032197/-/ERIdvaD_GLEAN_10033785/ERIdvaD_GLEAN_10022915/ERIdvaD_GLEAN_10010864/ERIdvaD_GLEAN_10016445/-/ERIdvaD_GLEAN_10028905/CUFF223.14.1/ERIdvaD_GLEAN_10020078/ERIdvaD_GLEAN_10031693/ERIdvaD_GLEAN_10030404	16
BP	GO:0043623	cellular protein complex assembly	1/1108	44/10752	0.991732	1	Eri038990	ERIdvaD_GLEAN_10025103	1
BP	GO:0043624	cellular protein complex disassembly	3/1108	20/10752	0.340485	1	Eri030124/novel.1691/Eri000342	ERIdvaD_GLEAN_10033785/-/ERIdvaD_GLEAN_10031693	3
BP	GO:0043632	modification-dependent macromolecule catabolic process	2/1108	91/10752	0.999443	1	Eri027966/Eri033866	ERIdvaD_GLEAN_10010631/ERIdvaD_GLEAN_10011669	2
BP	GO:0043648	dicarboxylic acid metabolic process	3/1108	15/10752	0.195836	1	Eri014573/Eri020531/Eri026669	ERIdvaD_GLEAN_10027880/ERIdvaD_GLEAN_10026040/ERIdvaD_GLEAN_10006053	3
BP	GO:0043933	macromolecular complex subunit organization	6/1108	111/10752	0.97741	1	Eri038990/Eri030124/Eri037937/novel.6397/novel.1691/Eri000342	ERIdvaD_GLEAN_10025103/ERIdvaD_GLEAN_10033785/ERIdvaD_GLEAN_10019804/-/-/ERIdvaD_GLEAN_10031693	6
BP	GO:0044036	cell wall macromolecule metabolic process	4/1108	12/10752	0.028243	0.36047	Eri035518/Eri003786/Eri004714/Eri004708	ERIdvaD_GLEAN_10028138/ERIdvaD_GLEAN_10008617/ERIdvaD_GLEAN_10015689/ERIdvaD_GLEAN_10015684	4
BP	GO:0044042	glucan metabolic process	20/1108	94/10752	0.00122814	0.0744557	Eri024564/Eri017634/Eri039872/Eri038116/Eri035776/Eri027596/Eri033099/Eri023891/novel.7094/Eri016100/Eri030532/Eri018789/Eri001610/Eri035614/Eri018851/Eri003980/Eri018016/Eri028517/Eri015487/Eri001159	ERIdvaD_GLEAN_10023785/ERIdvaD_GLEAN_10019198/ERIdvaD_GLEAN_10001205/CUFF405.60.1/ERIdvaD_GLEAN_10023589/ERIdvaD_GLEAN_10002095/ERIdvaD_GLEAN_10020374/ERIdvaD_GLEAN_10032088/-/ERIdvaD_GLEAN_10033504/ERIdvaD_GLEAN_10034165/ERIdvaD_GLEAN_10020662/ERIdvaD_GLEAN_10022282/ERIdvaD_GLEAN_10014921/ERIdvaD_GLEAN_10021889/ERIdvaD_GLEAN_10007584/ERIdvaD_GLEAN_10029861/ERIdvaD_GLEAN_10012457/ERIdvaD_GLEAN_10…	20
BP	GO:0044085	cellular component biogenesis	7/1108	200/10752	0.999919	1	Eri033773/Eri009422/Eri038990/Eri037937/Eri014749/Eri033774/novel.6397	ERIdvaD_GLEAN_10028306/ERIdvaD_GLEAN_10031549/ERIdvaD_GLEAN_10025103/ERIdvaD_GLEAN_10019804/CUFF166.127.1/ERIdvaD_GLEAN_10028307/-	7
BP	GO:0044087	regulation of cellular component biogenesis	1/1108	16/10752	0.824721	1	Eri038990	ERIdvaD_GLEAN_10025103	1
BP	GO:0044106	cellular amine metabolic process	3/1108	17/10752	0.252454	1	Eri008153/Eri031530/Eri032702	ERIdvaD_GLEAN_10002335/ERIdvaD_GLEAN_10013611/ERIdvaD_GLEAN_10005568	3
BP	GO:0044248	cellular catabolic process	12/1108	199/10752	0.98794	1	Eri035518/Eri037068/Eri002839/Eri014279/Eri003786/Eri004714/Eri008153/Eri004708/Eri036133/Eri012428/Eri027966/Eri033866	ERIdvaD_GLEAN_10028138/ERIdvaD_GLEAN_10032574/CUFF37.90.1/ERIdvaD_GLEAN_10021566/ERIdvaD_GLEAN_10008617/ERIdvaD_GLEAN_10015689/ERIdvaD_GLEAN_10002335/ERIdvaD_GLEAN_10015684/ERIdvaD_GLEAN_10027670/ERIdvaD_GLEAN_10006003/ERIdvaD_GLEAN_10010631/ERIdvaD_GLEAN_10011669	12
BP	GO:0044255	cellular lipid metabolic process	15/1108	204/10752	0.941033	1	Eri032516/Eri026206/Eri026769/Eri032267/Eri013601/Eri035008/Eri029755/Eri013376/Eri022150/Eri028987/Eri004466/Eri003889/Eri000634/Eri028351/Eri027143	ERIdvaD_GLEAN_10018652/ERIdvaD_GLEAN_10011053/ERIdvaD_GLEAN_10028391/ERIdvaD_GLEAN_10029400/ERIdvaD_GLEAN_10001194/ERIdvaD_GLEAN_10019918/ERIdvaD_GLEAN_10009566/ERIdvaD_GLEAN_10027683/ERIdvaD_GLEAN_10005677/ERIdvaD_GLEAN_10001912/ERIdvaD_GLEAN_10001694/ERIdvaD_GLEAN_10023267/ERIdvaD_GLEAN_10031961/ERIdvaD_GLEAN_10011087/ERIdvaD_GLEAN_10016477	15
BP	GO:0044257	cellular protein catabolic process	2/1108	110/10752	0.999918	1	Eri027966/Eri033866	ERIdvaD_GLEAN_10010631/ERIdvaD_GLEAN_10011669	2
BP	GO:0044262	cellular carbohydrate metabolic process	29/1108	154/10752	0.000945614	0.0744557	Eri004504/Eri024564/Eri017634/Eri039872/Eri014279/Eri038116/Eri035776/Eri026206/Eri027596/Eri025472/Eri033099/Eri023891/Eri027857/Eri031092/novel.7094/Eri003008/Eri016100/Eri030532/Eri018789/Eri013326/Eri001610/Eri035614/Eri018851/Eri007487/Eri003980/Eri018016/Eri028517/Eri015487/Eri001159	ERIdvaD_GLEAN_10014272/ERIdvaD_GLEAN_10023785/ERIdvaD_GLEAN_10019198/ERIdvaD_GLEAN_10001205/ERIdvaD_GLEAN_10021566/CUFF405.60.1/ERIdvaD_GLEAN_10023589/ERIdvaD_GLEAN_10011053/ERIdvaD_GLEAN_10002095/ERIdvaD_GLEAN_10032970/ERIdvaD_GLEAN_10020374/ERIdvaD_GLEAN_10032088/ERIdvaD_GLEAN_10020613/ERIdvaD_GLEAN_10031165/-/ERIdvaD_GLEAN_10027156/ERIdvaD_GLEAN_10033504/ERIdvaD_GLEAN_10034165/ERIdvaD_GLEAN_10…	29
BP	GO:0044264	cellular polysaccharide metabolic process	20/1108	94/10752	0.00122814	0.0744557	Eri024564/Eri017634/Eri039872/Eri038116/Eri035776/Eri027596/Eri033099/Eri023891/novel.7094/Eri016100/Eri030532/Eri018789/Eri001610/Eri035614/Eri018851/Eri003980/Eri018016/Eri028517/Eri015487/Eri001159	ERIdvaD_GLEAN_10023785/ERIdvaD_GLEAN_10019198/ERIdvaD_GLEAN_10001205/CUFF405.60.1/ERIdvaD_GLEAN_10023589/ERIdvaD_GLEAN_10002095/ERIdvaD_GLEAN_10020374/ERIdvaD_GLEAN_10032088/-/ERIdvaD_GLEAN_10033504/ERIdvaD_GLEAN_10034165/ERIdvaD_GLEAN_10020662/ERIdvaD_GLEAN_10022282/ERIdvaD_GLEAN_10014921/ERIdvaD_GLEAN_10021889/ERIdvaD_GLEAN_10007584/ERIdvaD_GLEAN_10029861/ERIdvaD_GLEAN_10012457/ERIdvaD_GLEAN_10…	20
BP	GO:0044265	cellular macromolecule catabolic process	2/1108	130/10752	0.999989	1	Eri027966/Eri033866	ERIdvaD_GLEAN_10010631/ERIdvaD_GLEAN_10011669	2
BP	GO:0044270	cellular nitrogen compound catabolic process	4/1108	43/10752	0.659911	1	Eri037068/Eri002839/Eri008153/Eri036133	ERIdvaD_GLEAN_10032574/CUFF37.90.1/ERIdvaD_GLEAN_10002335/ERIdvaD_GLEAN_10027670	4
BP	GO:0044272	sulfur compound biosynthetic process	8/1108	26/10752	0.00355564	0.156771	Eri005060/Eri024503/Eri021949/Eri006773/Eri029315/Eri000750/Eri040467/Eri005176	ERIdvaD_GLEAN_10024843/ERIdvaD_GLEAN_10023729/ERIdvaD_GLEAN_10018713/ERIdvaD_GLEAN_10002723/ERIdvaD_GLEAN_10011469/ERIdvaD_GLEAN_10003965/ERIdvaD_GLEAN_10022639/ERIdvaD_GLEAN_10000685	8
BP	GO:0044282	small molecule catabolic process	2/1108	19/10752	0.597118	1	Eri014279/Eri008153	ERIdvaD_GLEAN_10021566/ERIdvaD_GLEAN_10002335	2
BP	GO:0044283	small molecule biosynthetic process	16/1108	167/10752	0.659544	1	Eri018219/Eri003746/Eri026206/Eri020531/Eri031530/Eri002465/Eri026669/Eri013376/Eri022150/Eri039853/Eri029315/Eri000750/Eri003889/Eri011354/Eri040467/Eri027824	ERIdvaD_GLEAN_10017311/ERIdvaD_GLEAN_10004994/ERIdvaD_GLEAN_10011053/ERIdvaD_GLEAN_10026040/ERIdvaD_GLEAN_10013611/ERIdvaD_GLEAN_10030857/ERIdvaD_GLEAN_10006053/ERIdvaD_GLEAN_10027683/ERIdvaD_GLEAN_10005677/ERIdvaD_GLEAN_10026169/ERIdvaD_GLEAN_10011469/ERIdvaD_GLEAN_10003965/ERIdvaD_GLEAN_10023267/ERIdvaD_GLEAN_10025250/ERIdvaD_GLEAN_10022639/ERIdvaD_GLEAN_10020586	16
BP	GO:0044700	single organism signaling	29/1108	430/10752	0.996455	1	Eri012673/Eri032625/Eri033604/Eri037584/Eri037300/Eri024524/novel.7762/Eri012107/Eri020071/Eri003356/Eri031146/Eri016972/Eri019432/Eri035275/Eri027665/novel.6093/Eri009485/Eri040317/Eri022479/Eri005710/Eri025429/Eri020984/Eri021070/Eri008549/Eri040414/Eri028022/Eri025510/Eri010415/novel.5144	ERIdvaD_GLEAN_10015321/ERIdvaD_GLEAN_10031271/ERIdvaD_GLEAN_10018831/ERIdvaD_GLEAN_10015592/CUFF396.481.1/ERIdvaD_GLEAN_10023748/-/CUFF141.72.2/CUFF224.107.2/ERIdvaD_GLEAN_10005706/CUFF337.447.1/ERIdvaD_GLEAN_10030636/ERIdvaD_GLEAN_10005691/ERIdvaD_GLEAN_10024100/ERIdvaD_GLEAN_10026655/-/CUFF108.4.2/CUFF430.117.1/ERIdvaD_GLEAN_10015017/ERIdvaD_GLEAN_10024656/ERIdvaD_GLEAN_10032930/ERIdvaD_GLEAN_1…	29
BP	GO:0044702	single organism reproductive process	8/1108	105/10752	0.860143	1	Eri017101/Eri010419/Eri016313/Eri004149/Eri005847/Eri005842/Eri004151/Eri009703	CUFF189.16.1/ERIdvaD_GLEAN_10008955/ERIdvaD_GLEAN_10019364/ERIdvaD_GLEAN_10023073/ERIdvaD_GLEAN_10010321/ERIdvaD_GLEAN_10010320/ERIdvaD_GLEAN_10023074/ERIdvaD_GLEAN_10008871	8
BP	GO:0044706	multi-multicellular organism process	7/1108	99/10752	0.896084	1	Eri017101/Eri010419/Eri016313/Eri004149/Eri005847/Eri005842/Eri004151	CUFF189.16.1/ERIdvaD_GLEAN_10008955/ERIdvaD_GLEAN_10019364/ERIdvaD_GLEAN_10023073/ERIdvaD_GLEAN_10010321/ERIdvaD_GLEAN_10010320/ERIdvaD_GLEAN_10023074	7
BP	GO:0044707	single-multicellular organism process	1/1108	27/10752	0.947143	1	Eri010226	ERIdvaD_GLEAN_10009268	1
BP	GO:0044711	single-organism biosynthetic process	45/1108	471/10752	0.73044	1	Eri025945/Eri018219/Eri032516/Eri004037/Eri017634/Eri039872/Eri003746/Eri038116/Eri026206/Eri027596/Eri025472/Eri018905/Eri020531/Eri033099/Eri023891/Eri031092/novel.7094/Eri003008/Eri016100/Eri026769/Eri032267/Eri031530/Eri002465/Eri029675/Eri018789/Eri026669/Eri035008/Eri029755/Eri013376/Eri022150/Eri028987/Eri039853/Eri001610/Eri029315/Eri000750/Eri003889/Eri028351/Eri024445/Eri011354/Eri04046…	ERIdvaD_GLEAN_10013243/ERIdvaD_GLEAN_10017311/ERIdvaD_GLEAN_10018652/ERIdvaD_GLEAN_10000375/ERIdvaD_GLEAN_10019198/ERIdvaD_GLEAN_10001205/ERIdvaD_GLEAN_10004994/CUFF405.60.1/ERIdvaD_GLEAN_10011053/ERIdvaD_GLEAN_10002095/ERIdvaD_GLEAN_10032970/ERIdvaD_GLEAN_10005364/ERIdvaD_GLEAN_10026040/ERIdvaD_GLEAN_10020374/ERIdvaD_GLEAN_10032088/ERIdvaD_GLEAN_10031165/-/ERIdvaD_GLEAN_10027156/ERIdvaD_GLEAN_10…	45
BP	GO:0044712	single-organism catabolic process	8/1108	95/10752	0.775917	1	Eri037068/Eri002839/Eri014279/Eri008153/Eri036133/Eri002465/Eri025697/Eri033054	ERIdvaD_GLEAN_10032574/CUFF37.90.1/ERIdvaD_GLEAN_10021566/ERIdvaD_GLEAN_10002335/ERIdvaD_GLEAN_10027670/ERIdvaD_GLEAN_10030857/ERIdvaD_GLEAN_10015166/ERIdvaD_GLEAN_10008179	8
BP	GO:0044723	single-organism carbohydrate metabolic process	29/1108	211/10752	0.0653699	0.690456	Eri004504/Eri017634/Eri039872/Eri014279/Eri003746/Eri038116/Eri026206/Eri027596/Eri025472/Eri001325/Eri033099/Eri023891/Eri027857/Eri031092/novel.7094/Eri003008/Eri016100/Eri018606/Eri002465/Eri018789/Eri013326/Eri022285/Eri025697/Eri001610/Eri007487/Eri028517/Eri015487/Eri001159/Eri033054	ERIdvaD_GLEAN_10014272/ERIdvaD_GLEAN_10019198/ERIdvaD_GLEAN_10001205/ERIdvaD_GLEAN_10021566/ERIdvaD_GLEAN_10004994/CUFF405.60.1/ERIdvaD_GLEAN_10011053/ERIdvaD_GLEAN_10002095/ERIdvaD_GLEAN_10032970/ERIdvaD_GLEAN_10012261/ERIdvaD_GLEAN_10020374/ERIdvaD_GLEAN_10032088/ERIdvaD_GLEAN_10020613/ERIdvaD_GLEAN_10031165/-/ERIdvaD_GLEAN_10027156/ERIdvaD_GLEAN_10033504/ERIdvaD_GLEAN_10025731/ERIdvaD_GLEAN_10…	29
BP	GO:0044724	single-organism carbohydrate catabolic process	4/1108	58/10752	0.861726	1	Eri014279/Eri002465/Eri025697/Eri033054	ERIdvaD_GLEAN_10021566/ERIdvaD_GLEAN_10030857/ERIdvaD_GLEAN_10015166/ERIdvaD_GLEAN_10008179	4
BP	GO:0044765	single-organism transport	31/1108	323/10752	0.691591	1	Eri025945/Eri013095/Eri020740/Eri038915/Eri004037/Eri030616/Eri019011/Eri009662/Eri000775/Eri000603/Eri030790/Eri002749/Eri030550/Eri038914/Eri006849/Eri006901/Eri029675/Eri023852/Eri009275/Eri040129/Eri021910/Eri038959/Eri028915/Eri008022/novel.5685/Eri017187/Eri000607/Eri000604/Eri033924/Eri008024/novel.756	ERIdvaD_GLEAN_10013243/ERIdvaD_GLEAN_10031659/ERIdvaD_GLEAN_10029025/ERIdvaD_GLEAN_10026878/ERIdvaD_GLEAN_10000375/ERIdvaD_GLEAN_10022743/ERIdvaD_GLEAN_10013761/CUFF109.29.1/ERIdvaD_GLEAN_10020833/ERIdvaD_GLEAN_10031932/ERIdvaD_GLEAN_10020130/ERIdvaD_GLEAN_10015003/ERIdvaD_GLEAN_10034182/ERIdvaD_GLEAN_10026877/ERIdvaD_GLEAN_10018084/ERIdvaD_GLEAN_10018131/ERIdvaD_GLEAN_10028485/ERIdvaD_GLEAN_1001…	31
BP	GO:0044767	single-organism developmental process	1/1108	27/10752	0.947143	1	Eri010226	ERIdvaD_GLEAN_10009268	1
BP	GO:0045017	glycerolipid biosynthetic process	1/1108	36/10752	0.980198	1	Eri028987	ERIdvaD_GLEAN_10001912	1
BP	GO:0045047	protein targeting to ER	1/1108	17/10752	0.842811	1	Eri017619	ERIdvaD_GLEAN_10019190	1
BP	GO:0045184	establishment of protein localization	4/1108	218/10752	1	1	Eri005571/Eri021910/Eri017619/Eri017671	ERIdvaD_GLEAN_10013221/ERIdvaD_GLEAN_10018677/ERIdvaD_GLEAN_10019190/ERIdvaD_GLEAN_10005284	4
BP	GO:0045229	external encapsulating structure organization	13/1108	59/10752	0.00614845	0.229384	Eri011692/Eri033773/Eri035617/Eri009422/Eri020520/Eri004519/Eri014264/Eri015826/Eri026662/Eri038578/Eri004517/Eri028820/Eri033774	ERIdvaD_GLEAN_10005920/ERIdvaD_GLEAN_10028306/ERIdvaD_GLEAN_10014924/ERIdvaD_GLEAN_10031549/ERIdvaD_GLEAN_10026030/ERIdvaD_GLEAN_10014284/ERIdvaD_GLEAN_10021551/CUFF179.79.2/ERIdvaD_GLEAN_10006046/CUFF411.117.1/ERIdvaD_GLEAN_10014283/ERIdvaD_GLEAN_10017743/ERIdvaD_GLEAN_10028307	13
BP	GO:0045333	cellular respiration	3/1108	16/10752	0.223793	1	novel.488/Eri030265/Eri027065	-/ERIdvaD_GLEAN_10033913/ERIdvaD_GLEAN_10030451	3
BP	GO:0045454	cell redox homeostasis	10/1108	131/10752	0.879702	1	Eri009534/Eri022517/Eri023982/Eri016543/Eri001214/Eri038820/Eri035592/Eri008527/novel.3615/Eri029557	ERIdvaD_GLEAN_10026238/ERIdvaD_GLEAN_10015048/ERIdvaD_GLEAN_10032165/CUFF184.78.1/ERIdvaD_GLEAN_10020197/ERIdvaD_GLEAN_10026796/ERIdvaD_GLEAN_10014909/CUFF98.165.1/-/ERIdvaD_GLEAN_10016070	10
BP	GO:0045859	regulation of protein kinase activity	1/1108	10/10752	0.663124	1	Eri007437	ERIdvaD_GLEAN_10008727	1
BP	GO:0046031	ADP metabolic process	3/1108	51/10752	0.908117	1	Eri002465/Eri025697/Eri033054	ERIdvaD_GLEAN_10030857/ERIdvaD_GLEAN_10015166/ERIdvaD_GLEAN_10008179	3
BP	GO:0046034	ATP metabolic process	7/1108	87/10752	0.80589	1	Eri025945/Eri004037/Eri002465/Eri029675/Eri025697/Eri000607/Eri033054	ERIdvaD_GLEAN_10013243/ERIdvaD_GLEAN_10000375/ERIdvaD_GLEAN_10030857/ERIdvaD_GLEAN_10028485/ERIdvaD_GLEAN_10015166/ERIdvaD_GLEAN_10031936/ERIdvaD_GLEAN_10008179	7
BP	GO:0046348	amino sugar catabolic process	4/1108	12/10752	0.028243	0.36047	Eri035518/Eri003786/Eri004714/Eri004708	ERIdvaD_GLEAN_10028138/ERIdvaD_GLEAN_10008617/ERIdvaD_GLEAN_10015689/ERIdvaD_GLEAN_10015684	4
BP	GO:0046351	disaccharide biosynthetic process	3/1108	28/10752	0.562131	1	Eri025472/Eri031092/Eri003008	ERIdvaD_GLEAN_10032970/ERIdvaD_GLEAN_10031165/ERIdvaD_GLEAN_10027156	3
BP	GO:0046364	monosaccharide biosynthetic process	2/1108	10/10752	0.275725	1	Eri003746/Eri002465	ERIdvaD_GLEAN_10004994/ERIdvaD_GLEAN_10030857	2
BP	GO:0046390	ribose phosphate biosynthetic process	3/1108	37/10752	0.749391	1	Eri025945/Eri004037/Eri029675	ERIdvaD_GLEAN_10013243/ERIdvaD_GLEAN_10000375/ERIdvaD_GLEAN_10028485	3
BP	GO:0046394	carboxylic acid biosynthetic process	12/1108	136/10752	0.756639	1	Eri018219/Eri020531/Eri031530/Eri026669/Eri013376/Eri022150/Eri039853/Eri029315/Eri000750/Eri003889/Eri040467/Eri027824	ERIdvaD_GLEAN_10017311/ERIdvaD_GLEAN_10026040/ERIdvaD_GLEAN_10013611/ERIdvaD_GLEAN_10006053/ERIdvaD_GLEAN_10027683/ERIdvaD_GLEAN_10005677/ERIdvaD_GLEAN_10026169/ERIdvaD_GLEAN_10011469/ERIdvaD_GLEAN_10003965/ERIdvaD_GLEAN_10023267/ERIdvaD_GLEAN_10022639/ERIdvaD_GLEAN_10020586	12
BP	GO:0046395	carboxylic acid catabolic process	1/1108	11/10752	0.697871	1	Eri008153	ERIdvaD_GLEAN_10002335	1
BP	GO:0046434	organophosphate catabolic process	3/1108	18/10752	0.281594	1	Eri002839/Eri036133/Eri018355	CUFF37.90.1/ERIdvaD_GLEAN_10027670/ERIdvaD_GLEAN_10021447	3
BP	GO:0046467	membrane lipid biosynthetic process	2/1108	32/10752	0.856356	1	Eri032267/Eri028351	ERIdvaD_GLEAN_10029400/ERIdvaD_GLEAN_10011087	2
BP	GO:0046486	glycerolipid metabolic process	4/1108	77/10752	0.963693	1	Eri013601/Eri028987/Eri004466/Eri000634	ERIdvaD_GLEAN_10001194/ERIdvaD_GLEAN_10001912/ERIdvaD_GLEAN_10001694/ERIdvaD_GLEAN_10031961	4
BP	GO:0046488	phosphatidylinositol metabolic process	3/1108	66/10752	0.972174	1	Eri013601/Eri004466/Eri000634	ERIdvaD_GLEAN_10001194/ERIdvaD_GLEAN_10001694/ERIdvaD_GLEAN_10031961	3
BP	GO:0046496	nicotinamide nucleotide metabolic process	6/1108	76/10752	0.808706	1	Eri000620/Eri002465/Eri025697/Eri005382/Eri030421/Eri033054	ERIdvaD_GLEAN_10031947/ERIdvaD_GLEAN_10030857/ERIdvaD_GLEAN_10015166/ERIdvaD_GLEAN_10012083/ERIdvaD_GLEAN_10034061/ERIdvaD_GLEAN_10008179	6
BP	GO:0046700	heterocycle catabolic process	4/1108	42/10752	0.641254	1	Eri037068/Eri002839/Eri008153/Eri036133	ERIdvaD_GLEAN_10032574/CUFF37.90.1/ERIdvaD_GLEAN_10002335/ERIdvaD_GLEAN_10027670	4
BP	GO:0046903	secretion	3/1108	52/10752	0.914874	1	Eri023852/Eri028915/Eri017187	ERIdvaD_GLEAN_10019496/ERIdvaD_GLEAN_10020986/ERIdvaD_GLEAN_10014643	3
BP	GO:0046907	intracellular transport	4/1108	174/10752	0.999992	1	Eri005571/Eri021910/Eri017619/Eri017671	ERIdvaD_GLEAN_10013221/ERIdvaD_GLEAN_10018677/ERIdvaD_GLEAN_10019190/ERIdvaD_GLEAN_10005284	4
BP	GO:0046939	nucleotide phosphorylation	3/1108	51/10752	0.908117	1	Eri002465/Eri025697/Eri033054	ERIdvaD_GLEAN_10030857/ERIdvaD_GLEAN_10015166/ERIdvaD_GLEAN_10008179	3
BP	GO:0046942	carboxylic acid transport	4/1108	57/10752	0.852439	1	Eri038915/Eri000775/Eri038914/Eri006849	ERIdvaD_GLEAN_10026878/ERIdvaD_GLEAN_10020833/ERIdvaD_GLEAN_10026877/ERIdvaD_GLEAN_10018084	4
BP	GO:0048285	organelle fission	1/1108	29/10752	0.957501	1	Eri012520	ERIdvaD_GLEAN_10001925	1
BP	GO:0048518	positive regulation of biological process	3/1108	25/10752	0.483635	1	Eri038990/Eri030124/Eri000342	ERIdvaD_GLEAN_10025103/ERIdvaD_GLEAN_10033785/ERIdvaD_GLEAN_10031693	3
BP	GO:0048519	negative regulation of biological process	1/1108	54/10752	0.997228	1	Eri019901	ERIdvaD_GLEAN_10016445	1
BP	GO:0048522	positive regulation of cellular process	3/1108	19/10752	0.311002	1	Eri038990/Eri030124/Eri000342	ERIdvaD_GLEAN_10025103/ERIdvaD_GLEAN_10033785/ERIdvaD_GLEAN_10031693	3
BP	GO:0048523	negative regulation of cellular process	1/1108	30/10752	0.961892	1	Eri019901	ERIdvaD_GLEAN_10016445	1
BP	GO:0048544	recognition of pollen	7/1108	99/10752	0.896084	1	Eri017101/Eri010419/Eri016313/Eri004149/Eri005847/Eri005842/Eri004151	CUFF189.16.1/ERIdvaD_GLEAN_10008955/ERIdvaD_GLEAN_10019364/ERIdvaD_GLEAN_10023073/ERIdvaD_GLEAN_10010321/ERIdvaD_GLEAN_10010320/ERIdvaD_GLEAN_10023074	7
BP	GO:0048583	regulation of response to stimulus	1/1108	24/10752	0.926693	1	Eri010289	ERIdvaD_GLEAN_10008684	1
BP	GO:0048856	anatomical structure development	1/1108	27/10752	0.947143	1	Eri010226	ERIdvaD_GLEAN_10009268	1
BP	GO:0050790	regulation of catalytic activity	1/1108	17/10752	0.842811	1	Eri007437	ERIdvaD_GLEAN_10008727	1
BP	GO:0051128	regulation of cellular component organization	3/1108	28/10752	0.562131	1	Eri038990/Eri030124/Eri000342	ERIdvaD_GLEAN_10025103/ERIdvaD_GLEAN_10033785/ERIdvaD_GLEAN_10031693	3
BP	GO:0051130	positive regulation of cellular component organization	3/1108	11/10752	0.096072	0.84648	Eri038990/Eri030124/Eri000342	ERIdvaD_GLEAN_10025103/ERIdvaD_GLEAN_10033785/ERIdvaD_GLEAN_10031693	3
BP	GO:0051156	glucose 6-phosphate metabolic process	3/1108	13/10752	0.143022	0.937373	Eri000620/Eri005382/Eri030421	ERIdvaD_GLEAN_10031947/ERIdvaD_GLEAN_10012083/ERIdvaD_GLEAN_10034061	3
BP	GO:0051169	nuclear transport	1/1108	12/10752	0.729038	1	Eri021910	ERIdvaD_GLEAN_10018677	1
BP	GO:0051172	negative regulation of nitrogen compound metabolic process	1/1108	12/10752	0.729038	1	Eri019901	ERIdvaD_GLEAN_10016445	1
BP	GO:0051174	regulation of phosphorus metabolic process	1/1108	12/10752	0.729038	1	Eri007437	ERIdvaD_GLEAN_10008727	1
BP	GO:0051186	cofactor metabolic process	13/1108	157/10752	0.834591	1	Eri005060/Eri037296/Eri024503/Eri018707/Eri000620/Eri021949/Eri002465/Eri025697/Eri005382/Eri006773/Eri030421/Eri005176/Eri033054	ERIdvaD_GLEAN_10024843/ERIdvaD_GLEAN_10032764/ERIdvaD_GLEAN_10023729/ERIdvaD_GLEAN_10006253/ERIdvaD_GLEAN_10031947/ERIdvaD_GLEAN_10018713/ERIdvaD_GLEAN_10030857/ERIdvaD_GLEAN_10015166/ERIdvaD_GLEAN_10012083/ERIdvaD_GLEAN_10002723/ERIdvaD_GLEAN_10034061/ERIdvaD_GLEAN_10000685/ERIdvaD_GLEAN_10008179	13
BP	GO:0051188	cofactor biosynthetic process	5/1108	81/10752	0.93019	1	Eri005060/Eri024503/Eri021949/Eri006773/Eri005176	ERIdvaD_GLEAN_10024843/ERIdvaD_GLEAN_10023729/ERIdvaD_GLEAN_10018713/ERIdvaD_GLEAN_10002723/ERIdvaD_GLEAN_10000685	5
BP	GO:0051246	regulation of protein metabolic process	4/1108	25/10752	0.253324	1	Eri030124/Eri019901/Eri007437/Eri000342	ERIdvaD_GLEAN_10033785/ERIdvaD_GLEAN_10016445/ERIdvaD_GLEAN_10008727/ERIdvaD_GLEAN_10031693	4
BP	GO:0051258	protein polymerization	1/1108	23/10752	0.91825	1	Eri038990	ERIdvaD_GLEAN_10025103	1
BP	GO:0051273	beta-glucan metabolic process	13/1108	65/10752	0.01401	0.30199	Eri017634/Eri039872/Eri038116/Eri027596/Eri033099/Eri023891/novel.7094/Eri016100/Eri018789/Eri001610/Eri028517/Eri015487/Eri001159	ERIdvaD_GLEAN_10019198/ERIdvaD_GLEAN_10001205/CUFF405.60.1/ERIdvaD_GLEAN_10002095/ERIdvaD_GLEAN_10020374/ERIdvaD_GLEAN_10032088/-/ERIdvaD_GLEAN_10033504/ERIdvaD_GLEAN_10020662/ERIdvaD_GLEAN_10022282/ERIdvaD_GLEAN_10012457/ERIdvaD_GLEAN_10010178/ERIdvaD_GLEAN_10001357	13
BP	GO:0051274	beta-glucan biosynthetic process	13/1108	65/10752	0.01401	0.30199	Eri017634/Eri039872/Eri038116/Eri027596/Eri033099/Eri023891/novel.7094/Eri016100/Eri018789/Eri001610/Eri028517/Eri015487/Eri001159	ERIdvaD_GLEAN_10019198/ERIdvaD_GLEAN_10001205/CUFF405.60.1/ERIdvaD_GLEAN_10002095/ERIdvaD_GLEAN_10020374/ERIdvaD_GLEAN_10032088/-/ERIdvaD_GLEAN_10033504/ERIdvaD_GLEAN_10020662/ERIdvaD_GLEAN_10022282/ERIdvaD_GLEAN_10012457/ERIdvaD_GLEAN_10010178/ERIdvaD_GLEAN_10001357	13
BP	GO:0051276	chromosome organization	8/1108	114/10752	0.912154	1	Eri018918/Eri040326/Eri012520/Eri031071/Eri012345/Eri037937/Eri014202/novel.6397	ERIdvaD_GLEAN_10005376/ERIdvaD_GLEAN_10017895/ERIdvaD_GLEAN_10001925/ERIdvaD_GLEAN_10031148/ERIdvaD_GLEAN_10015835/ERIdvaD_GLEAN_10019804/ERIdvaD_GLEAN_10033355/-	8
BP	GO:0051338	regulation of transferase activity	1/1108	10/10752	0.663124	1	Eri007437	ERIdvaD_GLEAN_10008727	1
BP	GO:0051493	regulation of cytoskeleton organization	1/1108	14/10752	0.782064	1	Eri038990	ERIdvaD_GLEAN_10025103	1
BP	GO:0051603	proteolysis involved in cellular protein catabolic process	2/1108	110/10752	0.999918	1	Eri027966/Eri033866	ERIdvaD_GLEAN_10010631/ERIdvaD_GLEAN_10011669	2
BP	GO:0051641	cellular localization	4/1108	193/10752	0.999999	1	Eri005571/Eri021910/Eri017619/Eri017671	ERIdvaD_GLEAN_10013221/ERIdvaD_GLEAN_10018677/ERIdvaD_GLEAN_10019190/ERIdvaD_GLEAN_10005284	4
BP	GO:0051649	establishment of localization in cell	4/1108	174/10752	0.999992	1	Eri005571/Eri021910/Eri017619/Eri017671	ERIdvaD_GLEAN_10013221/ERIdvaD_GLEAN_10018677/ERIdvaD_GLEAN_10019190/ERIdvaD_GLEAN_10005284	4
BP	GO:0051704	multi-organism process	8/1108	106/10752	0.866945	1	Eri010289/Eri017101/Eri010419/Eri016313/Eri004149/Eri005847/Eri005842/Eri004151	ERIdvaD_GLEAN_10008684/CUFF189.16.1/ERIdvaD_GLEAN_10008955/ERIdvaD_GLEAN_10019364/ERIdvaD_GLEAN_10023073/ERIdvaD_GLEAN_10010321/ERIdvaD_GLEAN_10010320/ERIdvaD_GLEAN_10023074	8
BP	GO:0051726	regulation of cell cycle	1/1108	29/10752	0.957501	1	Eri007437	ERIdvaD_GLEAN_10008727	1
BP	GO:0055086	nucleobase-containing small molecule metabolic process	17/1108	194/10752	0.794762	1	Eri025945/Eri037068/Eri002839/Eri004037/Eri037296/Eri036133/Eri018707/Eri000620/Eri002465/Eri029675/Eri025697/Eri005382/Eri033572/Eri030421/Eri024445/Eri000607/Eri033054	ERIdvaD_GLEAN_10013243/ERIdvaD_GLEAN_10032574/CUFF37.90.1/ERIdvaD_GLEAN_10000375/ERIdvaD_GLEAN_10032764/ERIdvaD_GLEAN_10027670/ERIdvaD_GLEAN_10006253/ERIdvaD_GLEAN_10031947/ERIdvaD_GLEAN_10030857/ERIdvaD_GLEAN_10028485/ERIdvaD_GLEAN_10015166/ERIdvaD_GLEAN_10012083/ERIdvaD_GLEAN_10018802/ERIdvaD_GLEAN_10034061/ERIdvaD_GLEAN_10030009/ERIdvaD_GLEAN_10031936/ERIdvaD_GLEAN_10008179	17
BP	GO:0065003	macromolecular complex assembly	3/1108	98/10752	0.998295	1	Eri038990/Eri037937/novel.6397	ERIdvaD_GLEAN_10025103/ERIdvaD_GLEAN_10019804/-	3
BP	GO:0065004	protein-DNA complex assembly	2/1108	30/10752	0.830149	1	Eri037937/novel.6397	ERIdvaD_GLEAN_10019804/-	2
BP	GO:0065008	regulation of biological quality	16/1108	178/10752	0.755093	1	Eri009534/Eri005560/Eri014339/Eri022517/Eri023982/Eri016543/Eri038990/Eri030903/Eri017016/Eri001214/Eri038820/Eri015169/Eri035592/Eri008527/novel.3615/Eri029557	ERIdvaD_GLEAN_10026238/ERIdvaD_GLEAN_10013209/ERIdvaD_GLEAN_10021618/ERIdvaD_GLEAN_10015048/ERIdvaD_GLEAN_10032165/CUFF184.78.1/ERIdvaD_GLEAN_10025103/ERIdvaD_GLEAN_10030996/ERIdvaD_GLEAN_10030675/ERIdvaD_GLEAN_10020197/ERIdvaD_GLEAN_10026796/ERIdvaD_GLEAN_10027526/ERIdvaD_GLEAN_10014909/CUFF98.165.1/-/ERIdvaD_GLEAN_10016070	16
BP	GO:0065009	regulation of molecular function	1/1108	20/10752	0.886636	1	Eri007437	ERIdvaD_GLEAN_10008727	1
BP	GO:0070085	glycosylation	5/1108	78/10752	0.915197	1	Eri030607/Eri037606/Eri014333/Eri013986/Eri028014	ERIdvaD_GLEAN_10022734/ERIdvaD_GLEAN_10015615/ERIdvaD_GLEAN_10021612/ERIdvaD_GLEAN_10033156/ERIdvaD_GLEAN_10013005	5
BP	GO:0070271	protein complex biogenesis	1/1108	59/10752	0.998396	1	Eri038990	ERIdvaD_GLEAN_10025103	1
BP	GO:0070647	protein modification by small protein conjugation or removal	7/1108	145/10752	0.994473	1	Eri028758/Eri031051/Eri024297/Eri036400/Eri033842/Eri028690/Eri005623	ERIdvaD_GLEAN_10017687/ERIdvaD_GLEAN_10031128/ERIdvaD_GLEAN_10006235/ERIdvaD_GLEAN_10030291/ERIdvaD_GLEAN_10011646/ERIdvaD_GLEAN_10016041/ERIdvaD_GLEAN_10024581	7
BP	GO:0070726	cell wall assembly	3/1108	12/10752	0.118682	0.84648	Eri033773/Eri009422/Eri033774	ERIdvaD_GLEAN_10028306/ERIdvaD_GLEAN_10031549/ERIdvaD_GLEAN_10028307	3
BP	GO:0070727	cellular macromolecule localization	4/1108	176/10752	0.999993	1	Eri005571/Eri021910/Eri017619/Eri017671	ERIdvaD_GLEAN_10013221/ERIdvaD_GLEAN_10018677/ERIdvaD_GLEAN_10019190/ERIdvaD_GLEAN_10005284	4
BP	GO:0070838	divalent metal ion transport	1/1108	12/10752	0.729038	1	Eri001860	ERIdvaD_GLEAN_10011604	1
BP	GO:0070972	protein localization to endoplasmic reticulum	1/1108	29/10752	0.957501	1	Eri017619	ERIdvaD_GLEAN_10019190	1
BP	GO:0071103	DNA conformation change	5/1108	48/10752	0.559585	1	Eri018918/Eri040326/Eri012520/Eri037937/novel.6397	ERIdvaD_GLEAN_10005376/ERIdvaD_GLEAN_10017895/ERIdvaD_GLEAN_10001925/ERIdvaD_GLEAN_10019804/-	5
BP	GO:0071554	cell wall organization or biogenesis	17/1108	73/10752	0.000975928	0.0744557	Eri011692/Eri035518/Eri033773/Eri035617/Eri003786/Eri004714/Eri009422/Eri020520/Eri004519/Eri004708/Eri014264/Eri015826/Eri026662/Eri038578/Eri004517/Eri028820/Eri033774	ERIdvaD_GLEAN_10005920/ERIdvaD_GLEAN_10028138/ERIdvaD_GLEAN_10028306/ERIdvaD_GLEAN_10014924/ERIdvaD_GLEAN_10008617/ERIdvaD_GLEAN_10015689/ERIdvaD_GLEAN_10031549/ERIdvaD_GLEAN_10026030/ERIdvaD_GLEAN_10014284/ERIdvaD_GLEAN_10015684/ERIdvaD_GLEAN_10021551/CUFF179.79.2/ERIdvaD_GLEAN_10006046/CUFF411.117.1/ERIdvaD_GLEAN_10014283/ERIdvaD_GLEAN_10017743/ERIdvaD_GLEAN_10028307	17
BP	GO:0071555	cell wall organization	13/1108	59/10752	0.00614845	0.229384	Eri011692/Eri033773/Eri035617/Eri009422/Eri020520/Eri004519/Eri014264/Eri015826/Eri026662/Eri038578/Eri004517/Eri028820/Eri033774	ERIdvaD_GLEAN_10005920/ERIdvaD_GLEAN_10028306/ERIdvaD_GLEAN_10014924/ERIdvaD_GLEAN_10031549/ERIdvaD_GLEAN_10026030/ERIdvaD_GLEAN_10014284/ERIdvaD_GLEAN_10021551/CUFF179.79.2/ERIdvaD_GLEAN_10006046/CUFF411.117.1/ERIdvaD_GLEAN_10014283/ERIdvaD_GLEAN_10017743/ERIdvaD_GLEAN_10028307	13
BP	GO:0071668	plant-type cell wall assembly	3/1108	12/10752	0.118682	0.84648	Eri033773/Eri009422/Eri033774	ERIdvaD_GLEAN_10028306/ERIdvaD_GLEAN_10031549/ERIdvaD_GLEAN_10028307	3
BP	GO:0071669	plant-type cell wall organization or biogenesis	3/1108	12/10752	0.118682	0.84648	Eri033773/Eri009422/Eri033774	ERIdvaD_GLEAN_10028306/ERIdvaD_GLEAN_10031549/ERIdvaD_GLEAN_10028307	3
BP	GO:0071702	organic substance transport	11/1108	293/10752	0.999993	1	Eri038915/Eri000775/Eri002749/Eri038914/Eri006849/Eri005571/Eri021910/Eri038959/Eri017619/Eri017671/Eri033924	ERIdvaD_GLEAN_10026878/ERIdvaD_GLEAN_10020833/ERIdvaD_GLEAN_10015003/ERIdvaD_GLEAN_10026877/ERIdvaD_GLEAN_10018084/ERIdvaD_GLEAN_10013221/ERIdvaD_GLEAN_10018677/ERIdvaD_GLEAN_10025078/ERIdvaD_GLEAN_10019190/ERIdvaD_GLEAN_10005284/ERIdvaD_GLEAN_10008995	11
BP	GO:0071705	nitrogen compound transport	7/1108	257/10752	0.999999	1	Eri000775/Eri017686/Eri005571/Eri036063/Eri021910/Eri017619/Eri017671	ERIdvaD_GLEAN_10020833/ERIdvaD_GLEAN_10005292/ERIdvaD_GLEAN_10013221/ERIdvaD_GLEAN_10027605/ERIdvaD_GLEAN_10018677/ERIdvaD_GLEAN_10019190/ERIdvaD_GLEAN_10005284	7
BP	GO:0071804	cellular potassium ion transport	2/1108	29/10752	0.815488	1	Eri030550/novel.5685	ERIdvaD_GLEAN_10034182/-	2
BP	GO:0071805	potassium ion transmembrane transport	2/1108	29/10752	0.815488	1	Eri030550/novel.5685	ERIdvaD_GLEAN_10034182/-	2
BP	GO:0071822	protein complex subunit organization	4/1108	72/10752	0.947512	1	Eri038990/Eri030124/novel.1691/Eri000342	ERIdvaD_GLEAN_10025103/ERIdvaD_GLEAN_10033785/-/ERIdvaD_GLEAN_10031693	4
BP	GO:0071824	protein-DNA complex subunit organization	2/1108	30/10752	0.830149	1	Eri037937/novel.6397	ERIdvaD_GLEAN_10019804/-	2
BP	GO:0071840	cellular component organization or biogenesis	28/1108	402/10752	0.992603	1	Eri011692/Eri033773/Eri018918/Eri035617/Eri040326/Eri009422/Eri020520/Eri004519/Eri012520/Eri014264/Eri031071/Eri012345/Eri038990/Eri015826/Eri026662/Eri030504/Eri030124/Eri037937/Eri027093/Eri038578/Eri014749/Eri014202/Eri004517/Eri028820/Eri033774/novel.6397/novel.1691/Eri000342	ERIdvaD_GLEAN_10005920/ERIdvaD_GLEAN_10028306/ERIdvaD_GLEAN_10005376/ERIdvaD_GLEAN_10014924/ERIdvaD_GLEAN_10017895/ERIdvaD_GLEAN_10031549/ERIdvaD_GLEAN_10026030/ERIdvaD_GLEAN_10014284/ERIdvaD_GLEAN_10001925/ERIdvaD_GLEAN_10021551/ERIdvaD_GLEAN_10031148/ERIdvaD_GLEAN_10015835/ERIdvaD_GLEAN_10025103/CUFF179.79.2/ERIdvaD_GLEAN_10006046/ERIdvaD_GLEAN_10034142/ERIdvaD_GLEAN_10033785/ERIdvaD_GLEAN_1001…	28
BP	GO:0071900	regulation of protein serine/threonine kinase activity	1/1108	10/10752	0.663124	1	Eri007437	ERIdvaD_GLEAN_10008727	1
BP	GO:0072330	monocarboxylic acid biosynthetic process	4/1108	54/10752	0.821355	1	Eri018219/Eri013376/Eri022150/Eri003889	ERIdvaD_GLEAN_10017311/ERIdvaD_GLEAN_10027683/ERIdvaD_GLEAN_10005677/ERIdvaD_GLEAN_10023267	4
BP	GO:0072348	sulfur compound transport	4/1108	18/10752	0.106756	0.84648	Eri013095/Eri019011/Eri009662/Eri006901	ERIdvaD_GLEAN_10031659/ERIdvaD_GLEAN_10013761/CUFF109.29.1/ERIdvaD_GLEAN_10018131	4
BP	GO:0072350	tricarboxylic acid metabolic process	3/1108	10/10752	0.0754519	0.690456	Eri030265/Eri031530/Eri027065	ERIdvaD_GLEAN_10033913/ERIdvaD_GLEAN_10013611/ERIdvaD_GLEAN_10030451	3
BP	GO:0072511	divalent inorganic cation transport	1/1108	12/10752	0.729038	1	Eri001860	ERIdvaD_GLEAN_10011604	1
BP	GO:0072521	purine-containing compound metabolic process	9/1108	119/10752	0.876444	1	Eri025945/Eri004037/Eri037296/Eri018707/Eri002465/Eri029675/Eri025697/Eri000607/Eri033054	ERIdvaD_GLEAN_10013243/ERIdvaD_GLEAN_10000375/ERIdvaD_GLEAN_10032764/ERIdvaD_GLEAN_10006253/ERIdvaD_GLEAN_10030857/ERIdvaD_GLEAN_10028485/ERIdvaD_GLEAN_10015166/ERIdvaD_GLEAN_10031936/ERIdvaD_GLEAN_10008179	9
BP	GO:0072522	purine-containing compound biosynthetic process	3/1108	44/10752	0.845689	1	Eri025945/Eri004037/Eri029675	ERIdvaD_GLEAN_10013243/ERIdvaD_GLEAN_10000375/ERIdvaD_GLEAN_10028485	3
BP	GO:0072524	pyridine-containing compound metabolic process	6/1108	78/10752	0.827931	1	Eri000620/Eri002465/Eri025697/Eri005382/Eri030421/Eri033054	ERIdvaD_GLEAN_10031947/ERIdvaD_GLEAN_10030857/ERIdvaD_GLEAN_10015166/ERIdvaD_GLEAN_10012083/ERIdvaD_GLEAN_10034061/ERIdvaD_GLEAN_10008179	6
BP	GO:0072527	pyrimidine-containing compound metabolic process	1/1108	18/10752	0.859035	1	Eri037068	ERIdvaD_GLEAN_10032574	1
BP	GO:0072593	reactive oxygen species metabolic process	5/1108	15/10752	0.0143212	0.30199	Eri018035/Eri015267/novel.7391/Eri037800/Eri030948	ERIdvaD_GLEAN_10029879/ERIdvaD_GLEAN_10010363/-/ERIdvaD_GLEAN_10014254/ERIdvaD_GLEAN_10031038	5
BP	GO:0072594	establishment of protein localization to organelle	2/1108	28/10752	0.799705	1	Eri021910/Eri017619	ERIdvaD_GLEAN_10018677/ERIdvaD_GLEAN_10019190	2
BP	GO:0072599	establishment of protein localization to endoplasmic reticulum	1/1108	17/10752	0.842811	1	Eri017619	ERIdvaD_GLEAN_10019190	1
BP	GO:0072657	protein localization to membrane	1/1108	24/10752	0.926693	1	Eri017619	ERIdvaD_GLEAN_10019190	1
BP	GO:0090066	regulation of anatomical structure size	1/1108	14/10752	0.782064	1	Eri038990	ERIdvaD_GLEAN_10025103	1
BP	GO:0090150	establishment of protein localization to membrane	1/1108	24/10752	0.926693	1	Eri017619	ERIdvaD_GLEAN_10019190	1
BP	GO:0090407	organophosphate biosynthetic process	5/1108	124/10752	0.997033	1	Eri025945/Eri004037/Eri026206/Eri029675/Eri024445	ERIdvaD_GLEAN_10013243/ERIdvaD_GLEAN_10000375/ERIdvaD_GLEAN_10011053/ERIdvaD_GLEAN_10028485/ERIdvaD_GLEAN_10030009	5
BP	GO:0097435	supramolecular fiber organization	1/1108	23/10752	0.91825	1	Eri038990	ERIdvaD_GLEAN_10025103	1
BP	GO:0098655	cation transmembrane transport	5/1108	87/10752	0.953273	1	Eri025945/Eri004037/Eri030550/Eri029675/novel.5685	ERIdvaD_GLEAN_10013243/ERIdvaD_GLEAN_10000375/ERIdvaD_GLEAN_10034182/ERIdvaD_GLEAN_10028485/-	5
BP	GO:0098656	anion transmembrane transport	1/1108	32/10752	0.969361	1	Eri000775	ERIdvaD_GLEAN_10020833	1
BP	GO:0098660	inorganic ion transmembrane transport	5/1108	87/10752	0.953273	1	Eri025945/Eri004037/Eri030550/Eri029675/novel.5685	ERIdvaD_GLEAN_10013243/ERIdvaD_GLEAN_10000375/ERIdvaD_GLEAN_10034182/ERIdvaD_GLEAN_10028485/-	5
BP	GO:0098662	inorganic cation transmembrane transport	5/1108	87/10752	0.953273	1	Eri025945/Eri004037/Eri030550/Eri029675/novel.5685	ERIdvaD_GLEAN_10013243/ERIdvaD_GLEAN_10000375/ERIdvaD_GLEAN_10034182/ERIdvaD_GLEAN_10028485/-	5
BP	GO:0098813	nuclear chromosome segregation	1/1108	21/10752	0.89834	1	Eri012520	ERIdvaD_GLEAN_10001925	1
BP	GO:0120009	intermembrane lipid transfer	3/1108	15/10752	0.195836	1	Eri002749/Eri038959/Eri033924	ERIdvaD_GLEAN_10015003/ERIdvaD_GLEAN_10025078/ERIdvaD_GLEAN_10008995	3
BP	GO:1901071	glucosamine-containing compound metabolic process	4/1108	12/10752	0.028243	0.36047	Eri035518/Eri003786/Eri004714/Eri004708	ERIdvaD_GLEAN_10028138/ERIdvaD_GLEAN_10008617/ERIdvaD_GLEAN_10015689/ERIdvaD_GLEAN_10015684	4
BP	GO:1901072	glucosamine-containing compound catabolic process	4/1108	12/10752	0.028243	0.36047	Eri035518/Eri003786/Eri004714/Eri004708	ERIdvaD_GLEAN_10028138/ERIdvaD_GLEAN_10008617/ERIdvaD_GLEAN_10015689/ERIdvaD_GLEAN_10015684	4
BP	GO:1901135	carbohydrate derivative metabolic process	26/1108	284/10752	0.768508	1	Eri025945/Eri035518/Eri037068/Eri004037/Eri003786/Eri004714/Eri037296/Eri004708/Eri018707/Eri000620/Eri032267/Eri002465/Eri029675/Eri025697/Eri018355/Eri005382/Eri030607/Eri037606/Eri033572/Eri014333/Eri013986/Eri030421/Eri028351/Eri000607/Eri028014/Eri033054	ERIdvaD_GLEAN_10013243/ERIdvaD_GLEAN_10028138/ERIdvaD_GLEAN_10032574/ERIdvaD_GLEAN_10000375/ERIdvaD_GLEAN_10008617/ERIdvaD_GLEAN_10015689/ERIdvaD_GLEAN_10032764/ERIdvaD_GLEAN_10015684/ERIdvaD_GLEAN_10006253/ERIdvaD_GLEAN_10031947/ERIdvaD_GLEAN_10029400/ERIdvaD_GLEAN_10030857/ERIdvaD_GLEAN_10028485/ERIdvaD_GLEAN_10015166/ERIdvaD_GLEAN_10021447/ERIdvaD_GLEAN_10012083/ERIdvaD_GLEAN_10022734/ERIdvaD_…	26
BP	GO:1901136	carbohydrate derivative catabolic process	6/1108	23/10752	0.0256967	0.36047	Eri035518/Eri037068/Eri003786/Eri004714/Eri004708/Eri018355	ERIdvaD_GLEAN_10028138/ERIdvaD_GLEAN_10032574/ERIdvaD_GLEAN_10008617/ERIdvaD_GLEAN_10015689/ERIdvaD_GLEAN_10015684/ERIdvaD_GLEAN_10021447	6
BP	GO:1901137	carbohydrate derivative biosynthetic process	10/1108	144/10752	0.936542	1	Eri025945/Eri004037/Eri032267/Eri029675/Eri030607/Eri037606/Eri014333/Eri013986/Eri028351/Eri028014	ERIdvaD_GLEAN_10013243/ERIdvaD_GLEAN_10000375/ERIdvaD_GLEAN_10029400/ERIdvaD_GLEAN_10028485/ERIdvaD_GLEAN_10022734/ERIdvaD_GLEAN_10015615/ERIdvaD_GLEAN_10021612/ERIdvaD_GLEAN_10033156/ERIdvaD_GLEAN_10011087/ERIdvaD_GLEAN_10013005	10
BP	GO:1901292	nucleoside phosphate catabolic process	2/1108	11/10752	0.315647	1	Eri002839/Eri036133	CUFF37.90.1/ERIdvaD_GLEAN_10027670	2
BP	GO:1901293	nucleoside phosphate biosynthetic process	4/1108	67/10752	0.924955	1	Eri025945/Eri004037/Eri029675/Eri024445	ERIdvaD_GLEAN_10013243/ERIdvaD_GLEAN_10000375/ERIdvaD_GLEAN_10028485/ERIdvaD_GLEAN_10030009	4
BP	GO:1901361	organic cyclic compound catabolic process	4/1108	43/10752	0.659911	1	Eri037068/Eri002839/Eri008153/Eri036133	ERIdvaD_GLEAN_10032574/CUFF37.90.1/ERIdvaD_GLEAN_10002335/ERIdvaD_GLEAN_10027670	4
BP	GO:1901565	organonitrogen compound catabolic process	7/1108	34/10752	0.0548432	0.633308	Eri035518/Eri037068/Eri003786/Eri004714/Eri008153/Eri004708/Eri012428	ERIdvaD_GLEAN_10028138/ERIdvaD_GLEAN_10032574/ERIdvaD_GLEAN_10008617/ERIdvaD_GLEAN_10015689/ERIdvaD_GLEAN_10002335/ERIdvaD_GLEAN_10015684/ERIdvaD_GLEAN_10006003	7
BP	GO:1901575	organic substance catabolic process	17/1108	295/10752	0.998114	1	Eri035518/Eri037068/Eri002839/Eri014279/Eri003786/Eri004714/Eri008153/Eri004708/Eri036133/Eri023447/Eri002465/Eri025697/Eri018355/Eri012428/Eri027966/Eri033866/Eri033054	ERIdvaD_GLEAN_10028138/ERIdvaD_GLEAN_10032574/CUFF37.90.1/ERIdvaD_GLEAN_10021566/ERIdvaD_GLEAN_10008617/ERIdvaD_GLEAN_10015689/ERIdvaD_GLEAN_10002335/ERIdvaD_GLEAN_10015684/ERIdvaD_GLEAN_10027670/ERIdvaD_GLEAN_10028549/ERIdvaD_GLEAN_10030857/ERIdvaD_GLEAN_10015166/ERIdvaD_GLEAN_10021447/ERIdvaD_GLEAN_10006003/ERIdvaD_GLEAN_10010631/ERIdvaD_GLEAN_10011669/ERIdvaD_GLEAN_10008179	17
BP	GO:1901605	alpha-amino acid metabolic process	10/1108	75/10752	0.241177	1	Eri018219/Eri028236/Eri008153/Eri020531/Eri026669/Eri029315/Eri032702/Eri000750/Eri040467/Eri027824	ERIdvaD_GLEAN_10017311/ERIdvaD_GLEAN_10013270/ERIdvaD_GLEAN_10002335/ERIdvaD_GLEAN_10026040/ERIdvaD_GLEAN_10006053/ERIdvaD_GLEAN_10011469/ERIdvaD_GLEAN_10005568/ERIdvaD_GLEAN_10003965/ERIdvaD_GLEAN_10022639/ERIdvaD_GLEAN_10020586	10
BP	GO:1901607	alpha-amino acid biosynthetic process	7/1108	63/10752	0.47662	1	Eri018219/Eri020531/Eri026669/Eri029315/Eri000750/Eri040467/Eri027824	ERIdvaD_GLEAN_10017311/ERIdvaD_GLEAN_10026040/ERIdvaD_GLEAN_10006053/ERIdvaD_GLEAN_10011469/ERIdvaD_GLEAN_10003965/ERIdvaD_GLEAN_10022639/ERIdvaD_GLEAN_10020586	7
BP	GO:1901615	organic hydroxy compound metabolic process	2/1108	23/10752	0.701735	1	Eri014279/Eri026206	ERIdvaD_GLEAN_10021566/ERIdvaD_GLEAN_10011053	2
BP	GO:1901657	glycosyl compound metabolic process	2/1108	35/10752	0.88879	1	Eri037068/Eri033572	ERIdvaD_GLEAN_10032574/ERIdvaD_GLEAN_10018802	2
BP	GO:1901700	response to oxygen-containing compound	3/1108	10/10752	0.0754519	0.690456	Eri033905/Eri015029/Eri029453	ERIdvaD_GLEAN_10011708/ERIdvaD_GLEAN_10027394/ERIdvaD_GLEAN_10025713	3
BP	GO:1902578	single-organism localization	31/1108	335/10752	0.76541	1	Eri025945/Eri013095/Eri020740/Eri038915/Eri004037/Eri030616/Eri019011/Eri009662/Eri000775/Eri000603/Eri030790/Eri002749/Eri030550/Eri038914/Eri006849/Eri006901/Eri029675/Eri023852/Eri009275/Eri040129/Eri021910/Eri038959/Eri028915/Eri008022/novel.5685/Eri017187/Eri000607/Eri000604/Eri033924/Eri008024/novel.756	ERIdvaD_GLEAN_10013243/ERIdvaD_GLEAN_10031659/ERIdvaD_GLEAN_10029025/ERIdvaD_GLEAN_10026878/ERIdvaD_GLEAN_10000375/ERIdvaD_GLEAN_10022743/ERIdvaD_GLEAN_10013761/CUFF109.29.1/ERIdvaD_GLEAN_10020833/ERIdvaD_GLEAN_10031932/ERIdvaD_GLEAN_10020130/ERIdvaD_GLEAN_10015003/ERIdvaD_GLEAN_10034182/ERIdvaD_GLEAN_10026877/ERIdvaD_GLEAN_10018084/ERIdvaD_GLEAN_10018131/ERIdvaD_GLEAN_10028485/ERIdvaD_GLEAN_1001…	31
BP	GO:1902589	single-organism organelle organization	2/1108	44/10752	0.94975	1	Eri012520/Eri038990	ERIdvaD_GLEAN_10001925/ERIdvaD_GLEAN_10025103	2
BP	GO:1902600	hydrogen ion transmembrane transport	3/1108	48/10752	0.88484	1	Eri025945/Eri004037/Eri029675	ERIdvaD_GLEAN_10013243/ERIdvaD_GLEAN_10000375/ERIdvaD_GLEAN_10028485	3
BP	GO:1902903	regulation of supramolecular fiber organization	1/1108	14/10752	0.782064	1	Eri038990	ERIdvaD_GLEAN_10025103	1
BP	GO:1903047	mitotic cell cycle process	1/1108	20/10752	0.886636	1	Eri012520	ERIdvaD_GLEAN_10001925	1
BP	GO:1903509	liposaccharide metabolic process	2/1108	32/10752	0.856356	1	Eri032267/Eri028351	ERIdvaD_GLEAN_10029400/ERIdvaD_GLEAN_10011087	2
BP	GO:1903825	organic acid transmembrane transport	1/1108	32/10752	0.969361	1	Eri000775	ERIdvaD_GLEAN_10020833	1
BP	GO:1904029	regulation of cyclin-dependent protein kinase activity	1/1108	10/10752	0.663124	1	Eri007437	ERIdvaD_GLEAN_10008727	1
BP	GO:1905039	carboxylic acid transmembrane transport	1/1108	32/10752	0.969361	1	Eri000775	ERIdvaD_GLEAN_10020833	1
BP	GO:2000113	negative regulation of cellular macromolecule biosynthetic process	1/1108	12/10752	0.729038	1	Eri019901	ERIdvaD_GLEAN_10016445	1
CC	GO:0000145	exocyst	3/320	37/3684	0.63569	1	Eri023852/Eri028915/Eri017187	ERIdvaD_GLEAN_10019496/ERIdvaD_GLEAN_10020986/ERIdvaD_GLEAN_10014643	3
CC	GO:0000785	chromatin	2/320	27/3684	0.69421	1	Eri037937/novel.6397	ERIdvaD_GLEAN_10019804/-	2
CC	GO:0000786	nucleosome	2/320	23/3684	0.606499	1	Eri037937/novel.6397	ERIdvaD_GLEAN_10019804/-	2
CC	GO:0000793	condensed chromosome	1/320	12/3684	0.664498	1	Eri012520	ERIdvaD_GLEAN_10001925	1
CC	GO:0005576	extracellular region	8/320	41/3684	0.0223517	0.286102	Eri024564/Eri035776/Eri030532/Eri035614/Eri018851/novel.883/Eri003980/Eri018016	ERIdvaD_GLEAN_10023785/ERIdvaD_GLEAN_10023589/ERIdvaD_GLEAN_10034165/ERIdvaD_GLEAN_10014921/ERIdvaD_GLEAN_10021889/-/ERIdvaD_GLEAN_10007584/ERIdvaD_GLEAN_10029861	8
CC	GO:0005618	cell wall	19/320	78/3684	2.32393e-05	0.000743659	Eri011692/Eri024564/Eri035617/Eri002622/Eri035776/Eri020520/Eri004519/Eri014264/Eri015826/Eri026662/Eri030532/Eri007303/Eri038578/Eri004517/Eri028820/Eri035614/Eri018851/Eri003980/Eri018016	ERIdvaD_GLEAN_10005920/ERIdvaD_GLEAN_10023785/ERIdvaD_GLEAN_10014924/ERIdvaD_GLEAN_10013492/ERIdvaD_GLEAN_10023589/ERIdvaD_GLEAN_10026030/ERIdvaD_GLEAN_10014284/ERIdvaD_GLEAN_10021551/CUFF179.79.2/ERIdvaD_GLEAN_10006046/ERIdvaD_GLEAN_10034165/ERIdvaD_GLEAN_10006011/CUFF411.117.1/ERIdvaD_GLEAN_10014283/ERIdvaD_GLEAN_10017743/ERIdvaD_GLEAN_10014921/ERIdvaD_GLEAN_10021889/ERIdvaD_GLEAN_10007584/ERId…	19
CC	GO:0005667	transcription factor complex	1/320	27/3684	0.914783	1	Eri002977	ERIdvaD_GLEAN_10027127	1
CC	GO:0005694	chromosome	5/320	94/3684	0.921756	1	Eri012520/Eri031071/Eri012345/Eri037937/novel.6397	ERIdvaD_GLEAN_10001925/ERIdvaD_GLEAN_10031148/ERIdvaD_GLEAN_10015835/ERIdvaD_GLEAN_10019804/-	5
CC	GO:0005739	mitochondrion	1/320	61/3684	0.996268	1	Eri004037	ERIdvaD_GLEAN_10000375	1
CC	GO:0005740	mitochondrial envelope	1/320	40/3684	0.974139	1	Eri004037	ERIdvaD_GLEAN_10000375	1
CC	GO:0005743	mitochondrial inner membrane	1/320	22/3684	0.865352	1	Eri004037	ERIdvaD_GLEAN_10000375	1
CC	GO:0005783	endoplasmic reticulum	4/320	74/3684	0.896316	1	Eri036492/Eri017804/Eri014333/Eri017619	ERIdvaD_GLEAN_10029531/ERIdvaD_GLEAN_10019305/ERIdvaD_GLEAN_10021612/ERIdvaD_GLEAN_10019190	4
CC	GO:0005789	endoplasmic reticulum membrane	2/320	45/3684	0.91285	1	Eri014333/Eri017619	ERIdvaD_GLEAN_10021612/ERIdvaD_GLEAN_10019190	2
CC	GO:0005840	ribosome	5/320	327/3684	1	1	novel.7603/Eri024016/novel.3438/Eri030735/Eri027007	-/ERIdvaD_GLEAN_10032197/-/ERIdvaD_GLEAN_10020078/ERIdvaD_GLEAN_10030404	5
CC	GO:0005856	cytoskeleton	2/320	65/3684	0.981174	1	Eri038990/Eri000949	ERIdvaD_GLEAN_10025103/ERIdvaD_GLEAN_10006859	2
CC	GO:0005886	plasma membrane	1/320	38/3684	0.968923	1	Eri017456	ERIdvaD_GLEAN_10010098	1
CC	GO:0005938	cell cortex	3/320	37/3684	0.63569	1	Eri023852/Eri028915/Eri017187	ERIdvaD_GLEAN_10019496/ERIdvaD_GLEAN_10020986/ERIdvaD_GLEAN_10014643	3
CC	GO:0009507	chloroplast	3/320	14/3684	0.115475	0.923798	Eri039150/Eri000497/Eri017737	ERIdvaD_GLEAN_10017422/ERIdvaD_GLEAN_10031838/ERIdvaD_GLEAN_10019246	3
CC	GO:0009521	photosystem	1/320	58/3684	0.995075	1	Eri036287	ERIdvaD_GLEAN_10030191	1
CC	GO:0009522	photosystem I	1/320	19/3684	0.82288	1	Eri036287	ERIdvaD_GLEAN_10030191	1
CC	GO:0009536	plastid	3/320	14/3684	0.115475	0.923798	Eri039150/Eri000497/Eri017737	ERIdvaD_GLEAN_10017422/ERIdvaD_GLEAN_10031838/ERIdvaD_GLEAN_10019246	3
CC	GO:0009538	photosystem I reaction center	1/320	11/3684	0.632479	1	Eri036287	ERIdvaD_GLEAN_10030191	1
CC	GO:0009579	thylakoid	1/320	63/3684	0.996898	1	Eri036287	ERIdvaD_GLEAN_10030191	1
CC	GO:0012505	endomembrane system	4/320	158/3684	0.999676	1	Eri036492/Eri017804/Eri014333/Eri017619	ERIdvaD_GLEAN_10029531/ERIdvaD_GLEAN_10019305/ERIdvaD_GLEAN_10021612/ERIdvaD_GLEAN_10019190	4
CC	GO:0015629	actin cytoskeleton	1/320	36/3684	0.962658	1	Eri038990	ERIdvaD_GLEAN_10025103	1
CC	GO:0016469	proton-transporting two-sector ATPase complex	1/320	40/3684	0.974139	1	Eri004037	ERIdvaD_GLEAN_10000375	1
CC	GO:0019866	organelle inner membrane	1/320	23/3684	0.877118	1	Eri004037	ERIdvaD_GLEAN_10000375	1
CC	GO:0030312	external encapsulating structure	19/320	78/3684	2.32393e-05	0.000743659	Eri011692/Eri024564/Eri035617/Eri002622/Eri035776/Eri020520/Eri004519/Eri014264/Eri015826/Eri026662/Eri030532/Eri007303/Eri038578/Eri004517/Eri028820/Eri035614/Eri018851/Eri003980/Eri018016	ERIdvaD_GLEAN_10005920/ERIdvaD_GLEAN_10023785/ERIdvaD_GLEAN_10014924/ERIdvaD_GLEAN_10013492/ERIdvaD_GLEAN_10023589/ERIdvaD_GLEAN_10026030/ERIdvaD_GLEAN_10014284/ERIdvaD_GLEAN_10021551/CUFF179.79.2/ERIdvaD_GLEAN_10006046/ERIdvaD_GLEAN_10034165/ERIdvaD_GLEAN_10006011/CUFF411.117.1/ERIdvaD_GLEAN_10014283/ERIdvaD_GLEAN_10017743/ERIdvaD_GLEAN_10014921/ERIdvaD_GLEAN_10021889/ERIdvaD_GLEAN_10007584/ERId…	19
CC	GO:0030529	intracellular ribonucleoprotein complex	5/320	376/3684	1	1	novel.7603/Eri024016/novel.3438/Eri030735/Eri027007	-/ERIdvaD_GLEAN_10032197/-/ERIdvaD_GLEAN_10020078/ERIdvaD_GLEAN_10030404	5
CC	GO:0031090	organelle membrane	2/320	109/3684	0.999499	1	Eri004037/Eri017619	ERIdvaD_GLEAN_10000375/ERIdvaD_GLEAN_10019190	2
CC	GO:0031225	anchored component of membrane	4/320	14/3684	0.0277659	0.29617	Eri033773/Eri009422/Eri017456/Eri033774	ERIdvaD_GLEAN_10028306/ERIdvaD_GLEAN_10031549/ERIdvaD_GLEAN_10010098/ERIdvaD_GLEAN_10028307	4
CC	GO:0031966	mitochondrial membrane	1/320	37/3684	0.965934	1	Eri004037	ERIdvaD_GLEAN_10000375	1
CC	GO:0031967	organelle envelope	1/320	56/3684	0.994076	1	Eri004037	ERIdvaD_GLEAN_10000375	1
CC	GO:0031975	envelope	1/320	56/3684	0.994076	1	Eri004037	ERIdvaD_GLEAN_10000375	1
CC	GO:0032993	protein-DNA complex	2/320	25/3684	0.652547	1	Eri037937/novel.6397	ERIdvaD_GLEAN_10019804/-	2
CC	GO:0033177	proton-transporting two-sector ATPase complex, proton-transporting domain	1/320	25/3684	0.897664	1	Eri004037	ERIdvaD_GLEAN_10000375	1
CC	GO:0034357	photosynthetic membrane	1/320	60/3684	0.995906	1	Eri036287	ERIdvaD_GLEAN_10030191	1
CC	GO:0042175	nuclear outer membrane-endoplasmic reticulum membrane network	2/320	45/3684	0.91285	1	Eri014333/Eri017619	ERIdvaD_GLEAN_10021612/ERIdvaD_GLEAN_10019190	2
CC	GO:0043228	non-membrane-bounded organelle	13/320	495/3684	1	1	novel.7603/Eri012520/Eri031071/Eri024016/Eri012345/Eri038990/novel.3438/Eri033728/Eri037937/Eri000949/novel.6397/Eri030735/Eri027007	-/ERIdvaD_GLEAN_10001925/ERIdvaD_GLEAN_10031148/ERIdvaD_GLEAN_10032197/ERIdvaD_GLEAN_10015835/ERIdvaD_GLEAN_10025103/-/ERIdvaD_GLEAN_10028258/ERIdvaD_GLEAN_10019804/ERIdvaD_GLEAN_10006859/-/ERIdvaD_GLEAN_10020078/ERIdvaD_GLEAN_10030404	13
CC	GO:0043232	intracellular non-membrane-bounded organelle	13/320	495/3684	1	1	novel.7603/Eri012520/Eri031071/Eri024016/Eri012345/Eri038990/novel.3438/Eri033728/Eri037937/Eri000949/novel.6397/Eri030735/Eri027007	-/ERIdvaD_GLEAN_10001925/ERIdvaD_GLEAN_10031148/ERIdvaD_GLEAN_10032197/ERIdvaD_GLEAN_10015835/ERIdvaD_GLEAN_10025103/-/ERIdvaD_GLEAN_10028258/ERIdvaD_GLEAN_10019804/ERIdvaD_GLEAN_10006859/-/ERIdvaD_GLEAN_10020078/ERIdvaD_GLEAN_10030404	13
CC	GO:0043234	protein complex	10/320	485/3684	1	1	Eri004037/Eri012520/Eri038990/Eri024571/Eri023852/Eri036287/Eri028915/Eri017187/Eri017619/Eri002977	ERIdvaD_GLEAN_10000375/ERIdvaD_GLEAN_10001925/ERIdvaD_GLEAN_10025103/ERIdvaD_GLEAN_10023791/ERIdvaD_GLEAN_10019496/ERIdvaD_GLEAN_10030191/ERIdvaD_GLEAN_10020986/ERIdvaD_GLEAN_10014643/ERIdvaD_GLEAN_10019190/ERIdvaD_GLEAN_10027127	10
CC	GO:0044422	organelle part	7/320	424/3684	1	1	Eri004037/Eri012520/Eri038990/Eri037937/Eri014333/novel.6397/Eri017619	ERIdvaD_GLEAN_10000375/ERIdvaD_GLEAN_10001925/ERIdvaD_GLEAN_10025103/ERIdvaD_GLEAN_10019804/ERIdvaD_GLEAN_10021612/-/ERIdvaD_GLEAN_10019190	7
CC	GO:0044427	chromosomal part	3/320	66/3684	0.935344	1	Eri012520/Eri037937/novel.6397	ERIdvaD_GLEAN_10001925/ERIdvaD_GLEAN_10019804/-	3
CC	GO:0044429	mitochondrial part	1/320	51/3684	0.990605	1	Eri004037	ERIdvaD_GLEAN_10000375	1
CC	GO:0044430	cytoskeletal part	1/320	63/3684	0.996898	1	Eri038990	ERIdvaD_GLEAN_10025103	1
CC	GO:0044432	endoplasmic reticulum part	2/320	45/3684	0.91285	1	Eri014333/Eri017619	ERIdvaD_GLEAN_10021612/ERIdvaD_GLEAN_10019190	2
CC	GO:0044436	thylakoid part	1/320	63/3684	0.996898	1	Eri036287	ERIdvaD_GLEAN_10030191	1
CC	GO:0044446	intracellular organelle part	7/320	424/3684	1	1	Eri004037/Eri012520/Eri038990/Eri037937/Eri014333/novel.6397/Eri017619	ERIdvaD_GLEAN_10000375/ERIdvaD_GLEAN_10001925/ERIdvaD_GLEAN_10025103/ERIdvaD_GLEAN_10019804/ERIdvaD_GLEAN_10021612/-/ERIdvaD_GLEAN_10019190	7
CC	GO:0044448	cell cortex part	3/320	37/3684	0.63569	1	Eri023852/Eri028915/Eri017187	ERIdvaD_GLEAN_10019496/ERIdvaD_GLEAN_10020986/ERIdvaD_GLEAN_10014643	3
CC	GO:0044455	mitochondrial membrane part	1/320	15/3684	0.744809	1	Eri004037	ERIdvaD_GLEAN_10000375	1
CC	GO:0044459	plasma membrane part	1/320	36/3684	0.962658	1	Eri017456	ERIdvaD_GLEAN_10010098	1
CC	GO:0044815	DNA packaging complex	3/320	29/3684	0.467511	1	Eri012520/Eri037937/novel.6397	ERIdvaD_GLEAN_10001925/ERIdvaD_GLEAN_10019804/-	3
CC	GO:0045259	proton-transporting ATP synthase complex	1/320	14/3684	0.720433	1	Eri004037	ERIdvaD_GLEAN_10000375	1
CC	GO:0048046	apoplast	7/320	29/3684	0.0102062	0.163299	Eri024564/Eri035776/Eri030532/Eri035614/Eri018851/Eri003980/Eri018016	ERIdvaD_GLEAN_10023785/ERIdvaD_GLEAN_10023589/ERIdvaD_GLEAN_10034165/ERIdvaD_GLEAN_10014921/ERIdvaD_GLEAN_10021889/ERIdvaD_GLEAN_10007584/ERIdvaD_GLEAN_10029861	7
CC	GO:0071944	cell periphery	23/320	153/3684	0.00582371	0.124239	Eri011692/Eri024564/Eri035617/Eri002622/Eri035776/Eri020520/Eri004519/Eri014264/Eri017456/Eri015826/Eri026662/Eri030532/Eri023852/Eri007303/Eri038578/Eri004517/Eri028915/Eri028820/Eri035614/Eri018851/Eri017187/Eri003980/Eri018016	ERIdvaD_GLEAN_10005920/ERIdvaD_GLEAN_10023785/ERIdvaD_GLEAN_10014924/ERIdvaD_GLEAN_10013492/ERIdvaD_GLEAN_10023589/ERIdvaD_GLEAN_10026030/ERIdvaD_GLEAN_10014284/ERIdvaD_GLEAN_10021551/ERIdvaD_GLEAN_10010098/CUFF179.79.2/ERIdvaD_GLEAN_10006046/ERIdvaD_GLEAN_10034165/ERIdvaD_GLEAN_10019496/ERIdvaD_GLEAN_10006011/CUFF411.117.1/ERIdvaD_GLEAN_10014283/ERIdvaD_GLEAN_10020986/ERIdvaD_GLEAN_10017743/ERId…	23
CC	GO:0098588	bounding membrane of organelle	1/320	85/3684	0.999597	1	Eri017619	ERIdvaD_GLEAN_10019190	1
CC	GO:0098796	membrane protein complex	3/320	189/3684	0.999996	1	Eri004037/Eri036287/Eri017619	ERIdvaD_GLEAN_10000375/ERIdvaD_GLEAN_10030191/ERIdvaD_GLEAN_10019190	3
CC	GO:0098798	mitochondrial protein complex	1/320	15/3684	0.744809	1	Eri004037	ERIdvaD_GLEAN_10000375	1
CC	GO:0098800	inner mitochondrial membrane protein complex	1/320	15/3684	0.744809	1	Eri004037	ERIdvaD_GLEAN_10000375	1
CC	GO:0099023	tethering complex	3/320	46/3684	0.776268	1	Eri023852/Eri028915/Eri017187	ERIdvaD_GLEAN_10019496/ERIdvaD_GLEAN_10020986/ERIdvaD_GLEAN_10014643	3
CC	GO:0099568	cytoplasmic region	3/320	37/3684	0.63569	1	Eri023852/Eri028915/Eri017187	ERIdvaD_GLEAN_10019496/ERIdvaD_GLEAN_10020986/ERIdvaD_GLEAN_10014643	3
CC	GO:1902494	catalytic complex	1/320	218/3684	1	1	Eri014333	ERIdvaD_GLEAN_10021612	1
CC	GO:1990234	transferase complex	1/320	74/3684	0.998881	1	Eri014333	ERIdvaD_GLEAN_10021612	1
CC	GO:1990904	ribonucleoprotein complex	5/320	376/3684	1	1	novel.7603/Eri024016/novel.3438/Eri030735/Eri027007	-/ERIdvaD_GLEAN_10032197/-/ERIdvaD_GLEAN_10020078/ERIdvaD_GLEAN_10030404	5
MF	GO:0000155	phosphorelay sensor kinase activity	4/1500	28/16444	0.249042	0.737903	Eri012673/Eri032625/Eri037584/Eri010415	ERIdvaD_GLEAN_10015321/ERIdvaD_GLEAN_10031271/ERIdvaD_GLEAN_10015592/ERIdvaD_GLEAN_10008952	4
MF	GO:0000287	magnesium ion binding	6/1500	81/16444	0.759759	1	Eri010858/Eri011772/Eri013337/Eri023945/Eri024445/Eri038145	CUFF124.39.1/ERIdvaD_GLEAN_10028838/ERIdvaD_GLEAN_10002790/CUFF268.144.1/ERIdvaD_GLEAN_10030009/CUFF405.112.1	6
MF	GO:0000988	transcription factor activity, protein binding	2/1500	67/16444	0.987397	1	Eri023770/Eri036622	ERIdvaD_GLEAN_10023218/ERIdvaD_GLEAN_10029652	2
MF	GO:0000989	transcription factor activity, transcription factor binding	2/1500	58/16444	0.973602	1	Eri023770/Eri036622	ERIdvaD_GLEAN_10023218/ERIdvaD_GLEAN_10029652	2
MF	GO:0001871	pattern binding	8/1500	53/16444	0.106104	0.42979	novel.7775/novel.7774/Eri001006/novel.1347/Eri001003/Eri002121/Eri005847/novel.5128	-/-/CUFF17.66.1/-/ERIdvaD_GLEAN_10011381/CUFF29.82.1/ERIdvaD_GLEAN_10010321/-	8
MF	GO:0001882	nucleoside binding	17/1500	284/16444	0.979854	1	Eri015084/Eri006557/Eri039468/Eri031071/Eri009246/Eri025562/Eri033855/Eri040487/Eri036794/Eri020070/Eri039467/Eri036789/Eri003559/Eri021368/Eri007825/Eri017619/Eri021080	ERIdvaD_GLEAN_10027448/ERIdvaD_GLEAN_10034524/ERIdvaD_GLEAN_10022594/ERIdvaD_GLEAN_10031148/ERIdvaD_GLEAN_10031385/ERIdvaD_GLEAN_10033053/ERIdvaD_GLEAN_10011659/ERIdvaD_GLEAN_10022658/ERIdvaD_GLEAN_10028056/ERIdvaD_GLEAN_10016267/ERIdvaD_GLEAN_10022593/ERIdvaD_GLEAN_10028053/ERIdvaD_GLEAN_10034341/ERIdvaD_GLEAN_10021928/ERIdvaD_GLEAN_10013935/ERIdvaD_GLEAN_10019190/ERIdvaD_GLEAN_10013939	17
MF	GO:0001883	purine nucleoside binding	17/1500	282/16444	0.978078	1	Eri015084/Eri006557/Eri039468/Eri031071/Eri009246/Eri025562/Eri033855/Eri040487/Eri036794/Eri020070/Eri039467/Eri036789/Eri003559/Eri021368/Eri007825/Eri017619/Eri021080	ERIdvaD_GLEAN_10027448/ERIdvaD_GLEAN_10034524/ERIdvaD_GLEAN_10022594/ERIdvaD_GLEAN_10031148/ERIdvaD_GLEAN_10031385/ERIdvaD_GLEAN_10033053/ERIdvaD_GLEAN_10011659/ERIdvaD_GLEAN_10022658/ERIdvaD_GLEAN_10028056/ERIdvaD_GLEAN_10016267/ERIdvaD_GLEAN_10022593/ERIdvaD_GLEAN_10028053/ERIdvaD_GLEAN_10034341/ERIdvaD_GLEAN_10021928/ERIdvaD_GLEAN_10013935/ERIdvaD_GLEAN_10019190/ERIdvaD_GLEAN_10013939	17
MF	GO:0003678	DNA helicase activity	1/1500	26/16444	0.916999	1	Eri024571	ERIdvaD_GLEAN_10023791	1
MF	GO:0003697	single-stranded DNA binding	1/1500	14/16444	0.738067	1	Eri031558	ERIdvaD_GLEAN_10013639	1
MF	GO:0003712	transcription cofactor activity	2/1500	58/16444	0.973602	1	Eri023770/Eri036622	ERIdvaD_GLEAN_10023218/ERIdvaD_GLEAN_10029652	2
MF	GO:0003713	transcription coactivator activity	2/1500	11/16444	0.265265	0.751192	Eri023770/Eri036622	ERIdvaD_GLEAN_10023218/ERIdvaD_GLEAN_10029652	2
MF	GO:0003723	RNA binding	16/1500	415/16444	0.999991	1	Eri035185/novel.5010/Eri013654/novel.7603/Eri005099/Eri024016/Eri020199/Eri030124/Eri032987/Eri014749/Eri026839/Eri027593/Eri035944/novel.1691/Eri011849/Eri000342	ERIdvaD_GLEAN_10024017/-/ERIdvaD_GLEAN_10021678/-/ERIdvaD_GLEAN_10024881/ERIdvaD_GLEAN_10032197/ERIdvaD_GLEAN_10010114/ERIdvaD_GLEAN_10033785/ERIdvaD_GLEAN_10022915/CUFF166.127.1/ERIdvaD_GLEAN_10003269/ERIdvaD_GLEAN_10002092/ERIdvaD_GLEAN_10018220/-/ERIdvaD_GLEAN_10028905/ERIdvaD_GLEAN_10031693	16
MF	GO:0003735	structural constituent of ribosome	5/1500	335/16444	1	1	novel.7603/Eri024016/novel.3438/Eri030735/Eri027007	-/ERIdvaD_GLEAN_10032197/-/ERIdvaD_GLEAN_10020078/ERIdvaD_GLEAN_10030404	5
MF	GO:0003743	translation initiation factor activity	3/1500	45/16444	0.791096	1	Eri013654/Eri032987/Eri011849	ERIdvaD_GLEAN_10021678/ERIdvaD_GLEAN_10022915/ERIdvaD_GLEAN_10028905	3
MF	GO:0003746	translation elongation factor activity	2/1500	17/16444	0.467733	0.959452	Eri030124/Eri000342	ERIdvaD_GLEAN_10033785/ERIdvaD_GLEAN_10031693	2
MF	GO:0003755	peptidyl-prolyl cis-trans isomerase activity	1/1500	47/16444	0.988915	1	Eri006475	ERIdvaD_GLEAN_10034447	1
MF	GO:0003774	motor activity	19/1500	124/16444	0.0170332	0.144411	Eri036877/Eri011285/Eri014951/Eri007130/Eri035591/Eri012422/Eri015321/Eri011519/Eri035910/Eri004387/Eri000949/Eri005234/Eri011551/Eri013158/Eri008036/Eri023200/Eri034120/Eri007639/Eri021654	ERIdvaD_GLEAN_10008815/ERIdvaD_GLEAN_10002161/ERIdvaD_GLEAN_10026977/CUFF80.188.2/ERIdvaD_GLEAN_10014908/ERIdvaD_GLEAN_10005998/ERIdvaD_GLEAN_10008456/ERIdvaD_GLEAN_10002359/ERIdvaD_GLEAN_10009347/ERIdvaD_GLEAN_10003469/ERIdvaD_GLEAN_10006859/ERIdvaD_GLEAN_10014102/ERIdvaD_GLEAN_10002871/CUFF154.51.1/ERIdvaD_GLEAN_10015949/ERIdvaD_GLEAN_10012799/ERIdvaD_GLEAN_10018851/ERIdvaD_GLEAN_10015286/ERIdv…	19
MF	GO:0003777	microtubule motor activity	19/1500	102/16444	0.00201334	0.0429512	Eri036877/Eri011285/Eri014951/Eri007130/Eri035591/Eri012422/Eri015321/Eri011519/Eri035910/Eri004387/Eri000949/Eri005234/Eri011551/Eri013158/Eri008036/Eri023200/Eri034120/Eri007639/Eri021654	ERIdvaD_GLEAN_10008815/ERIdvaD_GLEAN_10002161/ERIdvaD_GLEAN_10026977/CUFF80.188.2/ERIdvaD_GLEAN_10014908/ERIdvaD_GLEAN_10005998/ERIdvaD_GLEAN_10008456/ERIdvaD_GLEAN_10002359/ERIdvaD_GLEAN_10009347/ERIdvaD_GLEAN_10003469/ERIdvaD_GLEAN_10006859/ERIdvaD_GLEAN_10014102/ERIdvaD_GLEAN_10002871/CUFF154.51.1/ERIdvaD_GLEAN_10015949/ERIdvaD_GLEAN_10012799/ERIdvaD_GLEAN_10018851/ERIdvaD_GLEAN_10015286/ERIdv…	19
MF	GO:0003779	actin binding	5/1500	47/16444	0.429741	0.929171	Eri006900/novel.4873/Eri023039/Eri027093/Eri033267	ERIdvaD_GLEAN_10018130/-/ERIdvaD_GLEAN_10021794/CUFF303.61.2/ERIdvaD_GLEAN_10003352	5
MF	GO:0003854	3-beta-hydroxy-delta5-steroid dehydrogenase activity	1/1500	14/16444	0.738067	1	Eri018905	ERIdvaD_GLEAN_10005364	1
MF	GO:0003872	6-phosphofructokinase activity	1/1500	15/16444	0.761981	1	Eri033054	ERIdvaD_GLEAN_10008179	1
MF	GO:0003887	DNA-directed DNA polymerase activity	1/1500	17/16444	0.803461	1	Eri004599	ERIdvaD_GLEAN_10025181	1
MF	GO:0003916	DNA topoisomerase activity	2/1500	14/16444	0.369666	0.85103	Eri018918/Eri040326	ERIdvaD_GLEAN_10005376/ERIdvaD_GLEAN_10017895	2
MF	GO:0003924	GTPase activity	20/1500	231/16444	0.631042	1	Eri014809/Eri015084/Eri001210/Eri010692/Eri026400/Eri039468/Eri009246/Eri025562/Eri033855/Eri040487/Eri036794/Eri020070/Eri039467/Eri019327/Eri003559/Eri015572/Eri007825/Eri039921/Eri017619/Eri021080	ERIdvaD_GLEAN_10020327/ERIdvaD_GLEAN_10027448/ERIdvaD_GLEAN_10020193/ERIdvaD_GLEAN_10032424/ERIdvaD_GLEAN_10019852/ERIdvaD_GLEAN_10022594/ERIdvaD_GLEAN_10031385/ERIdvaD_GLEAN_10033053/ERIdvaD_GLEAN_10011659/ERIdvaD_GLEAN_10022658/ERIdvaD_GLEAN_10028056/ERIdvaD_GLEAN_10016267/ERIdvaD_GLEAN_10022593/ERIdvaD_GLEAN_10029162/ERIdvaD_GLEAN_10034341/CUFF176.121.1/ERIdvaD_GLEAN_10013935/ERIdvaD_GLEAN_100…	20
MF	GO:0003968	RNA-directed 5'-3' RNA polymerase activity	4/1500	16/16444	0.0515911	0.305725	Eri030339/Eri010428/Eri010429/Eri028792	ERIdvaD_GLEAN_10033985/ERIdvaD_GLEAN_10008965/ERIdvaD_GLEAN_10008966/ERIdvaD_GLEAN_10017720	4
MF	GO:0003993	acid phosphatase activity	3/1500	32/16444	0.568751	1	Eri006239/Eri031760/Eri000388	ERIdvaD_GLEAN_10016123/ERIdvaD_GLEAN_10012727/ERIdvaD_GLEAN_10031734	3
MF	GO:0004175	endopeptidase activity	24/1500	227/16444	0.252613	0.741618	Eri036551/Eri002161/Eri013195/Eri036737/Eri002622/Eri026520/Eri015076/novel.7196/Eri012331/Eri031734/Eri021823/novel.8073/Eri037200/Eri002080/Eri033364/Eri007624/Eri008804/Eri002079/Eri014233/Eri026868/Eri007303/Eri028076/Eri007731/novel.645	ERIdvaD_GLEAN_10029585/ERIdvaD_GLEAN_10005390/ERIdvaD_GLEAN_10011944/ERIdvaD_GLEAN_10006807/ERIdvaD_GLEAN_10013492/ERIdvaD_GLEAN_10005072/ERIdvaD_GLEAN_10027440/-/ERIdvaD_GLEAN_10015823/ERIdvaD_GLEAN_10008247/ERIdvaD_GLEAN_10013698/-/ERIdvaD_GLEAN_10032680/ERIdvaD_GLEAN_10000650/CUFF361.37.1/ERIdvaD_GLEAN_10015275/ERIdvaD_GLEAN_10022105/ERIdvaD_GLEAN_10000649/ERIdvaD_GLEAN_10005473/CUFF301.38.1/E…	24
MF	GO:0004180	carboxypeptidase activity	5/1500	55/16444	0.571323	1	Eri024087/Eri034810/Eri001054/Eri014189/Eri018014	ERIdvaD_GLEAN_10032254/CUFF375.13.1/ERIdvaD_GLEAN_10001222/ERIdvaD_GLEAN_10033343/ERIdvaD_GLEAN_10029859	5
MF	GO:0004185	serine-type carboxypeptidase activity	5/1500	52/16444	0.52013	1	Eri024087/Eri034810/Eri001054/Eri014189/Eri018014	ERIdvaD_GLEAN_10032254/CUFF375.13.1/ERIdvaD_GLEAN_10001222/ERIdvaD_GLEAN_10033343/ERIdvaD_GLEAN_10029859	5
MF	GO:0004190	aspartic-type endopeptidase activity	1/1500	17/16444	0.803461	1	novel.7196	-	1
MF	GO:0004222	metalloendopeptidase activity	1/1500	53/16444	0.993767	1	Eri026520	ERIdvaD_GLEAN_10005072	1
MF	GO:0004252	serine-type endopeptidase activity	22/1500	120/16444	0.00115826	0.0285111	Eri036551/Eri002161/Eri013195/Eri036737/Eri002622/Eri015076/Eri012331/Eri031734/Eri021823/novel.8073/Eri037200/Eri002080/Eri033364/Eri007624/Eri008804/Eri002079/Eri014233/Eri026868/Eri007303/Eri028076/Eri007731/novel.645	ERIdvaD_GLEAN_10029585/ERIdvaD_GLEAN_10005390/ERIdvaD_GLEAN_10011944/ERIdvaD_GLEAN_10006807/ERIdvaD_GLEAN_10013492/ERIdvaD_GLEAN_10027440/ERIdvaD_GLEAN_10015823/ERIdvaD_GLEAN_10008247/ERIdvaD_GLEAN_10013698/-/ERIdvaD_GLEAN_10032680/ERIdvaD_GLEAN_10000650/CUFF361.37.1/ERIdvaD_GLEAN_10015275/ERIdvaD_GLEAN_10022105/ERIdvaD_GLEAN_10000649/ERIdvaD_GLEAN_10005473/CUFF301.38.1/ERIdvaD_GLEAN_10006011/ERI…	22
MF	GO:0004386	helicase activity	2/1500	64/16444	0.983846	1	Eri005099/Eri024571	ERIdvaD_GLEAN_10024881/ERIdvaD_GLEAN_10023791	2
MF	GO:0004470	malic enzyme activity	1/1500	10/16444	0.615873	1	Eri028795	ERIdvaD_GLEAN_10017722	1
MF	GO:0004471	malate dehydrogenase (decarboxylating) (NAD+) activity	1/1500	10/16444	0.615873	1	Eri028795	ERIdvaD_GLEAN_10017722	1
MF	GO:0004497	monooxygenase activity	5/1500	38/16444	0.262995	0.751192	Eri037432/Eri037426/Eri019361/Eri002584/novel.2677	ERIdvaD_GLEAN_10019033/ERIdvaD_GLEAN_10019028/ERIdvaD_GLEAN_10029192/ERIdvaD_GLEAN_10030962/-	5
MF	GO:0004499	N,N-dimethylaniline monooxygenase activity	2/1500	15/16444	0.403278	0.889992	Eri037432/Eri037426	ERIdvaD_GLEAN_10019033/ERIdvaD_GLEAN_10019028	2
MF	GO:0004506	squalene monooxygenase activity	2/1500	15/16444	0.403278	0.889992	Eri019361/novel.2677	ERIdvaD_GLEAN_10029192/-	2
MF	GO:0004518	nuclease activity	6/1500	101/16444	0.908132	1	Eri011714/Eri035185/novel.5010/Eri025595/Eri005932/Eri026839	ERIdvaD_GLEAN_10005940/ERIdvaD_GLEAN_10024017/-/ERIdvaD_GLEAN_10011983/ERIdvaD_GLEAN_10001029/ERIdvaD_GLEAN_10003269	6
MF	GO:0004519	endonuclease activity	4/1500	44/16444	0.578917	1	Eri035185/novel.5010/Eri005932/Eri026839	ERIdvaD_GLEAN_10024017/-/ERIdvaD_GLEAN_10001029/ERIdvaD_GLEAN_10003269	4
MF	GO:0004521	endoribonuclease activity	4/1500	33/16444	0.35498	0.835246	Eri035185/novel.5010/Eri005932/Eri026839	ERIdvaD_GLEAN_10024017/-/ERIdvaD_GLEAN_10001029/ERIdvaD_GLEAN_10003269	4
MF	GO:0004525	ribonuclease III activity	1/1500	19/16444	0.837716	1	Eri005932	ERIdvaD_GLEAN_10001029	1
MF	GO:0004527	exonuclease activity	2/1500	27/16444	0.719836	1	Eri011714/Eri025595	ERIdvaD_GLEAN_10005940/ERIdvaD_GLEAN_10011983	2
MF	GO:0004540	ribonuclease activity	4/1500	43/16444	0.560269	1	Eri035185/novel.5010/Eri005932/Eri026839	ERIdvaD_GLEAN_10024017/-/ERIdvaD_GLEAN_10001029/ERIdvaD_GLEAN_10003269	4
MF	GO:0004553	hydrolase activity, hydrolyzing O-glycosyl compounds	59/1500	386/16444	5.46032e-05	0.00396682	Eri018880/Eri035518/Eri035710/Eri003222/Eri024564/Eri023535/Eri005741/Eri010985/Eri030632/Eri023584/Eri031935/Eri030952/Eri013884/Eri003786/Eri002727/Eri002413/Eri004714/Eri015201/Eri035776/Eri014016/Eri022929/Eri037553/Eri004708/Eri001325/Eri035520/Eri024680/Eri003060/Eri021953/Eri019553/Eri023447/Eri015010/Eri000372/Eri012475/Eri018606/Eri039136/Eri037544/Eri007714/Eri030532/Eri009259/Eri013939…	ERIdvaD_GLEAN_10004689/ERIdvaD_GLEAN_10028138/ERIdvaD_GLEAN_10012583/ERIdvaD_GLEAN_10015470/ERIdvaD_GLEAN_10023785/ERIdvaD_GLEAN_10003175/ERIdvaD_GLEAN_10002675/ERIdvaD_GLEAN_10031997/ERIdvaD_GLEAN_10022759/ERIdvaD_GLEAN_10017562/ERIdvaD_GLEAN_10001390/ERIdvaD_GLEAN_10031042/ERIdvaD_GLEAN_10003500/ERIdvaD_GLEAN_10008617/ERIdvaD_GLEAN_10014981/ERIdvaD_GLEAN_10030803/ERIdvaD_GLEAN_10015689/ERIdvaD_…	59
MF	GO:0004556	alpha-amylase activity	1/1500	10/16444	0.615873	1	Eri003060	ERIdvaD_GLEAN_10007846	1
MF	GO:0004559	alpha-mannosidase activity	1/1500	15/16444	0.761981	1	Eri022285	ERIdvaD_GLEAN_10025328	1
MF	GO:0004568	chitinase activity	4/1500	12/16444	0.0187903	0.144411	Eri035518/Eri003786/Eri004714/Eri004708	ERIdvaD_GLEAN_10028138/ERIdvaD_GLEAN_10008617/ERIdvaD_GLEAN_10015689/ERIdvaD_GLEAN_10015684	4
MF	GO:0004601	peroxidase activity	18/1500	103/16444	0.00528773	0.070503	Eri017045/Eri039379/Eri037864/Eri011738/Eri035647/Eri030782/Eri037888/Eri017242/Eri019443/Eri015634/Eri030935/Eri015636/Eri017047/Eri011337/Eri020800/Eri039849/Eri033496/Eri004640	ERIdvaD_GLEAN_10030706/ERIdvaD_GLEAN_10022511/ERIdvaD_GLEAN_10019731/ERIdvaD_GLEAN_10028809/ERIdvaD_GLEAN_10014953/ERIdvaD_GLEAN_10020123/ERIdvaD_GLEAN_10019756/ERIdvaD_GLEAN_10009302/ERIdvaD_GLEAN_10005697/ERIdvaD_GLEAN_10022335/ERIdvaD_GLEAN_10031026/ERIdvaD_GLEAN_10022336/ERIdvaD_GLEAN_10030708/ERIdvaD_GLEAN_10025235/ERIdvaD_GLEAN_10003679/ERIdvaD_GLEAN_10026165/CUFF362.21.1/CUFF55.31.1	18
MF	GO:0004611	phosphoenolpyruvate carboxykinase activity	3/1500	12/16444	0.089363	0.386434	Eri030265/Eri003746/Eri027065	ERIdvaD_GLEAN_10033913/ERIdvaD_GLEAN_10004994/ERIdvaD_GLEAN_10030451	3
MF	GO:0004616	phosphogluconate dehydrogenase (decarboxylating) activity	1/1500	12/16444	0.682797	1	Eri005382	ERIdvaD_GLEAN_10012083	1
MF	GO:0004620	phospholipase activity	2/1500	10/16444	0.230075	0.714795	Eri016972/Eri027665	ERIdvaD_GLEAN_10030636/ERIdvaD_GLEAN_10026655	2
MF	GO:0004650	polygalacturonase activity	5/1500	44/16444	0.373785	0.854032	Eri035710/Eri010985/Eri024680/Eri013939/Eri032343	ERIdvaD_GLEAN_10012583/ERIdvaD_GLEAN_10031997/ERIdvaD_GLEAN_10016727/ERIdvaD_GLEAN_10033115/ERIdvaD_GLEAN_10029466	5
MF	GO:0004673	protein histidine kinase activity	4/1500	28/16444	0.249042	0.737903	Eri012673/Eri032625/Eri037584/Eri010415	ERIdvaD_GLEAN_10015321/ERIdvaD_GLEAN_10031271/ERIdvaD_GLEAN_10015592/ERIdvaD_GLEAN_10008952	4
MF	GO:0004674	protein serine/threonine kinase activity	1/1500	35/16444	0.964965	1	Eri005847	ERIdvaD_GLEAN_10010321	1
MF	GO:0004812	aminoacyl-tRNA ligase activity	3/1500	83/16444	0.984629	1	Eri003988/Eri033013/Eri019947	ERIdvaD_GLEAN_10007592/ERIdvaD_GLEAN_10010864/CUFF223.14.1	3
MF	GO:0004842	ubiquitin-protein transferase activity	7/1500	108/16444	0.873134	1	Eri028758/Eri031051/Eri024297/Eri036400/Eri033842/Eri028690/Eri005623	ERIdvaD_GLEAN_10017687/ERIdvaD_GLEAN_10031128/ERIdvaD_GLEAN_10006235/ERIdvaD_GLEAN_10030291/ERIdvaD_GLEAN_10011646/ERIdvaD_GLEAN_10016041/ERIdvaD_GLEAN_10024581	7
MF	GO:0004857	enzyme inhibitor activity	18/1500	93/16444	0.0016731	0.0382424	Eri011692/Eri031934/Eri001080/Eri021082/Eri004818/Eri037231/Eri035617/Eri019705/Eri004814/Eri020520/Eri004519/Eri018991/Eri000225/novel.5042/Eri038586/Eri026662/Eri038578/Eri020852	ERIdvaD_GLEAN_10005920/CUFF346.43.1/ERIdvaD_GLEAN_10007307/ERIdvaD_GLEAN_10013941/ERIdvaD_GLEAN_10012816/ERIdvaD_GLEAN_10032707/ERIdvaD_GLEAN_10014924/ERIdvaD_GLEAN_10022429/ERIdvaD_GLEAN_10012812/ERIdvaD_GLEAN_10026030/ERIdvaD_GLEAN_10014284/ERIdvaD_GLEAN_10000256/ERIdvaD_GLEAN_10000081/-/CUFF411.123.1/ERIdvaD_GLEAN_10006046/CUFF411.117.1/ERIdvaD_GLEAN_10008544	18
MF	GO:0004866	endopeptidase inhibitor activity	6/1500	21/16444	0.00932747	0.0904482	Eri004818/Eri004814/Eri018991/Eri000225/novel.5042/Eri020852	ERIdvaD_GLEAN_10012816/ERIdvaD_GLEAN_10012812/ERIdvaD_GLEAN_10000256/ERIdvaD_GLEAN_10000081/-/ERIdvaD_GLEAN_10008544	6
MF	GO:0004869	cysteine-type endopeptidase inhibitor activity	2/1500	14/16444	0.369666	0.85103	novel.5042/Eri020852	-/ERIdvaD_GLEAN_10008544	2
MF	GO:0004871	signal transducer activity	10/1500	84/16444	0.234219	0.720675	Eri012673/Eri032625/Eri033604/Eri037584/Eri003356/Eri002602/Eri011090/Eri037509/Eri010415/Eri011089	ERIdvaD_GLEAN_10015321/ERIdvaD_GLEAN_10031271/ERIdvaD_GLEAN_10018831/ERIdvaD_GLEAN_10015592/ERIdvaD_GLEAN_10005706/ERIdvaD_GLEAN_10030977/ERIdvaD_GLEAN_10007065/ERIdvaD_GLEAN_10019098/ERIdvaD_GLEAN_10008952/ERIdvaD_GLEAN_10007064	10
MF	GO:0004872	receptor activity	8/1500	61/16444	0.189274	0.624411	Eri012673/Eri032625/Eri037584/Eri002602/Eri011090/Eri037509/Eri010415/Eri011089	ERIdvaD_GLEAN_10015321/ERIdvaD_GLEAN_10031271/ERIdvaD_GLEAN_10015592/ERIdvaD_GLEAN_10030977/ERIdvaD_GLEAN_10007065/ERIdvaD_GLEAN_10019098/ERIdvaD_GLEAN_10008952/ERIdvaD_GLEAN_10007064	8
MF	GO:0004888	transmembrane signaling receptor activity	4/1500	31/16444	0.312129	0.786467	Eri002602/Eri011090/Eri037509/Eri011089	ERIdvaD_GLEAN_10030977/ERIdvaD_GLEAN_10007065/ERIdvaD_GLEAN_10019098/ERIdvaD_GLEAN_10007064	4
MF	GO:0004970	ionotropic glutamate receptor activity	4/1500	31/16444	0.312129	0.786467	Eri002602/Eri011090/Eri037509/Eri011089	ERIdvaD_GLEAN_10030977/ERIdvaD_GLEAN_10007065/ERIdvaD_GLEAN_10019098/ERIdvaD_GLEAN_10007064	4
MF	GO:0005085	guanyl-nucleotide exchange factor activity	3/1500	27/16444	0.452399	0.946194	Eri016894/novel.913/Eri033371	ERIdvaD_GLEAN_10030566/-/ERIdvaD_GLEAN_10025486	3
MF	GO:0005088	Ras guanyl-nucleotide exchange factor activity	3/1500	15/16444	0.151193	0.550348	Eri016894/novel.913/Eri033371	ERIdvaD_GLEAN_10030566/-/ERIdvaD_GLEAN_10025486	3
MF	GO:0005089	Rho guanyl-nucleotide exchange factor activity	3/1500	15/16444	0.151193	0.550348	Eri016894/novel.913/Eri033371	ERIdvaD_GLEAN_10030566/-/ERIdvaD_GLEAN_10025486	3
MF	GO:0005092	GDP-dissociation inhibitor activity	3/1500	15/16444	0.151193	0.550348	Eri025688/Eri010196/Eri026685	ERIdvaD_GLEAN_10009666/CUFF116.99.1/ERIdvaD_GLEAN_10006644	3
MF	GO:0005096	GTPase activator activity	1/1500	27/16444	0.924583	1	Eri004916	ERIdvaD_GLEAN_10017139	1
MF	GO:0005198	structural molecule activity	5/1500	364/16444	1	1	novel.7603/Eri024016/novel.3438/Eri030735/Eri027007	-/ERIdvaD_GLEAN_10032197/-/ERIdvaD_GLEAN_10020078/ERIdvaD_GLEAN_10030404	5
MF	GO:0005216	ion channel activity	16/1500	101/16444	0.0203078	0.144411	novel.7981/Eri032275/Eri020511/Eri013703/Eri019860/Eri002602/novel.7240/Eri038403/Eri020552/novel.4706/Eri011090/Eri020513/Eri037509/Eri017933/Eri011776/Eri011089	-/ERIdvaD_GLEAN_10029408/ERIdvaD_GLEAN_10026025/ERIdvaD_GLEAN_10016349/ERIdvaD_GLEAN_10023505/ERIdvaD_GLEAN_10030977/-/CUFF409.171.1/ERIdvaD_GLEAN_10026060/-/ERIdvaD_GLEAN_10007065/ERIdvaD_GLEAN_10026027/ERIdvaD_GLEAN_10019098/ERIdvaD_GLEAN_10001148/ERIdvaD_GLEAN_10028842/ERIdvaD_GLEAN_10007064	16
MF	GO:0005230	extracellular ligand-gated ion channel activity	4/1500	31/16444	0.312129	0.786467	Eri002602/Eri011090/Eri037509/Eri011089	ERIdvaD_GLEAN_10030977/ERIdvaD_GLEAN_10007065/ERIdvaD_GLEAN_10019098/ERIdvaD_GLEAN_10007064	4
MF	GO:0005244	voltage-gated ion channel activity	1/1500	18/16444	0.821408	1	Eri032275	ERIdvaD_GLEAN_10029408	1
MF	GO:0005247	voltage-gated chloride channel activity	1/1500	18/16444	0.821408	1	Eri032275	ERIdvaD_GLEAN_10029408	1
MF	GO:0005253	anion channel activity	1/1500	18/16444	0.821408	1	Eri032275	ERIdvaD_GLEAN_10029408	1
MF	GO:0005254	chloride channel activity	1/1500	18/16444	0.821408	1	Eri032275	ERIdvaD_GLEAN_10029408	1
MF	GO:0005319	lipid transporter activity	3/1500	16/16444	0.174178	0.592948	Eri002749/Eri038959/Eri033924	ERIdvaD_GLEAN_10015003/ERIdvaD_GLEAN_10025078/ERIdvaD_GLEAN_10008995	3
MF	GO:0005342	organic acid transmembrane transporter activity	1/1500	29/16444	0.937735	1	Eri000775	ERIdvaD_GLEAN_10020833	1
MF	GO:0005506	iron ion binding	52/1500	384/16444	0.00251345	0.0473121	Eri011512/novel.3888/novel.488/Eri015195/Eri027849/Eri008038/Eri020337/Eri005560/Eri029426/Eri037196/Eri039500/Eri037956/Eri039522/Eri023095/Eri016600/Eri029948/Eri031225/Eri039890/Eri001705/Eri014279/Eri011228/Eri033712/Eri014100/Eri009111/Eri040257/Eri008039/Eri033699/Eri029095/novel.2197/Eri031840/Eri039893/Eri016365/Eri015583/Eri008040/Eri033704/Eri012519/Eri030903/Eri017016/Eri039501/Eri0284…	ERIdvaD_GLEAN_10006167/-/-/ERIdvaD_GLEAN_10027547/ERIdvaD_GLEAN_10020605/ERIdvaD_GLEAN_10015951/ERIdvaD_GLEAN_10000756/ERIdvaD_GLEAN_10013209/ERIdvaD_GLEAN_10025686/ERIdvaD_GLEAN_10032676/ERIdvaD_GLEAN_10012164/ERIdvaD_GLEAN_10019819/ERIdvaD_GLEAN_10012185/ERIdvaD_GLEAN_10005208/ERIdvaD_GLEAN_10004066/ERIdvaD_GLEAN_10026434/ERIdvaD_GLEAN_10020027/ERIdvaD_GLEAN_10012539/ERIdvaD_GLEAN_10018422/ERId…	52
MF	GO:0005507	copper ion binding	28/1500	85/16444	7.99745e-10	2.55918e-07	Eri026378/Eri037363/Eri006450/Eri014800/Eri008294/Eri017026/Eri005681/Eri033404/Eri002218/Eri027712/Eri025550/Eri021798/Eri028859/Eri033901/Eri016334/Eri009680/Eri015755/novel.4683/Eri000629/Eri029266/Eri000248/Eri008297/Eri027206/novel.3570/Eri012074/Eri012358/Eri039023/Eri017025	ERIdvaD_GLEAN_10019829/ERIdvaD_GLEAN_10012420/ERIdvaD_GLEAN_10034431/ERIdvaD_GLEAN_10020320/ERIdvaD_GLEAN_10016700/CUFF188.250.1/ERIdvaD_GLEAN_10024631/ERIdvaD_GLEAN_10025515/ERIdvaD_GLEAN_10017034/ERIdvaD_GLEAN_10026701/ERIdvaD_GLEAN_10033039/ERIdvaD_GLEAN_10030127/ERIdvaD_GLEAN_10006291/ERIdvaD_GLEAN_10011704/ERIdvaD_GLEAN_10014153/ERIdvaD_GLEAN_10008849/ERIdvaD_GLEAN_10014442/-/ERIdvaD_GLEAN_1…	28
MF	GO:0005509	calcium ion binding	29/1500	241/16444	0.0749704	0.348248	Eri029165/Eri029914/Eri029962/Eri008485/Eri036492/Eri026476/Eri018544/Eri032834/Eri002873/Eri002373/Eri017804/Eri032017/Eri003060/Eri033881/Eri005964/Eri020021/Eri036080/Eri006504/Eri032833/Eri024142/Eri013653/Eri036078/Eri026105/Eri007507/Eri005963/Eri003859/Eri026861/Eri011790/Eri021100	ERIdvaD_GLEAN_10023954/ERIdvaD_GLEAN_10026407/ERIdvaD_GLEAN_10026447/ERIdvaD_GLEAN_10001497/ERIdvaD_GLEAN_10029531/ERIdvaD_GLEAN_10022963/ERIdvaD_GLEAN_10015906/CUFF354.79.1/ERIdvaD_GLEAN_10027032/ERIdvaD_GLEAN_10030771/ERIdvaD_GLEAN_10019305/ERIdvaD_GLEAN_10004968/ERIdvaD_GLEAN_10007846/CUFF364.91.1/CUFF69.58.1/ERIdvaD_GLEAN_10013384/ERIdvaD_GLEAN_10027622/ERIdvaD_GLEAN_10034474/ERIdvaD_GLEAN_10…	29
MF	GO:0005516	calmodulin binding	11/1500	32/16444	7.43779e-05	0.00396682	Eri009304/Eri033667/Eri016421/Eri031549/Eri013182/Eri017578/Eri009302/Eri032804/Eri034907/Eri011712/Eri013814	ERIdvaD_GLEAN_10031440/ERIdvaD_GLEAN_10028204/ERIdvaD_GLEAN_10014338/ERIdvaD_GLEAN_10013630/ERIdvaD_GLEAN_10011929/ERIdvaD_GLEAN_10019160/CUFF106.221.1/ERIdvaD_GLEAN_10010674/ERIdvaD_GLEAN_10016977/ERIdvaD_GLEAN_10005938/ERIdvaD_GLEAN_10014567	11
MF	GO:0005525	GTP binding	17/1500	282/16444	0.978078	1	Eri015084/Eri006557/Eri039468/Eri031071/Eri009246/Eri025562/Eri033855/Eri040487/Eri036794/Eri020070/Eri039467/Eri036789/Eri003559/Eri021368/Eri007825/Eri017619/Eri021080	ERIdvaD_GLEAN_10027448/ERIdvaD_GLEAN_10034524/ERIdvaD_GLEAN_10022594/ERIdvaD_GLEAN_10031148/ERIdvaD_GLEAN_10031385/ERIdvaD_GLEAN_10033053/ERIdvaD_GLEAN_10011659/ERIdvaD_GLEAN_10022658/ERIdvaD_GLEAN_10028056/ERIdvaD_GLEAN_10016267/ERIdvaD_GLEAN_10022593/ERIdvaD_GLEAN_10028053/ERIdvaD_GLEAN_10034341/ERIdvaD_GLEAN_10021928/ERIdvaD_GLEAN_10013935/ERIdvaD_GLEAN_10019190/ERIdvaD_GLEAN_10013939	17
MF	GO:0005543	phospholipid binding	3/1500	42/16444	0.750324	1	Eri018544/Eri003859/Eri030539	ERIdvaD_GLEAN_10015906/ERIdvaD_GLEAN_10023240/ERIdvaD_GLEAN_10034173	3
MF	GO:0005544	calcium-dependent phospholipid binding	2/1500	10/16444	0.230075	0.714795	Eri018544/Eri003859	ERIdvaD_GLEAN_10015906/ERIdvaD_GLEAN_10023240	2
MF	GO:0008017	microtubule binding	21/1500	121/16444	0.00297315	0.0492946	Eri036877/Eri011285/Eri006559/Eri014951/Eri007130/Eri035591/Eri012422/Eri015321/Eri011519/Eri030504/Eri035910/Eri004387/Eri000949/Eri005234/Eri011551/Eri013158/Eri008036/Eri023200/Eri034120/Eri007639/Eri021654	ERIdvaD_GLEAN_10008815/ERIdvaD_GLEAN_10002161/ERIdvaD_GLEAN_10034526/ERIdvaD_GLEAN_10026977/CUFF80.188.2/ERIdvaD_GLEAN_10014908/ERIdvaD_GLEAN_10005998/ERIdvaD_GLEAN_10008456/ERIdvaD_GLEAN_10002359/ERIdvaD_GLEAN_10034142/ERIdvaD_GLEAN_10009347/ERIdvaD_GLEAN_10003469/ERIdvaD_GLEAN_10006859/ERIdvaD_GLEAN_10014102/ERIdvaD_GLEAN_10002871/CUFF154.51.1/ERIdvaD_GLEAN_10015949/ERIdvaD_GLEAN_10012799/ERIdv…	21
MF	GO:0008047	enzyme activator activity	1/1500	35/16444	0.964965	1	Eri004916	ERIdvaD_GLEAN_10017139	1
MF	GO:0008066	glutamate receptor activity	4/1500	31/16444	0.312129	0.786467	Eri002602/Eri011090/Eri037509/Eri011089	ERIdvaD_GLEAN_10030977/ERIdvaD_GLEAN_10007065/ERIdvaD_GLEAN_10019098/ERIdvaD_GLEAN_10007064	4
MF	GO:0008080	N-acetyltransferase activity	1/1500	61/16444	0.997108	1	Eri023171	ERIdvaD_GLEAN_10020972	1
MF	GO:0008081	phosphoric diester hydrolase activity	6/1500	33/16444	0.0749983	0.348248	Eri025151/Eri011430/Eri016972/Eri027665/Eri023023/Eri009437	ERIdvaD_GLEAN_10024375/ERIdvaD_GLEAN_10012351/ERIdvaD_GLEAN_10030636/ERIdvaD_GLEAN_10026655/ERIdvaD_GLEAN_10021780/CUFF106.388.1	6
MF	GO:0008092	cytoskeletal protein binding	26/1500	180/16444	0.0126381	0.118947	Eri006900/Eri036877/Eri011285/novel.4873/Eri006559/Eri014951/Eri007130/Eri035591/Eri012422/Eri015321/Eri011519/Eri030504/Eri035910/Eri023039/Eri027093/Eri004387/Eri000949/Eri005234/Eri011551/Eri013158/Eri008036/Eri023200/Eri034120/Eri007639/Eri021654/Eri033267	ERIdvaD_GLEAN_10018130/ERIdvaD_GLEAN_10008815/ERIdvaD_GLEAN_10002161/-/ERIdvaD_GLEAN_10034526/ERIdvaD_GLEAN_10026977/CUFF80.188.2/ERIdvaD_GLEAN_10014908/ERIdvaD_GLEAN_10005998/ERIdvaD_GLEAN_10008456/ERIdvaD_GLEAN_10002359/ERIdvaD_GLEAN_10034142/ERIdvaD_GLEAN_10009347/ERIdvaD_GLEAN_10021794/CUFF303.61.2/ERIdvaD_GLEAN_10003469/ERIdvaD_GLEAN_10006859/ERIdvaD_GLEAN_10014102/ERIdvaD_GLEAN_10002871/CUF…	26
MF	GO:0008094	DNA-dependent ATPase activity	2/1500	27/16444	0.719836	1	Eri018918/Eri040326	ERIdvaD_GLEAN_10005376/ERIdvaD_GLEAN_10017895	2
MF	GO:0008135	translation factor activity, RNA binding	6/1500	71/16444	0.638375	1	Eri013654/Eri030124/Eri032987/novel.1691/Eri011849/Eri000342	ERIdvaD_GLEAN_10021678/ERIdvaD_GLEAN_10033785/ERIdvaD_GLEAN_10022915/-/ERIdvaD_GLEAN_10028905/ERIdvaD_GLEAN_10031693	6
MF	GO:0008168	methyltransferase activity	23/1500	283/16444	0.750431	1	novel.7975/novel.7986/Eri017268/Eri038718/Eri020458/Eri035686/Eri014878/Eri038340/Eri028760/Eri023397/Eri023291/Eri024358/novel.4576/Eri021002/Eri029433/Eri014749/Eri014202/Eri037711/Eri000750/novel.2525/Eri017231/Eri012096/Eri040467	-/-/ERIdvaD_GLEAN_10011796/ERIdvaD_GLEAN_10025865/ERIdvaD_GLEAN_10025974/ERIdvaD_GLEAN_10009260/ERIdvaD_GLEAN_10015861/ERIdvaD_GLEAN_10013973/ERIdvaD_GLEAN_10017689/ERIdvaD_GLEAN_10002463/ERIdvaD_GLEAN_10010908/ERIdvaD_GLEAN_10029939/-/ERIdvaD_GLEAN_10028735/ERIdvaD_GLEAN_10025693/CUFF166.127.1/ERIdvaD_GLEAN_10033355/ERIdvaD_GLEAN_10022156/ERIdvaD_GLEAN_10003965/-/ERIdvaD_GLEAN_10009293/ERIdvaD_G…	23
MF	GO:0008170	N-methyltransferase activity	1/1500	25/16444	0.908654	1	Eri014202	ERIdvaD_GLEAN_10033355	1
MF	GO:0008171	O-methyltransferase activity	9/1500	36/16444	0.0041609	0.0578908	novel.7975/novel.7986/Eri020458/Eri035686/Eri014878/Eri038340/Eri023291/Eri021002/Eri037711	-/-/ERIdvaD_GLEAN_10025974/ERIdvaD_GLEAN_10009260/ERIdvaD_GLEAN_10015861/ERIdvaD_GLEAN_10013973/ERIdvaD_GLEAN_10010908/ERIdvaD_GLEAN_10028735/ERIdvaD_GLEAN_10022156	9
MF	GO:0008194	UDP-glycosyltransferase activity	22/1500	152/16444	0.0201338	0.144411	Eri004504/Eri017634/Eri039872/Eri038116/Eri027596/novel.965/Eri033099/Eri023891/Eri027857/Eri016100/Eri018789/Eri013326/Eri030607/Eri008647/Eri001610/Eri013986/Eri022087/Eri007487/Eri014639/Eri028517/Eri015487/Eri001159	ERIdvaD_GLEAN_10014272/ERIdvaD_GLEAN_10019198/ERIdvaD_GLEAN_10001205/CUFF405.60.1/ERIdvaD_GLEAN_10002095/-/ERIdvaD_GLEAN_10020374/ERIdvaD_GLEAN_10032088/ERIdvaD_GLEAN_10020613/ERIdvaD_GLEAN_10033504/ERIdvaD_GLEAN_10020662/ERIdvaD_GLEAN_10003938/ERIdvaD_GLEAN_10022734/ERIdvaD_GLEAN_10027221/ERIdvaD_GLEAN_10022282/ERIdvaD_GLEAN_10033156/ERIdvaD_GLEAN_10017913/ERIdvaD_GLEAN_10018493/ERIdvaD_GLEAN_10…	22
MF	GO:0008233	peptidase activity	41/1500	450/16444	0.527787	1	Eri036551/Eri002161/Eri021077/Eri013195/Eri039064/Eri036737/Eri024087/Eri002622/Eri026520/Eri015076/Eri020841/novel.7196/Eri012331/Eri031734/Eri021823/Eri003934/novel.8073/Eri037200/Eri002080/Eri014499/Eri014498/Eri033364/Eri037194/Eri034810/Eri001054/Eri014427/Eri014189/Eri007624/Eri014453/Eri008804/Eri002079/Eri018014/Eri014233/Eri026868/Eri007303/Eri012428/Eri034401/Eri028076/Eri034255/Eri0077…	ERIdvaD_GLEAN_10029585/ERIdvaD_GLEAN_10005390/ERIdvaD_GLEAN_10013936/ERIdvaD_GLEAN_10011944/ERIdvaD_GLEAN_10010719/ERIdvaD_GLEAN_10006807/ERIdvaD_GLEAN_10032254/ERIdvaD_GLEAN_10013492/ERIdvaD_GLEAN_10005072/ERIdvaD_GLEAN_10027440/CUFF231.67.1/-/ERIdvaD_GLEAN_10015823/ERIdvaD_GLEAN_10008247/ERIdvaD_GLEAN_10013698/ERIdvaD_GLEAN_10006582/-/ERIdvaD_GLEAN_10032680/ERIdvaD_GLEAN_10000650/ERIdvaD_GLEAN_…	41
MF	GO:0008234	cysteine-type peptidase activity	5/1500	100/16444	0.956794	1	Eri039064/Eri003934/Eri037194/Eri014427/Eri034255	ERIdvaD_GLEAN_10010719/ERIdvaD_GLEAN_10006582/ERIdvaD_GLEAN_10032674/ERIdvaD_GLEAN_10000987/ERIdvaD_GLEAN_10012014	5
MF	GO:0008236	serine-type peptidase activity	27/1500	196/16444	0.0199934	0.144411	Eri036551/Eri002161/Eri013195/Eri036737/Eri024087/Eri002622/Eri015076/Eri012331/Eri031734/Eri021823/novel.8073/Eri037200/Eri002080/Eri033364/Eri034810/Eri001054/Eri014189/Eri007624/Eri008804/Eri002079/Eri018014/Eri014233/Eri026868/Eri007303/Eri028076/Eri007731/novel.645	ERIdvaD_GLEAN_10029585/ERIdvaD_GLEAN_10005390/ERIdvaD_GLEAN_10011944/ERIdvaD_GLEAN_10006807/ERIdvaD_GLEAN_10032254/ERIdvaD_GLEAN_10013492/ERIdvaD_GLEAN_10027440/ERIdvaD_GLEAN_10015823/ERIdvaD_GLEAN_10008247/ERIdvaD_GLEAN_10013698/-/ERIdvaD_GLEAN_10032680/ERIdvaD_GLEAN_10000650/CUFF361.37.1/CUFF375.13.1/ERIdvaD_GLEAN_10001222/ERIdvaD_GLEAN_10033343/ERIdvaD_GLEAN_10015275/ERIdvaD_GLEAN_10022105/ERI…	27
MF	GO:0008237	metallopeptidase activity	4/1500	71/16444	0.898293	1	Eri026520/Eri014499/Eri014498/Eri034401	ERIdvaD_GLEAN_10005072/ERIdvaD_GLEAN_10027813/ERIdvaD_GLEAN_10027812/ERIdvaD_GLEAN_10010263	4
MF	GO:0008238	exopeptidase activity	6/1500	76/16444	0.703242	1	Eri024087/Eri034810/Eri001054/Eri014189/Eri018014/Eri012428	ERIdvaD_GLEAN_10032254/CUFF375.13.1/ERIdvaD_GLEAN_10001222/ERIdvaD_GLEAN_10033343/ERIdvaD_GLEAN_10029859/ERIdvaD_GLEAN_10006003	6
MF	GO:0008276	protein methyltransferase activity	1/1500	23/16444	0.889364	1	Eri014202	ERIdvaD_GLEAN_10033355	1
MF	GO:0008289	lipid binding	9/1500	94/16444	0.491072	1	Eri018544/Eri004542/Eri027844/Eri015390/Eri040039/Eri034287/Eri003859/Eri030539/Eri018276	ERIdvaD_GLEAN_10015906/ERIdvaD_GLEAN_10025134/ERIdvaD_GLEAN_10020601/ERIdvaD_GLEAN_10024284/ERIdvaD_GLEAN_10024742/ERIdvaD_GLEAN_10018435/ERIdvaD_GLEAN_10023240/ERIdvaD_GLEAN_10034173/ERIdvaD_GLEAN_10012719	9
MF	GO:0008308	voltage-gated anion channel activity	1/1500	18/16444	0.821408	1	Eri032275	ERIdvaD_GLEAN_10029408	1
MF	GO:0008324	cation transmembrane transporter activity	16/1500	214/16444	0.831379	1	novel.488/Eri004037/Eri030550/Eri017424/Eri017686/Eri014535/Eri030549/Eri025790/Eri036063/Eri029675/Eri014833/Eri028495/Eri031136/novel.5685/Eri025858/Eri001860	-/ERIdvaD_GLEAN_10000375/ERIdvaD_GLEAN_10034182/ERIdvaD_GLEAN_10010068/ERIdvaD_GLEAN_10005292/ERIdvaD_GLEAN_10027841/ERIdvaD_GLEAN_10034181/ERIdvaD_GLEAN_10021086/ERIdvaD_GLEAN_10027605/ERIdvaD_GLEAN_10028485/ERIdvaD_GLEAN_10020348/ERIdvaD_GLEAN_10012440/ERIdvaD_GLEAN_10031198/-/ERIdvaD_GLEAN_10023842/ERIdvaD_GLEAN_10011604	16
MF	GO:0008374	O-acyltransferase activity	2/1500	28/16444	0.738531	1	Eri028987/Eri029315	ERIdvaD_GLEAN_10001912/ERIdvaD_GLEAN_10011469	2
MF	GO:0008375	acetylglucosaminyltransferase activity	4/1500	63/16444	0.838319	1	novel.965/Eri030607/Eri013986/Eri014639	-/ERIdvaD_GLEAN_10022734/ERIdvaD_GLEAN_10033156/ERIdvaD_GLEAN_10016905	4
MF	GO:0008378	galactosyltransferase activity	1/1500	31/16444	0.948595	1	Eri028014	ERIdvaD_GLEAN_10013005	1
MF	GO:0008408	3'-5' exonuclease activity	2/1500	21/16444	0.583181	1	Eri011714/Eri025595	ERIdvaD_GLEAN_10005940/ERIdvaD_GLEAN_10011983	2
MF	GO:0008443	phosphofructokinase activity	1/1500	17/16444	0.803461	1	Eri033054	ERIdvaD_GLEAN_10008179	1
MF	GO:0008483	transaminase activity	2/1500	15/16444	0.403278	0.889992	Eri033329/Eri020764	ERIdvaD_GLEAN_10011291/ERIdvaD_GLEAN_10007322	2
MF	GO:0008509	anion transmembrane transporter activity	8/1500	75/16444	0.376308	0.854032	Eri013095/Eri019011/Eri009662/Eri032275/Eri000775/Eri006901/Eri005455/Eri038376	ERIdvaD_GLEAN_10031659/ERIdvaD_GLEAN_10013761/CUFF109.29.1/ERIdvaD_GLEAN_10029408/ERIdvaD_GLEAN_10020833/ERIdvaD_GLEAN_10018131/ERIdvaD_GLEAN_10002857/ERIdvaD_GLEAN_10014007	8
MF	GO:0008514	organic anion transmembrane transporter activity	1/1500	31/16444	0.948595	1	Eri000775	ERIdvaD_GLEAN_10020833	1
MF	GO:0008519	ammonium transmembrane transporter activity	2/1500	11/16444	0.265265	0.751192	Eri017686/Eri036063	ERIdvaD_GLEAN_10005292/ERIdvaD_GLEAN_10027605	2
MF	GO:0008536	Ran GTPase binding	2/1500	19/16444	0.527849	1	Eri005571/Eri017671	ERIdvaD_GLEAN_10013221/ERIdvaD_GLEAN_10005284	2
MF	GO:0008565	protein transporter activity	1/1500	16/16444	0.783712	1	Eri021910	ERIdvaD_GLEAN_10018677	1
MF	GO:0008641	small protein activating enzyme activity	2/1500	22/16444	0.608996	1	Eri010099/Eri005566	ERIdvaD_GLEAN_10001154/ERIdvaD_GLEAN_10013216	2
MF	GO:0008757	S-adenosylmethionine-dependent methyltransferase activity	1/1500	35/16444	0.964965	1	Eri014202	ERIdvaD_GLEAN_10033355	1
MF	GO:0009055	electron carrier activity	14/1500	149/16444	0.495032	1	novel.488/Eri031829/Eri009534/Eri031498/Eri032315/Eri031497/Eri023982/Eri012292/Eri016543/Eri011857/Eri001214/Eri038820/Eri002559/Eri008527	-/ERIdvaD_GLEAN_10014133/ERIdvaD_GLEAN_10026238/ERIdvaD_GLEAN_10025058/ERIdvaD_GLEAN_10029445/ERIdvaD_GLEAN_10025057/ERIdvaD_GLEAN_10032165/ERIdvaD_GLEAN_10001819/CUFF184.78.1/ERIdvaD_GLEAN_10028913/ERIdvaD_GLEAN_10020197/ERIdvaD_GLEAN_10026796/ERIdvaD_GLEAN_10030938/CUFF98.165.1	14
MF	GO:0010333	terpene synthase activity	3/1500	33/16444	0.590128	1	Eri010858/Eri011772/Eri013337	CUFF124.39.1/ERIdvaD_GLEAN_10028838/ERIdvaD_GLEAN_10002790	3
MF	GO:0015035	protein disulfide oxidoreductase activity	6/1500	51/16444	0.32004	0.793897	Eri009534/Eri023982/Eri016543/Eri001214/Eri038820/Eri008527	ERIdvaD_GLEAN_10026238/ERIdvaD_GLEAN_10032165/CUFF184.78.1/ERIdvaD_GLEAN_10020197/ERIdvaD_GLEAN_10026796/CUFF98.165.1	6
MF	GO:0015036	disulfide oxidoreductase activity	6/1500	51/16444	0.32004	0.793897	Eri009534/Eri023982/Eri016543/Eri001214/Eri038820/Eri008527	ERIdvaD_GLEAN_10026238/ERIdvaD_GLEAN_10032165/CUFF184.78.1/ERIdvaD_GLEAN_10020197/ERIdvaD_GLEAN_10026796/CUFF98.165.1	6
MF	GO:0015075	ion transmembrane transporter activity	39/1500	372/16444	0.200614	0.648448	Eri013095/novel.7981/novel.488/Eri004037/Eri019011/Eri009662/Eri032275/Eri020511/Eri000775/Eri013703/Eri030550/Eri017424/Eri017686/Eri019860/Eri002602/Eri006901/novel.7240/Eri014535/Eri030549/Eri038403/Eri005455/Eri025790/Eri036063/Eri029675/Eri014833/Eri020552/Eri028495/Eri031136/Eri038376/novel.5685/Eri025858/novel.4706/Eri011090/Eri020513/Eri037509/Eri001860/Eri017933/Eri011776/Eri011089	ERIdvaD_GLEAN_10031659/-/-/ERIdvaD_GLEAN_10000375/ERIdvaD_GLEAN_10013761/CUFF109.29.1/ERIdvaD_GLEAN_10029408/ERIdvaD_GLEAN_10026025/ERIdvaD_GLEAN_10020833/ERIdvaD_GLEAN_10016349/ERIdvaD_GLEAN_10034182/ERIdvaD_GLEAN_10010068/ERIdvaD_GLEAN_10005292/ERIdvaD_GLEAN_10023505/ERIdvaD_GLEAN_10030977/ERIdvaD_GLEAN_10018131/-/ERIdvaD_GLEAN_10027841/ERIdvaD_GLEAN_10034181/CUFF409.171.1/ERIdvaD_GLEAN_1000285…	39
MF	GO:0015077	monovalent inorganic cation transmembrane transporter activity	10/1500	122/16444	0.684981	1	novel.488/Eri004037/Eri030550/Eri030549/Eri029675/Eri014833/Eri028495/Eri031136/novel.5685/Eri025858	-/ERIdvaD_GLEAN_10000375/ERIdvaD_GLEAN_10034182/ERIdvaD_GLEAN_10034181/ERIdvaD_GLEAN_10028485/ERIdvaD_GLEAN_10020348/ERIdvaD_GLEAN_10012440/ERIdvaD_GLEAN_10031198/-/ERIdvaD_GLEAN_10023842	10
MF	GO:0015078	hydrogen ion transmembrane transporter activity	8/1500	93/16444	0.622056	1	novel.488/Eri004037/Eri030549/Eri029675/Eri014833/Eri028495/Eri031136/Eri025858	-/ERIdvaD_GLEAN_10000375/ERIdvaD_GLEAN_10034181/ERIdvaD_GLEAN_10028485/ERIdvaD_GLEAN_10020348/ERIdvaD_GLEAN_10012440/ERIdvaD_GLEAN_10031198/ERIdvaD_GLEAN_10023842	8
MF	GO:0015079	potassium ion transmembrane transporter activity	2/1500	29/16444	0.756149	1	Eri030550/novel.5685	ERIdvaD_GLEAN_10034182/-	2
MF	GO:0015095	magnesium ion transmembrane transporter activity	1/1500	12/16444	0.682797	1	Eri001860	ERIdvaD_GLEAN_10011604	1
MF	GO:0015103	inorganic anion transmembrane transporter activity	7/1500	44/16444	0.101695	0.422646	Eri013095/Eri019011/Eri009662/Eri032275/Eri006901/Eri005455/Eri038376	ERIdvaD_GLEAN_10031659/ERIdvaD_GLEAN_10013761/CUFF109.29.1/ERIdvaD_GLEAN_10029408/ERIdvaD_GLEAN_10018131/ERIdvaD_GLEAN_10002857/ERIdvaD_GLEAN_10014007	7
MF	GO:0015108	chloride transmembrane transporter activity	1/1500	18/16444	0.821408	1	Eri032275	ERIdvaD_GLEAN_10029408	1
MF	GO:0015116	sulfate transmembrane transporter activity	4/1500	18/16444	0.0750911	0.348248	Eri013095/Eri019011/Eri009662/Eri006901	ERIdvaD_GLEAN_10031659/ERIdvaD_GLEAN_10013761/CUFF109.29.1/ERIdvaD_GLEAN_10018131	4
MF	GO:0015171	amino acid transmembrane transporter activity	1/1500	29/16444	0.937735	1	Eri000775	ERIdvaD_GLEAN_10020833	1
MF	GO:0015197	peptide transporter activity	1/1500	16/16444	0.783712	1	Eri021910	ERIdvaD_GLEAN_10018677	1
MF	GO:0015238	drug transmembrane transporter activity	10/1500	66/16444	0.0750305	0.348248	Eri020740/Eri030616/Eri000603/Eri030790/Eri009275/Eri040129/Eri008022/Eri000604/Eri008024/novel.756	ERIdvaD_GLEAN_10029025/ERIdvaD_GLEAN_10022743/ERIdvaD_GLEAN_10031932/ERIdvaD_GLEAN_10020130/ERIdvaD_GLEAN_10031412/ERIdvaD_GLEAN_10009192/ERIdvaD_GLEAN_10015936/ERIdvaD_GLEAN_10031933/ERIdvaD_GLEAN_10015938/-	10
MF	GO:0015267	channel activity	16/1500	101/16444	0.0203078	0.144411	novel.7981/Eri032275/Eri020511/Eri013703/Eri019860/Eri002602/novel.7240/Eri038403/Eri020552/novel.4706/Eri011090/Eri020513/Eri037509/Eri017933/Eri011776/Eri011089	-/ERIdvaD_GLEAN_10029408/ERIdvaD_GLEAN_10026025/ERIdvaD_GLEAN_10016349/ERIdvaD_GLEAN_10023505/ERIdvaD_GLEAN_10030977/-/CUFF409.171.1/ERIdvaD_GLEAN_10026060/-/ERIdvaD_GLEAN_10007065/ERIdvaD_GLEAN_10026027/ERIdvaD_GLEAN_10019098/ERIdvaD_GLEAN_10001148/ERIdvaD_GLEAN_10028842/ERIdvaD_GLEAN_10007064	16
MF	GO:0015276	ligand-gated ion channel activity	4/1500	31/16444	0.312129	0.786467	Eri002602/Eri011090/Eri037509/Eri011089	ERIdvaD_GLEAN_10030977/ERIdvaD_GLEAN_10007065/ERIdvaD_GLEAN_10019098/ERIdvaD_GLEAN_10007064	4
MF	GO:0015291	secondary active transmembrane transporter activity	15/1500	125/16444	0.165783	0.578501	Eri020740/Eri030616/Eri000603/Eri030790/Eri030549/Eri009275/Eri040129/Eri014833/Eri028495/Eri031136/Eri008022/Eri025858/Eri000604/Eri008024/novel.756	ERIdvaD_GLEAN_10029025/ERIdvaD_GLEAN_10022743/ERIdvaD_GLEAN_10031932/ERIdvaD_GLEAN_10020130/ERIdvaD_GLEAN_10034181/ERIdvaD_GLEAN_10031412/ERIdvaD_GLEAN_10009192/ERIdvaD_GLEAN_10020348/ERIdvaD_GLEAN_10012440/ERIdvaD_GLEAN_10031198/ERIdvaD_GLEAN_10015936/ERIdvaD_GLEAN_10023842/ERIdvaD_GLEAN_10031933/ERIdvaD_GLEAN_10015938/-	15
MF	GO:0015297	antiporter activity	15/1500	114/16444	0.0947241	0.404156	Eri020740/Eri030616/Eri000603/Eri030790/Eri030549/Eri009275/Eri040129/Eri014833/Eri028495/Eri031136/Eri008022/Eri025858/Eri000604/Eri008024/novel.756	ERIdvaD_GLEAN_10029025/ERIdvaD_GLEAN_10022743/ERIdvaD_GLEAN_10031932/ERIdvaD_GLEAN_10020130/ERIdvaD_GLEAN_10034181/ERIdvaD_GLEAN_10031412/ERIdvaD_GLEAN_10009192/ERIdvaD_GLEAN_10020348/ERIdvaD_GLEAN_10012440/ERIdvaD_GLEAN_10031198/ERIdvaD_GLEAN_10015936/ERIdvaD_GLEAN_10023842/ERIdvaD_GLEAN_10031933/ERIdvaD_GLEAN_10015938/-	15
MF	GO:0015298	solute:cation antiporter activity	5/1500	46/16444	0.411162	0.895047	Eri030549/Eri014833/Eri028495/Eri031136/Eri025858	ERIdvaD_GLEAN_10034181/ERIdvaD_GLEAN_10020348/ERIdvaD_GLEAN_10012440/ERIdvaD_GLEAN_10031198/ERIdvaD_GLEAN_10023842	5
MF	GO:0015299	solute:proton antiporter activity	5/1500	46/16444	0.411162	0.895047	Eri030549/Eri014833/Eri028495/Eri031136/Eri025858	ERIdvaD_GLEAN_10034181/ERIdvaD_GLEAN_10020348/ERIdvaD_GLEAN_10012440/ERIdvaD_GLEAN_10031198/ERIdvaD_GLEAN_10023842	5
MF	GO:0015399	primary active transmembrane transporter activity	13/1500	88/16444	0.0554965	0.30807	Eri028645/Eri001211/Eri039668/Eri025837/Eri028176/Eri010639/Eri010691/Eri029675/Eri017845/Eri012365/Eri012364/Eri002185/Eri002144	ERIdvaD_GLEAN_10001749/ERIdvaD_GLEAN_10020194/ERIdvaD_GLEAN_10023386/ERIdvaD_GLEAN_10021128/ERIdvaD_GLEAN_10000241/ERIdvaD_GLEAN_10032377/ERIdvaD_GLEAN_10032423/ERIdvaD_GLEAN_10028485/ERIdvaD_GLEAN_10002798/ERIdvaD_GLEAN_10007207/ERIdvaD_GLEAN_10007206/ERIdvaD_GLEAN_10002008/ERIdvaD_GLEAN_10002307	13
MF	GO:0015405	P-P-bond-hydrolysis-driven transmembrane transporter activity	13/1500	88/16444	0.0554965	0.30807	Eri028645/Eri001211/Eri039668/Eri025837/Eri028176/Eri010639/Eri010691/Eri029675/Eri017845/Eri012365/Eri012364/Eri002185/Eri002144	ERIdvaD_GLEAN_10001749/ERIdvaD_GLEAN_10020194/ERIdvaD_GLEAN_10023386/ERIdvaD_GLEAN_10021128/ERIdvaD_GLEAN_10000241/ERIdvaD_GLEAN_10032377/ERIdvaD_GLEAN_10032423/ERIdvaD_GLEAN_10028485/ERIdvaD_GLEAN_10002798/ERIdvaD_GLEAN_10007207/ERIdvaD_GLEAN_10007206/ERIdvaD_GLEAN_10002008/ERIdvaD_GLEAN_10002307	13
MF	GO:0015631	tubulin binding	21/1500	133/16444	0.00905149	0.0904482	Eri036877/Eri011285/Eri006559/Eri014951/Eri007130/Eri035591/Eri012422/Eri015321/Eri011519/Eri030504/Eri035910/Eri004387/Eri000949/Eri005234/Eri011551/Eri013158/Eri008036/Eri023200/Eri034120/Eri007639/Eri021654	ERIdvaD_GLEAN_10008815/ERIdvaD_GLEAN_10002161/ERIdvaD_GLEAN_10034526/ERIdvaD_GLEAN_10026977/CUFF80.188.2/ERIdvaD_GLEAN_10014908/ERIdvaD_GLEAN_10005998/ERIdvaD_GLEAN_10008456/ERIdvaD_GLEAN_10002359/ERIdvaD_GLEAN_10034142/ERIdvaD_GLEAN_10009347/ERIdvaD_GLEAN_10003469/ERIdvaD_GLEAN_10006859/ERIdvaD_GLEAN_10014102/ERIdvaD_GLEAN_10002871/CUFF154.51.1/ERIdvaD_GLEAN_10015949/ERIdvaD_GLEAN_10012799/ERIdv…	21
MF	GO:0015923	mannosidase activity	1/1500	15/16444	0.761981	1	Eri022285	ERIdvaD_GLEAN_10025328	1
MF	GO:0015932	nucleobase-containing compound transmembrane transporter activity	1/1500	10/16444	0.615873	1	Eri032326	ERIdvaD_GLEAN_10029451	1
MF	GO:0016157	sucrose synthase activity	4/1500	22/16444	0.135031	0.526952	Eri004504/Eri027857/Eri013326/Eri007487	ERIdvaD_GLEAN_10014272/ERIdvaD_GLEAN_10020613/ERIdvaD_GLEAN_10003938/ERIdvaD_GLEAN_10018493	4
MF	GO:0016160	amylase activity	2/1500	44/16444	0.919751	1	Eri003060/Eri023447	ERIdvaD_GLEAN_10007846/ERIdvaD_GLEAN_10028549	2
MF	GO:0016161	beta-amylase activity	1/1500	34/16444	0.961441	1	Eri023447	ERIdvaD_GLEAN_10028549	1
MF	GO:0016209	antioxidant activity	19/1500	115/16444	0.00785968	0.0904482	Eri017045/Eri039379/Eri037864/Eri011738/Eri035647/Eri030782/Eri037888/Eri017242/Eri019443/Eri015634/Eri030935/Eri015636/Eri017047/Eri011337/Eri030948/Eri020800/Eri039849/Eri033496/Eri004640	ERIdvaD_GLEAN_10030706/ERIdvaD_GLEAN_10022511/ERIdvaD_GLEAN_10019731/ERIdvaD_GLEAN_10028809/ERIdvaD_GLEAN_10014953/ERIdvaD_GLEAN_10020123/ERIdvaD_GLEAN_10019756/ERIdvaD_GLEAN_10009302/ERIdvaD_GLEAN_10005697/ERIdvaD_GLEAN_10022335/ERIdvaD_GLEAN_10031026/ERIdvaD_GLEAN_10022336/ERIdvaD_GLEAN_10030708/ERIdvaD_GLEAN_10025235/ERIdvaD_GLEAN_10031038/ERIdvaD_GLEAN_10003679/ERIdvaD_GLEAN_10026165/CUFF362.…	19
MF	GO:0016229	steroid dehydrogenase activity	1/1500	14/16444	0.738067	1	Eri018905	ERIdvaD_GLEAN_10005364	1
MF	GO:0016278	lysine N-methyltransferase activity	1/1500	21/16444	0.866005	1	Eri014202	ERIdvaD_GLEAN_10033355	1
MF	GO:0016279	protein-lysine N-methyltransferase activity	1/1500	21/16444	0.866005	1	Eri014202	ERIdvaD_GLEAN_10033355	1
MF	GO:0016298	lipase activity	2/1500	12/16444	0.300445	0.786467	Eri016972/Eri027665	ERIdvaD_GLEAN_10030636/ERIdvaD_GLEAN_10026655	2
MF	GO:0016307	phosphatidylinositol phosphate kinase activity	3/1500	23/16444	0.350938	0.831854	Eri013601/Eri004466/Eri000634	ERIdvaD_GLEAN_10001194/ERIdvaD_GLEAN_10001694/ERIdvaD_GLEAN_10031961	3
MF	GO:0016407	acetyltransferase activity	2/1500	69/16444	0.989328	1	Eri023171/Eri029315	ERIdvaD_GLEAN_10020972/ERIdvaD_GLEAN_10011469	2
MF	GO:0016410	N-acyltransferase activity	1/1500	63/16444	0.997614	1	Eri023171	ERIdvaD_GLEAN_10020972	1
MF	GO:0016614	oxidoreductase activity, acting on CH-OH group of donors	31/1500	184/16444	0.000599123	0.0159766	Eri015990/Eri014339/Eri028795/Eri027903/Eri001828/Eri040070/novel.7340/Eri037296/Eri006070/Eri018905/Eri030147/Eri027909/Eri007664/Eri001317/Eri018707/Eri000371/Eri012430/Eri001384/Eri027902/Eri033918/Eri018355/Eri005382/Eri015169/Eri024704/Eri023100/Eri040069/Eri025303/Eri015989/Eri038265/Eri040074/Eri021495	ERIdvaD_GLEAN_10033414/ERIdvaD_GLEAN_10021618/ERIdvaD_GLEAN_10017722/ERIdvaD_GLEAN_10003546/ERIdvaD_GLEAN_10020907/ERIdvaD_GLEAN_10024767/-/ERIdvaD_GLEAN_10032764/CUFF71.36.2/ERIdvaD_GLEAN_10005364/ERIdvaD_GLEAN_10033805/ERIdvaD_GLEAN_10003552/ERIdvaD_GLEAN_10000801/ERIdvaD_GLEAN_10020282/ERIdvaD_GLEAN_10006253/ERIdvaD_GLEAN_10031719/ERIdvaD_GLEAN_10006005/ERIdvaD_GLEAN_10014803/ERIdvaD_GLEAN_100…	31
MF	GO:0016615	malate dehydrogenase activity	1/1500	10/16444	0.615873	1	Eri028795	ERIdvaD_GLEAN_10017722	1
MF	GO:0016616	oxidoreductase activity, acting on the CH-OH group of donors, NAD or NADP as acceptor	14/1500	120/16444	0.203788	0.652122	Eri015990/Eri028795/Eri037296/Eri006070/Eri018905/Eri030147/Eri001317/Eri018707/Eri000371/Eri018355/Eri005382/Eri023100/Eri025303/Eri021495	ERIdvaD_GLEAN_10033414/ERIdvaD_GLEAN_10017722/ERIdvaD_GLEAN_10032764/CUFF71.36.2/ERIdvaD_GLEAN_10005364/ERIdvaD_GLEAN_10033805/ERIdvaD_GLEAN_10020282/ERIdvaD_GLEAN_10006253/ERIdvaD_GLEAN_10031719/ERIdvaD_GLEAN_10021447/ERIdvaD_GLEAN_10012083/ERIdvaD_GLEAN_10008549/ERIdvaD_GLEAN_10032803/CUFF239.152.1	14
MF	GO:0016620	oxidoreductase activity, acting on the aldehyde or oxo group of donors, NAD or NADP as acceptor	3/1500	23/16444	0.350938	0.831854	Eri006199/Eri027803/Eri027957	CUFF73.54.1/ERIdvaD_GLEAN_10020568/CUFF312.67.1	3
MF	GO:0016627	oxidoreductase activity, acting on the CH-CH group of donors	1/1500	46/16444	0.987799	1	Eri019858	ERIdvaD_GLEAN_10023503	1
MF	GO:0016638	oxidoreductase activity, acting on the CH-NH2 group of donors	4/1500	12/16444	0.0187903	0.144411	Eri025550/Eri016334/Eri020531/Eri026669	ERIdvaD_GLEAN_10033039/ERIdvaD_GLEAN_10014153/ERIdvaD_GLEAN_10026040/ERIdvaD_GLEAN_10006053	4
MF	GO:0016645	oxidoreductase activity, acting on the CH-NH group of donors	3/1500	18/16444	0.222646	0.705412	Eri014339/Eri028236/Eri015169	ERIdvaD_GLEAN_10021618/ERIdvaD_GLEAN_10013270/ERIdvaD_GLEAN_10027526	3
MF	GO:0016646	oxidoreductase activity, acting on the CH-NH group of donors, NAD or NADP as acceptor	1/1500	10/16444	0.615873	1	Eri028236	ERIdvaD_GLEAN_10013270	1
MF	GO:0016651	oxidoreductase activity, acting on NAD(P)H	1/1500	28/16444	0.931473	1	Eri025945	ERIdvaD_GLEAN_10013243	1
MF	GO:0016667	oxidoreductase activity, acting on a sulfur group of donors	7/1500	70/16444	0.458324	0.952362	Eri009534/Eri023982/Eri016543/Eri004822/Eri001214/Eri038820/Eri008527	ERIdvaD_GLEAN_10026238/ERIdvaD_GLEAN_10032165/CUFF184.78.1/ERIdvaD_GLEAN_10012820/ERIdvaD_GLEAN_10020197/ERIdvaD_GLEAN_10026796/CUFF98.165.1	7
MF	GO:0016671	oxidoreductase activity, acting on a sulfur group of donors, disulfide as acceptor	1/1500	14/16444	0.738067	1	Eri004822	ERIdvaD_GLEAN_10012820	1
MF	GO:0016679	oxidoreductase activity, acting on diphenols and related substances as donors	5/1500	20/16444	0.0304806	0.195076	Eri031995/Eri012258/Eri024081/Eri024310/Eri031999	ERIdvaD_GLEAN_10009391/ERIdvaD_GLEAN_10026121/ERIdvaD_GLEAN_10032249/ERIdvaD_GLEAN_10006175/ERIdvaD_GLEAN_10009395	5
MF	GO:0016682	oxidoreductase activity, acting on diphenols and related substances as donors, oxygen as acceptor	5/1500	14/16444	0.0062267	0.0797017	Eri031995/Eri012258/Eri024081/Eri024310/Eri031999	ERIdvaD_GLEAN_10009391/ERIdvaD_GLEAN_10026121/ERIdvaD_GLEAN_10032249/ERIdvaD_GLEAN_10006175/ERIdvaD_GLEAN_10009395	5
MF	GO:0016684	oxidoreductase activity, acting on peroxide as acceptor	18/1500	106/16444	0.00716845	0.088227	Eri017045/Eri039379/Eri037864/Eri011738/Eri035647/Eri030782/Eri037888/Eri017242/Eri019443/Eri015634/Eri030935/Eri015636/Eri017047/Eri011337/Eri020800/Eri039849/Eri033496/Eri004640	ERIdvaD_GLEAN_10030706/ERIdvaD_GLEAN_10022511/ERIdvaD_GLEAN_10019731/ERIdvaD_GLEAN_10028809/ERIdvaD_GLEAN_10014953/ERIdvaD_GLEAN_10020123/ERIdvaD_GLEAN_10019756/ERIdvaD_GLEAN_10009302/ERIdvaD_GLEAN_10005697/ERIdvaD_GLEAN_10022335/ERIdvaD_GLEAN_10031026/ERIdvaD_GLEAN_10022336/ERIdvaD_GLEAN_10030708/ERIdvaD_GLEAN_10025235/ERIdvaD_GLEAN_10003679/ERIdvaD_GLEAN_10026165/CUFF362.21.1/CUFF55.31.1	18
MF	GO:0016701	oxidoreductase activity, acting on single donors with incorporation of molecular oxygen	12/1500	69/16444	0.0212524	0.147843	Eri001554/Eri017501/Eri014279/Eri001553/Eri026590/Eri002314/Eri029096/Eri002730/Eri035918/Eri001220/Eri010681/Eri002584	ERIdvaD_GLEAN_10022236/ERIdvaD_GLEAN_10019625/ERIdvaD_GLEAN_10021566/ERIdvaD_GLEAN_10022235/ERIdvaD_GLEAN_10015107/ERIdvaD_GLEAN_10010842/ERIdvaD_GLEAN_10030503/ERIdvaD_GLEAN_10014984/ERIdvaD_GLEAN_10009353/ERIdvaD_GLEAN_10020203/ERIdvaD_GLEAN_10032413/ERIdvaD_GLEAN_10030962	12
MF	GO:0016702	oxidoreductase activity, acting on single donors with incorporation of molecular oxygen, incorporation of two atoms of oxygen	10/1500	56/16444	0.0286146	0.186871	Eri001554/Eri017501/Eri001553/Eri026590/Eri002314/Eri029096/Eri002730/Eri035918/Eri001220/Eri010681	ERIdvaD_GLEAN_10022236/ERIdvaD_GLEAN_10019625/ERIdvaD_GLEAN_10022235/ERIdvaD_GLEAN_10015107/ERIdvaD_GLEAN_10010842/ERIdvaD_GLEAN_10030503/ERIdvaD_GLEAN_10014984/ERIdvaD_GLEAN_10009353/ERIdvaD_GLEAN_10020203/ERIdvaD_GLEAN_10032413	10
MF	GO:0016705	oxidoreductase activity, acting on paired donors, with incorporation or reduction of molecular oxygen	51/1500	381/16444	0.00348845	0.0531573	Eri011512/novel.3888/Eri015195/Eri027849/Eri008038/Eri020337/Eri029426/Eri037196/Eri039500/Eri037956/Eri039522/Eri023095/Eri016600/Eri029948/Eri031225/Eri039890/Eri001705/Eri011228/Eri033712/Eri014100/Eri037432/Eri009111/Eri040257/Eri008039/Eri037426/Eri033699/Eri029095/novel.2197/Eri031840/Eri019361/Eri039893/Eri016365/Eri015583/Eri008040/Eri033704/Eri012519/Eri039501/Eri028461/Eri026071/Eri0241…	ERIdvaD_GLEAN_10006167/-/ERIdvaD_GLEAN_10027547/ERIdvaD_GLEAN_10020605/ERIdvaD_GLEAN_10015951/ERIdvaD_GLEAN_10000756/ERIdvaD_GLEAN_10025686/ERIdvaD_GLEAN_10032676/ERIdvaD_GLEAN_10012164/ERIdvaD_GLEAN_10019819/ERIdvaD_GLEAN_10012185/ERIdvaD_GLEAN_10005208/ERIdvaD_GLEAN_10004066/ERIdvaD_GLEAN_10026434/ERIdvaD_GLEAN_10020027/ERIdvaD_GLEAN_10012539/ERIdvaD_GLEAN_10018422/ERIdvaD_GLEAN_10009439/ERIdva…	51
MF	GO:0016709	oxidoreductase activity, acting on paired donors, with incorporation or reduction of molecular oxygen, NAD(P)H as one donor, and incorporation of one atom of oxygen	4/1500	30/16444	0.290867	0.786467	Eri037432/Eri037426/Eri019361/novel.2677	ERIdvaD_GLEAN_10019033/ERIdvaD_GLEAN_10019028/ERIdvaD_GLEAN_10029192/-	4
MF	GO:0016741	transferase activity, transferring one-carbon groups	23/1500	293/16444	0.80485	1	novel.7975/novel.7986/Eri017268/Eri038718/Eri020458/Eri035686/Eri014878/Eri038340/Eri028760/Eri023397/Eri023291/Eri024358/novel.4576/Eri021002/Eri029433/Eri014749/Eri014202/Eri037711/Eri000750/novel.2525/Eri017231/Eri012096/Eri040467	-/-/ERIdvaD_GLEAN_10011796/ERIdvaD_GLEAN_10025865/ERIdvaD_GLEAN_10025974/ERIdvaD_GLEAN_10009260/ERIdvaD_GLEAN_10015861/ERIdvaD_GLEAN_10013973/ERIdvaD_GLEAN_10017689/ERIdvaD_GLEAN_10002463/ERIdvaD_GLEAN_10010908/ERIdvaD_GLEAN_10029939/-/ERIdvaD_GLEAN_10028735/ERIdvaD_GLEAN_10025693/CUFF166.127.1/ERIdvaD_GLEAN_10033355/ERIdvaD_GLEAN_10022156/ERIdvaD_GLEAN_10003965/-/ERIdvaD_GLEAN_10009293/ERIdvaD_G…	23
MF	GO:0016746	transferase activity, transferring acyl groups	26/1500	328/16444	0.802259	1	Eri024846/Eri033411/Eri024851/Eri014753/Eri002220/Eri024036/Eri035489/Eri040508/Eri023171/Eri027900/novel.5486/Eri028140/novel.5485/Eri019069/Eri035008/Eri038010/Eri021947/Eri013376/Eri022150/Eri028987/Eri040503/Eri028511/Eri029315/Eri016935/Eri019067/novel.5012	ERIdvaD_GLEAN_10027954/ERIdvaD_GLEAN_10025524/ERIdvaD_GLEAN_10027957/ERIdvaD_GLEAN_10011449/ERIdvaD_GLEAN_10017036/ERIdvaD_GLEAN_10032215/CUFF381.55.2/ERIdvaD_GLEAN_10022675/ERIdvaD_GLEAN_10020972/ERIdvaD_GLEAN_10007391/-/ERIdvaD_GLEAN_10005343/-/ERIdvaD_GLEAN_10009754/ERIdvaD_GLEAN_10019918/ERIdvaD_GLEAN_10019661/ERIdvaD_GLEAN_10018711/ERIdvaD_GLEAN_10027683/ERIdvaD_GLEAN_10005677/ERIdvaD_GLEAN_…	26
MF	GO:0016747	transferase activity, transferring acyl groups other than amino-acyl groups	24/1500	265/16444	0.546436	1	Eri024846/Eri033411/Eri024851/Eri014753/Eri002220/Eri024036/Eri040508/Eri023171/Eri027900/novel.5486/Eri028140/novel.5485/Eri019069/Eri038010/Eri021947/Eri013376/Eri022150/Eri028987/Eri040503/Eri028511/Eri029315/Eri016935/Eri019067/novel.5012	ERIdvaD_GLEAN_10027954/ERIdvaD_GLEAN_10025524/ERIdvaD_GLEAN_10027957/ERIdvaD_GLEAN_10011449/ERIdvaD_GLEAN_10017036/ERIdvaD_GLEAN_10032215/ERIdvaD_GLEAN_10022675/ERIdvaD_GLEAN_10020972/ERIdvaD_GLEAN_10007391/-/ERIdvaD_GLEAN_10005343/-/ERIdvaD_GLEAN_10009754/ERIdvaD_GLEAN_10019661/ERIdvaD_GLEAN_10018711/ERIdvaD_GLEAN_10027683/ERIdvaD_GLEAN_10005677/ERIdvaD_GLEAN_10001912/ERIdvaD_GLEAN_10022670/CUFF…	24
MF	GO:0016758	transferase activity, transferring hexosyl groups	51/1500	456/16444	0.0739274	0.348248	Eri004504/Eri024564/Eri010825/Eri032884/Eri017634/Eri005248/Eri039872/Eri000435/Eri038116/Eri035776/Eri027596/novel.965/Eri033099/Eri023891/Eri027857/Eri006365/Eri037123/Eri016100/Eri012612/Eri032267/Eri028114/Eri030532/Eri018789/Eri013326/Eri035417/Eri004653/Eri006043/Eri004645/Eri037120/Eri017429/Eri030607/Eri008647/Eri001610/Eri022881/Eri035614/Eri018851/Eri013986/Eri022087/Eri005724/Eri039774…	ERIdvaD_GLEAN_10014272/ERIdvaD_GLEAN_10023785/CUFF123.323.1/ERIdvaD_GLEAN_10022825/ERIdvaD_GLEAN_10019198/ERIdvaD_GLEAN_10005436/ERIdvaD_GLEAN_10001205/ERIdvaD_GLEAN_10031782/CUFF405.60.1/ERIdvaD_GLEAN_10023589/ERIdvaD_GLEAN_10002095/-/ERIdvaD_GLEAN_10020374/ERIdvaD_GLEAN_10032088/ERIdvaD_GLEAN_10020613/ERIdvaD_GLEAN_10034368/ERIdvaD_GLEAN_10032611/ERIdvaD_GLEAN_10033504/ERIdvaD_GLEAN_10012891/ER…	51
MF	GO:0016759	cellulose synthase activity	12/1500	41/16444	0.00020444	0.00726897	Eri017634/Eri039872/Eri038116/Eri027596/Eri033099/Eri023891/Eri016100/Eri018789/Eri001610/Eri028517/Eri015487/Eri001159	ERIdvaD_GLEAN_10019198/ERIdvaD_GLEAN_10001205/CUFF405.60.1/ERIdvaD_GLEAN_10002095/ERIdvaD_GLEAN_10020374/ERIdvaD_GLEAN_10032088/ERIdvaD_GLEAN_10033504/ERIdvaD_GLEAN_10020662/ERIdvaD_GLEAN_10022282/ERIdvaD_GLEAN_10012457/ERIdvaD_GLEAN_10010178/ERIdvaD_GLEAN_10001357	12
MF	GO:0016760	cellulose synthase (UDP-forming) activity	12/1500	41/16444	0.00020444	0.00726897	Eri017634/Eri039872/Eri038116/Eri027596/Eri033099/Eri023891/Eri016100/Eri018789/Eri001610/Eri028517/Eri015487/Eri001159	ERIdvaD_GLEAN_10019198/ERIdvaD_GLEAN_10001205/CUFF405.60.1/ERIdvaD_GLEAN_10002095/ERIdvaD_GLEAN_10020374/ERIdvaD_GLEAN_10032088/ERIdvaD_GLEAN_10033504/ERIdvaD_GLEAN_10020662/ERIdvaD_GLEAN_10022282/ERIdvaD_GLEAN_10012457/ERIdvaD_GLEAN_10010178/ERIdvaD_GLEAN_10001357	12
MF	GO:0016762	xyloglucan:xyloglucosyl transferase activity	7/1500	29/16444	0.0134837	0.123279	Eri024564/Eri035776/Eri030532/Eri035614/Eri018851/Eri003980/Eri018016	ERIdvaD_GLEAN_10023785/ERIdvaD_GLEAN_10023589/ERIdvaD_GLEAN_10034165/ERIdvaD_GLEAN_10014921/ERIdvaD_GLEAN_10021889/ERIdvaD_GLEAN_10007584/ERIdvaD_GLEAN_10029861	7
MF	GO:0016763	transferase activity, transferring pentosyl groups	1/1500	14/16444	0.738067	1	Eri037606	ERIdvaD_GLEAN_10015615	1
MF	GO:0016765	transferase activity, transferring alkyl or aryl (other than methyl) groups	8/1500	48/16444	0.0670129	0.348248	Eri005060/Eri024503/Eri021949/Eri031530/Eri006773/Eri039853/Eri020264/Eri005176	ERIdvaD_GLEAN_10024843/ERIdvaD_GLEAN_10023729/ERIdvaD_GLEAN_10018713/ERIdvaD_GLEAN_10013611/ERIdvaD_GLEAN_10002723/ERIdvaD_GLEAN_10026169/ERIdvaD_GLEAN_10004497/ERIdvaD_GLEAN_10000685	8
MF	GO:0016769	transferase activity, transferring nitrogenous groups	2/1500	15/16444	0.403278	0.889992	Eri033329/Eri020764	ERIdvaD_GLEAN_10011291/ERIdvaD_GLEAN_10007322	2
MF	GO:0016775	phosphotransferase activity, nitrogenous group as acceptor	4/1500	28/16444	0.249042	0.737903	Eri012673/Eri032625/Eri037584/Eri010415	ERIdvaD_GLEAN_10015321/ERIdvaD_GLEAN_10031271/ERIdvaD_GLEAN_10015592/ERIdvaD_GLEAN_10008952	4
MF	GO:0016779	nucleotidyltransferase activity	13/1500	169/16444	0.779142	1	Eri025307/Eri030339/Eri036385/Eri010428/Eri002412/Eri020199/Eri028087/Eri004599/Eri010429/Eri025771/Eri028792/novel.7554/Eri037674	ERIdvaD_GLEAN_10032806/ERIdvaD_GLEAN_10033985/ERIdvaD_GLEAN_10030279/ERIdvaD_GLEAN_10008965/ERIdvaD_GLEAN_10030802/ERIdvaD_GLEAN_10010114/ERIdvaD_GLEAN_10017619/ERIdvaD_GLEAN_10025181/ERIdvaD_GLEAN_10008966/CUFF287.44.2/ERIdvaD_GLEAN_10017720/-/ERIdvaD_GLEAN_10022124	13
MF	GO:0016788	hydrolase activity, acting on ester bonds	46/1500	459/16444	0.270755	0.760013	Eri036338/Eri011692/Eri011714/Eri035185/Eri025151/novel.5010/novel.978/Eri036263/Eri030600/novel.4708/novel.2743/novel.6933/Eri006239/Eri035617/novel.7918/Eri020520/Eri004519/Eri011430/Eri031760/Eri014264/Eri019193/novel.5928/Eri007979/Eri022962/Eri016972/Eri015080/Eri015826/Eri025595/Eri027665/Eri026662/Eri005932/Eri011631/Eri037523/Eri038578/Eri022082/Eri026839/Eri032651/Eri020796/Eri004517/Eri…	CUFF390.68.1/ERIdvaD_GLEAN_10005920/ERIdvaD_GLEAN_10005940/ERIdvaD_GLEAN_10024017/ERIdvaD_GLEAN_10024375/-/-/ERIdvaD_GLEAN_10009929/ERIdvaD_GLEAN_10022727/-/-/-/ERIdvaD_GLEAN_10016123/ERIdvaD_GLEAN_10014924/-/ERIdvaD_GLEAN_10026030/ERIdvaD_GLEAN_10014284/ERIdvaD_GLEAN_10012351/ERIdvaD_GLEAN_10012727/ERIdvaD_GLEAN_10021551/ERIdvaD_GLEAN_10011856/-/ERIdvaD_GLEAN_10004936/ERIdvaD_GLEAN_10007398/ERId…	46
MF	GO:0016791	phosphatase activity	5/1500	82/16444	0.879071	1	Eri006239/Eri031760/Eri037523/Eri022082/Eri000388	ERIdvaD_GLEAN_10016123/ERIdvaD_GLEAN_10012727/ERIdvaD_GLEAN_10019111/ERIdvaD_GLEAN_10000539/ERIdvaD_GLEAN_10031734	5
MF	GO:0016798	hydrolase activity, acting on glycosyl bonds	60/1500	411/16444	0.000175302	0.00726897	Eri018880/Eri035518/Eri035710/Eri003222/Eri024564/Eri023535/Eri005741/Eri010985/Eri030632/Eri023584/Eri031935/Eri030952/Eri013884/Eri003786/Eri002727/Eri002413/Eri004714/Eri015201/Eri035776/Eri014016/Eri022929/Eri037553/Eri004708/Eri001325/Eri035520/Eri024680/Eri003060/Eri021953/Eri019553/Eri023447/Eri015010/Eri000372/Eri012475/Eri018606/Eri039136/Eri037544/Eri007714/Eri030532/Eri009259/Eri013939…	ERIdvaD_GLEAN_10004689/ERIdvaD_GLEAN_10028138/ERIdvaD_GLEAN_10012583/ERIdvaD_GLEAN_10015470/ERIdvaD_GLEAN_10023785/ERIdvaD_GLEAN_10003175/ERIdvaD_GLEAN_10002675/ERIdvaD_GLEAN_10031997/ERIdvaD_GLEAN_10022759/ERIdvaD_GLEAN_10017562/ERIdvaD_GLEAN_10001390/ERIdvaD_GLEAN_10031042/ERIdvaD_GLEAN_10003500/ERIdvaD_GLEAN_10008617/ERIdvaD_GLEAN_10014981/ERIdvaD_GLEAN_10030803/ERIdvaD_GLEAN_10015689/ERIdvaD_…	60
MF	GO:0016799	hydrolase activity, hydrolyzing N-glycosyl compounds	1/1500	18/16444	0.821408	1	Eri019901	ERIdvaD_GLEAN_10016445	1
MF	GO:0016810	hydrolase activity, acting on carbon-nitrogen (but not peptide) bonds	2/1500	39/16444	0.882424	1	Eri037068/Eri008153	ERIdvaD_GLEAN_10032574/ERIdvaD_GLEAN_10002335	2
MF	GO:0016811	hydrolase activity, acting on carbon-nitrogen (but not peptide) bonds, in linear amides	1/1500	13/16444	0.711753	1	Eri008153	ERIdvaD_GLEAN_10002335	1
MF	GO:0016820	hydrolase activity, acting on acid anhydrides, catalyzing transmembrane movement of substances	13/1500	84/16444	0.0403701	0.244821	Eri028645/Eri001211/Eri039668/Eri025837/Eri028176/Eri010639/Eri010691/Eri029675/Eri017845/Eri012365/Eri012364/Eri002185/Eri002144	ERIdvaD_GLEAN_10001749/ERIdvaD_GLEAN_10020194/ERIdvaD_GLEAN_10023386/ERIdvaD_GLEAN_10021128/ERIdvaD_GLEAN_10000241/ERIdvaD_GLEAN_10032377/ERIdvaD_GLEAN_10032423/ERIdvaD_GLEAN_10028485/ERIdvaD_GLEAN_10002798/ERIdvaD_GLEAN_10007207/ERIdvaD_GLEAN_10007206/ERIdvaD_GLEAN_10002008/ERIdvaD_GLEAN_10002307	13
MF	GO:0016829	lyase activity	17/1500	166/16444	0.34497	0.830003	Eri030265/Eri003746/Eri010858/Eri006070/Eri011963/Eri011772/Eri013337/Eri040011/Eri020810/Eri009181/Eri023786/Eri032702/Eri035313/Eri027065/novel.4760/Eri011354/Eri019891	ERIdvaD_GLEAN_10033913/ERIdvaD_GLEAN_10004994/CUFF124.39.1/CUFF71.36.2/ERIdvaD_GLEAN_10001092/ERIdvaD_GLEAN_10028838/ERIdvaD_GLEAN_10002790/ERIdvaD_GLEAN_10024717/ERIdvaD_GLEAN_10003689/ERIdvaD_GLEAN_10031322/ERIdvaD_GLEAN_10023233/ERIdvaD_GLEAN_10005568/ERIdvaD_GLEAN_10004130/ERIdvaD_GLEAN_10030451/-/ERIdvaD_GLEAN_10025250/ERIdvaD_GLEAN_10023531	17
MF	GO:0016830	carbon-carbon lyase activity	7/1500	58/16444	0.275751	0.767307	Eri030265/Eri003746/Eri040011/Eri009181/Eri027065/Eri011354/Eri019891	ERIdvaD_GLEAN_10033913/ERIdvaD_GLEAN_10004994/ERIdvaD_GLEAN_10024717/ERIdvaD_GLEAN_10031322/ERIdvaD_GLEAN_10030451/ERIdvaD_GLEAN_10025250/ERIdvaD_GLEAN_10023531	7
MF	GO:0016831	carboxy-lyase activity	6/1500	40/16444	0.153065	0.550348	Eri030265/Eri003746/Eri040011/Eri009181/Eri027065/Eri019891	ERIdvaD_GLEAN_10033913/ERIdvaD_GLEAN_10004994/ERIdvaD_GLEAN_10024717/ERIdvaD_GLEAN_10031322/ERIdvaD_GLEAN_10030451/ERIdvaD_GLEAN_10023531	6
MF	GO:0016835	carbon-oxygen lyase activity	6/1500	73/16444	0.665301	1	Eri010858/Eri006070/Eri011772/Eri013337/Eri032702/Eri035313	CUFF124.39.1/CUFF71.36.2/ERIdvaD_GLEAN_10028838/ERIdvaD_GLEAN_10002790/ERIdvaD_GLEAN_10005568/ERIdvaD_GLEAN_10004130	6
MF	GO:0016836	hydro-lyase activity	3/1500	33/16444	0.590128	1	Eri006070/Eri032702/Eri035313	CUFF71.36.2/ERIdvaD_GLEAN_10005568/ERIdvaD_GLEAN_10004130	3
MF	GO:0016838	carbon-oxygen lyase activity, acting on phosphates	3/1500	37/16444	0.668543	1	Eri010858/Eri011772/Eri013337	CUFF124.39.1/ERIdvaD_GLEAN_10028838/ERIdvaD_GLEAN_10002790	3
MF	GO:0016846	carbon-sulfur lyase activity	3/1500	16/16444	0.174178	0.592948	Eri011963/Eri020810/novel.4760	ERIdvaD_GLEAN_10001092/ERIdvaD_GLEAN_10003689/-	3
MF	GO:0016853	isomerase activity	16/1500	176/16444	0.544216	1	Eri039150/Eri000497/Eri023714/Eri018918/Eri040326/Eri026206/Eri016840/novel.7094/Eri000620/Eri002465/Eri017076/novel.1284/Eri006475/Eri030961/Eri030421/Eri039126	ERIdvaD_GLEAN_10017422/ERIdvaD_GLEAN_10031838/ERIdvaD_GLEAN_10023168/ERIdvaD_GLEAN_10005376/ERIdvaD_GLEAN_10017895/ERIdvaD_GLEAN_10011053/ERIdvaD_GLEAN_10001868/-/ERIdvaD_GLEAN_10031947/ERIdvaD_GLEAN_10030857/ERIdvaD_GLEAN_10030739/-/ERIdvaD_GLEAN_10034447/ERIdvaD_GLEAN_10031051/ERIdvaD_GLEAN_10034061/ERIdvaD_GLEAN_10017399	16
MF	GO:0016859	cis-trans isomerase activity	1/1500	47/16444	0.988915	1	Eri006475	ERIdvaD_GLEAN_10034447	1
MF	GO:0016860	intramolecular oxidoreductase activity	3/1500	27/16444	0.452399	0.946194	Eri000620/Eri002465/Eri030421	ERIdvaD_GLEAN_10031947/ERIdvaD_GLEAN_10030857/ERIdvaD_GLEAN_10034061	3
MF	GO:0016861	intramolecular oxidoreductase activity, interconverting aldoses and ketoses	3/1500	22/16444	0.325036	0.79398	Eri000620/Eri002465/Eri030421	ERIdvaD_GLEAN_10031947/ERIdvaD_GLEAN_10030857/ERIdvaD_GLEAN_10034061	3
MF	GO:0016866	intramolecular transferase activity	3/1500	46/16444	0.803395	1	Eri016840/novel.7094/Eri039126	ERIdvaD_GLEAN_10001868/-/ERIdvaD_GLEAN_10017399	3
MF	GO:0016868	intramolecular transferase activity, phosphotransferases	2/1500	16/16444	0.436006	0.936389	Eri016840/Eri039126	ERIdvaD_GLEAN_10001868/ERIdvaD_GLEAN_10017399	2
MF	GO:0016872	intramolecular lyase activity	3/1500	14/16444	0.129276	0.510719	Eri026206/Eri017076/Eri030961	ERIdvaD_GLEAN_10011053/ERIdvaD_GLEAN_10030739/ERIdvaD_GLEAN_10031051	3
MF	GO:0016874	ligase activity	9/1500	174/16444	0.981354	1	Eri018219/Eri003988/Eri034367/Eri033013/Eri010099/Eri003889/Eri019947/Eri027824/Eri005566	ERIdvaD_GLEAN_10017311/ERIdvaD_GLEAN_10007592/ERIdvaD_GLEAN_10007624/ERIdvaD_GLEAN_10010864/ERIdvaD_GLEAN_10001154/ERIdvaD_GLEAN_10023267/CUFF223.14.1/ERIdvaD_GLEAN_10020586/ERIdvaD_GLEAN_10013216	9
MF	GO:0016875	ligase activity, forming carbon-oxygen bonds	3/1500	86/16444	0.987727	1	Eri003988/Eri033013/Eri019947	ERIdvaD_GLEAN_10007592/ERIdvaD_GLEAN_10010864/CUFF223.14.1	3
MF	GO:0016876	ligase activity, forming aminoacyl-tRNA and related compounds	3/1500	86/16444	0.987727	1	Eri003988/Eri033013/Eri019947	ERIdvaD_GLEAN_10007592/ERIdvaD_GLEAN_10010864/CUFF223.14.1	3
MF	GO:0016877	ligase activity, forming carbon-sulfur bonds	2/1500	22/16444	0.608996	1	Eri010099/Eri005566	ERIdvaD_GLEAN_10001154/ERIdvaD_GLEAN_10013216	2
MF	GO:0016879	ligase activity, forming carbon-nitrogen bonds	2/1500	47/16444	0.936461	1	Eri018219/Eri027824	ERIdvaD_GLEAN_10017311/ERIdvaD_GLEAN_10020586	2
MF	GO:0016884	carbon-nitrogen ligase activity, with glutamine as amido-N-donor	1/1500	10/16444	0.615873	1	Eri018219	ERIdvaD_GLEAN_10017311	1
MF	GO:0016887	ATPase activity	26/1500	209/16444	0.064499	0.348248	Eri036442/Eri028645/Eri040402/Eri015002/Eri026352/Eri018918/Eri030264/Eri001211/Eri039668/Eri040326/Eri025837/Eri026350/Eri034186/Eri028176/Eri026351/Eri018005/Eri010639/Eri010691/Eri029675/Eri017845/Eri012365/Eri012364/Eri017221/Eri002185/Eri002144/Eri020931	ERIdvaD_GLEAN_10004578/ERIdvaD_GLEAN_10001749/ERIdvaD_GLEAN_10012939/ERIdvaD_GLEAN_10027369/ERIdvaD_GLEAN_10015226/ERIdvaD_GLEAN_10005376/ERIdvaD_GLEAN_10033912/ERIdvaD_GLEAN_10020194/ERIdvaD_GLEAN_10023386/ERIdvaD_GLEAN_10017895/ERIdvaD_GLEAN_10021128/ERIdvaD_GLEAN_10015224/ERIdvaD_GLEAN_10001665/ERIdvaD_GLEAN_10000241/ERIdvaD_GLEAN_10015225/ERIdvaD_GLEAN_10029851/ERIdvaD_GLEAN_10032377/ERIdvaD_…	26
MF	GO:0016891	endoribonuclease activity, producing 5'-phosphomonoesters	1/1500	22/16444	0.878243	1	Eri005932	ERIdvaD_GLEAN_10001029	1
MF	GO:0016892	endoribonuclease activity, producing 3'-phosphomonoesters	3/1500	11/16444	0.0717198	0.348248	Eri035185/novel.5010/Eri026839	ERIdvaD_GLEAN_10024017/-/ERIdvaD_GLEAN_10003269	3
MF	GO:0016893	endonuclease activity, active with either ribo- or deoxyribonucleic acids and producing 5'-phosphomonoesters	1/1500	22/16444	0.878243	1	Eri005932	ERIdvaD_GLEAN_10001029	1
MF	GO:0016894	endonuclease activity, active with either ribo- or deoxyribonucleic acids and producing 3'-phosphomonoesters	3/1500	11/16444	0.0717198	0.348248	Eri035185/novel.5010/Eri026839	ERIdvaD_GLEAN_10024017/-/ERIdvaD_GLEAN_10003269	3
MF	GO:0016903	oxidoreductase activity, acting on the aldehyde or oxo group of donors	3/1500	36/16444	0.650024	1	Eri006199/Eri027803/Eri027957	CUFF73.54.1/ERIdvaD_GLEAN_10020568/CUFF312.67.1	3
MF	GO:0017016	Ras GTPase binding	2/1500	19/16444	0.527849	1	Eri005571/Eri017671	ERIdvaD_GLEAN_10013221/ERIdvaD_GLEAN_10005284	2
MF	GO:0017171	serine hydrolase activity	27/1500	196/16444	0.0199934	0.144411	Eri036551/Eri002161/Eri013195/Eri036737/Eri024087/Eri002622/Eri015076/Eri012331/Eri031734/Eri021823/novel.8073/Eri037200/Eri002080/Eri033364/Eri034810/Eri001054/Eri014189/Eri007624/Eri008804/Eri002079/Eri018014/Eri014233/Eri026868/Eri007303/Eri028076/Eri007731/novel.645	ERIdvaD_GLEAN_10029585/ERIdvaD_GLEAN_10005390/ERIdvaD_GLEAN_10011944/ERIdvaD_GLEAN_10006807/ERIdvaD_GLEAN_10032254/ERIdvaD_GLEAN_10013492/ERIdvaD_GLEAN_10027440/ERIdvaD_GLEAN_10015823/ERIdvaD_GLEAN_10008247/ERIdvaD_GLEAN_10013698/-/ERIdvaD_GLEAN_10032680/ERIdvaD_GLEAN_10000650/CUFF361.37.1/CUFF375.13.1/ERIdvaD_GLEAN_10001222/ERIdvaD_GLEAN_10033343/ERIdvaD_GLEAN_10015275/ERIdvaD_GLEAN_10022105/ERI…	27
MF	GO:0018024	histone-lysine N-methyltransferase activity	1/1500	21/16444	0.866005	1	Eri014202	ERIdvaD_GLEAN_10033355	1
MF	GO:0019001	guanyl nucleotide binding	17/1500	291/16444	0.985095	1	Eri015084/Eri006557/Eri039468/Eri031071/Eri009246/Eri025562/Eri033855/Eri040487/Eri036794/Eri020070/Eri039467/Eri036789/Eri003559/Eri021368/Eri007825/Eri017619/Eri021080	ERIdvaD_GLEAN_10027448/ERIdvaD_GLEAN_10034524/ERIdvaD_GLEAN_10022594/ERIdvaD_GLEAN_10031148/ERIdvaD_GLEAN_10031385/ERIdvaD_GLEAN_10033053/ERIdvaD_GLEAN_10011659/ERIdvaD_GLEAN_10022658/ERIdvaD_GLEAN_10028056/ERIdvaD_GLEAN_10016267/ERIdvaD_GLEAN_10022593/ERIdvaD_GLEAN_10028053/ERIdvaD_GLEAN_10034341/ERIdvaD_GLEAN_10021928/ERIdvaD_GLEAN_10013935/ERIdvaD_GLEAN_10019190/ERIdvaD_GLEAN_10013939	17
MF	GO:0019200	carbohydrate kinase activity	1/1500	17/16444	0.803461	1	Eri033054	ERIdvaD_GLEAN_10008179	1
MF	GO:0019239	deaminase activity	1/1500	10/16444	0.615873	1	Eri037068	ERIdvaD_GLEAN_10032574	1
MF	GO:0019787	ubiquitin-like protein transferase activity	7/1500	108/16444	0.873134	1	Eri028758/Eri031051/Eri024297/Eri036400/Eri033842/Eri028690/Eri005623	ERIdvaD_GLEAN_10017687/ERIdvaD_GLEAN_10031128/ERIdvaD_GLEAN_10006235/ERIdvaD_GLEAN_10030291/ERIdvaD_GLEAN_10011646/ERIdvaD_GLEAN_10016041/ERIdvaD_GLEAN_10024581	7
MF	GO:0019829	cation-transporting ATPase activity	1/1500	12/16444	0.682797	1	Eri029675	ERIdvaD_GLEAN_10028485	1
MF	GO:0019842	vitamin binding	10/1500	95/16444	0.366232	0.85103	Eri033329/Eri020764/Eri003689/Eri040011/Eri035114/Eri023945/Eri009181/Eri033558/Eri038145/Eri019891	ERIdvaD_GLEAN_10011291/ERIdvaD_GLEAN_10007322/ERIdvaD_GLEAN_10009039/ERIdvaD_GLEAN_10024717/ERIdvaD_GLEAN_10009148/CUFF268.144.1/ERIdvaD_GLEAN_10031322/ERIdvaD_GLEAN_10018789/CUFF405.112.1/ERIdvaD_GLEAN_10023531	10
MF	GO:0019899	enzyme binding	3/1500	46/16444	0.803395	1	Eri005571/Eri007437/Eri017671	ERIdvaD_GLEAN_10013221/ERIdvaD_GLEAN_10008727/ERIdvaD_GLEAN_10005284	3
MF	GO:0019900	kinase binding	1/1500	10/16444	0.615873	1	Eri007437	ERIdvaD_GLEAN_10008727	1
MF	GO:0019901	protein kinase binding	1/1500	10/16444	0.615873	1	Eri007437	ERIdvaD_GLEAN_10008727	1
MF	GO:0020037	heme binding	65/1500	438/16444	5.84338e-05	0.00396682	Eri011512/novel.3888/novel.488/Eri017045/Eri015195/Eri027849/Eri039379/Eri037864/Eri008038/Eri011738/Eri020337/Eri029426/Eri037196/Eri039500/Eri037956/Eri039522/Eri023095/Eri035647/Eri016600/Eri030782/Eri029948/Eri031225/Eri039890/Eri001705/Eri037888/Eri011228/Eri033712/Eri017242/Eri014100/Eri019443/Eri015634/Eri009111/Eri040257/Eri008039/Eri033699/Eri029095/novel.2197/Eri031840/Eri030935/Eri0398…	ERIdvaD_GLEAN_10006167/-/-/ERIdvaD_GLEAN_10030706/ERIdvaD_GLEAN_10027547/ERIdvaD_GLEAN_10020605/ERIdvaD_GLEAN_10022511/ERIdvaD_GLEAN_10019731/ERIdvaD_GLEAN_10015951/ERIdvaD_GLEAN_10028809/ERIdvaD_GLEAN_10000756/ERIdvaD_GLEAN_10025686/ERIdvaD_GLEAN_10032676/ERIdvaD_GLEAN_10012164/ERIdvaD_GLEAN_10019819/ERIdvaD_GLEAN_10012185/ERIdvaD_GLEAN_10005208/ERIdvaD_GLEAN_10014953/ERIdvaD_GLEAN_10004066/ERId…	65
MF	GO:0022803	passive transmembrane transporter activity	16/1500	101/16444	0.0203078	0.144411	novel.7981/Eri032275/Eri020511/Eri013703/Eri019860/Eri002602/novel.7240/Eri038403/Eri020552/novel.4706/Eri011090/Eri020513/Eri037509/Eri017933/Eri011776/Eri011089	-/ERIdvaD_GLEAN_10029408/ERIdvaD_GLEAN_10026025/ERIdvaD_GLEAN_10016349/ERIdvaD_GLEAN_10023505/ERIdvaD_GLEAN_10030977/-/CUFF409.171.1/ERIdvaD_GLEAN_10026060/-/ERIdvaD_GLEAN_10007065/ERIdvaD_GLEAN_10026027/ERIdvaD_GLEAN_10019098/ERIdvaD_GLEAN_10001148/ERIdvaD_GLEAN_10028842/ERIdvaD_GLEAN_10007064	16
MF	GO:0022804	active transmembrane transporter activity	28/1500	218/16444	0.0405485	0.244821	Eri020740/Eri028645/Eri030616/Eri001211/Eri039668/Eri000603/Eri025837/Eri030790/Eri028176/Eri010639/Eri030549/Eri010691/Eri029675/Eri017845/Eri009275/Eri040129/Eri014833/Eri028495/Eri012365/Eri012364/Eri002185/Eri031136/Eri002144/Eri008022/Eri025858/Eri000604/Eri008024/novel.756	ERIdvaD_GLEAN_10029025/ERIdvaD_GLEAN_10001749/ERIdvaD_GLEAN_10022743/ERIdvaD_GLEAN_10020194/ERIdvaD_GLEAN_10023386/ERIdvaD_GLEAN_10031932/ERIdvaD_GLEAN_10021128/ERIdvaD_GLEAN_10020130/ERIdvaD_GLEAN_10000241/ERIdvaD_GLEAN_10032377/ERIdvaD_GLEAN_10034181/ERIdvaD_GLEAN_10032423/ERIdvaD_GLEAN_10028485/ERIdvaD_GLEAN_10002798/ERIdvaD_GLEAN_10031412/ERIdvaD_GLEAN_10009192/ERIdvaD_GLEAN_10020348/ERIdvaD_…	28
MF	GO:0022824	transmitter-gated ion channel activity	4/1500	31/16444	0.312129	0.786467	Eri002602/Eri011090/Eri037509/Eri011089	ERIdvaD_GLEAN_10030977/ERIdvaD_GLEAN_10007065/ERIdvaD_GLEAN_10019098/ERIdvaD_GLEAN_10007064	4
MF	GO:0022832	voltage-gated channel activity	1/1500	18/16444	0.821408	1	Eri032275	ERIdvaD_GLEAN_10029408	1
MF	GO:0022834	ligand-gated channel activity	4/1500	31/16444	0.312129	0.786467	Eri002602/Eri011090/Eri037509/Eri011089	ERIdvaD_GLEAN_10030977/ERIdvaD_GLEAN_10007065/ERIdvaD_GLEAN_10019098/ERIdvaD_GLEAN_10007064	4
MF	GO:0022835	transmitter-gated channel activity	4/1500	31/16444	0.312129	0.786467	Eri002602/Eri011090/Eri037509/Eri011089	ERIdvaD_GLEAN_10030977/ERIdvaD_GLEAN_10007065/ERIdvaD_GLEAN_10019098/ERIdvaD_GLEAN_10007064	4
MF	GO:0022836	gated channel activity	5/1500	49/16444	0.466495	0.959452	Eri032275/Eri002602/Eri011090/Eri037509/Eri011089	ERIdvaD_GLEAN_10029408/ERIdvaD_GLEAN_10030977/ERIdvaD_GLEAN_10007065/ERIdvaD_GLEAN_10019098/ERIdvaD_GLEAN_10007064	5
MF	GO:0022838	substrate-specific channel activity	16/1500	101/16444	0.0203078	0.144411	novel.7981/Eri032275/Eri020511/Eri013703/Eri019860/Eri002602/novel.7240/Eri038403/Eri020552/novel.4706/Eri011090/Eri020513/Eri037509/Eri017933/Eri011776/Eri011089	-/ERIdvaD_GLEAN_10029408/ERIdvaD_GLEAN_10026025/ERIdvaD_GLEAN_10016349/ERIdvaD_GLEAN_10023505/ERIdvaD_GLEAN_10030977/-/CUFF409.171.1/ERIdvaD_GLEAN_10026060/-/ERIdvaD_GLEAN_10007065/ERIdvaD_GLEAN_10026027/ERIdvaD_GLEAN_10019098/ERIdvaD_GLEAN_10001148/ERIdvaD_GLEAN_10028842/ERIdvaD_GLEAN_10007064	16
MF	GO:0022853	active ion transmembrane transporter activity	1/1500	12/16444	0.682797	1	Eri029675	ERIdvaD_GLEAN_10028485	1
MF	GO:0022890	inorganic cation transmembrane transporter activity	14/1500	173/16444	0.719863	1	novel.488/Eri004037/Eri030550/Eri017424/Eri014535/Eri030549/Eri025790/Eri029675/Eri014833/Eri028495/Eri031136/novel.5685/Eri025858/Eri001860	-/ERIdvaD_GLEAN_10000375/ERIdvaD_GLEAN_10034182/ERIdvaD_GLEAN_10010068/ERIdvaD_GLEAN_10027841/ERIdvaD_GLEAN_10034181/ERIdvaD_GLEAN_10021086/ERIdvaD_GLEAN_10028485/ERIdvaD_GLEAN_10020348/ERIdvaD_GLEAN_10012440/ERIdvaD_GLEAN_10031198/-/ERIdvaD_GLEAN_10023842/ERIdvaD_GLEAN_10011604	14
MF	GO:0022891	substrate-specific transmembrane transporter activity	40/1500	380/16444	0.189983	0.624411	Eri013095/novel.7981/novel.488/Eri004037/Eri019011/Eri009662/Eri032326/Eri032275/Eri020511/Eri000775/Eri013703/Eri030550/Eri017424/Eri017686/Eri019860/Eri002602/Eri006901/novel.7240/Eri014535/Eri030549/Eri038403/Eri005455/Eri025790/Eri036063/Eri029675/Eri014833/Eri020552/Eri028495/Eri031136/Eri038376/novel.5685/Eri025858/novel.4706/Eri011090/Eri020513/Eri037509/Eri001860/Eri017933/Eri011776/Eri01…	ERIdvaD_GLEAN_10031659/-/-/ERIdvaD_GLEAN_10000375/ERIdvaD_GLEAN_10013761/CUFF109.29.1/ERIdvaD_GLEAN_10029451/ERIdvaD_GLEAN_10029408/ERIdvaD_GLEAN_10026025/ERIdvaD_GLEAN_10020833/ERIdvaD_GLEAN_10016349/ERIdvaD_GLEAN_10034182/ERIdvaD_GLEAN_10010068/ERIdvaD_GLEAN_10005292/ERIdvaD_GLEAN_10023505/ERIdvaD_GLEAN_10030977/ERIdvaD_GLEAN_10018131/-/ERIdvaD_GLEAN_10027841/ERIdvaD_GLEAN_10034181/CUFF409.171.…	40
MF	GO:0022892	substrate-specific transporter activity	44/1500	412/16444	0.152628	0.550348	Eri013095/novel.7981/novel.488/Eri004037/Eri019011/Eri009662/Eri032326/Eri032275/Eri020511/Eri000775/Eri002749/Eri013703/Eri030550/Eri017424/Eri017686/Eri019860/Eri002602/Eri006901/novel.7240/Eri014535/Eri030549/Eri038403/Eri005455/Eri025790/Eri036063/Eri029675/Eri014833/Eri020552/Eri028495/Eri021910/Eri031136/Eri038959/Eri038376/novel.5685/Eri025858/novel.4706/Eri011090/Eri020513/Eri037509/Eri00…	ERIdvaD_GLEAN_10031659/-/-/ERIdvaD_GLEAN_10000375/ERIdvaD_GLEAN_10013761/CUFF109.29.1/ERIdvaD_GLEAN_10029451/ERIdvaD_GLEAN_10029408/ERIdvaD_GLEAN_10026025/ERIdvaD_GLEAN_10020833/ERIdvaD_GLEAN_10015003/ERIdvaD_GLEAN_10016349/ERIdvaD_GLEAN_10034182/ERIdvaD_GLEAN_10010068/ERIdvaD_GLEAN_10005292/ERIdvaD_GLEAN_10023505/ERIdvaD_GLEAN_10030977/ERIdvaD_GLEAN_10018131/-/ERIdvaD_GLEAN_10027841/ERIdvaD_GLEA…	44
MF	GO:0030170	pyridoxal phosphate binding	8/1500	80/16444	0.447649	0.946194	Eri033329/Eri020764/Eri003689/Eri040011/Eri035114/Eri009181/Eri033558/Eri019891	ERIdvaD_GLEAN_10011291/ERIdvaD_GLEAN_10007322/ERIdvaD_GLEAN_10009039/ERIdvaD_GLEAN_10024717/ERIdvaD_GLEAN_10009148/ERIdvaD_GLEAN_10031322/ERIdvaD_GLEAN_10018789/ERIdvaD_GLEAN_10023531	8
MF	GO:0030234	enzyme regulator activity	22/1500	183/16444	0.109999	0.439995	Eri025688/Eri011692/Eri031934/Eri001080/Eri021082/Eri004818/Eri037231/Eri035617/Eri019705/Eri004814/Eri020520/Eri004519/Eri018991/Eri000225/Eri010196/novel.5042/Eri038586/Eri026662/Eri038578/Eri020852/Eri004916/Eri026685	ERIdvaD_GLEAN_10009666/ERIdvaD_GLEAN_10005920/CUFF346.43.1/ERIdvaD_GLEAN_10007307/ERIdvaD_GLEAN_10013941/ERIdvaD_GLEAN_10012816/ERIdvaD_GLEAN_10032707/ERIdvaD_GLEAN_10014924/ERIdvaD_GLEAN_10022429/ERIdvaD_GLEAN_10012812/ERIdvaD_GLEAN_10026030/ERIdvaD_GLEAN_10014284/ERIdvaD_GLEAN_10000256/ERIdvaD_GLEAN_10000081/CUFF116.99.1/-/CUFF411.123.1/ERIdvaD_GLEAN_10006046/CUFF411.117.1/ERIdvaD_GLEAN_1000854…	22
MF	GO:0030246	carbohydrate binding	20/1500	171/16444	0.148969	0.550348	Eri016166/novel.7775/Eri029836/Eri029436/Eri029834/Eri001190/novel.7774/Eri019236/Eri019233/Eri001006/novel.1347/Eri001003/Eri027983/Eri012804/Eri022285/Eri038080/Eri002121/Eri005847/Eri015166/novel.5128	ERIdvaD_GLEAN_10009290/-/CUFF332.69.1/ERIdvaD_GLEAN_10025697/CUFF332.66.1/ERIdvaD_GLEAN_10002526/-/ERIdvaD_GLEAN_10008365/ERIdvaD_GLEAN_10008363/CUFF17.66.1/-/ERIdvaD_GLEAN_10011381/ERIdvaD_GLEAN_10009551/ERIdvaD_GLEAN_10018911/ERIdvaD_GLEAN_10025328/ERIdvaD_GLEAN_10019724/CUFF29.82.1/ERIdvaD_GLEAN_10010321/ERIdvaD_GLEAN_10027523/-	20
MF	GO:0030247	polysaccharide binding	8/1500	53/16444	0.106104	0.42979	novel.7775/novel.7774/Eri001006/novel.1347/Eri001003/Eri002121/Eri005847/novel.5128	-/-/CUFF17.66.1/-/ERIdvaD_GLEAN_10011381/CUFF29.82.1/ERIdvaD_GLEAN_10010321/-	8
MF	GO:0030414	peptidase inhibitor activity	6/1500	21/16444	0.00932747	0.0904482	Eri004818/Eri004814/Eri018991/Eri000225/novel.5042/Eri020852	ERIdvaD_GLEAN_10012816/ERIdvaD_GLEAN_10012812/ERIdvaD_GLEAN_10000256/ERIdvaD_GLEAN_10000081/-/ERIdvaD_GLEAN_10008544	6
MF	GO:0030594	neurotransmitter receptor activity	4/1500	31/16444	0.312129	0.786467	Eri002602/Eri011090/Eri037509/Eri011089	ERIdvaD_GLEAN_10030977/ERIdvaD_GLEAN_10007065/ERIdvaD_GLEAN_10019098/ERIdvaD_GLEAN_10007064	4
MF	GO:0030599	pectinesterase activity	10/1500	47/16444	0.00875292	0.0904482	Eri011692/Eri035617/Eri020520/Eri004519/Eri014264/Eri015826/Eri026662/Eri038578/Eri004517/Eri028820	ERIdvaD_GLEAN_10005920/ERIdvaD_GLEAN_10014924/ERIdvaD_GLEAN_10026030/ERIdvaD_GLEAN_10014284/ERIdvaD_GLEAN_10021551/CUFF179.79.2/ERIdvaD_GLEAN_10006046/CUFF411.117.1/ERIdvaD_GLEAN_10014283/ERIdvaD_GLEAN_10017743	10
MF	GO:0030695	GTPase regulator activity	4/1500	42/16444	0.54118	1	Eri025688/Eri010196/Eri004916/Eri026685	ERIdvaD_GLEAN_10009666/CUFF116.99.1/ERIdvaD_GLEAN_10017139/ERIdvaD_GLEAN_10006644	4
MF	GO:0030976	thiamine pyrophosphate binding	2/1500	11/16444	0.265265	0.751192	Eri023945/Eri038145	CUFF268.144.1/CUFF405.112.1	2
MF	GO:0031072	heat shock protein binding	1/1500	20/16444	0.852537	1	Eri006972	ERIdvaD_GLEAN_10015504	1
MF	GO:0031267	small GTPase binding	2/1500	19/16444	0.527849	1	Eri005571/Eri017671	ERIdvaD_GLEAN_10013221/ERIdvaD_GLEAN_10005284	2
MF	GO:0032296	double-stranded RNA-specific ribonuclease activity	1/1500	19/16444	0.837716	1	Eri005932	ERIdvaD_GLEAN_10001029	1
MF	GO:0032549	ribonucleoside binding	17/1500	282/16444	0.978078	1	Eri015084/Eri006557/Eri039468/Eri031071/Eri009246/Eri025562/Eri033855/Eri040487/Eri036794/Eri020070/Eri039467/Eri036789/Eri003559/Eri021368/Eri007825/Eri017619/Eri021080	ERIdvaD_GLEAN_10027448/ERIdvaD_GLEAN_10034524/ERIdvaD_GLEAN_10022594/ERIdvaD_GLEAN_10031148/ERIdvaD_GLEAN_10031385/ERIdvaD_GLEAN_10033053/ERIdvaD_GLEAN_10011659/ERIdvaD_GLEAN_10022658/ERIdvaD_GLEAN_10028056/ERIdvaD_GLEAN_10016267/ERIdvaD_GLEAN_10022593/ERIdvaD_GLEAN_10028053/ERIdvaD_GLEAN_10034341/ERIdvaD_GLEAN_10021928/ERIdvaD_GLEAN_10013935/ERIdvaD_GLEAN_10019190/ERIdvaD_GLEAN_10013939	17
MF	GO:0032550	purine ribonucleoside binding	17/1500	282/16444	0.978078	1	Eri015084/Eri006557/Eri039468/Eri031071/Eri009246/Eri025562/Eri033855/Eri040487/Eri036794/Eri020070/Eri039467/Eri036789/Eri003559/Eri021368/Eri007825/Eri017619/Eri021080	ERIdvaD_GLEAN_10027448/ERIdvaD_GLEAN_10034524/ERIdvaD_GLEAN_10022594/ERIdvaD_GLEAN_10031148/ERIdvaD_GLEAN_10031385/ERIdvaD_GLEAN_10033053/ERIdvaD_GLEAN_10011659/ERIdvaD_GLEAN_10022658/ERIdvaD_GLEAN_10028056/ERIdvaD_GLEAN_10016267/ERIdvaD_GLEAN_10022593/ERIdvaD_GLEAN_10028053/ERIdvaD_GLEAN_10034341/ERIdvaD_GLEAN_10021928/ERIdvaD_GLEAN_10013935/ERIdvaD_GLEAN_10019190/ERIdvaD_GLEAN_10013939	17
MF	GO:0032561	guanyl ribonucleotide binding	17/1500	282/16444	0.978078	1	Eri015084/Eri006557/Eri039468/Eri031071/Eri009246/Eri025562/Eri033855/Eri040487/Eri036794/Eri020070/Eri039467/Eri036789/Eri003559/Eri021368/Eri007825/Eri017619/Eri021080	ERIdvaD_GLEAN_10027448/ERIdvaD_GLEAN_10034524/ERIdvaD_GLEAN_10022594/ERIdvaD_GLEAN_10031148/ERIdvaD_GLEAN_10031385/ERIdvaD_GLEAN_10033053/ERIdvaD_GLEAN_10011659/ERIdvaD_GLEAN_10022658/ERIdvaD_GLEAN_10028056/ERIdvaD_GLEAN_10016267/ERIdvaD_GLEAN_10022593/ERIdvaD_GLEAN_10028053/ERIdvaD_GLEAN_10034341/ERIdvaD_GLEAN_10021928/ERIdvaD_GLEAN_10013935/ERIdvaD_GLEAN_10019190/ERIdvaD_GLEAN_10013939	17
MF	GO:0033764	steroid dehydrogenase activity, acting on the CH-OH group of donors, NAD or NADP as acceptor	1/1500	14/16444	0.738067	1	Eri018905	ERIdvaD_GLEAN_10005364	1
MF	GO:0033897	ribonuclease T2 activity	3/1500	10/16444	0.0558377	0.30807	Eri035185/novel.5010/Eri026839	ERIdvaD_GLEAN_10024017/-/ERIdvaD_GLEAN_10003269	3
MF	GO:0034061	DNA polymerase activity	1/1500	20/16444	0.852537	1	Eri004599	ERIdvaD_GLEAN_10025181	1
MF	GO:0034062	5'-3' RNA polymerase activity	4/1500	85/16444	0.957564	1	Eri030339/Eri010428/Eri010429/Eri028792	ERIdvaD_GLEAN_10033985/ERIdvaD_GLEAN_10008965/ERIdvaD_GLEAN_10008966/ERIdvaD_GLEAN_10017720	4
MF	GO:0035251	UDP-glucosyltransferase activity	16/1500	81/16444	0.00237956	0.0473121	Eri004504/Eri017634/Eri039872/Eri038116/Eri027596/Eri033099/Eri023891/Eri027857/Eri016100/Eri018789/Eri013326/Eri001610/Eri007487/Eri028517/Eri015487/Eri001159	ERIdvaD_GLEAN_10014272/ERIdvaD_GLEAN_10019198/ERIdvaD_GLEAN_10001205/CUFF405.60.1/ERIdvaD_GLEAN_10002095/ERIdvaD_GLEAN_10020374/ERIdvaD_GLEAN_10032088/ERIdvaD_GLEAN_10020613/ERIdvaD_GLEAN_10033504/ERIdvaD_GLEAN_10020662/ERIdvaD_GLEAN_10003938/ERIdvaD_GLEAN_10022282/ERIdvaD_GLEAN_10018493/ERIdvaD_GLEAN_10012457/ERIdvaD_GLEAN_10010178/ERIdvaD_GLEAN_10001357	16
MF	GO:0038023	signaling receptor activity	8/1500	59/16444	0.166319	0.578501	Eri012673/Eri032625/Eri037584/Eri002602/Eri011090/Eri037509/Eri010415/Eri011089	ERIdvaD_GLEAN_10015321/ERIdvaD_GLEAN_10031271/ERIdvaD_GLEAN_10015592/ERIdvaD_GLEAN_10030977/ERIdvaD_GLEAN_10007065/ERIdvaD_GLEAN_10019098/ERIdvaD_GLEAN_10008952/ERIdvaD_GLEAN_10007064	8
MF	GO:0042054	histone methyltransferase activity	1/1500	21/16444	0.866005	1	Eri014202	ERIdvaD_GLEAN_10033355	1
MF	GO:0042393	histone binding	1/1500	32/16444	0.953293	1	Eri014202	ERIdvaD_GLEAN_10033355	1
MF	GO:0042578	phosphoric ester hydrolase activity	11/1500	133/16444	0.677874	1	Eri025151/Eri006239/Eri011430/Eri031760/Eri016972/Eri027665/Eri037523/Eri022082/Eri023023/Eri009437/Eri000388	ERIdvaD_GLEAN_10024375/ERIdvaD_GLEAN_10016123/ERIdvaD_GLEAN_10012351/ERIdvaD_GLEAN_10012727/ERIdvaD_GLEAN_10030636/ERIdvaD_GLEAN_10026655/ERIdvaD_GLEAN_10019111/ERIdvaD_GLEAN_10000539/ERIdvaD_GLEAN_10021780/CUFF106.388.1/ERIdvaD_GLEAN_10031734	11
MF	GO:0042623	ATPase activity, coupled	15/1500	112/16444	0.084285	0.379876	Eri028645/Eri018918/Eri001211/Eri039668/Eri040326/Eri025837/Eri028176/Eri010639/Eri010691/Eri029675/Eri017845/Eri012365/Eri012364/Eri002185/Eri002144	ERIdvaD_GLEAN_10001749/ERIdvaD_GLEAN_10005376/ERIdvaD_GLEAN_10020194/ERIdvaD_GLEAN_10023386/ERIdvaD_GLEAN_10017895/ERIdvaD_GLEAN_10021128/ERIdvaD_GLEAN_10000241/ERIdvaD_GLEAN_10032377/ERIdvaD_GLEAN_10032423/ERIdvaD_GLEAN_10028485/ERIdvaD_GLEAN_10002798/ERIdvaD_GLEAN_10007207/ERIdvaD_GLEAN_10007206/ERIdvaD_GLEAN_10002008/ERIdvaD_GLEAN_10002307	15
MF	GO:0042625	ATPase coupled ion transmembrane transporter activity	1/1500	12/16444	0.682797	1	Eri029675	ERIdvaD_GLEAN_10028485	1
MF	GO:0042626	ATPase activity, coupled to transmembrane movement of substances	13/1500	79/16444	0.0258789	0.172526	Eri028645/Eri001211/Eri039668/Eri025837/Eri028176/Eri010639/Eri010691/Eri029675/Eri017845/Eri012365/Eri012364/Eri002185/Eri002144	ERIdvaD_GLEAN_10001749/ERIdvaD_GLEAN_10020194/ERIdvaD_GLEAN_10023386/ERIdvaD_GLEAN_10021128/ERIdvaD_GLEAN_10000241/ERIdvaD_GLEAN_10032377/ERIdvaD_GLEAN_10032423/ERIdvaD_GLEAN_10028485/ERIdvaD_GLEAN_10002798/ERIdvaD_GLEAN_10007207/ERIdvaD_GLEAN_10007206/ERIdvaD_GLEAN_10002008/ERIdvaD_GLEAN_10002307	13
MF	GO:0043021	ribonucleoprotein complex binding	3/1500	10/16444	0.0558377	0.30807	Eri030124/Eri017619/Eri000342	ERIdvaD_GLEAN_10033785/ERIdvaD_GLEAN_10019190/ERIdvaD_GLEAN_10031693	3
MF	GO:0043492	ATPase activity, coupled to movement of substances	13/1500	79/16444	0.0258789	0.172526	Eri028645/Eri001211/Eri039668/Eri025837/Eri028176/Eri010639/Eri010691/Eri029675/Eri017845/Eri012365/Eri012364/Eri002185/Eri002144	ERIdvaD_GLEAN_10001749/ERIdvaD_GLEAN_10020194/ERIdvaD_GLEAN_10023386/ERIdvaD_GLEAN_10021128/ERIdvaD_GLEAN_10000241/ERIdvaD_GLEAN_10032377/ERIdvaD_GLEAN_10032423/ERIdvaD_GLEAN_10028485/ERIdvaD_GLEAN_10002798/ERIdvaD_GLEAN_10007207/ERIdvaD_GLEAN_10007206/ERIdvaD_GLEAN_10002008/ERIdvaD_GLEAN_10002307	13
MF	GO:0043531	ADP binding	46/1500	442/16444	0.191226	0.624411	Eri005521/Eri037300/novel.7762/Eri012107/Eri039769/Eri006461/Eri020071/Eri005417/Eri010955/Eri037029/Eri009832/Eri006944/Eri031146/Eri021807/Eri016247/Eri020073/Eri002277/Eri002748/Eri002317/Eri032459/Eri019994/Eri001282/Eri024135/Eri009485/Eri027316/Eri029916/Eri040317/Eri015815/Eri020984/Eri018965/Eri002265/Eri021070/Eri002747/Eri040414/Eri031132/Eri028022/Eri016249/Eri029918/Eri025510/Eri00269…	ERIdvaD_GLEAN_10001103/CUFF396.481.1/-/CUFF141.72.2/ERIdvaD_GLEAN_10003978/CUFF75.220.1/CUFF224.107.2/ERIdvaD_GLEAN_10001281/ERIdvaD_GLEAN_10000937/ERIdvaD_GLEAN_10032538/ERIdvaD_GLEAN_10028614/CUFF79.51.1/CUFF337.447.1/ERIdvaD_GLEAN_10030130/CUFF181.182.2/CUFF224.110.2/ERIdvaD_GLEAN_10007556/ERIdvaD_GLEAN_10015002/ERIdvaD_GLEAN_10010843/ERIdvaD_GLEAN_10018603/ERIdvaD_GLEAN_10000572/CUFF19.194.1/…	46
MF	GO:0043565	sequence-specific DNA binding	47/1500	240/16444	3.85566e-07	6.16905e-05	Eri023530/Eri017088/Eri030974/Eri023529/Eri002548/Eri009814/Eri037478/Eri023399/Eri005501/Eri014569/Eri018849/Eri020786/Eri033589/Eri005159/Eri020480/Eri002549/Eri014570/Eri002924/Eri035481/Eri035075/Eri040537/Eri002365/Eri000828/Eri025385/Eri012544/Eri026891/Eri027437/novel.982/Eri040084/Eri020282/Eri005907/Eri010688/Eri013126/Eri019094/Eri029427/Eri004544/Eri028266/Eri029190/Eri024828/Eri011349…	ERIdvaD_GLEAN_10003171/ERIdvaD_GLEAN_10030749/ERIdvaD_GLEAN_10031063/ERIdvaD_GLEAN_10003170/ERIdvaD_GLEAN_10030927/ERIdvaD_GLEAN_10002832/CUFF398.128.2/ERIdvaD_GLEAN_10002465/ERIdvaD_GLEAN_10007817/ERIdvaD_GLEAN_10027876/CUFF208.88.1/ERIdvaD_GLEAN_10007344/ERIdvaD_GLEAN_10018817/CUFF59.227.1/ERIdvaD_GLEAN_10025995/ERIdvaD_GLEAN_10030928/ERIdvaD_GLEAN_10027877/ERIdvaD_GLEAN_10027083/ERIdvaD_GLEAN_…	47
MF	GO:0044769	ATPase activity, coupled to transmembrane movement of ions, rotational mechanism	1/1500	12/16444	0.682797	1	Eri029675	ERIdvaD_GLEAN_10028485	1
MF	GO:0044877	macromolecular complex binding	3/1500	22/16444	0.325036	0.79398	Eri030124/Eri017619/Eri000342	ERIdvaD_GLEAN_10033785/ERIdvaD_GLEAN_10019190/ERIdvaD_GLEAN_10031693	3
MF	GO:0045735	nutrient reservoir activity	9/1500	28/16444	0.000593953	0.0159766	Eri032869/Eri018934/Eri022399/Eri018714/Eri023838/Eri024173/Eri002952/Eri031772/Eri022482	ERIdvaD_GLEAN_10000708/ERIdvaD_GLEAN_10003244/ERIdvaD_GLEAN_10013806/ERIdvaD_GLEAN_10005856/ERIdvaD_GLEAN_10019484/ERIdvaD_GLEAN_10015736/ERIdvaD_GLEAN_10027108/ERIdvaD_GLEAN_10012737/ERIdvaD_GLEAN_10015020	9
MF	GO:0046527	glucosyltransferase activity	16/1500	83/16444	0.00308091	0.0492946	Eri004504/Eri017634/Eri039872/Eri038116/Eri027596/Eri033099/Eri023891/Eri027857/Eri016100/Eri018789/Eri013326/Eri001610/Eri007487/Eri028517/Eri015487/Eri001159	ERIdvaD_GLEAN_10014272/ERIdvaD_GLEAN_10019198/ERIdvaD_GLEAN_10001205/CUFF405.60.1/ERIdvaD_GLEAN_10002095/ERIdvaD_GLEAN_10020374/ERIdvaD_GLEAN_10032088/ERIdvaD_GLEAN_10020613/ERIdvaD_GLEAN_10033504/ERIdvaD_GLEAN_10020662/ERIdvaD_GLEAN_10003938/ERIdvaD_GLEAN_10022282/ERIdvaD_GLEAN_10018493/ERIdvaD_GLEAN_10012457/ERIdvaD_GLEAN_10010178/ERIdvaD_GLEAN_10001357	16
MF	GO:0046873	metal ion transmembrane transporter activity	6/1500	80/16444	0.749131	1	Eri030550/Eri017424/Eri014535/Eri025790/novel.5685/Eri001860	ERIdvaD_GLEAN_10034182/ERIdvaD_GLEAN_10010068/ERIdvaD_GLEAN_10027841/ERIdvaD_GLEAN_10021086/-/ERIdvaD_GLEAN_10011604	6
MF	GO:0046906	tetrapyrrole binding	65/1500	441/16444	7.18938e-05	0.00396682	Eri011512/novel.3888/novel.488/Eri017045/Eri015195/Eri027849/Eri039379/Eri037864/Eri008038/Eri011738/Eri020337/Eri029426/Eri037196/Eri039500/Eri037956/Eri039522/Eri023095/Eri035647/Eri016600/Eri030782/Eri029948/Eri031225/Eri039890/Eri001705/Eri037888/Eri011228/Eri033712/Eri017242/Eri014100/Eri019443/Eri015634/Eri009111/Eri040257/Eri008039/Eri033699/Eri029095/novel.2197/Eri031840/Eri030935/Eri0398…	ERIdvaD_GLEAN_10006167/-/-/ERIdvaD_GLEAN_10030706/ERIdvaD_GLEAN_10027547/ERIdvaD_GLEAN_10020605/ERIdvaD_GLEAN_10022511/ERIdvaD_GLEAN_10019731/ERIdvaD_GLEAN_10015951/ERIdvaD_GLEAN_10028809/ERIdvaD_GLEAN_10000756/ERIdvaD_GLEAN_10025686/ERIdvaD_GLEAN_10032676/ERIdvaD_GLEAN_10012164/ERIdvaD_GLEAN_10019819/ERIdvaD_GLEAN_10012185/ERIdvaD_GLEAN_10005208/ERIdvaD_GLEAN_10014953/ERIdvaD_GLEAN_10004066/ERId…	65
MF	GO:0046912	transferase activity, transferring acyl groups, acyl groups converted into alkyl on transfer	2/1500	13/16444	0.335325	0.812909	Eri035489/Eri035008	CUFF381.55.2/ERIdvaD_GLEAN_10019918	2
MF	GO:0046933	proton-transporting ATP synthase activity, rotational mechanism	1/1500	10/16444	0.615873	1	Eri029675	ERIdvaD_GLEAN_10028485	1
MF	GO:0046943	carboxylic acid transmembrane transporter activity	1/1500	29/16444	0.937735	1	Eri000775	ERIdvaD_GLEAN_10020833	1
MF	GO:0046982	protein heterodimerization activity	4/1500	99/16444	0.983376	1	Eri008558/Eri015694/Eri011341/Eri038799	ERIdvaD_GLEAN_10013600/CUFF177.155.1/ERIdvaD_GLEAN_10025239/ERIdvaD_GLEAN_10026778	4
MF	GO:0046983	protein dimerization activity	46/1500	435/16444	0.162642	0.578281	novel.7975/Eri020458/Eri024161/Eri014878/Eri035879/Eri008109/Eri010924/Eri033039/Eri038340/Eri001569/Eri027985/Eri022501/Eri008558/Eri039611/Eri026625/Eri019966/Eri038715/Eri036192/Eri012338/Eri007984/Eri030562/Eri033353/Eri015187/Eri023104/Eri033816/Eri020849/Eri031729/novel.2759/Eri010314/Eri021002/Eri015694/Eri011803/Eri014395/Eri000487/Eri036458/Eri035575/Eri037711/Eri011341/Eri024530/Eri0274…	-/ERIdvaD_GLEAN_10025974/ERIdvaD_GLEAN_10032319/ERIdvaD_GLEAN_10015861/ERIdvaD_GLEAN_10009318/ERIdvaD_GLEAN_10013879/ERIdvaD_GLEAN_10002349/ERIdvaD_GLEAN_10010883/ERIdvaD_GLEAN_10013973/ERIdvaD_GLEAN_10022248/ERIdvaD_GLEAN_10012978/ERIdvaD_GLEAN_10015034/ERIdvaD_GLEAN_10013600/ERIdvaD_GLEAN_10011252/ERIdvaD_GLEAN_10015143/ERIdvaD_GLEAN_10010439/ERIdvaD_GLEAN_10025862/ERIdvaD_GLEAN_10014414/-/CUFF…	46
MF	GO:0047429	nucleoside-triphosphate diphosphatase activity	3/1500	12/16444	0.089363	0.386434	Eri002839/Eri036133/Eri030010	CUFF37.90.1/ERIdvaD_GLEAN_10027670/ERIdvaD_GLEAN_10026492	3
MF	GO:0048037	cofactor binding	54/1500	405/16444	0.00294179	0.0492946	Eri025945/Eri033329/Eri004476/Eri024822/Eri036664/Eri015990/Eri014339/Eri028795/Eri020764/Eri027903/Eri003689/Eri001828/Eri040070/Eri025550/novel.7340/Eri037296/Eri037432/Eri016334/Eri030147/Eri027909/Eri006513/Eri007664/Eri040011/Eri037426/Eri001317/Eri018707/Eri040158/Eri007440/Eri000371/Eri035114/Eri019361/Eri012430/Eri000195/Eri001384/Eri002414/Eri027902/Eri033918/Eri023945/Eri035584/Eri00918…	ERIdvaD_GLEAN_10013243/ERIdvaD_GLEAN_10011291/ERIdvaD_GLEAN_10001704/ERIdvaD_GLEAN_10027936/ERIdvaD_GLEAN_10029692/ERIdvaD_GLEAN_10033414/ERIdvaD_GLEAN_10021618/ERIdvaD_GLEAN_10017722/ERIdvaD_GLEAN_10007322/ERIdvaD_GLEAN_10003546/ERIdvaD_GLEAN_10009039/ERIdvaD_GLEAN_10020907/ERIdvaD_GLEAN_10024767/ERIdvaD_GLEAN_10033039/-/ERIdvaD_GLEAN_10032764/ERIdvaD_GLEAN_10019033/ERIdvaD_GLEAN_10014153/ERIdva…	54
MF	GO:0050660	flavin adenine dinucleotide binding	23/1500	140/16444	0.00397374	0.0577998	Eri014339/Eri027903/Eri001828/Eri040070/novel.7340/Eri037432/Eri027909/Eri006513/Eri007664/Eri037426/Eri019361/Eri012430/Eri000195/Eri001384/Eri027902/Eri033918/Eri015169/Eri024704/Eri040069/Eri015989/Eri038265/Eri040074/novel.2677	ERIdvaD_GLEAN_10021618/ERIdvaD_GLEAN_10003546/ERIdvaD_GLEAN_10020907/ERIdvaD_GLEAN_10024767/-/ERIdvaD_GLEAN_10019033/ERIdvaD_GLEAN_10003552/ERIdvaD_GLEAN_10034483/ERIdvaD_GLEAN_10000801/ERIdvaD_GLEAN_10019028/ERIdvaD_GLEAN_10029192/ERIdvaD_GLEAN_10006005/ERIdvaD_GLEAN_10000063/ERIdvaD_GLEAN_10014803/ERIdvaD_GLEAN_10003545/ERIdvaD_GLEAN_10008990/ERIdvaD_GLEAN_10027526/ERIdvaD_GLEAN_10016749/CUFF42…	23
MF	GO:0050661	NADP binding	2/1500	28/16444	0.738531	1	Eri037432/Eri037426	ERIdvaD_GLEAN_10019033/ERIdvaD_GLEAN_10019028	2
MF	GO:0050662	coenzyme binding	44/1500	282/16444	0.000293168	0.00938138	Eri025945/Eri004476/Eri024822/Eri036664/Eri015990/Eri014339/Eri028795/Eri027903/Eri001828/Eri040070/novel.7340/Eri037296/Eri037432/Eri030147/Eri027909/Eri006513/Eri007664/Eri037426/Eri001317/Eri018707/Eri040158/Eri007440/Eri000371/Eri019361/Eri012430/Eri000195/Eri001384/Eri002414/Eri027902/Eri033918/Eri023945/Eri035584/Eri018355/Eri015169/Eri024704/Eri023100/Eri040069/Eri023740/Eri015989/Eri03826…	ERIdvaD_GLEAN_10013243/ERIdvaD_GLEAN_10001704/ERIdvaD_GLEAN_10027936/ERIdvaD_GLEAN_10029692/ERIdvaD_GLEAN_10033414/ERIdvaD_GLEAN_10021618/ERIdvaD_GLEAN_10017722/ERIdvaD_GLEAN_10003546/ERIdvaD_GLEAN_10020907/ERIdvaD_GLEAN_10024767/-/ERIdvaD_GLEAN_10032764/ERIdvaD_GLEAN_10019033/ERIdvaD_GLEAN_10033805/ERIdvaD_GLEAN_10003552/ERIdvaD_GLEAN_10034483/ERIdvaD_GLEAN_10000801/ERIdvaD_GLEAN_10019028/ERIdva…	44
MF	GO:0051020	GTPase binding	2/1500	19/16444	0.527849	1	Eri005571/Eri017671	ERIdvaD_GLEAN_10013221/ERIdvaD_GLEAN_10005284	2
MF	GO:0051082	unfolded protein binding	5/1500	65/16444	0.71852	1	Eri036492/Eri006972/Eri014951/Eri017804/Eri008747	ERIdvaD_GLEAN_10029531/ERIdvaD_GLEAN_10015504/ERIdvaD_GLEAN_10026977/ERIdvaD_GLEAN_10019305/ERIdvaD_GLEAN_10022059	5
MF	GO:0051087	chaperone binding	2/1500	24/16444	0.656923	1	Eri034995/Eri014150	ERIdvaD_GLEAN_10019906/ERIdvaD_GLEAN_10033309	2
MF	GO:0051213	dioxygenase activity	10/1500	59/16444	0.0394853	0.244821	Eri001554/Eri017501/Eri001553/Eri026590/Eri002314/Eri029096/Eri002730/Eri035918/Eri001220/Eri010681	ERIdvaD_GLEAN_10022236/ERIdvaD_GLEAN_10019625/ERIdvaD_GLEAN_10022235/ERIdvaD_GLEAN_10015107/ERIdvaD_GLEAN_10010842/ERIdvaD_GLEAN_10030503/ERIdvaD_GLEAN_10014984/ERIdvaD_GLEAN_10009353/ERIdvaD_GLEAN_10020203/ERIdvaD_GLEAN_10032413	10
MF	GO:0051287	NAD binding	9/1500	58/16444	0.0784066	0.35843	Eri025945/Eri015990/Eri028795/Eri030147/Eri001317/Eri000371/Eri018355/Eri023100/Eri021495	ERIdvaD_GLEAN_10013243/ERIdvaD_GLEAN_10033414/ERIdvaD_GLEAN_10017722/ERIdvaD_GLEAN_10033805/ERIdvaD_GLEAN_10020282/ERIdvaD_GLEAN_10031719/ERIdvaD_GLEAN_10021447/ERIdvaD_GLEAN_10008549/CUFF239.152.1	9
MF	GO:0051536	iron-sulfur cluster binding	3/1500	89/16444	0.990219	1	Eri020531/Eri026669/Eri002584	ERIdvaD_GLEAN_10026040/ERIdvaD_GLEAN_10006053/ERIdvaD_GLEAN_10030962	3
MF	GO:0051537	2 iron, 2 sulfur cluster binding	1/1500	16/16444	0.783712	1	Eri002584	ERIdvaD_GLEAN_10030962	1
MF	GO:0051540	metal cluster binding	3/1500	89/16444	0.990219	1	Eri020531/Eri026669/Eri002584	ERIdvaD_GLEAN_10026040/ERIdvaD_GLEAN_10006053/ERIdvaD_GLEAN_10030962	3
MF	GO:0052689	carboxylic ester hydrolase activity	10/1500	85/16444	0.245489	0.737903	Eri011692/Eri035617/Eri020520/Eri004519/Eri014264/Eri015826/Eri026662/Eri038578/Eri004517/Eri028820	ERIdvaD_GLEAN_10005920/ERIdvaD_GLEAN_10014924/ERIdvaD_GLEAN_10026030/ERIdvaD_GLEAN_10014284/ERIdvaD_GLEAN_10021551/CUFF179.79.2/ERIdvaD_GLEAN_10006046/CUFF411.117.1/ERIdvaD_GLEAN_10014283/ERIdvaD_GLEAN_10017743	10
MF	GO:0060089	molecular transducer activity	8/1500	61/16444	0.189274	0.624411	Eri012673/Eri032625/Eri037584/Eri002602/Eri011090/Eri037509/Eri010415/Eri011089	ERIdvaD_GLEAN_10015321/ERIdvaD_GLEAN_10031271/ERIdvaD_GLEAN_10015592/ERIdvaD_GLEAN_10030977/ERIdvaD_GLEAN_10007065/ERIdvaD_GLEAN_10019098/ERIdvaD_GLEAN_10008952/ERIdvaD_GLEAN_10007064	8
MF	GO:0060589	nucleoside-triphosphatase regulator activity	4/1500	52/16444	0.71042	1	Eri025688/Eri010196/Eri004916/Eri026685	ERIdvaD_GLEAN_10009666/CUFF116.99.1/ERIdvaD_GLEAN_10017139/ERIdvaD_GLEAN_10006644	4
MF	GO:0061134	peptidase regulator activity	6/1500	21/16444	0.00932747	0.0904482	Eri004818/Eri004814/Eri018991/Eri000225/novel.5042/Eri020852	ERIdvaD_GLEAN_10012816/ERIdvaD_GLEAN_10012812/ERIdvaD_GLEAN_10000256/ERIdvaD_GLEAN_10000081/-/ERIdvaD_GLEAN_10008544	6
MF	GO:0061135	endopeptidase regulator activity	6/1500	21/16444	0.00932747	0.0904482	Eri004818/Eri004814/Eri018991/Eri000225/novel.5042/Eri020852	ERIdvaD_GLEAN_10012816/ERIdvaD_GLEAN_10012812/ERIdvaD_GLEAN_10000256/ERIdvaD_GLEAN_10000081/-/ERIdvaD_GLEAN_10008544	6
MF	GO:0070001	aspartic-type peptidase activity	1/1500	17/16444	0.803461	1	novel.7196	-	1
MF	GO:0070008	serine-type exopeptidase activity	5/1500	59/16444	0.634852	1	Eri024087/Eri034810/Eri001054/Eri014189/Eri018014	ERIdvaD_GLEAN_10032254/CUFF375.13.1/ERIdvaD_GLEAN_10001222/ERIdvaD_GLEAN_10033343/ERIdvaD_GLEAN_10029859	5
MF	GO:0070011	peptidase activity, acting on L-amino acid peptides	38/1500	432/16444	0.619057	1	Eri036551/Eri002161/Eri013195/Eri039064/Eri036737/Eri024087/Eri002622/Eri026520/Eri015076/novel.7196/Eri012331/Eri031734/Eri021823/Eri003934/novel.8073/Eri037200/Eri002080/Eri014499/Eri014498/Eri033364/Eri037194/Eri034810/Eri001054/Eri014427/Eri014189/Eri007624/Eri008804/Eri002079/Eri018014/Eri014233/Eri026868/Eri007303/Eri012428/Eri034401/Eri028076/Eri034255/Eri007731/novel.645	ERIdvaD_GLEAN_10029585/ERIdvaD_GLEAN_10005390/ERIdvaD_GLEAN_10011944/ERIdvaD_GLEAN_10010719/ERIdvaD_GLEAN_10006807/ERIdvaD_GLEAN_10032254/ERIdvaD_GLEAN_10013492/ERIdvaD_GLEAN_10005072/ERIdvaD_GLEAN_10027440/-/ERIdvaD_GLEAN_10015823/ERIdvaD_GLEAN_10008247/ERIdvaD_GLEAN_10013698/ERIdvaD_GLEAN_10006582/-/ERIdvaD_GLEAN_10032680/ERIdvaD_GLEAN_10000650/ERIdvaD_GLEAN_10027813/ERIdvaD_GLEAN_10027812/CUFF…	38
MF	GO:0070279	vitamin B6 binding	8/1500	80/16444	0.447649	0.946194	Eri033329/Eri020764/Eri003689/Eri040011/Eri035114/Eri009181/Eri033558/Eri019891	ERIdvaD_GLEAN_10011291/ERIdvaD_GLEAN_10007322/ERIdvaD_GLEAN_10009039/ERIdvaD_GLEAN_10024717/ERIdvaD_GLEAN_10009148/ERIdvaD_GLEAN_10031322/ERIdvaD_GLEAN_10018789/ERIdvaD_GLEAN_10023531	8
MF	GO:0070566	adenylyltransferase activity	1/1500	13/16444	0.711753	1	Eri036385	ERIdvaD_GLEAN_10030279	1
MF	GO:0070569	uridylyltransferase activity	3/1500	12/16444	0.089363	0.386434	Eri025307/Eri025771/novel.7554	ERIdvaD_GLEAN_10032806/CUFF287.44.2/-	3
MF	GO:0071949	FAD binding	1/1500	15/16444	0.761981	1	Eri006513	ERIdvaD_GLEAN_10034483	1
MF	GO:0072509	divalent inorganic cation transmembrane transporter activity	1/1500	12/16444	0.682797	1	Eri001860	ERIdvaD_GLEAN_10011604	1
MF	GO:0090484	drug transporter activity	10/1500	66/16444	0.0750305	0.348248	Eri020740/Eri030616/Eri000603/Eri030790/Eri009275/Eri040129/Eri008022/Eri000604/Eri008024/novel.756	ERIdvaD_GLEAN_10029025/ERIdvaD_GLEAN_10022743/ERIdvaD_GLEAN_10031932/ERIdvaD_GLEAN_10020130/ERIdvaD_GLEAN_10031412/ERIdvaD_GLEAN_10009192/ERIdvaD_GLEAN_10015936/ERIdvaD_GLEAN_10031933/ERIdvaD_GLEAN_10015938/-	10
MF	GO:0097747	RNA polymerase activity	4/1500	85/16444	0.957564	1	Eri030339/Eri010428/Eri010429/Eri028792	ERIdvaD_GLEAN_10033985/ERIdvaD_GLEAN_10008965/ERIdvaD_GLEAN_10008966/ERIdvaD_GLEAN_10017720	4
MF	GO:0098772	molecular function regulator	25/1500	210/16444	0.101699	0.422646	Eri025688/Eri011692/Eri031934/Eri001080/Eri021082/Eri004818/Eri037231/Eri035617/Eri019705/Eri004814/Eri020520/Eri004519/Eri018991/Eri000225/Eri010196/novel.5042/Eri016894/Eri038586/Eri026662/Eri038578/Eri020852/Eri004916/novel.913/Eri026685/Eri033371	ERIdvaD_GLEAN_10009666/ERIdvaD_GLEAN_10005920/CUFF346.43.1/ERIdvaD_GLEAN_10007307/ERIdvaD_GLEAN_10013941/ERIdvaD_GLEAN_10012816/ERIdvaD_GLEAN_10032707/ERIdvaD_GLEAN_10014924/ERIdvaD_GLEAN_10022429/ERIdvaD_GLEAN_10012812/ERIdvaD_GLEAN_10026030/ERIdvaD_GLEAN_10014284/ERIdvaD_GLEAN_10000256/ERIdvaD_GLEAN_10000081/CUFF116.99.1/-/ERIdvaD_GLEAN_10030566/CUFF411.123.1/ERIdvaD_GLEAN_10006046/CUFF411.117.…	25
MF	GO:0099600	transmembrane receptor activity	4/1500	31/16444	0.312129	0.786467	Eri002602/Eri011090/Eri037509/Eri011089	ERIdvaD_GLEAN_10030977/ERIdvaD_GLEAN_10007065/ERIdvaD_GLEAN_10019098/ERIdvaD_GLEAN_10007064	4
MF	GO:0120013	intermembrane lipid transfer activity	3/1500	15/16444	0.151193	0.550348	Eri002749/Eri038959/Eri033924	ERIdvaD_GLEAN_10015003/ERIdvaD_GLEAN_10025078/ERIdvaD_GLEAN_10008995	3
MF	GO:1901505	carbohydrate derivative transporter activity	1/1500	10/16444	0.615873	1	Eri032326	ERIdvaD_GLEAN_10029451	1
MF	GO:1901681	sulfur compound binding	2/1500	18/16444	0.498369	1	Eri023945/Eri038145	CUFF268.144.1/CUFF405.112.1	2
MF	GO:1901682	sulfur compound transmembrane transporter activity	4/1500	18/16444	0.0750911	0.348248	Eri013095/Eri019011/Eri009662/Eri006901	ERIdvaD_GLEAN_10031659/ERIdvaD_GLEAN_10013761/CUFF109.29.1/ERIdvaD_GLEAN_10018131	4

## Sheet: Table S4-2
Table S4-2 GO enrichment analysis of the DEGs between GA3 treatment and control in buds (June).
Category	GO id	Description	Gene Ratio	Bg Ratio	p value	p adjust	Gene id	Gene name	Count
BP	GO:0009607	response to biotic stimulus	19/1433	51/10805	1.3532e-05	0.00659009	Eri035551/Eri035552/Eri035553/Eri035555/Eri026218/Eri023863/Eri015039/Eri024741/Eri035560/Eri023862/Eri028429/Eri021346/Eri030465/Eri035562/Eri000659/Eri021339/Eri021343/Eri021345/Eri010290	ERIdvaD_GLEAN_10028158/ERIdvaD_GLEAN_10028159/ERIdvaD_GLEAN_10028160/CUFF381.139.1/ERIdvaD_GLEAN_10026509/ERIdvaD_GLEAN_10003123/ERIdvaD_GLEAN_10027403/ERIdvaD_GLEAN_10016784/ERIdvaD_GLEAN_10028167/ERIdvaD_GLEAN_10003122/ERIdvaD_GLEAN_10005517/ERIdvaD_GLEAN_10021905/ERIdvaD_GLEAN_10034104/ERIdvaD_GLEAN_10028169/ERIdvaD_GLEAN_10031984/ERIdvaD_GLEAN_10021899/ERIdvaD_GLEAN_10021902/ERIdvaD_GLEAN_100…	19
BP	GO:0006950	response to stress	73/1433	352/10805	5.02787e-05	0.0122429	Eri008007/Eri015029/Eri037604/Eri029226/Eri035551/Eri016940/Eri035552/Eri014737/Eri035553/Eri017047/Eri035555/Eri018785/Eri026218/Eri029223/Eri023863/Eri015039/Eri027794/Eri033420/Eri033905/Eri025811/Eri021841/Eri024741/Eri035560/Eri023862/Eri015634/Eri028429/Eri015636/Eri021346/Eri035499/Eri033847/Eri009304/Eri026422/Eri007646/Eri030350/Eri030465/Eri017045/Eri001997/Eri030203/Eri031537/Eri031290…	ERIdvaD_GLEAN_10015920/ERIdvaD_GLEAN_10027394/ERIdvaD_GLEAN_10015613/ERIdvaD_GLEAN_10021326/ERIdvaD_GLEAN_10028158/ERIdvaD_GLEAN_10030606/ERIdvaD_GLEAN_10028159/ERIdvaD_GLEAN_10011432/ERIdvaD_GLEAN_10028160/ERIdvaD_GLEAN_10030708/CUFF381.139.1/ERIdvaD_GLEAN_10020658/ERIdvaD_GLEAN_10026509/ERIdvaD_GLEAN_10021324/ERIdvaD_GLEAN_10003123/ERIdvaD_GLEAN_10027403/ERIdvaD_GLEAN_10020559/ERIdvaD_GLEAN_100…	73
BP	GO:0006952	defense response	23/1433	81/10805	0.000241609	0.0392211	Eri035551/Eri016940/Eri035552/Eri035553/Eri035555/Eri026218/Eri023863/Eri015039/Eri033420/Eri024741/Eri035560/Eri023862/Eri028429/Eri021346/Eri030465/Eri035562/Eri000659/Eri021339/Eri021343/Eri021345/Eri008517/Eri008634/Eri010290	ERIdvaD_GLEAN_10028158/ERIdvaD_GLEAN_10030606/ERIdvaD_GLEAN_10028159/ERIdvaD_GLEAN_10028160/CUFF381.139.1/ERIdvaD_GLEAN_10026509/ERIdvaD_GLEAN_10003123/ERIdvaD_GLEAN_10027403/ERIdvaD_GLEAN_10025533/ERIdvaD_GLEAN_10016784/ERIdvaD_GLEAN_10028167/ERIdvaD_GLEAN_10003122/ERIdvaD_GLEAN_10005517/ERIdvaD_GLEAN_10021905/ERIdvaD_GLEAN_10034104/ERIdvaD_GLEAN_10028169/ERIdvaD_GLEAN_10031984/ERIdvaD_GLEAN_100…	23
BP	GO:0000160	phosphorelay signal transduction system	17/1433	61/10805	0.00188691	0.229732	Eri010415/Eri032625/Eri038347/Eri035383/Eri029380/Eri017577/Eri012673/Eri037892/Eri034171/Eri026709/Eri002972/Eri025429/Eri030527/Eri014557/Eri003356/Eri035275/Eri020466	ERIdvaD_GLEAN_10008952/ERIdvaD_GLEAN_10031271/ERIdvaD_GLEAN_10013980/CUFF379.117.1/ERIdvaD_GLEAN_10025646/ERIdvaD_GLEAN_10019159/ERIdvaD_GLEAN_10015321/ERIdvaD_GLEAN_10019760/ERIdvaD_GLEAN_10018894/ERIdvaD_GLEAN_10006666/ERIdvaD_GLEAN_10027123/ERIdvaD_GLEAN_10032930/ERIdvaD_GLEAN_10034160/ERIdvaD_GLEAN_10027864/ERIdvaD_GLEAN_10005706/ERIdvaD_GLEAN_10024100/ERIdvaD_GLEAN_10025981	17
BP	GO:1901565	organonitrogen compound catabolic process	11/1433	34/10805	0.00331555	0.304907	Eri004711/Eri035518/Eri003786/Eri004708/Eri006909/Eri014278/Eri012428/Eri004714/Eri018676/Eri037068/Eri008884	ERIdvaD_GLEAN_10015686/ERIdvaD_GLEAN_10028138/ERIdvaD_GLEAN_10008617/ERIdvaD_GLEAN_10015684/ERIdvaD_GLEAN_10018139/ERIdvaD_GLEAN_10021565/ERIdvaD_GLEAN_10006003/ERIdvaD_GLEAN_10015689/ERIdvaD_GLEAN_10004348/ERIdvaD_GLEAN_10032574/ERIdvaD_GLEAN_10006623	11
BP	GO:0030001	metal ion transport	35/1433	173/10805	0.00647396	0.304907	Eri018007/Eri039663/Eri000627/Eri007992/Eri020451/Eri018207/Eri037800/novel.2858/Eri013907/novel.2716/Eri010160/novel.4539/Eri025781/Eri007747/Eri032490/Eri008102/novel.1957/Eri005721/Eri027564/Eri035697/Eri027632/Eri008514/Eri032494/Eri030427/Eri010126/Eri009086/Eri006107/Eri010592/Eri014535/Eri024729/novel.7795/Eri034133/Eri005210/Eri017481/Eri013252	ERIdvaD_GLEAN_10029853/ERIdvaD_GLEAN_10023382/ERIdvaD_GLEAN_10031955/ERIdvaD_GLEAN_10004948/ERIdvaD_GLEAN_10025967/ERIdvaD_GLEAN_10017302/ERIdvaD_GLEAN_10014254/-/ERIdvaD_GLEAN_10033082/-/ERIdvaD_GLEAN_10010467/-/ERIdvaD_GLEAN_10021078/ERIdvaD_GLEAN_10024576/CUFF350.134.1/ERIdvaD_GLEAN_10013872/-/ERIdvaD_GLEAN_10024666/ERIdvaD_GLEAN_10024260/CUFF383.48.1/ERIdvaD_GLEAN_10026628/ERIdvaD_GLEAN_10013…	35
BP	GO:0044262	cellular carbohydrate metabolic process	32/1433	156/10805	0.00727963	0.304907	Eri039678/Eri008103/Eri012179/Eri024564/Eri018851/Eri004100/Eri038116/Eri013906/Eri013326/Eri024940/Eri008851/Eri029574/Eri021468/Eri010469/Eri038766/Eri023891/Eri014279/Eri006679/Eri001538/Eri027596/Eri022664/Eri017634/Eri003008/Eri027856/Eri039872/Eri038117/Eri010410/Eri012207/Eri028517/Eri003950/Eri024441/Eri026206	ERIdvaD_GLEAN_10023395/ERIdvaD_GLEAN_10013873/ERIdvaD_GLEAN_10000761/ERIdvaD_GLEAN_10023785/ERIdvaD_GLEAN_10021889/ERIdvaD_GLEAN_10023034/CUFF405.60.1/ERIdvaD_GLEAN_10033081/ERIdvaD_GLEAN_10003938/ERIdvaD_GLEAN_10016807/ERIdvaD_GLEAN_10008033/ERIdvaD_GLEAN_10009724/ERIdvaD_GLEAN_10009063/ERIdvaD_GLEAN_10017865/ERIdvaD_GLEAN_10026746/ERIdvaD_GLEAN_10032088/ERIdvaD_GLEAN_10021566/ERIdvaD_GLEAN_1003…	32
BP	GO:0006631	fatty acid metabolic process	14/1433	56/10805	0.0127198	0.304907	Eri031194/Eri029888/Eri003889/Eri032572/Eri030327/Eri031195/Eri037428/Eri003681/Eri013088/Eri022917/Eri031374/Eri001709/Eri021411/Eri036479	ERIdvaD_GLEAN_10010934/ERIdvaD_GLEAN_10026384/ERIdvaD_GLEAN_10023267/ERIdvaD_GLEAN_10031228/ERIdvaD_GLEAN_10033973/ERIdvaD_GLEAN_10010935/ERIdvaD_GLEAN_10019030/ERIdvaD_GLEAN_10009033/ERIdvaD_GLEAN_10031655/ERIdvaD_GLEAN_10004973/ERIdvaD_GLEAN_10024954/ERIdvaD_GLEAN_10018426/ERIdvaD_GLEAN_10021971/ERIdvaD_GLEAN_10029520	14
BP	GO:0006073	cellular glucan metabolic process	21/1433	96/10805	0.0131775	0.304907	Eri039678/Eri008103/Eri012179/Eri024564/Eri018851/Eri004100/Eri038116/Eri008851/Eri021468/Eri023891/Eri006679/Eri001538/Eri027596/Eri017634/Eri039872/Eri038117/Eri010410/Eri012207/Eri028517/Eri003950/Eri024441	ERIdvaD_GLEAN_10023395/ERIdvaD_GLEAN_10013873/ERIdvaD_GLEAN_10000761/ERIdvaD_GLEAN_10023785/ERIdvaD_GLEAN_10021889/ERIdvaD_GLEAN_10023034/CUFF405.60.1/ERIdvaD_GLEAN_10008033/ERIdvaD_GLEAN_10009063/ERIdvaD_GLEAN_10032088/ERIdvaD_GLEAN_10034637/ERIdvaD_GLEAN_10022224/ERIdvaD_GLEAN_10002095/ERIdvaD_GLEAN_10019198/ERIdvaD_GLEAN_10001205/ERIdvaD_GLEAN_10009876/ERIdvaD_GLEAN_10008947/ERIdvaD_GLEAN_1002…	21
BP	GO:0044042	glucan metabolic process	21/1433	96/10805	0.0131775	0.304907	Eri039678/Eri008103/Eri012179/Eri024564/Eri018851/Eri004100/Eri038116/Eri008851/Eri021468/Eri023891/Eri006679/Eri001538/Eri027596/Eri017634/Eri039872/Eri038117/Eri010410/Eri012207/Eri028517/Eri003950/Eri024441	ERIdvaD_GLEAN_10023395/ERIdvaD_GLEAN_10013873/ERIdvaD_GLEAN_10000761/ERIdvaD_GLEAN_10023785/ERIdvaD_GLEAN_10021889/ERIdvaD_GLEAN_10023034/CUFF405.60.1/ERIdvaD_GLEAN_10008033/ERIdvaD_GLEAN_10009063/ERIdvaD_GLEAN_10032088/ERIdvaD_GLEAN_10034637/ERIdvaD_GLEAN_10022224/ERIdvaD_GLEAN_10002095/ERIdvaD_GLEAN_10019198/ERIdvaD_GLEAN_10001205/ERIdvaD_GLEAN_10009876/ERIdvaD_GLEAN_10008947/ERIdvaD_GLEAN_1002…	21
BP	GO:0044264	cellular polysaccharide metabolic process	21/1433	96/10805	0.0131775	0.304907	Eri039678/Eri008103/Eri012179/Eri024564/Eri018851/Eri004100/Eri038116/Eri008851/Eri021468/Eri023891/Eri006679/Eri001538/Eri027596/Eri017634/Eri039872/Eri038117/Eri010410/Eri012207/Eri028517/Eri003950/Eri024441	ERIdvaD_GLEAN_10023395/ERIdvaD_GLEAN_10013873/ERIdvaD_GLEAN_10000761/ERIdvaD_GLEAN_10023785/ERIdvaD_GLEAN_10021889/ERIdvaD_GLEAN_10023034/CUFF405.60.1/ERIdvaD_GLEAN_10008033/ERIdvaD_GLEAN_10009063/ERIdvaD_GLEAN_10032088/ERIdvaD_GLEAN_10034637/ERIdvaD_GLEAN_10022224/ERIdvaD_GLEAN_10002095/ERIdvaD_GLEAN_10019198/ERIdvaD_GLEAN_10001205/ERIdvaD_GLEAN_10009876/ERIdvaD_GLEAN_10008947/ERIdvaD_GLEAN_1002…	21
BP	GO:0006801	superoxide metabolic process	6/1433	16/10805	0.013186	0.304907	Eri018035/Eri015267/Eri031011/Eri037800/novel.7391/Eri005210	ERIdvaD_GLEAN_10029879/ERIdvaD_GLEAN_10010363/ERIdvaD_GLEAN_10031098/ERIdvaD_GLEAN_10014254/-/ERIdvaD_GLEAN_10000778	6
BP	GO:0072593	reactive oxygen species metabolic process	6/1433	16/10805	0.013186	0.304907	Eri018035/Eri015267/Eri031011/Eri037800/novel.7391/Eri005210	ERIdvaD_GLEAN_10029879/ERIdvaD_GLEAN_10010363/ERIdvaD_GLEAN_10031098/ERIdvaD_GLEAN_10014254/-/ERIdvaD_GLEAN_10000778	6
BP	GO:0006022	aminoglycan metabolic process	5/1433	12/10805	0.0144001	0.304907	Eri004711/Eri035518/Eri003786/Eri004708/Eri004714	ERIdvaD_GLEAN_10015686/ERIdvaD_GLEAN_10028138/ERIdvaD_GLEAN_10008617/ERIdvaD_GLEAN_10015684/ERIdvaD_GLEAN_10015689	5
BP	GO:0006026	aminoglycan catabolic process	5/1433	12/10805	0.0144001	0.304907	Eri004711/Eri035518/Eri003786/Eri004708/Eri004714	ERIdvaD_GLEAN_10015686/ERIdvaD_GLEAN_10028138/ERIdvaD_GLEAN_10008617/ERIdvaD_GLEAN_10015684/ERIdvaD_GLEAN_10015689	5
BP	GO:0006030	chitin metabolic process	5/1433	12/10805	0.0144001	0.304907	Eri004711/Eri035518/Eri003786/Eri004708/Eri004714	ERIdvaD_GLEAN_10015686/ERIdvaD_GLEAN_10028138/ERIdvaD_GLEAN_10008617/ERIdvaD_GLEAN_10015684/ERIdvaD_GLEAN_10015689	5
BP	GO:0006032	chitin catabolic process	5/1433	12/10805	0.0144001	0.304907	Eri004711/Eri035518/Eri003786/Eri004708/Eri004714	ERIdvaD_GLEAN_10015686/ERIdvaD_GLEAN_10028138/ERIdvaD_GLEAN_10008617/ERIdvaD_GLEAN_10015684/ERIdvaD_GLEAN_10015689	5
BP	GO:0006040	amino sugar metabolic process	5/1433	12/10805	0.0144001	0.304907	Eri004711/Eri035518/Eri003786/Eri004708/Eri004714	ERIdvaD_GLEAN_10015686/ERIdvaD_GLEAN_10028138/ERIdvaD_GLEAN_10008617/ERIdvaD_GLEAN_10015684/ERIdvaD_GLEAN_10015689	5
BP	GO:0016998	cell wall macromolecule catabolic process	5/1433	12/10805	0.0144001	0.304907	Eri004711/Eri035518/Eri003786/Eri004708/Eri004714	ERIdvaD_GLEAN_10015686/ERIdvaD_GLEAN_10028138/ERIdvaD_GLEAN_10008617/ERIdvaD_GLEAN_10015684/ERIdvaD_GLEAN_10015689	5
BP	GO:0044036	cell wall macromolecule metabolic process	5/1433	12/10805	0.0144001	0.304907	Eri004711/Eri035518/Eri003786/Eri004708/Eri004714	ERIdvaD_GLEAN_10015686/ERIdvaD_GLEAN_10028138/ERIdvaD_GLEAN_10008617/ERIdvaD_GLEAN_10015684/ERIdvaD_GLEAN_10015689	5
BP	GO:0046348	amino sugar catabolic process	5/1433	12/10805	0.0144001	0.304907	Eri004711/Eri035518/Eri003786/Eri004708/Eri004714	ERIdvaD_GLEAN_10015686/ERIdvaD_GLEAN_10028138/ERIdvaD_GLEAN_10008617/ERIdvaD_GLEAN_10015684/ERIdvaD_GLEAN_10015689	5
BP	GO:1901071	glucosamine-containing compound metabolic process	5/1433	12/10805	0.0144001	0.304907	Eri004711/Eri035518/Eri003786/Eri004708/Eri004714	ERIdvaD_GLEAN_10015686/ERIdvaD_GLEAN_10028138/ERIdvaD_GLEAN_10008617/ERIdvaD_GLEAN_10015684/ERIdvaD_GLEAN_10015689	5
BP	GO:1901072	glucosamine-containing compound catabolic process	5/1433	12/10805	0.0144001	0.304907	Eri004711/Eri035518/Eri003786/Eri004708/Eri004714	ERIdvaD_GLEAN_10015686/ERIdvaD_GLEAN_10028138/ERIdvaD_GLEAN_10008617/ERIdvaD_GLEAN_10015684/ERIdvaD_GLEAN_10015689	5
BP	GO:0006457	protein folding	24/1433	117/10805	0.0183734	0.372827	Eri008007/Eri014737/Eri016551/Eri023188/Eri021841/Eri006972/Eri002262/Eri017804/Eri004740/Eri033847/Eri007646/Eri009868/Eri002401/Eri007647/novel.5101/Eri035247/Eri007200/Eri005736/novel.4428/Eri036492/Eri017192/Eri015095/Eri001883/Eri031535	ERIdvaD_GLEAN_10015920/ERIdvaD_GLEAN_10011432/ERIdvaD_GLEAN_10014734/CUFF261.27.1/ERIdvaD_GLEAN_10013714/ERIdvaD_GLEAN_10015504/CUFF31.138.1/ERIdvaD_GLEAN_10019305/CUFF56.54.1/ERIdvaD_GLEAN_10011651/ERIdvaD_GLEAN_10015292/ERIdvaD_GLEAN_10028643/ERIdvaD_GLEAN_10030791/ERIdvaD_GLEAN_10015293/-/CUFF378.193.1/CUFF81.120.1/ERIdvaD_GLEAN_10002669/-/ERIdvaD_GLEAN_10029531/ERIdvaD_GLEAN_10014648/ERIdvaD_…	24
BP	GO:0006629	lipid metabolic process	70/1433	421/10805	0.0250707	0.474996	Eri035324/Eri017707/Eri032129/Eri011254/Eri033453/Eri007434/Eri025983/Eri037855/Eri007189/Eri031194/Eri015051/Eri016717/Eri003473/Eri002096/Eri003032/Eri011664/Eri029888/Eri003889/Eri004347/Eri032572/Eri039899/Eri007657/Eri008215/Eri027797/Eri026769/Eri030327/Eri031195/Eri010187/Eri040067/Eri036798/Eri037428/Eri027912/Eri033465/Eri004442/Eri003681/Eri005391/Eri005737/Eri033887/Eri013088/Eri013677…	ERIdvaD_GLEAN_10004138/CUFF196.80.3/ERIdvaD_GLEAN_10019502/ERIdvaD_GLEAN_10009465/ERIdvaD_GLEAN_10025555/ERIdvaD_GLEAN_10008724/ERIdvaD_GLEAN_10003202/ERIdvaD_GLEAN_10002059/ERIdvaD_GLEAN_10007144/ERIdvaD_GLEAN_10010934/ERIdvaD_GLEAN_10027415/ERIdvaD_GLEAN_10027306/ERIdvaD_GLEAN_10034272/ERIdvaD_GLEAN_10021276/ERIdvaD_GLEAN_10002957/ERIdvaD_GLEAN_10021191/ERIdvaD_GLEAN_10026384/ERIdvaD_GLEAN_1002…	70
BP	GO:1901136	carbohydrate derivative catabolic process	7/1433	23/10805	0.0253591	0.474996	Eri004711/Eri035518/Eri003786/Eri004708/Eri004714/Eri037068/Eri018355	ERIdvaD_GLEAN_10015686/ERIdvaD_GLEAN_10028138/ERIdvaD_GLEAN_10008617/ERIdvaD_GLEAN_10015684/ERIdvaD_GLEAN_10015689/ERIdvaD_GLEAN_10032574/ERIdvaD_GLEAN_10021447	7
BP	GO:0008610	lipid biosynthetic process	32/1433	171/10805	0.0263769	0.475761	Eri017707/Eri031194/Eri015051/Eri011664/Eri029888/Eri003889/Eri032572/Eri007657/Eri008215/Eri026769/Eri030327/Eri031195/Eri040067/Eri036798/Eri037428/Eri027912/Eri033887/Eri013088/novel.5026/Eri021848/Eri028987/Eri017945/Eri006924/Eri001709/Eri029755/Eri000596/Eri021114/Eri037837/Eri028351/Eri034606/Eri039138/Eri026206	CUFF196.80.3/ERIdvaD_GLEAN_10010934/ERIdvaD_GLEAN_10027415/ERIdvaD_GLEAN_10021191/ERIdvaD_GLEAN_10026384/ERIdvaD_GLEAN_10023267/ERIdvaD_GLEAN_10031228/ERIdvaD_GLEAN_10015303/ERIdvaD_GLEAN_10004255/ERIdvaD_GLEAN_10028391/ERIdvaD_GLEAN_10033973/ERIdvaD_GLEAN_10010935/ERIdvaD_GLEAN_10024765/CUFF392.153.1/ERIdvaD_GLEAN_10019030/ERIdvaD_GLEAN_10003555/ERIdvaD_GLEAN_10011688/ERIdvaD_GLEAN_10031655/-/ER…	32
BP	GO:0009072	aromatic amino acid family metabolic process	8/1433	29/10805	0.0309223	0.52438	Eri032702/Eri039853/Eri004191/Eri032443/Eri034543/Eri032055/Eri013009/Eri018676	ERIdvaD_GLEAN_10005568/ERIdvaD_GLEAN_10026169/ERIdvaD_GLEAN_10002497/ERIdvaD_GLEAN_10018586/ERIdvaD_GLEAN_10033618/ERIdvaD_GLEAN_10014224/ERIdvaD_GLEAN_10031588/ERIdvaD_GLEAN_10004348	8
BP	GO:0006979	response to oxidative stress	18/1433	86/10805	0.0313457	0.52438	Eri017047/Eri027794/Eri015634/Eri015636/Eri017045/Eri031290/Eri015639/Eri005921/Eri039379/Eri020800/Eri037864/Eri030782/Eri010321/Eri017242/Eri033496/Eri001278/Eri006831/Eri030937	ERIdvaD_GLEAN_10030708/ERIdvaD_GLEAN_10020559/ERIdvaD_GLEAN_10022335/ERIdvaD_GLEAN_10022336/ERIdvaD_GLEAN_10030706/ERIdvaD_GLEAN_10017451/ERIdvaD_GLEAN_10022339/ERIdvaD_GLEAN_10007467/ERIdvaD_GLEAN_10022511/ERIdvaD_GLEAN_10003679/ERIdvaD_GLEAN_10019731/ERIdvaD_GLEAN_10020123/ERIdvaD_GLEAN_10009816/ERIdvaD_GLEAN_10009302/CUFF362.21.1/ERIdvaD_GLEAN_10020249/ERIdvaD_GLEAN_10018070/ERIdvaD_GLEAN_1003…	18
BP	GO:0001101	response to acid chemical	4/1433	10/10805	0.0333794	0.52438	Eri015029/Eri029226/Eri029223/Eri033905	ERIdvaD_GLEAN_10027394/ERIdvaD_GLEAN_10021326/ERIdvaD_GLEAN_10021324/ERIdvaD_GLEAN_10011708	4
BP	GO:1901700	response to oxygen-containing compound	4/1433	10/10805	0.0333794	0.52438	Eri015029/Eri029226/Eri029223/Eri033905	ERIdvaD_GLEAN_10027394/ERIdvaD_GLEAN_10021326/ERIdvaD_GLEAN_10021324/ERIdvaD_GLEAN_10011708	4
BP	GO:0005976	polysaccharide metabolic process	25/1433	131/10805	0.0370783	0.564285	Eri039678/Eri008103/Eri012179/Eri024564/Eri018851/Eri004100/Eri038116/Eri036058/Eri008851/Eri021468/Eri023891/Eri006679/Eri001538/Eri027596/Eri009547/Eri017634/Eri001403/Eri039872/Eri038117/Eri010410/Eri027493/Eri012207/Eri028517/Eri003950/Eri024441	ERIdvaD_GLEAN_10023395/ERIdvaD_GLEAN_10013873/ERIdvaD_GLEAN_10000761/ERIdvaD_GLEAN_10023785/ERIdvaD_GLEAN_10021889/ERIdvaD_GLEAN_10023034/CUFF405.60.1/ERIdvaD_GLEAN_10027600/ERIdvaD_GLEAN_10008033/ERIdvaD_GLEAN_10009063/ERIdvaD_GLEAN_10032088/ERIdvaD_GLEAN_10034637/ERIdvaD_GLEAN_10022224/ERIdvaD_GLEAN_10002095/ERIdvaD_GLEAN_10026251/ERIdvaD_GLEAN_10019198/ERIdvaD_GLEAN_10007106/ERIdvaD_GLEAN_1000…	25
BP	GO:0035556	intracellular signal transduction	19/1433	95/10805	0.0419686	0.619355	Eri010415/Eri033453/Eri032625/Eri038347/Eri035383/Eri029380/Eri017577/Eri009762/Eri012673/Eri037892/Eri034171/Eri026709/Eri002972/Eri025429/Eri030527/Eri014557/Eri003356/Eri035275/Eri020466	ERIdvaD_GLEAN_10008952/ERIdvaD_GLEAN_10025555/ERIdvaD_GLEAN_10031271/ERIdvaD_GLEAN_10013980/CUFF379.117.1/ERIdvaD_GLEAN_10025646/ERIdvaD_GLEAN_10019159/ERIdvaD_GLEAN_10011725/ERIdvaD_GLEAN_10015321/ERIdvaD_GLEAN_10019760/ERIdvaD_GLEAN_10018894/ERIdvaD_GLEAN_10006666/ERIdvaD_GLEAN_10027123/ERIdvaD_GLEAN_10032930/ERIdvaD_GLEAN_10034160/ERIdvaD_GLEAN_10027864/ERIdvaD_GLEAN_10005706/ERIdvaD_GLEAN_100…	19
BP	GO:0008299	isoprenoid biosynthetic process	8/1433	32/10805	0.053038	0.759692	Eri017707/Eri007657/Eri026769/Eri021848/Eri017945/Eri006924/Eri029755/Eri037837	CUFF196.80.3/ERIdvaD_GLEAN_10015303/ERIdvaD_GLEAN_10028391/ERIdvaD_GLEAN_10013721/ERIdvaD_GLEAN_10029797/ERIdvaD_GLEAN_10003914/ERIdvaD_GLEAN_10009566/ERIdvaD_GLEAN_10017016	8
BP	GO:0006812	cation transport	51/1433	311/10805	0.0612189	0.821643	Eri018007/Eri039663/Eri000627/Eri017686/Eri007992/Eri020451/Eri018207/Eri037800/novel.2858/Eri013907/novel.2716/Eri010160/Eri028349/Eri031534/novel.4539/Eri025781/Eri007747/Eri005575/Eri034256/Eri022626/Eri032490/Eri014833/Eri008102/novel.1957/Eri005008/Eri005721/Eri027564/Eri035697/Eri027632/Eri029675/Eri008514/Eri027496/Eri032494/Eri030427/Eri010126/Eri009550/Eri009086/Eri034650/Eri006107/Eri01…	ERIdvaD_GLEAN_10029853/ERIdvaD_GLEAN_10023382/ERIdvaD_GLEAN_10031955/ERIdvaD_GLEAN_10005292/ERIdvaD_GLEAN_10004948/ERIdvaD_GLEAN_10025967/ERIdvaD_GLEAN_10017302/ERIdvaD_GLEAN_10014254/-/ERIdvaD_GLEAN_10033082/-/ERIdvaD_GLEAN_10010467/ERIdvaD_GLEAN_10011085/ERIdvaD_GLEAN_10013615/-/ERIdvaD_GLEAN_10021078/ERIdvaD_GLEAN_10024576/ERIdvaD_GLEAN_10013225/ERIdvaD_GLEAN_10012015/ERIdvaD_GLEAN_10002686/CU…	51
BP	GO:0006720	isoprenoid metabolic process	8/1433	33/10805	0.062202	0.821643	Eri017707/Eri007657/Eri026769/Eri021848/Eri017945/Eri006924/Eri029755/Eri037837	CUFF196.80.3/ERIdvaD_GLEAN_10015303/ERIdvaD_GLEAN_10028391/ERIdvaD_GLEAN_10013721/ERIdvaD_GLEAN_10029797/ERIdvaD_GLEAN_10003914/ERIdvaD_GLEAN_10009566/ERIdvaD_GLEAN_10017016	8
BP	GO:0051704	multi-organism process	20/1433	106/10805	0.0635732	0.821643	Eri028429/Eri024215/Eri016314/Eri016313/Eri039044/Eri010419/Eri018989/Eri031509/Eri024157/Eri038494/Eri024151/Eri017838/Eri017101/Eri017837/novel.4147/Eri018972/Eri014596/Eri010290/Eri017825/Eri021815	ERIdvaD_GLEAN_10005517/CUFF269.73.1/CUFF182.91.1/ERIdvaD_GLEAN_10019364/ERIdvaD_GLEAN_10000312/ERIdvaD_GLEAN_10008955/ERIdvaD_GLEAN_10000596/ERIdvaD_GLEAN_10006788/ERIdvaD_GLEAN_10032315/CUFF411.3.1/CUFF268.415.1/CUFF197.47.3/CUFF189.16.1/CUFF197.44.1/-/ERIdvaD_GLEAN_10004225/ERIdvaD_GLEAN_10001087/ERIdvaD_GLEAN_10008685/CUFF197.15.1/CUFF243.3.1	20
BP	GO:0006575	cellular modified amino acid metabolic process	5/1433	17/10805	0.0641118	0.821643	Eri033636/Eri014278/Eri012428/Eri000596/Eri008884	ERIdvaD_GLEAN_10028182/ERIdvaD_GLEAN_10021565/ERIdvaD_GLEAN_10006003/ERIdvaD_GLEAN_10031927/ERIdvaD_GLEAN_10006623	5
BP	GO:0006811	ion transport	75/1433	483/10805	0.0779817	0.973772	novel.7981/Eri018007/Eri035088/Eri039663/Eri026218/Eri006901/Eri026680/Eri013703/Eri000627/Eri017686/Eri007992/Eri020451/Eri018207/Eri000739/Eri037800/novel.2858/Eri013907/novel.2716/Eri039954/Eri006849/Eri010160/Eri028349/Eri013095/Eri031534/novel.4539/Eri032391/Eri025781/Eri007747/Eri036352/Eri002679/Eri005575/Eri034256/Eri022626/Eri032490/Eri009510/Eri014833/Eri008102/Eri026679/novel.1957/Eri0…	-/ERIdvaD_GLEAN_10029853/ERIdvaD_GLEAN_10020728/ERIdvaD_GLEAN_10023382/ERIdvaD_GLEAN_10026509/ERIdvaD_GLEAN_10018131/ERIdvaD_GLEAN_10006061/ERIdvaD_GLEAN_10016349/ERIdvaD_GLEAN_10031955/ERIdvaD_GLEAN_10005292/ERIdvaD_GLEAN_10004948/ERIdvaD_GLEAN_10025967/ERIdvaD_GLEAN_10017302/CUFF14.20.3/ERIdvaD_GLEAN_10014254/-/ERIdvaD_GLEAN_10033082/-/ERIdvaD_GLEAN_10002267/ERIdvaD_GLEAN_10018084/ERIdvaD_GLEAN…	75
BP	GO:0019725	cellular homeostasis	24/1433	136/10805	0.0858624	1	Eri008971/Eri015052/Eri037498/Eri035592/Eri005560/Eri033886/Eri038820/Eri033288/Eri023310/novel.2749/Eri038474/Eri008531/Eri009534/Eri030770/Eri019847/Eri010666/Eri012642/Eri013532/Eri040446/Eri008973/Eri008527/Eri014520/Eri021135/Eri008530	ERIdvaD_GLEAN_10002894/ERIdvaD_GLEAN_10027416/ERIdvaD_GLEAN_10019087/ERIdvaD_GLEAN_10014909/ERIdvaD_GLEAN_10013209/ERIdvaD_GLEAN_10011687/ERIdvaD_GLEAN_10026796/ERIdvaD_GLEAN_10005024/ERIdvaD_GLEAN_10019937/-/CUFF410.126.2/ERIdvaD_GLEAN_10013571/ERIdvaD_GLEAN_10026238/ERIdvaD_GLEAN_10020110/ERIdvaD_GLEAN_10023492/ERIdvaD_GLEAN_10032401/ERIdvaD_GLEAN_10005141/ERIdvaD_GLEAN_10006451/ERIdvaD_GLEAN_1…	24
BP	GO:0008037	cell recognition	18/1433	99/10805	0.0999987	1	Eri024215/Eri016314/Eri016313/Eri039044/Eri010419/Eri018989/Eri031509/Eri024157/Eri038494/Eri024151/Eri017838/Eri017101/Eri017837/novel.4147/Eri018972/Eri014596/Eri017825/Eri021815	CUFF269.73.1/CUFF182.91.1/ERIdvaD_GLEAN_10019364/ERIdvaD_GLEAN_10000312/ERIdvaD_GLEAN_10008955/ERIdvaD_GLEAN_10000596/ERIdvaD_GLEAN_10006788/ERIdvaD_GLEAN_10032315/CUFF411.3.1/CUFF268.415.1/CUFF197.47.3/CUFF189.16.1/CUFF197.44.1/-/ERIdvaD_GLEAN_10004225/ERIdvaD_GLEAN_10001087/CUFF197.15.1/CUFF243.3.1	18
BP	GO:0009856	pollination	18/1433	99/10805	0.0999987	1	Eri024215/Eri016314/Eri016313/Eri039044/Eri010419/Eri018989/Eri031509/Eri024157/Eri038494/Eri024151/Eri017838/Eri017101/Eri017837/novel.4147/Eri018972/Eri014596/Eri017825/Eri021815	CUFF269.73.1/CUFF182.91.1/ERIdvaD_GLEAN_10019364/ERIdvaD_GLEAN_10000312/ERIdvaD_GLEAN_10008955/ERIdvaD_GLEAN_10000596/ERIdvaD_GLEAN_10006788/ERIdvaD_GLEAN_10032315/CUFF411.3.1/CUFF268.415.1/CUFF197.47.3/CUFF189.16.1/CUFF197.44.1/-/ERIdvaD_GLEAN_10004225/ERIdvaD_GLEAN_10001087/CUFF197.15.1/CUFF243.3.1	18
BP	GO:0009875	pollen-pistil interaction	18/1433	99/10805	0.0999987	1	Eri024215/Eri016314/Eri016313/Eri039044/Eri010419/Eri018989/Eri031509/Eri024157/Eri038494/Eri024151/Eri017838/Eri017101/Eri017837/novel.4147/Eri018972/Eri014596/Eri017825/Eri021815	CUFF269.73.1/CUFF182.91.1/ERIdvaD_GLEAN_10019364/ERIdvaD_GLEAN_10000312/ERIdvaD_GLEAN_10008955/ERIdvaD_GLEAN_10000596/ERIdvaD_GLEAN_10006788/ERIdvaD_GLEAN_10032315/CUFF411.3.1/CUFF268.415.1/CUFF197.47.3/CUFF189.16.1/CUFF197.44.1/-/ERIdvaD_GLEAN_10004225/ERIdvaD_GLEAN_10001087/CUFF197.15.1/CUFF243.3.1	18
BP	GO:0044706	multi-multicellular organism process	18/1433	99/10805	0.0999987	1	Eri024215/Eri016314/Eri016313/Eri039044/Eri010419/Eri018989/Eri031509/Eri024157/Eri038494/Eri024151/Eri017838/Eri017101/Eri017837/novel.4147/Eri018972/Eri014596/Eri017825/Eri021815	CUFF269.73.1/CUFF182.91.1/ERIdvaD_GLEAN_10019364/ERIdvaD_GLEAN_10000312/ERIdvaD_GLEAN_10008955/ERIdvaD_GLEAN_10000596/ERIdvaD_GLEAN_10006788/ERIdvaD_GLEAN_10032315/CUFF411.3.1/CUFF268.415.1/CUFF197.47.3/CUFF189.16.1/CUFF197.44.1/-/ERIdvaD_GLEAN_10004225/ERIdvaD_GLEAN_10001087/CUFF197.15.1/CUFF243.3.1	18
BP	GO:0048544	recognition of pollen	18/1433	99/10805	0.0999987	1	Eri024215/Eri016314/Eri016313/Eri039044/Eri010419/Eri018989/Eri031509/Eri024157/Eri038494/Eri024151/Eri017838/Eri017101/Eri017837/novel.4147/Eri018972/Eri014596/Eri017825/Eri021815	CUFF269.73.1/CUFF182.91.1/ERIdvaD_GLEAN_10019364/ERIdvaD_GLEAN_10000312/ERIdvaD_GLEAN_10008955/ERIdvaD_GLEAN_10000596/ERIdvaD_GLEAN_10006788/ERIdvaD_GLEAN_10032315/CUFF411.3.1/CUFF268.415.1/CUFF197.47.3/CUFF189.16.1/CUFF197.44.1/-/ERIdvaD_GLEAN_10004225/ERIdvaD_GLEAN_10001087/CUFF197.15.1/CUFF243.3.1	18
BP	GO:0015936	coenzyme A metabolic process	4/1433	14/10805	0.103623	1	Eri024687/Eri037296/Eri037295/Eri039073	CUFF276.39.1/ERIdvaD_GLEAN_10032764/ERIdvaD_GLEAN_10032763/ERIdvaD_GLEAN_10010728	4
BP	GO:0009073	aromatic amino acid family biosynthetic process	5/1433	20/10805	0.115376	1	Eri039853/Eri004191/Eri034543/Eri032055/Eri013009	ERIdvaD_GLEAN_10026169/ERIdvaD_GLEAN_10002497/ERIdvaD_GLEAN_10033618/ERIdvaD_GLEAN_10014224/ERIdvaD_GLEAN_10031588	5
BP	GO:0042592	homeostatic process	24/1433	141/10805	0.117137	1	Eri008971/Eri015052/Eri037498/Eri035592/Eri005560/Eri033886/Eri038820/Eri033288/Eri023310/novel.2749/Eri038474/Eri008531/Eri009534/Eri030770/Eri019847/Eri010666/Eri012642/Eri013532/Eri040446/Eri008973/Eri008527/Eri014520/Eri021135/Eri008530	ERIdvaD_GLEAN_10002894/ERIdvaD_GLEAN_10027416/ERIdvaD_GLEAN_10019087/ERIdvaD_GLEAN_10014909/ERIdvaD_GLEAN_10013209/ERIdvaD_GLEAN_10011687/ERIdvaD_GLEAN_10026796/ERIdvaD_GLEAN_10005024/ERIdvaD_GLEAN_10019937/-/CUFF410.126.2/ERIdvaD_GLEAN_10013571/ERIdvaD_GLEAN_10026238/ERIdvaD_GLEAN_10020110/ERIdvaD_GLEAN_10023492/ERIdvaD_GLEAN_10032401/ERIdvaD_GLEAN_10005141/ERIdvaD_GLEAN_10006451/ERIdvaD_GLEAN_1…	24
BP	GO:0042221	response to chemical	29/1433	175/10805	0.118988	1	Eri015029/Eri029226/Eri029223/Eri037239/Eri014000/Eri033905/Eri009275/Eri012239/Eri036160/Eri020297/Eri008024/Eri028524/Eri020740/Eri039660/Eri001477/Eri022709/Eri004352/Eri016899/Eri030790/Eri014748/Eri028818/Eri040509/Eri035639/Eri020290/Eri020293/Eri008545/Eri016849/Eri015123/Eri008598	ERIdvaD_GLEAN_10027394/ERIdvaD_GLEAN_10021326/ERIdvaD_GLEAN_10021324/ERIdvaD_GLEAN_10032715/ERIdvaD_GLEAN_10033168/ERIdvaD_GLEAN_10011708/ERIdvaD_GLEAN_10031412/ERIdvaD_GLEAN_10026105/ERIdvaD_GLEAN_10014126/ERIdvaD_GLEAN_10010960/ERIdvaD_GLEAN_10015938/ERIdvaD_GLEAN_10012461/ERIdvaD_GLEAN_10029025/ERIdvaD_GLEAN_10023380/ERIdvaD_GLEAN_10023825/ERIdvaD_GLEAN_10001199/CUFF51.136.1/ERIdvaD_GLEAN_1003…	29
BP	GO:0006633	fatty acid biosynthetic process	9/1433	44/10805	0.12042	1	Eri031194/Eri029888/Eri003889/Eri032572/Eri030327/Eri031195/Eri037428/Eri013088/Eri001709	ERIdvaD_GLEAN_10010934/ERIdvaD_GLEAN_10026384/ERIdvaD_GLEAN_10023267/ERIdvaD_GLEAN_10031228/ERIdvaD_GLEAN_10033973/ERIdvaD_GLEAN_10010935/ERIdvaD_GLEAN_10019030/ERIdvaD_GLEAN_10031655/ERIdvaD_GLEAN_10018426	9
BP	GO:0009628	response to abiotic stimulus	4/1433	15/10805	0.127159	1	Eri015029/Eri029226/Eri029223/Eri033905	ERIdvaD_GLEAN_10027394/ERIdvaD_GLEAN_10021326/ERIdvaD_GLEAN_10021324/ERIdvaD_GLEAN_10011708	4
BP	GO:0010035	response to inorganic substance	4/1433	15/10805	0.127159	1	Eri015029/Eri029226/Eri029223/Eri033905	ERIdvaD_GLEAN_10027394/ERIdvaD_GLEAN_10021326/ERIdvaD_GLEAN_10021324/ERIdvaD_GLEAN_10011708	4
BP	GO:0000097	sulfur amino acid biosynthetic process	3/1433	10/10805	0.136756	1	Eri017853/Eri000750/Eri037060	ERIdvaD_GLEAN_10002805/ERIdvaD_GLEAN_10003965/ERIdvaD_GLEAN_10032565	3
BP	GO:0072350	tricarboxylic acid metabolic process	3/1433	10/10805	0.136756	1	Eri024896/Eri030265/Eri000471	ERIdvaD_GLEAN_10027996/ERIdvaD_GLEAN_10033913/ERIdvaD_GLEAN_10031814	3
BP	GO:0034637	cellular carbohydrate biosynthetic process	17/1433	97/10805	0.138076	1	Eri008103/Eri038116/Eri013906/Eri024940/Eri029574/Eri021468/Eri010469/Eri023891/Eri001538/Eri027596/Eri017634/Eri003008/Eri039872/Eri038117/Eri028517/Eri003950/Eri026206	ERIdvaD_GLEAN_10013873/CUFF405.60.1/ERIdvaD_GLEAN_10033081/ERIdvaD_GLEAN_10016807/ERIdvaD_GLEAN_10009724/ERIdvaD_GLEAN_10009063/ERIdvaD_GLEAN_10017865/ERIdvaD_GLEAN_10032088/ERIdvaD_GLEAN_10022224/ERIdvaD_GLEAN_10002095/ERIdvaD_GLEAN_10019198/ERIdvaD_GLEAN_10027156/ERIdvaD_GLEAN_10001205/ERIdvaD_GLEAN_10009876/ERIdvaD_GLEAN_10012457/ERIdvaD_GLEAN_10006598/ERIdvaD_GLEAN_10011053	17
BP	GO:0000003	reproduction	18/1433	105/10805	0.15075	1	Eri024215/Eri016314/Eri016313/Eri039044/Eri010419/Eri018989/Eri031509/Eri024157/Eri038494/Eri024151/Eri017838/Eri017101/Eri017837/novel.4147/Eri018972/Eri014596/Eri017825/Eri021815	CUFF269.73.1/CUFF182.91.1/ERIdvaD_GLEAN_10019364/ERIdvaD_GLEAN_10000312/ERIdvaD_GLEAN_10008955/ERIdvaD_GLEAN_10000596/ERIdvaD_GLEAN_10006788/ERIdvaD_GLEAN_10032315/CUFF411.3.1/CUFF268.415.1/CUFF197.47.3/CUFF189.16.1/CUFF197.44.1/-/ERIdvaD_GLEAN_10004225/ERIdvaD_GLEAN_10001087/CUFF197.15.1/CUFF243.3.1	18
BP	GO:0022414	reproductive process	18/1433	105/10805	0.15075	1	Eri024215/Eri016314/Eri016313/Eri039044/Eri010419/Eri018989/Eri031509/Eri024157/Eri038494/Eri024151/Eri017838/Eri017101/Eri017837/novel.4147/Eri018972/Eri014596/Eri017825/Eri021815	CUFF269.73.1/CUFF182.91.1/ERIdvaD_GLEAN_10019364/ERIdvaD_GLEAN_10000312/ERIdvaD_GLEAN_10008955/ERIdvaD_GLEAN_10000596/ERIdvaD_GLEAN_10006788/ERIdvaD_GLEAN_10032315/CUFF411.3.1/CUFF268.415.1/CUFF197.47.3/CUFF189.16.1/CUFF197.44.1/-/ERIdvaD_GLEAN_10004225/ERIdvaD_GLEAN_10001087/CUFF197.15.1/CUFF243.3.1	18
BP	GO:0044702	single organism reproductive process	18/1433	105/10805	0.15075	1	Eri024215/Eri016314/Eri016313/Eri039044/Eri010419/Eri018989/Eri031509/Eri024157/Eri038494/Eri024151/Eri017838/Eri017101/Eri017837/novel.4147/Eri018972/Eri014596/Eri017825/Eri021815	CUFF269.73.1/CUFF182.91.1/ERIdvaD_GLEAN_10019364/ERIdvaD_GLEAN_10000312/ERIdvaD_GLEAN_10008955/ERIdvaD_GLEAN_10000596/ERIdvaD_GLEAN_10006788/ERIdvaD_GLEAN_10032315/CUFF411.3.1/CUFF268.415.1/CUFF197.47.3/CUFF189.16.1/CUFF197.44.1/-/ERIdvaD_GLEAN_10004225/ERIdvaD_GLEAN_10001087/CUFF197.15.1/CUFF243.3.1	18
BP	GO:0006721	terpenoid metabolic process	3/1433	11/10805	0.170388	1	Eri026769/Eri017945/Eri006924	ERIdvaD_GLEAN_10028391/ERIdvaD_GLEAN_10029797/ERIdvaD_GLEAN_10003914	3
BP	GO:0015696	ammonium transport	3/1433	11/10805	0.170388	1	Eri017686/Eri005575/Eri028253	ERIdvaD_GLEAN_10005292/ERIdvaD_GLEAN_10013225/ERIdvaD_GLEAN_10013286	3
BP	GO:0016114	terpenoid biosynthetic process	3/1433	11/10805	0.170388	1	Eri026769/Eri017945/Eri006924	ERIdvaD_GLEAN_10028391/ERIdvaD_GLEAN_10029797/ERIdvaD_GLEAN_10003914	3
BP	GO:1901292	nucleoside phosphate catabolic process	3/1433	11/10805	0.170388	1	Eri019944/Eri002839/Eri033011	ERIdvaD_GLEAN_10010420/CUFF37.90.1/ERIdvaD_GLEAN_10010862	3
BP	GO:0072330	monocarboxylic acid biosynthetic process	10/1433	54/10805	0.171365	1	Eri018219/Eri031194/Eri029888/Eri003889/Eri032572/Eri030327/Eri031195/Eri037428/Eri013088/Eri001709	ERIdvaD_GLEAN_10017311/ERIdvaD_GLEAN_10010934/ERIdvaD_GLEAN_10026384/ERIdvaD_GLEAN_10023267/ERIdvaD_GLEAN_10031228/ERIdvaD_GLEAN_10033973/ERIdvaD_GLEAN_10010935/ERIdvaD_GLEAN_10019030/ERIdvaD_GLEAN_10031655/ERIdvaD_GLEAN_10018426	10
BP	GO:0032787	monocarboxylic acid metabolic process	20/1433	121/10805	0.174627	1	Eri018219/Eri031194/Eri029888/Eri003889/Eri032572/Eri030327/Eri021828/Eri031195/Eri037428/Eri003681/Eri013088/Eri019336/Eri022917/Eri031374/Eri033615/Eri001709/Eri021411/Eri036479/Eri025697/Eri014704	ERIdvaD_GLEAN_10017311/ERIdvaD_GLEAN_10010934/ERIdvaD_GLEAN_10026384/ERIdvaD_GLEAN_10023267/ERIdvaD_GLEAN_10031228/ERIdvaD_GLEAN_10033973/ERIdvaD_GLEAN_10013704/ERIdvaD_GLEAN_10010935/ERIdvaD_GLEAN_10019030/ERIdvaD_GLEAN_10009033/ERIdvaD_GLEAN_10031655/ERIdvaD_GLEAN_10029169/ERIdvaD_GLEAN_10004973/ERIdvaD_GLEAN_10024954/ERIdvaD_GLEAN_10018840/ERIdvaD_GLEAN_10018426/ERIdvaD_GLEAN_10021971/ERIdvaD_…	20
BP	GO:0019751	polyol metabolic process	4/1433	17/10805	0.179934	1	Eri025072/Eri014279/Eri022664/Eri026206	CUFF281.61.1/ERIdvaD_GLEAN_10021566/ERIdvaD_GLEAN_10026197/ERIdvaD_GLEAN_10011053	4
BP	GO:0005992	trehalose biosynthetic process	5/1433	23/10805	0.180813	1	Eri013906/Eri024940/Eri029574/Eri010469/Eri003008	ERIdvaD_GLEAN_10033081/ERIdvaD_GLEAN_10016807/ERIdvaD_GLEAN_10009724/ERIdvaD_GLEAN_10017865/ERIdvaD_GLEAN_10027156	5
BP	GO:0016567	protein ubiquitination	15/1433	88/10805	0.183589	1	Eri038217/Eri035681/Eri024719/Eri022198/Eri033027/Eri039502/Eri024944/Eri025709/Eri033312/Eri014222/novel.4147/Eri028905/Eri012000/Eri025478/Eri023179	ERIdvaD_GLEAN_10016214/ERIdvaD_GLEAN_10009257/ERIdvaD_GLEAN_10016764/CUFF249.9.1/ERIdvaD_GLEAN_10010876/ERIdvaD_GLEAN_10012166/ERIdvaD_GLEAN_10016811/ERIdvaD_GLEAN_10015178/ERIdvaD_GLEAN_10011278/ERIdvaD_GLEAN_10033375/-/ERIdvaD_GLEAN_10020976/ERIdvaD_GLEAN_10012098/ERIdvaD_GLEAN_10032976/ERIdvaD_GLEAN_10012782	15
BP	GO:0046700	heterocycle catabolic process	8/1433	42/10805	0.185487	1	Eri006909/Eri000545/Eri019944/Eri018676/Eri037068/Eri002839/Eri028957/Eri033011	ERIdvaD_GLEAN_10018139/ERIdvaD_GLEAN_10031884/ERIdvaD_GLEAN_10010420/ERIdvaD_GLEAN_10004348/ERIdvaD_GLEAN_10032574/CUFF37.90.1/ERIdvaD_GLEAN_10021022/ERIdvaD_GLEAN_10010862	8
BP	GO:0044270	cellular nitrogen compound catabolic process	8/1433	43/10805	0.203249	1	Eri006909/Eri000545/Eri019944/Eri018676/Eri037068/Eri002839/Eri028957/Eri033011	ERIdvaD_GLEAN_10018139/ERIdvaD_GLEAN_10031884/ERIdvaD_GLEAN_10010420/ERIdvaD_GLEAN_10004348/ERIdvaD_GLEAN_10032574/CUFF37.90.1/ERIdvaD_GLEAN_10021022/ERIdvaD_GLEAN_10010862	8
BP	GO:1901361	organic cyclic compound catabolic process	8/1433	43/10805	0.203249	1	Eri006909/Eri000545/Eri019944/Eri018676/Eri037068/Eri002839/Eri028957/Eri033011	ERIdvaD_GLEAN_10018139/ERIdvaD_GLEAN_10031884/ERIdvaD_GLEAN_10010420/ERIdvaD_GLEAN_10004348/ERIdvaD_GLEAN_10032574/CUFF37.90.1/ERIdvaD_GLEAN_10021022/ERIdvaD_GLEAN_10010862	8
BP	GO:0005991	trehalose metabolic process	5/1433	24/10805	0.205156	1	Eri013906/Eri024940/Eri029574/Eri010469/Eri003008	ERIdvaD_GLEAN_10033081/ERIdvaD_GLEAN_10016807/ERIdvaD_GLEAN_10009724/ERIdvaD_GLEAN_10017865/ERIdvaD_GLEAN_10027156	5
BP	GO:0045454	cell redox homeostasis	21/1433	131/10805	0.205724	1	Eri015052/Eri037498/Eri035592/Eri033886/Eri038820/Eri033288/Eri023310/novel.2749/Eri038474/Eri008531/Eri009534/Eri030770/Eri019847/Eri010666/Eri012642/Eri013532/Eri040446/Eri008527/Eri014520/Eri021135/Eri008530	ERIdvaD_GLEAN_10027416/ERIdvaD_GLEAN_10019087/ERIdvaD_GLEAN_10014909/ERIdvaD_GLEAN_10011687/ERIdvaD_GLEAN_10026796/ERIdvaD_GLEAN_10005024/ERIdvaD_GLEAN_10019937/-/CUFF410.126.2/ERIdvaD_GLEAN_10013571/ERIdvaD_GLEAN_10026238/ERIdvaD_GLEAN_10020110/ERIdvaD_GLEAN_10023492/ERIdvaD_GLEAN_10032401/ERIdvaD_GLEAN_10005141/ERIdvaD_GLEAN_10006451/ERIdvaD_GLEAN_10022623/CUFF98.165.1/ERIdvaD_GLEAN_10027830/ER…	21
BP	GO:0032446	protein modification by small protein conjugation	15/1433	90/10805	0.207735	1	Eri038217/Eri035681/Eri024719/Eri022198/Eri033027/Eri039502/Eri024944/Eri025709/Eri033312/Eri014222/novel.4147/Eri028905/Eri012000/Eri025478/Eri023179	ERIdvaD_GLEAN_10016214/ERIdvaD_GLEAN_10009257/ERIdvaD_GLEAN_10016764/CUFF249.9.1/ERIdvaD_GLEAN_10010876/ERIdvaD_GLEAN_10012166/ERIdvaD_GLEAN_10016811/ERIdvaD_GLEAN_10015178/ERIdvaD_GLEAN_10011278/ERIdvaD_GLEAN_10033375/-/ERIdvaD_GLEAN_10020976/ERIdvaD_GLEAN_10012098/ERIdvaD_GLEAN_10032976/ERIdvaD_GLEAN_10012782	15
BP	GO:0006066	alcohol metabolic process	4/1433	18/10805	0.208643	1	Eri025072/Eri014279/Eri022664/Eri026206	CUFF281.61.1/ERIdvaD_GLEAN_10021566/ERIdvaD_GLEAN_10026197/ERIdvaD_GLEAN_10011053	4
BP	GO:0008272	sulfate transport	4/1433	18/10805	0.208643	1	Eri006901/Eri013095/Eri036352/Eri003892	ERIdvaD_GLEAN_10018131/ERIdvaD_GLEAN_10031659/ERIdvaD_GLEAN_10030252/ERIdvaD_GLEAN_10023269	4
BP	GO:0046434	organophosphate catabolic process	4/1433	18/10805	0.208643	1	Eri019944/Eri002839/Eri018355/Eri033011	ERIdvaD_GLEAN_10010420/CUFF37.90.1/ERIdvaD_GLEAN_10021447/ERIdvaD_GLEAN_10010862	4
BP	GO:0072348	sulfur compound transport	4/1433	18/10805	0.208643	1	Eri006901/Eri013095/Eri036352/Eri003892	ERIdvaD_GLEAN_10018131/ERIdvaD_GLEAN_10031659/ERIdvaD_GLEAN_10030252/ERIdvaD_GLEAN_10023269	4
BP	GO:0019439	aromatic compound catabolic process	8/1433	44/10805	0.221655	1	Eri006909/Eri000545/Eri019944/Eri018676/Eri037068/Eri002839/Eri028957/Eri033011	ERIdvaD_GLEAN_10018139/ERIdvaD_GLEAN_10031884/ERIdvaD_GLEAN_10010420/ERIdvaD_GLEAN_10004348/ERIdvaD_GLEAN_10032574/CUFF37.90.1/ERIdvaD_GLEAN_10021022/ERIdvaD_GLEAN_10010862	8
BP	GO:0044272	sulfur compound biosynthetic process	5/1433	25/10805	0.230498	1	Eri005176/Eri021949/Eri017853/Eri000750/Eri037060	ERIdvaD_GLEAN_10000685/ERIdvaD_GLEAN_10018713/ERIdvaD_GLEAN_10002805/ERIdvaD_GLEAN_10003965/ERIdvaD_GLEAN_10032565	5
BP	GO:0044282	small molecule catabolic process	4/1433	19/10805	0.23853	1	Eri014279/Eri003681/Eri022664/Eri018676	ERIdvaD_GLEAN_10021566/ERIdvaD_GLEAN_10009033/ERIdvaD_GLEAN_10026197/ERIdvaD_GLEAN_10004348	4
BP	GO:0000096	sulfur amino acid metabolic process	3/1433	13/10805	0.243168	1	Eri017853/Eri000750/Eri037060	ERIdvaD_GLEAN_10002805/ERIdvaD_GLEAN_10003965/ERIdvaD_GLEAN_10032565	3
BP	GO:0006790	sulfur compound metabolic process	9/1433	52/10805	0.246462	1	Eri005176/Eri021949/Eri017853/Eri000750/Eri014278/Eri012428/Eri037060/Eri004924/Eri008884	ERIdvaD_GLEAN_10000685/ERIdvaD_GLEAN_10018713/ERIdvaD_GLEAN_10002805/ERIdvaD_GLEAN_10003965/ERIdvaD_GLEAN_10021565/ERIdvaD_GLEAN_10006003/ERIdvaD_GLEAN_10032565/ERIdvaD_GLEAN_10017147/ERIdvaD_GLEAN_10006623	9
BP	GO:0034655	nucleobase-containing compound catabolic process	6/1433	33/10805	0.267894	1	Eri000545/Eri019944/Eri037068/Eri002839/Eri028957/Eri033011	ERIdvaD_GLEAN_10031884/ERIdvaD_GLEAN_10010420/ERIdvaD_GLEAN_10032574/CUFF37.90.1/ERIdvaD_GLEAN_10021022/ERIdvaD_GLEAN_10010862	6
BP	GO:0033865	nucleoside bisphosphate metabolic process	4/1433	20/10805	0.269318	1	Eri024687/Eri037296/Eri037295/Eri039073	CUFF276.39.1/ERIdvaD_GLEAN_10032764/ERIdvaD_GLEAN_10032763/ERIdvaD_GLEAN_10010728	4
BP	GO:0033875	ribonucleoside bisphosphate metabolic process	4/1433	20/10805	0.269318	1	Eri024687/Eri037296/Eri037295/Eri039073	CUFF276.39.1/ERIdvaD_GLEAN_10032764/ERIdvaD_GLEAN_10032763/ERIdvaD_GLEAN_10010728	4
BP	GO:0034032	purine nucleoside bisphosphate metabolic process	4/1433	20/10805	0.269318	1	Eri024687/Eri037296/Eri037295/Eri039073	CUFF276.39.1/ERIdvaD_GLEAN_10032764/ERIdvaD_GLEAN_10032763/ERIdvaD_GLEAN_10010728	4
BP	GO:0000271	polysaccharide biosynthetic process	11/1433	67/10805	0.270282	1	Eri008103/Eri038116/Eri021468/Eri023891/Eri001538/Eri027596/Eri017634/Eri039872/Eri038117/Eri028517/Eri003950	ERIdvaD_GLEAN_10013873/CUFF405.60.1/ERIdvaD_GLEAN_10009063/ERIdvaD_GLEAN_10032088/ERIdvaD_GLEAN_10022224/ERIdvaD_GLEAN_10002095/ERIdvaD_GLEAN_10019198/ERIdvaD_GLEAN_10001205/ERIdvaD_GLEAN_10009876/ERIdvaD_GLEAN_10012457/ERIdvaD_GLEAN_10006598	11
BP	GO:0009250	glucan biosynthetic process	11/1433	67/10805	0.270282	1	Eri008103/Eri038116/Eri021468/Eri023891/Eri001538/Eri027596/Eri017634/Eri039872/Eri038117/Eri028517/Eri003950	ERIdvaD_GLEAN_10013873/CUFF405.60.1/ERIdvaD_GLEAN_10009063/ERIdvaD_GLEAN_10032088/ERIdvaD_GLEAN_10022224/ERIdvaD_GLEAN_10002095/ERIdvaD_GLEAN_10019198/ERIdvaD_GLEAN_10001205/ERIdvaD_GLEAN_10009876/ERIdvaD_GLEAN_10012457/ERIdvaD_GLEAN_10006598	11
BP	GO:0033692	cellular polysaccharide biosynthetic process	11/1433	67/10805	0.270282	1	Eri008103/Eri038116/Eri021468/Eri023891/Eri001538/Eri027596/Eri017634/Eri039872/Eri038117/Eri028517/Eri003950	ERIdvaD_GLEAN_10013873/CUFF405.60.1/ERIdvaD_GLEAN_10009063/ERIdvaD_GLEAN_10032088/ERIdvaD_GLEAN_10022224/ERIdvaD_GLEAN_10002095/ERIdvaD_GLEAN_10019198/ERIdvaD_GLEAN_10001205/ERIdvaD_GLEAN_10009876/ERIdvaD_GLEAN_10012457/ERIdvaD_GLEAN_10006598	11
BP	GO:0051273	beta-glucan metabolic process	11/1433	67/10805	0.270282	1	Eri008103/Eri038116/Eri021468/Eri023891/Eri001538/Eri027596/Eri017634/Eri039872/Eri038117/Eri028517/Eri003950	ERIdvaD_GLEAN_10013873/CUFF405.60.1/ERIdvaD_GLEAN_10009063/ERIdvaD_GLEAN_10032088/ERIdvaD_GLEAN_10022224/ERIdvaD_GLEAN_10002095/ERIdvaD_GLEAN_10019198/ERIdvaD_GLEAN_10001205/ERIdvaD_GLEAN_10009876/ERIdvaD_GLEAN_10012457/ERIdvaD_GLEAN_10006598	11
BP	GO:0051274	beta-glucan biosynthetic process	11/1433	67/10805	0.270282	1	Eri008103/Eri038116/Eri021468/Eri023891/Eri001538/Eri027596/Eri017634/Eri039872/Eri038117/Eri028517/Eri003950	ERIdvaD_GLEAN_10013873/CUFF405.60.1/ERIdvaD_GLEAN_10009063/ERIdvaD_GLEAN_10032088/ERIdvaD_GLEAN_10022224/ERIdvaD_GLEAN_10002095/ERIdvaD_GLEAN_10019198/ERIdvaD_GLEAN_10001205/ERIdvaD_GLEAN_10009876/ERIdvaD_GLEAN_10012457/ERIdvaD_GLEAN_10006598	11
BP	GO:0065008	regulation of biological quality	27/1433	181/10805	0.284506	1	Eri008971/Eri015052/Eri037498/Eri035592/Eri005560/Eri033886/Eri038820/Eri033288/Eri023310/novel.2749/Eri038474/novel.2654/Eri008531/Eri009534/Eri030770/Eri019847/Eri010666/Eri012642/Eri013532/Eri040446/Eri014466/Eri008973/Eri008527/Eri014520/Eri021135/Eri022997/Eri008530	ERIdvaD_GLEAN_10002894/ERIdvaD_GLEAN_10027416/ERIdvaD_GLEAN_10019087/ERIdvaD_GLEAN_10014909/ERIdvaD_GLEAN_10013209/ERIdvaD_GLEAN_10011687/ERIdvaD_GLEAN_10026796/ERIdvaD_GLEAN_10005024/ERIdvaD_GLEAN_10019937/-/CUFF410.126.2/-/ERIdvaD_GLEAN_10013571/ERIdvaD_GLEAN_10026238/ERIdvaD_GLEAN_10020110/ERIdvaD_GLEAN_10023492/ERIdvaD_GLEAN_10032401/ERIdvaD_GLEAN_10005141/ERIdvaD_GLEAN_10006451/ERIdvaD_GLEAN…	27
BP	GO:0006855	drug transmembrane transport	11/1433	68/10805	0.286956	1	Eri014000/Eri009275/Eri008024/Eri028524/Eri020740/Eri016899/Eri030790/Eri014748/Eri028818/Eri040509/Eri035639	ERIdvaD_GLEAN_10033168/ERIdvaD_GLEAN_10031412/ERIdvaD_GLEAN_10015938/ERIdvaD_GLEAN_10012461/ERIdvaD_GLEAN_10029025/ERIdvaD_GLEAN_10030571/ERIdvaD_GLEAN_10020130/ERIdvaD_GLEAN_10011444/ERIdvaD_GLEAN_10017741/ERIdvaD_GLEAN_10022676/CUFF382.117.1	11
BP	GO:0015893	drug transport	11/1433	68/10805	0.286956	1	Eri014000/Eri009275/Eri008024/Eri028524/Eri020740/Eri016899/Eri030790/Eri014748/Eri028818/Eri040509/Eri035639	ERIdvaD_GLEAN_10033168/ERIdvaD_GLEAN_10031412/ERIdvaD_GLEAN_10015938/ERIdvaD_GLEAN_10012461/ERIdvaD_GLEAN_10029025/ERIdvaD_GLEAN_10030571/ERIdvaD_GLEAN_10020130/ERIdvaD_GLEAN_10011444/ERIdvaD_GLEAN_10017741/ERIdvaD_GLEAN_10022676/CUFF382.117.1	11
BP	GO:0042493	response to drug	11/1433	68/10805	0.286956	1	Eri014000/Eri009275/Eri008024/Eri028524/Eri020740/Eri016899/Eri030790/Eri014748/Eri028818/Eri040509/Eri035639	ERIdvaD_GLEAN_10033168/ERIdvaD_GLEAN_10031412/ERIdvaD_GLEAN_10015938/ERIdvaD_GLEAN_10012461/ERIdvaD_GLEAN_10029025/ERIdvaD_GLEAN_10030571/ERIdvaD_GLEAN_10020130/ERIdvaD_GLEAN_10011444/ERIdvaD_GLEAN_10017741/ERIdvaD_GLEAN_10022676/CUFF382.117.1	11
BP	GO:0006270	DNA replication initiation	4/1433	21/10805	0.300741	1	Eri008359/Eri017566/Eri037564/Eri024571	ERIdvaD_GLEAN_10012119/ERIdvaD_GLEAN_10019151/ERIdvaD_GLEAN_10015572/ERIdvaD_GLEAN_10023791	4
BP	GO:0046351	disaccharide biosynthetic process	5/1433	28/10805	0.310833	1	Eri013906/Eri024940/Eri029574/Eri010469/Eri003008	ERIdvaD_GLEAN_10033081/ERIdvaD_GLEAN_10016807/ERIdvaD_GLEAN_10009724/ERIdvaD_GLEAN_10017865/ERIdvaD_GLEAN_10027156	5
BP	GO:0016053	organic acid biosynthetic process	20/1433	134/10805	0.320121	1	Eri018219/Eri031194/Eri029888/Eri003889/Eri032572/Eri017853/Eri030327/Eri031195/Eri037428/Eri039853/Eri004191/Eri000750/Eri025108/Eri034543/Eri013088/Eri037060/Eri032055/Eri013009/Eri024912/Eri001709	ERIdvaD_GLEAN_10017311/ERIdvaD_GLEAN_10010934/ERIdvaD_GLEAN_10026384/ERIdvaD_GLEAN_10023267/ERIdvaD_GLEAN_10031228/ERIdvaD_GLEAN_10002805/ERIdvaD_GLEAN_10033973/ERIdvaD_GLEAN_10010935/ERIdvaD_GLEAN_10019030/ERIdvaD_GLEAN_10026169/ERIdvaD_GLEAN_10002497/ERIdvaD_GLEAN_10003965/ERIdvaD_GLEAN_10013170/ERIdvaD_GLEAN_10033618/ERIdvaD_GLEAN_10031655/ERIdvaD_GLEAN_10032565/ERIdvaD_GLEAN_10014224/ERIdvaD_…	20
BP	GO:0046394	carboxylic acid biosynthetic process	20/1433	134/10805	0.320121	1	Eri018219/Eri031194/Eri029888/Eri003889/Eri032572/Eri017853/Eri030327/Eri031195/Eri037428/Eri039853/Eri004191/Eri000750/Eri025108/Eri034543/Eri013088/Eri037060/Eri032055/Eri013009/Eri024912/Eri001709	ERIdvaD_GLEAN_10017311/ERIdvaD_GLEAN_10010934/ERIdvaD_GLEAN_10026384/ERIdvaD_GLEAN_10023267/ERIdvaD_GLEAN_10031228/ERIdvaD_GLEAN_10002805/ERIdvaD_GLEAN_10033973/ERIdvaD_GLEAN_10010935/ERIdvaD_GLEAN_10019030/ERIdvaD_GLEAN_10026169/ERIdvaD_GLEAN_10002497/ERIdvaD_GLEAN_10003965/ERIdvaD_GLEAN_10013170/ERIdvaD_GLEAN_10033618/ERIdvaD_GLEAN_10031655/ERIdvaD_GLEAN_10032565/ERIdvaD_GLEAN_10014224/ERIdvaD_…	20
BP	GO:0016051	carbohydrate biosynthetic process	17/1433	113/10805	0.326633	1	Eri008103/Eri038116/Eri013906/Eri024940/Eri029574/Eri021468/Eri010469/Eri023891/Eri001538/Eri027596/Eri017634/Eri003008/Eri039872/Eri038117/Eri028517/Eri003950/Eri026206	ERIdvaD_GLEAN_10013873/CUFF405.60.1/ERIdvaD_GLEAN_10033081/ERIdvaD_GLEAN_10016807/ERIdvaD_GLEAN_10009724/ERIdvaD_GLEAN_10009063/ERIdvaD_GLEAN_10017865/ERIdvaD_GLEAN_10032088/ERIdvaD_GLEAN_10022224/ERIdvaD_GLEAN_10002095/ERIdvaD_GLEAN_10019198/ERIdvaD_GLEAN_10027156/ERIdvaD_GLEAN_10001205/ERIdvaD_GLEAN_10009876/ERIdvaD_GLEAN_10012457/ERIdvaD_GLEAN_10006598/ERIdvaD_GLEAN_10011053	17
BP	GO:0009719	response to endogenous stimulus	14/1433	92/10805	0.33294	1	Eri037239/Eri012239/Eri036160/Eri020297/Eri039660/Eri001477/Eri022709/Eri004352/Eri020290/Eri020293/Eri008545/Eri016849/Eri015123/Eri008598	ERIdvaD_GLEAN_10032715/ERIdvaD_GLEAN_10026105/ERIdvaD_GLEAN_10014126/ERIdvaD_GLEAN_10010960/ERIdvaD_GLEAN_10023380/ERIdvaD_GLEAN_10023825/ERIdvaD_GLEAN_10001199/CUFF51.136.1/ERIdvaD_GLEAN_10010955/CUFF227.56.1/ERIdvaD_GLEAN_10013585/ERIdvaD_GLEAN_10000943/ERIdvaD_GLEAN_10027487/ERIdvaD_GLEAN_10027182	14
BP	GO:0009725	response to hormone	14/1433	92/10805	0.33294	1	Eri037239/Eri012239/Eri036160/Eri020297/Eri039660/Eri001477/Eri022709/Eri004352/Eri020290/Eri020293/Eri008545/Eri016849/Eri015123/Eri008598	ERIdvaD_GLEAN_10032715/ERIdvaD_GLEAN_10026105/ERIdvaD_GLEAN_10014126/ERIdvaD_GLEAN_10010960/ERIdvaD_GLEAN_10023380/ERIdvaD_GLEAN_10023825/ERIdvaD_GLEAN_10001199/CUFF51.136.1/ERIdvaD_GLEAN_10010955/CUFF227.56.1/ERIdvaD_GLEAN_10013585/ERIdvaD_GLEAN_10000943/ERIdvaD_GLEAN_10027487/ERIdvaD_GLEAN_10027182	14
BP	GO:0010033	response to organic substance	14/1433	92/10805	0.33294	1	Eri037239/Eri012239/Eri036160/Eri020297/Eri039660/Eri001477/Eri022709/Eri004352/Eri020290/Eri020293/Eri008545/Eri016849/Eri015123/Eri008598	ERIdvaD_GLEAN_10032715/ERIdvaD_GLEAN_10026105/ERIdvaD_GLEAN_10014126/ERIdvaD_GLEAN_10010960/ERIdvaD_GLEAN_10023380/ERIdvaD_GLEAN_10023825/ERIdvaD_GLEAN_10001199/CUFF51.136.1/ERIdvaD_GLEAN_10010955/CUFF227.56.1/ERIdvaD_GLEAN_10013585/ERIdvaD_GLEAN_10000943/ERIdvaD_GLEAN_10027487/ERIdvaD_GLEAN_10027182	14
BP	GO:0006074	(1->3)-beta-D-glucan metabolic process	3/1433	16/10805	0.358295	1	Eri021468/Eri001538/Eri003950	ERIdvaD_GLEAN_10009063/ERIdvaD_GLEAN_10022224/ERIdvaD_GLEAN_10006598	3
BP	GO:0006075	(1->3)-beta-D-glucan biosynthetic process	3/1433	16/10805	0.358295	1	Eri021468/Eri001538/Eri003950	ERIdvaD_GLEAN_10009063/ERIdvaD_GLEAN_10022224/ERIdvaD_GLEAN_10006598	3
BP	GO:0015980	energy derivation by oxidation of organic compounds	3/1433	16/10805	0.358295	1	Eri024896/Eri030265/Eri000471	ERIdvaD_GLEAN_10027996/ERIdvaD_GLEAN_10033913/ERIdvaD_GLEAN_10031814	3
BP	GO:0045333	cellular respiration	3/1433	16/10805	0.358295	1	Eri024896/Eri030265/Eri000471	ERIdvaD_GLEAN_10027996/ERIdvaD_GLEAN_10033913/ERIdvaD_GLEAN_10031814	3
BP	GO:0050790	regulation of catalytic activity	3/1433	16/10805	0.358295	1	Eri034775/Eri011210/Eri028957	ERIdvaD_GLEAN_10021828/ERIdvaD_GLEAN_10005647/ERIdvaD_GLEAN_10021022	3
BP	GO:0005984	disaccharide metabolic process	8/1433	51/10805	0.363158	1	Eri013906/Eri013326/Eri024940/Eri029574/Eri010469/Eri038766/Eri003008/Eri027856	ERIdvaD_GLEAN_10033081/ERIdvaD_GLEAN_10003938/ERIdvaD_GLEAN_10016807/ERIdvaD_GLEAN_10009724/ERIdvaD_GLEAN_10017865/ERIdvaD_GLEAN_10026746/ERIdvaD_GLEAN_10027156/ERIdvaD_GLEAN_10020612	8
BP	GO:0030243	cellulose metabolic process	8/1433	51/10805	0.363158	1	Eri008103/Eri038116/Eri023891/Eri027596/Eri017634/Eri039872/Eri038117/Eri028517	ERIdvaD_GLEAN_10013873/CUFF405.60.1/ERIdvaD_GLEAN_10032088/ERIdvaD_GLEAN_10002095/ERIdvaD_GLEAN_10019198/ERIdvaD_GLEAN_10001205/ERIdvaD_GLEAN_10009876/ERIdvaD_GLEAN_10012457	8
BP	GO:0030244	cellulose biosynthetic process	8/1433	51/10805	0.363158	1	Eri008103/Eri038116/Eri023891/Eri027596/Eri017634/Eri039872/Eri038117/Eri028517	ERIdvaD_GLEAN_10013873/CUFF405.60.1/ERIdvaD_GLEAN_10032088/ERIdvaD_GLEAN_10002095/ERIdvaD_GLEAN_10019198/ERIdvaD_GLEAN_10001205/ERIdvaD_GLEAN_10009876/ERIdvaD_GLEAN_10012457	8
BP	GO:0007186	G-protein coupled receptor signaling pathway	4/1433	23/10805	0.364485	1	Eri009762/Eri005866/Eri024423/Eri021776	ERIdvaD_GLEAN_10011725/ERIdvaD_GLEAN_10010338/ERIdvaD_GLEAN_10029989/ERIdvaD_GLEAN_10030107	4
BP	GO:1901615	organic hydroxy compound metabolic process	4/1433	23/10805	0.364485	1	Eri025072/Eri014279/Eri022664/Eri026206	CUFF281.61.1/ERIdvaD_GLEAN_10021566/ERIdvaD_GLEAN_10026197/ERIdvaD_GLEAN_10011053	4
BP	GO:0015979	photosynthesis	10/1433	66/10805	0.377326	1	Eri035464/Eri005430/Eri012644/Eri014032/Eri018145/Eri035590/Eri030650/Eri017780/Eri033117/Eri007594	ERIdvaD_GLEAN_10028090/ERIdvaD_GLEAN_10002294/ERIdvaD_GLEAN_10005143/ERIdvaD_GLEAN_10033201/ERIdvaD_GLEAN_10020507/ERIdvaD_GLEAN_10014907/ERIdvaD_GLEAN_10022775/ERIdvaD_GLEAN_10019283/ERIdvaD_GLEAN_10020390/ERIdvaD_GLEAN_10015251	10
BP	GO:0006417	regulation of translation	2/1433	10/10805	0.390458	1	Eri006124/Eri030124	ERIdvaD_GLEAN_10004051/ERIdvaD_GLEAN_10033785	2
BP	GO:0009664	plant-type cell wall organization	2/1433	10/10805	0.390458	1	Eri009422/Eri035545	ERIdvaD_GLEAN_10031549/ERIdvaD_GLEAN_10028153	2
BP	GO:0009832	plant-type cell wall biogenesis	2/1433	10/10805	0.390458	1	Eri009422/Eri035545	ERIdvaD_GLEAN_10031549/ERIdvaD_GLEAN_10028153	2
BP	GO:0010215	cellulose microfibril organization	2/1433	10/10805	0.390458	1	Eri009422/Eri035545	ERIdvaD_GLEAN_10031549/ERIdvaD_GLEAN_10028153	2
BP	GO:0010608	posttranscriptional regulation of gene expression	2/1433	10/10805	0.390458	1	Eri006124/Eri030124	ERIdvaD_GLEAN_10004051/ERIdvaD_GLEAN_10033785	2
BP	GO:0016049	cell growth	2/1433	10/10805	0.390458	1	Eri009422/Eri035545	ERIdvaD_GLEAN_10031549/ERIdvaD_GLEAN_10028153	2
BP	GO:0030198	extracellular matrix organization	2/1433	10/10805	0.390458	1	Eri009422/Eri035545	ERIdvaD_GLEAN_10031549/ERIdvaD_GLEAN_10028153	2
BP	GO:0034248	regulation of cellular amide metabolic process	2/1433	10/10805	0.390458	1	Eri006124/Eri030124	ERIdvaD_GLEAN_10004051/ERIdvaD_GLEAN_10033785	2
BP	GO:0040007	growth	2/1433	10/10805	0.390458	1	Eri009422/Eri035545	ERIdvaD_GLEAN_10031549/ERIdvaD_GLEAN_10028153	2
BP	GO:0043062	extracellular structure organization	2/1433	10/10805	0.390458	1	Eri009422/Eri035545	ERIdvaD_GLEAN_10031549/ERIdvaD_GLEAN_10028153	2
BP	GO:0070726	cell wall assembly	2/1433	10/10805	0.390458	1	Eri009422/Eri035545	ERIdvaD_GLEAN_10031549/ERIdvaD_GLEAN_10028153	2
BP	GO:0071668	plant-type cell wall assembly	2/1433	10/10805	0.390458	1	Eri009422/Eri035545	ERIdvaD_GLEAN_10031549/ERIdvaD_GLEAN_10028153	2
BP	GO:0071669	plant-type cell wall organization or biogenesis	2/1433	10/10805	0.390458	1	Eri009422/Eri035545	ERIdvaD_GLEAN_10031549/ERIdvaD_GLEAN_10028153	2
BP	GO:0032501	multicellular organismal process	18/1433	125/10805	0.391935	1	Eri024215/Eri016314/Eri016313/Eri039044/Eri010419/Eri018989/Eri031509/Eri024157/Eri038494/Eri024151/Eri017838/Eri017101/Eri017837/novel.4147/Eri018972/Eri014596/Eri017825/Eri021815	CUFF269.73.1/CUFF182.91.1/ERIdvaD_GLEAN_10019364/ERIdvaD_GLEAN_10000312/ERIdvaD_GLEAN_10008955/ERIdvaD_GLEAN_10000596/ERIdvaD_GLEAN_10006788/ERIdvaD_GLEAN_10032315/CUFF411.3.1/CUFF268.415.1/CUFF197.47.3/CUFF189.16.1/CUFF197.44.1/-/ERIdvaD_GLEAN_10004225/ERIdvaD_GLEAN_10001087/CUFF197.15.1/CUFF243.3.1	18
BP	GO:0044255	cellular lipid metabolic process	29/1433	206/10805	0.39454	1	Eri017707/Eri031194/Eri029888/Eri003889/Eri032572/Eri007657/Eri026769/Eri030327/Eri031195/Eri010187/Eri037428/Eri003681/Eri013088/Eri022917/Eri007258/Eri021848/Eri028987/Eri031374/Eri017945/Eri006924/Eri001709/Eri029755/Eri000596/Eri021411/Eri036479/Eri037837/Eri028351/Eri034606/Eri026206	CUFF196.80.3/ERIdvaD_GLEAN_10010934/ERIdvaD_GLEAN_10026384/ERIdvaD_GLEAN_10023267/ERIdvaD_GLEAN_10031228/ERIdvaD_GLEAN_10015303/ERIdvaD_GLEAN_10028391/ERIdvaD_GLEAN_10033973/ERIdvaD_GLEAN_10010935/ERIdvaD_GLEAN_10010494/ERIdvaD_GLEAN_10019030/ERIdvaD_GLEAN_10009033/ERIdvaD_GLEAN_10031655/ERIdvaD_GLEAN_10004973/ERIdvaD_GLEAN_10005416/ERIdvaD_GLEAN_10013721/ERIdvaD_GLEAN_10001912/ERIdvaD_GLEAN_1002…	29
BP	GO:0044712	single-organism catabolic process	14/1433	96/10805	0.394938	1	Eri021828/Eri014279/Eri006909/Eri003681/Eri022664/Eri019336/Eri019944/Eri018676/Eri037068/Eri033615/Eri002839/Eri025697/Eri014704/Eri033011	ERIdvaD_GLEAN_10013704/ERIdvaD_GLEAN_10021566/ERIdvaD_GLEAN_10018139/ERIdvaD_GLEAN_10009033/ERIdvaD_GLEAN_10026197/ERIdvaD_GLEAN_10029169/ERIdvaD_GLEAN_10010420/ERIdvaD_GLEAN_10004348/ERIdvaD_GLEAN_10032574/ERIdvaD_GLEAN_10018840/CUFF37.90.1/ERIdvaD_GLEAN_10015166/ERIdvaD_GLEAN_10011399/ERIdvaD_GLEAN_10010862	14
BP	GO:0009733	response to auxin	9/1433	60/10805	0.400762	1	Eri037239/Eri036160/Eri020297/Eri039660/Eri001477/Eri020290/Eri020293/Eri016849/Eri015123	ERIdvaD_GLEAN_10032715/ERIdvaD_GLEAN_10014126/ERIdvaD_GLEAN_10010960/ERIdvaD_GLEAN_10023380/ERIdvaD_GLEAN_10023825/ERIdvaD_GLEAN_10010955/CUFF227.56.1/ERIdvaD_GLEAN_10000943/ERIdvaD_GLEAN_10027487	9
BP	GO:0044723	single-organism carbohydrate metabolic process	30/1433	215/10805	0.41173	1	Eri008103/Eri022285/Eri038116/Eri013906/Eri013326/Eri024940/Eri029574/Eri021468/Eri010469/Eri038766/Eri023891/Eri021828/Eri014279/Eri001538/Eri027596/Eri013242/Eri022664/Eri019336/Eri017634/Eri027635/Eri003008/Eri027856/Eri039872/Eri033615/Eri038117/Eri028517/Eri003950/Eri025697/Eri014704/Eri026206	ERIdvaD_GLEAN_10013873/ERIdvaD_GLEAN_10025328/CUFF405.60.1/ERIdvaD_GLEAN_10033081/ERIdvaD_GLEAN_10003938/ERIdvaD_GLEAN_10016807/ERIdvaD_GLEAN_10009724/ERIdvaD_GLEAN_10009063/ERIdvaD_GLEAN_10017865/ERIdvaD_GLEAN_10026746/ERIdvaD_GLEAN_10032088/ERIdvaD_GLEAN_10013704/ERIdvaD_GLEAN_10021566/ERIdvaD_GLEAN_10022224/ERIdvaD_GLEAN_10002095/ERIdvaD_GLEAN_10007490/ERIdvaD_GLEAN_10026197/ERIdvaD_GLEAN_1002…	30
BP	GO:0048518	positive regulation of biological process	4/1433	25/10805	0.427942	1	Eri037160/Eri024281/Eri030124/novel.2654	ERIdvaD_GLEAN_10032646/ERIdvaD_GLEAN_10015434/ERIdvaD_GLEAN_10033785/-	4
BP	GO:0006694	steroid biosynthetic process	3/1433	18/10805	0.434089	1	Eri015051/Eri033887/Eri039138	ERIdvaD_GLEAN_10027415/ERIdvaD_GLEAN_10011688/ERIdvaD_GLEAN_10017410	3
BP	GO:0009069	serine family amino acid metabolic process	2/1433	11/10805	0.439363	1	Eri017853/Eri037060	ERIdvaD_GLEAN_10002805/ERIdvaD_GLEAN_10032565	2
BP	GO:0016054	organic acid catabolic process	2/1433	11/10805	0.439363	1	Eri003681/Eri018676	ERIdvaD_GLEAN_10009033/ERIdvaD_GLEAN_10004348	2
BP	GO:0046395	carboxylic acid catabolic process	2/1433	11/10805	0.439363	1	Eri003681/Eri018676	ERIdvaD_GLEAN_10009033/ERIdvaD_GLEAN_10004348	2
BP	GO:0051130	positive regulation of cellular component organization	2/1433	11/10805	0.439363	1	Eri030124/novel.2654	ERIdvaD_GLEAN_10033785/-	2
BP	GO:0044711	single-organism biosynthetic process	64/1433	474/10805	0.458793	1	Eri018219/Eri017707/Eri008103/Eri025832/Eri031194/Eri015051/Eri038116/Eri013906/Eri011664/Eri029888/Eri003889/Eri024687/Eri024940/Eri029574/Eri032572/Eri021468/Eri010469/Eri017853/Eri007657/Eri008215/Eri023891/Eri026769/Eri030327/Eri031195/Eri040067/Eri036798/Eri037428/Eri027912/Eri039853/Eri004191/Eri001538/Eri027596/Eri000750/Eri025108/Eri034543/Eri033887/Eri013088/Eri017634/Eri037060/Eri032055…	ERIdvaD_GLEAN_10017311/CUFF196.80.3/ERIdvaD_GLEAN_10013873/ERIdvaD_GLEAN_10021124/ERIdvaD_GLEAN_10010934/ERIdvaD_GLEAN_10027415/CUFF405.60.1/ERIdvaD_GLEAN_10033081/ERIdvaD_GLEAN_10021191/ERIdvaD_GLEAN_10026384/ERIdvaD_GLEAN_10023267/CUFF276.39.1/ERIdvaD_GLEAN_10016807/ERIdvaD_GLEAN_10009724/ERIdvaD_GLEAN_10031228/ERIdvaD_GLEAN_10009063/ERIdvaD_GLEAN_10017865/ERIdvaD_GLEAN_10002805/ERIdvaD_GLEAN_1…	64
BP	GO:0006284	base-excision repair	3/1433	19/10805	0.470756	1	Eri025811/Eri030203/Eri035946	ERIdvaD_GLEAN_10021105/CUFF334.119.1/ERIdvaD_GLEAN_10018222	3
BP	GO:0065009	regulation of molecular function	3/1433	19/10805	0.470756	1	Eri034775/Eri011210/Eri028957	ERIdvaD_GLEAN_10021828/ERIdvaD_GLEAN_10005647/ERIdvaD_GLEAN_10021022	3
BP	GO:0009312	oligosaccharide biosynthetic process	5/1433	34/10805	0.476578	1	Eri013906/Eri024940/Eri029574/Eri010469/Eri003008	ERIdvaD_GLEAN_10033081/ERIdvaD_GLEAN_10016807/ERIdvaD_GLEAN_10009724/ERIdvaD_GLEAN_10017865/ERIdvaD_GLEAN_10027156	5
BP	GO:0006487	protein N-linked glycosylation	2/1433	12/10805	0.486026	1	Eri033936/Eri013431	ERIdvaD_GLEAN_10009006/CUFF157.229.1	2
BP	GO:0006261	DNA-dependent DNA replication	4/1433	27/10805	0.489617	1	Eri008359/Eri017566/Eri037564/Eri024571	ERIdvaD_GLEAN_10012119/ERIdvaD_GLEAN_10019151/ERIdvaD_GLEAN_10015572/ERIdvaD_GLEAN_10023791	4
BP	GO:0009311	oligosaccharide metabolic process	8/1433	57/10805	0.490022	1	Eri013906/Eri013326/Eri024940/Eri029574/Eri010469/Eri038766/Eri003008/Eri027856	ERIdvaD_GLEAN_10033081/ERIdvaD_GLEAN_10003938/ERIdvaD_GLEAN_10016807/ERIdvaD_GLEAN_10009724/ERIdvaD_GLEAN_10017865/ERIdvaD_GLEAN_10026746/ERIdvaD_GLEAN_10027156/ERIdvaD_GLEAN_10020612	8
BP	GO:0006413	translational initiation	5/1433	35/10805	0.503268	1	Eri009938/Eri013654/Eri038463/Eri013122/Eri011849	ERIdvaD_GLEAN_10007978/ERIdvaD_GLEAN_10021678/ERIdvaD_GLEAN_10011021/ERIdvaD_GLEAN_10031685/ERIdvaD_GLEAN_10028905	5
BP	GO:0006813	potassium ion transport	5/1433	35/10805	0.503268	1	Eri018207/Eri013907/novel.1957/Eri010592/Eri024729	ERIdvaD_GLEAN_10017302/ERIdvaD_GLEAN_10033082/-/CUFF123.23.1/ERIdvaD_GLEAN_10016774	5
BP	GO:0071554	cell wall organization or biogenesis	10/1433	73/10805	0.508149	1	Eri004711/Eri035518/Eri003786/Eri004519/Eri004708/Eri009422/Eri037265/Eri011692/Eri004714/Eri035545	ERIdvaD_GLEAN_10015686/ERIdvaD_GLEAN_10028138/ERIdvaD_GLEAN_10008617/ERIdvaD_GLEAN_10014284/ERIdvaD_GLEAN_10015684/ERIdvaD_GLEAN_10031549/ERIdvaD_GLEAN_10032735/ERIdvaD_GLEAN_10005920/ERIdvaD_GLEAN_10015689/ERIdvaD_GLEAN_10028153	10
BP	GO:0043436	oxoacid metabolic process	47/1433	353/10805	0.512824	1	Eri018219/Eri032702/Eri007931/Eri031194/Eri029888/Eri003889/Eri032572/Eri017853/Eri030327/Eri021828/Eri031195/Eri037428/Eri039853/Eri004191/Eri032443/Eri000750/Eri024896/Eri003681/Eri032016/Eri025108/Eri034543/Eri013088/Eri033636/Eri019336/Eri040011/Eri022917/Eri030265/Eri037060/Eri040012/Eri032055/Eri003988/Eri013009/Eri039282/Eri031374/Eri024912/Eri018676/Eri033615/novel.5521/Eri001709/Eri00110…	ERIdvaD_GLEAN_10017311/ERIdvaD_GLEAN_10005568/ERIdvaD_GLEAN_10003153/ERIdvaD_GLEAN_10010934/ERIdvaD_GLEAN_10026384/ERIdvaD_GLEAN_10023267/ERIdvaD_GLEAN_10031228/ERIdvaD_GLEAN_10002805/ERIdvaD_GLEAN_10033973/ERIdvaD_GLEAN_10013704/ERIdvaD_GLEAN_10010935/ERIdvaD_GLEAN_10019030/ERIdvaD_GLEAN_10026169/ERIdvaD_GLEAN_10002497/ERIdvaD_GLEAN_10018586/ERIdvaD_GLEAN_10003965/ERIdvaD_GLEAN_10027996/ERIdvaD_…	47
BP	GO:0006082	organic acid metabolic process	47/1433	354/10805	0.521245	1	Eri018219/Eri032702/Eri007931/Eri031194/Eri029888/Eri003889/Eri032572/Eri017853/Eri030327/Eri021828/Eri031195/Eri037428/Eri039853/Eri004191/Eri032443/Eri000750/Eri024896/Eri003681/Eri032016/Eri025108/Eri034543/Eri013088/Eri033636/Eri019336/Eri040011/Eri022917/Eri030265/Eri037060/Eri040012/Eri032055/Eri003988/Eri013009/Eri039282/Eri031374/Eri024912/Eri018676/Eri033615/novel.5521/Eri001709/Eri00110…	ERIdvaD_GLEAN_10017311/ERIdvaD_GLEAN_10005568/ERIdvaD_GLEAN_10003153/ERIdvaD_GLEAN_10010934/ERIdvaD_GLEAN_10026384/ERIdvaD_GLEAN_10023267/ERIdvaD_GLEAN_10031228/ERIdvaD_GLEAN_10002805/ERIdvaD_GLEAN_10033973/ERIdvaD_GLEAN_10013704/ERIdvaD_GLEAN_10010935/ERIdvaD_GLEAN_10019030/ERIdvaD_GLEAN_10026169/ERIdvaD_GLEAN_10002497/ERIdvaD_GLEAN_10018586/ERIdvaD_GLEAN_10003965/ERIdvaD_GLEAN_10027996/ERIdvaD_…	47
BP	GO:0042398	cellular modified amino acid biosynthetic process	2/1433	13/10805	0.530182	1	Eri033488/Eri000596	ERIdvaD_GLEAN_10013844/ERIdvaD_GLEAN_10031927	2
BP	GO:0044283	small molecule biosynthetic process	22/1433	166/10805	0.536487	1	Eri018219/Eri031194/Eri029888/Eri003889/Eri032572/Eri017853/Eri030327/Eri031195/Eri037428/Eri039853/Eri004191/Eri000750/Eri025108/Eri034543/Eri013088/Eri037060/Eri032055/Eri013009/Eri024912/Eri030170/Eri001709/Eri026206	ERIdvaD_GLEAN_10017311/ERIdvaD_GLEAN_10010934/ERIdvaD_GLEAN_10026384/ERIdvaD_GLEAN_10023267/ERIdvaD_GLEAN_10031228/ERIdvaD_GLEAN_10002805/ERIdvaD_GLEAN_10033973/ERIdvaD_GLEAN_10010935/ERIdvaD_GLEAN_10019030/ERIdvaD_GLEAN_10026169/ERIdvaD_GLEAN_10002497/ERIdvaD_GLEAN_10003965/ERIdvaD_GLEAN_10013170/ERIdvaD_GLEAN_10033618/ERIdvaD_GLEAN_10031655/ERIdvaD_GLEAN_10032565/ERIdvaD_GLEAN_10014224/ERIdvaD_…	22
BP	GO:0008202	steroid metabolic process	3/1433	21/10805	0.540565	1	Eri015051/Eri033887/Eri039138	ERIdvaD_GLEAN_10027415/ERIdvaD_GLEAN_10011688/ERIdvaD_GLEAN_10017410	3
BP	GO:0032268	regulation of cellular protein metabolic process	3/1433	21/10805	0.540565	1	Eri006124/Eri034775/Eri030124	ERIdvaD_GLEAN_10004051/ERIdvaD_GLEAN_10021828/ERIdvaD_GLEAN_10033785	3
BP	GO:0019752	carboxylic acid metabolic process	46/1433	349/10805	0.542939	1	Eri018219/Eri032702/Eri007931/Eri031194/Eri029888/Eri003889/Eri032572/Eri017853/Eri030327/Eri021828/Eri031195/Eri037428/Eri039853/Eri004191/Eri032443/Eri000750/Eri024896/Eri003681/Eri025108/Eri034543/Eri013088/Eri033636/Eri019336/Eri040011/Eri022917/Eri030265/Eri037060/Eri040012/Eri032055/Eri003988/Eri013009/Eri039282/Eri031374/Eri024912/Eri018676/Eri033615/novel.5521/Eri001709/Eri001105/Eri02141…	ERIdvaD_GLEAN_10017311/ERIdvaD_GLEAN_10005568/ERIdvaD_GLEAN_10003153/ERIdvaD_GLEAN_10010934/ERIdvaD_GLEAN_10026384/ERIdvaD_GLEAN_10023267/ERIdvaD_GLEAN_10031228/ERIdvaD_GLEAN_10002805/ERIdvaD_GLEAN_10033973/ERIdvaD_GLEAN_10013704/ERIdvaD_GLEAN_10010935/ERIdvaD_GLEAN_10019030/ERIdvaD_GLEAN_10026169/ERIdvaD_GLEAN_10002497/ERIdvaD_GLEAN_10018586/ERIdvaD_GLEAN_10003965/ERIdvaD_GLEAN_10027996/ERIdvaD_…	46
BP	GO:0008652	cellular amino acid biosynthetic process	11/1433	83/10805	0.550114	1	Eri018219/Eri017853/Eri039853/Eri004191/Eri000750/Eri025108/Eri034543/Eri037060/Eri032055/Eri013009/Eri024912	ERIdvaD_GLEAN_10017311/ERIdvaD_GLEAN_10002805/ERIdvaD_GLEAN_10026169/ERIdvaD_GLEAN_10002497/ERIdvaD_GLEAN_10003965/ERIdvaD_GLEAN_10013170/ERIdvaD_GLEAN_10033618/ERIdvaD_GLEAN_10032565/ERIdvaD_GLEAN_10014224/ERIdvaD_GLEAN_10031588/CUFF277.222.1	11
BP	GO:0009067	aspartate family amino acid biosynthetic process	2/1433	14/10805	0.571675	1	Eri018219/Eri000750	ERIdvaD_GLEAN_10017311/ERIdvaD_GLEAN_10003965	2
BP	GO:0009605	response to external stimulus	2/1433	14/10805	0.571675	1	Eri028429/Eri010290	ERIdvaD_GLEAN_10005517/ERIdvaD_GLEAN_10008685	2
BP	GO:0042546	cell wall biogenesis	2/1433	14/10805	0.571675	1	Eri009422/Eri035545	ERIdvaD_GLEAN_10031549/ERIdvaD_GLEAN_10028153	2
BP	GO:0043648	dicarboxylic acid metabolic process	2/1433	14/10805	0.571675	1	Eri001105/Eri002552	ERIdvaD_GLEAN_10006899/ERIdvaD_GLEAN_10030931	2
BP	GO:0071804	cellular potassium ion transport	4/1433	31/10805	0.60336	1	Eri018207/Eri013907/Eri010592/Eri024729	ERIdvaD_GLEAN_10017302/ERIdvaD_GLEAN_10033082/CUFF123.23.1/ERIdvaD_GLEAN_10016774	4
BP	GO:0071805	potassium ion transmembrane transport	4/1433	31/10805	0.60336	1	Eri018207/Eri013907/Eri010592/Eri024729	ERIdvaD_GLEAN_10017302/ERIdvaD_GLEAN_10033082/CUFF123.23.1/ERIdvaD_GLEAN_10016774	4
BP	GO:0070647	protein modification by small protein conjugation or removal	18/1433	143/10805	0.632072	1	Eri038217/Eri035681/Eri010894/Eri024719/Eri022198/Eri033027/Eri033636/Eri039502/Eri024944/Eri025709/Eri033312/Eri014222/novel.4147/Eri028905/Eri028380/Eri012000/Eri025478/Eri023179	ERIdvaD_GLEAN_10016214/ERIdvaD_GLEAN_10009257/ERIdvaD_GLEAN_10004565/ERIdvaD_GLEAN_10016764/CUFF249.9.1/ERIdvaD_GLEAN_10010876/ERIdvaD_GLEAN_10028182/ERIdvaD_GLEAN_10012166/ERIdvaD_GLEAN_10016811/ERIdvaD_GLEAN_10015178/ERIdvaD_GLEAN_10011278/ERIdvaD_GLEAN_10033375/-/ERIdvaD_GLEAN_10020976/ERIdvaD_GLEAN_10010754/ERIdvaD_GLEAN_10012098/ERIdvaD_GLEAN_10032976/ERIdvaD_GLEAN_10012782	18
BP	GO:0015988	energy coupled proton transmembrane transport, against electrochemical gradient	3/1433	24/10805	0.63452	1	Eri034256/Eri025074/Eri031817	ERIdvaD_GLEAN_10012015/ERIdvaD_GLEAN_10008414/ERIdvaD_GLEAN_10002366	3
BP	GO:0015991	ATP hydrolysis coupled proton transport	3/1433	24/10805	0.63452	1	Eri034256/Eri025074/Eri031817	ERIdvaD_GLEAN_10012015/ERIdvaD_GLEAN_10008414/ERIdvaD_GLEAN_10002366	3
BP	GO:0051246	regulation of protein metabolic process	3/1433	24/10805	0.63452	1	Eri006124/Eri034775/Eri030124	ERIdvaD_GLEAN_10004051/ERIdvaD_GLEAN_10021828/ERIdvaD_GLEAN_10033785	3
BP	GO:0090662	ATP hydrolysis coupled transmembrane transport	3/1433	24/10805	0.63452	1	Eri034256/Eri025074/Eri031817	ERIdvaD_GLEAN_10012015/ERIdvaD_GLEAN_10008414/ERIdvaD_GLEAN_10002366	3
BP	GO:0099131	ATP hydrolysis coupled ion transmembrane transport	3/1433	24/10805	0.63452	1	Eri034256/Eri025074/Eri031817	ERIdvaD_GLEAN_10012015/ERIdvaD_GLEAN_10008414/ERIdvaD_GLEAN_10002366	3
BP	GO:0099132	ATP hydrolysis coupled cation transmembrane transport	3/1433	24/10805	0.63452	1	Eri034256/Eri025074/Eri031817	ERIdvaD_GLEAN_10012015/ERIdvaD_GLEAN_10008414/ERIdvaD_GLEAN_10002366	3
BP	GO:0009066	aspartate family amino acid metabolic process	2/1433	16/10805	0.646454	1	Eri018219/Eri000750	ERIdvaD_GLEAN_10017311/ERIdvaD_GLEAN_10003965	2
BP	GO:0006576	cellular biogenic amine metabolic process	2/1433	17/10805	0.679779	1	Eri032702/Eri018676	ERIdvaD_GLEAN_10005568/ERIdvaD_GLEAN_10004348	2
BP	GO:0044087	regulation of cellular component biogenesis	2/1433	17/10805	0.679779	1	novel.2654/Eri000344	-/ERIdvaD_GLEAN_10031695	2
BP	GO:0044106	cellular amine metabolic process	2/1433	17/10805	0.679779	1	Eri032702/Eri018676	ERIdvaD_GLEAN_10005568/ERIdvaD_GLEAN_10004348	2
BP	GO:0044724	single-organism carbohydrate catabolic process	7/1433	59/10805	0.682053	1	Eri021828/Eri014279/Eri022664/Eri019336/Eri033615/Eri025697/Eri014704	ERIdvaD_GLEAN_10013704/ERIdvaD_GLEAN_10021566/ERIdvaD_GLEAN_10026197/ERIdvaD_GLEAN_10029169/ERIdvaD_GLEAN_10018840/ERIdvaD_GLEAN_10015166/ERIdvaD_GLEAN_10011399	7
BP	GO:0000272	polysaccharide catabolic process	4/1433	35/10805	0.700269	1	Eri036058/Eri009547/Eri001403/Eri027493	ERIdvaD_GLEAN_10027600/ERIdvaD_GLEAN_10026251/ERIdvaD_GLEAN_10007106/ERIdvaD_GLEAN_10024191	4
BP	GO:0009308	amine metabolic process	4/1433	35/10805	0.700269	1	Eri032702/Eri018676/Eri025550/Eri014466	ERIdvaD_GLEAN_10005568/ERIdvaD_GLEAN_10004348/ERIdvaD_GLEAN_10033039/ERIdvaD_GLEAN_10027779	4
BP	GO:0006414	translational elongation	2/1433	18/10805	0.71049	1	Eri030124/Eri001566	ERIdvaD_GLEAN_10033785/ERIdvaD_GLEAN_10022244	2
BP	GO:0072527	pyrimidine-containing compound metabolic process	2/1433	18/10805	0.71049	1	Eri025832/Eri037068	ERIdvaD_GLEAN_10021124/ERIdvaD_GLEAN_10032574	2
BP	GO:0006486	protein glycosylation	8/1433	69/10805	0.71168	1	Eri004051/Eri033936/Eri013660/Eri013431/Eri012539/novel.3563/Eri035183/Eri012483	ERIdvaD_GLEAN_10022989/ERIdvaD_GLEAN_10009006/ERIdvaD_GLEAN_10021684/CUFF157.229.1/ERIdvaD_GLEAN_10005280/-/ERIdvaD_GLEAN_10024015/ERIdvaD_GLEAN_10014384	8
BP	GO:0009100	glycoprotein metabolic process	8/1433	69/10805	0.71168	1	Eri004051/Eri033936/Eri013660/Eri013431/Eri012539/novel.3563/Eri035183/Eri012483	ERIdvaD_GLEAN_10022989/ERIdvaD_GLEAN_10009006/ERIdvaD_GLEAN_10021684/CUFF157.229.1/ERIdvaD_GLEAN_10005280/-/ERIdvaD_GLEAN_10024015/ERIdvaD_GLEAN_10014384	8
BP	GO:0009101	glycoprotein biosynthetic process	8/1433	69/10805	0.71168	1	Eri004051/Eri033936/Eri013660/Eri013431/Eri012539/novel.3563/Eri035183/Eri012483	ERIdvaD_GLEAN_10022989/ERIdvaD_GLEAN_10009006/ERIdvaD_GLEAN_10021684/CUFF157.229.1/ERIdvaD_GLEAN_10005280/-/ERIdvaD_GLEAN_10024015/ERIdvaD_GLEAN_10014384	8
BP	GO:0043413	macromolecule glycosylation	8/1433	69/10805	0.71168	1	Eri004051/Eri033936/Eri013660/Eri013431/Eri012539/novel.3563/Eri035183/Eri012483	ERIdvaD_GLEAN_10022989/ERIdvaD_GLEAN_10009006/ERIdvaD_GLEAN_10021684/CUFF157.229.1/ERIdvaD_GLEAN_10005280/-/ERIdvaD_GLEAN_10024015/ERIdvaD_GLEAN_10014384	8
BP	GO:0005985	sucrose metabolic process	3/1433	27/10805	0.714202	1	Eri013326/Eri038766/Eri027856	ERIdvaD_GLEAN_10003938/ERIdvaD_GLEAN_10026746/ERIdvaD_GLEAN_10020612	3
BP	GO:0051726	regulation of cell cycle	3/1433	27/10805	0.714202	1	Eri034775/Eri015876/Eri000344	ERIdvaD_GLEAN_10021828/ERIdvaD_GLEAN_10005581/ERIdvaD_GLEAN_10031695	3
BP	GO:0044248	cellular catabolic process	24/1433	198/10805	0.714559	1	Eri004711/Eri035518/Eri003786/Eri014279/Eri004708/Eri006909/Eri003681/Eri022664/Eri014278/Eri012428/Eri000545/Eri019944/Eri004714/Eri020319/Eri018676/Eri000520/Eri037068/Eri030518/novel.6198/Eri002839/Eri028957/Eri031906/Eri008884/Eri033011	ERIdvaD_GLEAN_10015686/ERIdvaD_GLEAN_10028138/ERIdvaD_GLEAN_10008617/ERIdvaD_GLEAN_10021566/ERIdvaD_GLEAN_10015684/ERIdvaD_GLEAN_10018139/ERIdvaD_GLEAN_10009033/ERIdvaD_GLEAN_10026197/ERIdvaD_GLEAN_10021565/ERIdvaD_GLEAN_10006003/ERIdvaD_GLEAN_10031884/ERIdvaD_GLEAN_10010420/ERIdvaD_GLEAN_10015689/ERIdvaD_GLEAN_10010982/ERIdvaD_GLEAN_10004348/CUFF12.268.1/ERIdvaD_GLEAN_10032574/ERIdvaD_GLEAN_1003…	24
BP	GO:0016052	carbohydrate catabolic process	11/1433	94/10805	0.717781	1	Eri036058/Eri021828/Eri014279/Eri022664/Eri009547/Eri019336/Eri001403/Eri033615/Eri027493/Eri025697/Eri014704	ERIdvaD_GLEAN_10027600/ERIdvaD_GLEAN_10013704/ERIdvaD_GLEAN_10021566/ERIdvaD_GLEAN_10026197/ERIdvaD_GLEAN_10026251/ERIdvaD_GLEAN_10029169/ERIdvaD_GLEAN_10007106/ERIdvaD_GLEAN_10018840/ERIdvaD_GLEAN_10024191/ERIdvaD_GLEAN_10015166/ERIdvaD_GLEAN_10011399	11
BP	GO:0006334	nucleosome assembly	3/1433	28/10805	0.737576	1	Eri028190/Eri017472/Eri023757	ERIdvaD_GLEAN_10005789/ERIdvaD_GLEAN_10019597/ERIdvaD_GLEAN_10023207	3
BP	GO:0031497	chromatin assembly	3/1433	28/10805	0.737576	1	Eri028190/Eri017472/Eri023757	ERIdvaD_GLEAN_10005789/ERIdvaD_GLEAN_10019597/ERIdvaD_GLEAN_10023207	3
BP	GO:0034728	nucleosome organization	3/1433	28/10805	0.737576	1	Eri028190/Eri017472/Eri023757	ERIdvaD_GLEAN_10005789/ERIdvaD_GLEAN_10019597/ERIdvaD_GLEAN_10023207	3
BP	GO:0048522	positive regulation of cellular process	2/1433	19/10805	0.738694	1	Eri030124/novel.2654	ERIdvaD_GLEAN_10033785/-	2
BP	GO:0000041	transition metal ion transport	1/1433	10/10805	0.759121	1	Eri005721	ERIdvaD_GLEAN_10024666	1
BP	GO:0007346	regulation of mitotic cell cycle	1/1433	10/10805	0.759121	1	Eri000344	ERIdvaD_GLEAN_10031695	1
BP	GO:0009690	cytokinin metabolic process	1/1433	10/10805	0.759121	1	Eri014466	ERIdvaD_GLEAN_10027779	1
BP	GO:0009893	positive regulation of metabolic process	1/1433	10/10805	0.759121	1	Eri030124	ERIdvaD_GLEAN_10033785	1
BP	GO:0010564	regulation of cell cycle process	1/1433	10/10805	0.759121	1	Eri000344	ERIdvaD_GLEAN_10031695	1
BP	GO:0010817	regulation of hormone levels	1/1433	10/10805	0.759121	1	Eri014466	ERIdvaD_GLEAN_10027779	1
BP	GO:0031325	positive regulation of cellular metabolic process	1/1433	10/10805	0.759121	1	Eri030124	ERIdvaD_GLEAN_10033785	1
BP	GO:0034754	cellular hormone metabolic process	1/1433	10/10805	0.759121	1	Eri014466	ERIdvaD_GLEAN_10027779	1
BP	GO:0042445	hormone metabolic process	1/1433	10/10805	0.759121	1	Eri014466	ERIdvaD_GLEAN_10027779	1
BP	GO:0006732	coenzyme metabolic process	14/1433	122/10805	0.759177	1	Eri005176/Eri021949/Eri024687/Eri021828/Eri033636/Eri019336/Eri037296/Eri030421/Eri037295/Eri033615/Eri030170/Eri039073/Eri025697/Eri014704	ERIdvaD_GLEAN_10000685/ERIdvaD_GLEAN_10018713/CUFF276.39.1/ERIdvaD_GLEAN_10013704/ERIdvaD_GLEAN_10028182/ERIdvaD_GLEAN_10029169/ERIdvaD_GLEAN_10032764/ERIdvaD_GLEAN_10034061/ERIdvaD_GLEAN_10032763/ERIdvaD_GLEAN_10018840/ERIdvaD_GLEAN_10033826/ERIdvaD_GLEAN_10010728/ERIdvaD_GLEAN_10015166/ERIdvaD_GLEAN_10011399	14
BP	GO:0051128	regulation of cellular component organization	3/1433	29/10805	0.759408	1	Eri030124/novel.2654/Eri000344	ERIdvaD_GLEAN_10033785/-/ERIdvaD_GLEAN_10031695	3
BP	GO:0065004	protein-DNA complex assembly	3/1433	30/10805	0.779746	1	Eri028190/Eri017472/Eri023757	ERIdvaD_GLEAN_10005789/ERIdvaD_GLEAN_10019597/ERIdvaD_GLEAN_10023207	3
BP	GO:0071824	protein-DNA complex subunit organization	3/1433	30/10805	0.779746	1	Eri028190/Eri017472/Eri023757	ERIdvaD_GLEAN_10005789/ERIdvaD_GLEAN_10019597/ERIdvaD_GLEAN_10023207	3
BP	GO:0015698	inorganic anion transport	5/1433	48/10805	0.781208	1	Eri006901/Eri013095/Eri036352/Eri003892/Eri011500	ERIdvaD_GLEAN_10018131/ERIdvaD_GLEAN_10031659/ERIdvaD_GLEAN_10030252/ERIdvaD_GLEAN_10023269/ERIdvaD_GLEAN_10006153	5
BP	GO:0015672	monovalent inorganic cation transport	12/1433	108/10805	0.786123	1	Eri018207/Eri013907/Eri028349/Eri031534/Eri034256/novel.1957/Eri005008/Eri029675/Eri010592/Eri024729/Eri025074/Eri031817	ERIdvaD_GLEAN_10017302/ERIdvaD_GLEAN_10033082/ERIdvaD_GLEAN_10011085/ERIdvaD_GLEAN_10013615/ERIdvaD_GLEAN_10012015/-/ERIdvaD_GLEAN_10024795/ERIdvaD_GLEAN_10028485/CUFF123.23.1/ERIdvaD_GLEAN_10016774/ERIdvaD_GLEAN_10008414/ERIdvaD_GLEAN_10002366	12
BP	GO:0006818	hydrogen transport	7/1433	66/10805	0.789832	1	Eri028349/Eri031534/Eri034256/Eri005008/Eri029675/Eri025074/Eri031817	ERIdvaD_GLEAN_10011085/ERIdvaD_GLEAN_10013615/ERIdvaD_GLEAN_10012015/ERIdvaD_GLEAN_10024795/ERIdvaD_GLEAN_10028485/ERIdvaD_GLEAN_10008414/ERIdvaD_GLEAN_10002366	7
BP	GO:0015992	proton transport	7/1433	66/10805	0.789832	1	Eri028349/Eri031534/Eri034256/Eri005008/Eri029675/Eri025074/Eri031817	ERIdvaD_GLEAN_10011085/ERIdvaD_GLEAN_10013615/ERIdvaD_GLEAN_10012015/ERIdvaD_GLEAN_10024795/ERIdvaD_GLEAN_10028485/ERIdvaD_GLEAN_10008414/ERIdvaD_GLEAN_10002366	7
BP	GO:0019220	regulation of phosphate metabolic process	1/1433	11/10805	0.791097	1	Eri034775	ERIdvaD_GLEAN_10021828	1
BP	GO:0031399	regulation of protein modification process	1/1433	11/10805	0.791097	1	Eri034775	ERIdvaD_GLEAN_10021828	1
BP	GO:0051174	regulation of phosphorus metabolic process	1/1433	11/10805	0.791097	1	Eri034775	ERIdvaD_GLEAN_10021828	1
BP	GO:0051260	protein homooligomerization	1/1433	11/10805	0.791097	1	Eri011011	ERIdvaD_GLEAN_10032018	1
BP	GO:0006325	chromatin organization	7/1433	67/10805	0.802704	1	Eri028190/Eri017472/Eri023757/Eri039254/Eri033803/Eri036588/Eri009537	ERIdvaD_GLEAN_10005789/ERIdvaD_GLEAN_10019597/ERIdvaD_GLEAN_10023207/ERIdvaD_GLEAN_10010383/ERIdvaD_GLEAN_10028338/ERIdvaD_GLEAN_10029620/ERIdvaD_GLEAN_10026241	7
BP	GO:0006333	chromatin assembly or disassembly	3/1433	32/10805	0.816165	1	Eri028190/Eri017472/Eri023757	ERIdvaD_GLEAN_10005789/ERIdvaD_GLEAN_10019597/ERIdvaD_GLEAN_10023207	3
BP	GO:0006289	nucleotide-excision repair	1/1433	12/10805	0.818831	1	Eri000520	CUFF12.268.1	1
BP	GO:0006401	RNA catabolic process	1/1433	12/10805	0.818831	1	Eri028957	ERIdvaD_GLEAN_10021022	1
BP	GO:0006621	protein retention in ER lumen	1/1433	12/10805	0.818831	1	Eri022997	ERIdvaD_GLEAN_10021756	1
BP	GO:0006913	nucleocytoplasmic transport	1/1433	12/10805	0.818831	1	Eri025478	ERIdvaD_GLEAN_10032976	1
BP	GO:0009119	ribonucleoside metabolic process	1/1433	12/10805	0.818831	1	Eri037068	ERIdvaD_GLEAN_10032574	1
BP	GO:0009890	negative regulation of biosynthetic process	1/1433	12/10805	0.818831	1	Eri006124	ERIdvaD_GLEAN_10004051	1
BP	GO:0010558	negative regulation of macromolecule biosynthetic process	1/1433	12/10805	0.818831	1	Eri006124	ERIdvaD_GLEAN_10004051	1
BP	GO:0031324	negative regulation of cellular metabolic process	1/1433	12/10805	0.818831	1	Eri006124	ERIdvaD_GLEAN_10004051	1
BP	GO:0031327	negative regulation of cellular biosynthetic process	1/1433	12/10805	0.818831	1	Eri006124	ERIdvaD_GLEAN_10004051	1
BP	GO:0032507	maintenance of protein location in cell	1/1433	12/10805	0.818831	1	Eri022997	ERIdvaD_GLEAN_10021756	1
BP	GO:0035437	maintenance of protein localization in endoplasmic reticulum	1/1433	12/10805	0.818831	1	Eri022997	ERIdvaD_GLEAN_10021756	1
BP	GO:0043244	regulation of protein complex disassembly	1/1433	12/10805	0.818831	1	Eri030124	ERIdvaD_GLEAN_10033785	1
BP	GO:0045185	maintenance of protein location	1/1433	12/10805	0.818831	1	Eri022997	ERIdvaD_GLEAN_10021756	1
BP	GO:0051169	nuclear transport	1/1433	12/10805	0.818831	1	Eri025478	ERIdvaD_GLEAN_10032976	1
BP	GO:0051172	negative regulation of nitrogen compound metabolic process	1/1433	12/10805	0.818831	1	Eri006124	ERIdvaD_GLEAN_10004051	1
BP	GO:0051220	cytoplasmic sequestering of protein	1/1433	12/10805	0.818831	1	Eri022997	ERIdvaD_GLEAN_10021756	1
BP	GO:0051651	maintenance of location in cell	1/1433	12/10805	0.818831	1	Eri022997	ERIdvaD_GLEAN_10021756	1
BP	GO:0072595	maintenance of protein localization in organelle	1/1433	12/10805	0.818831	1	Eri022997	ERIdvaD_GLEAN_10021756	1
BP	GO:2000113	negative regulation of cellular macromolecule biosynthetic process	1/1433	12/10805	0.818831	1	Eri006124	ERIdvaD_GLEAN_10004051	1
BP	GO:0070085	glycosylation	8/1433	78/10805	0.829194	1	Eri004051/Eri033936/Eri013660/Eri013431/Eri012539/novel.3563/Eri035183/Eri012483	ERIdvaD_GLEAN_10022989/ERIdvaD_GLEAN_10009006/ERIdvaD_GLEAN_10021684/CUFF157.229.1/ERIdvaD_GLEAN_10005280/-/ERIdvaD_GLEAN_10024015/ERIdvaD_GLEAN_10014384	8
BP	GO:0006096	glycolytic process	5/1433	52/10805	0.837269	1	Eri021828/Eri019336/Eri033615/Eri025697/Eri014704	ERIdvaD_GLEAN_10013704/ERIdvaD_GLEAN_10029169/ERIdvaD_GLEAN_10018840/ERIdvaD_GLEAN_10015166/ERIdvaD_GLEAN_10011399	5
BP	GO:0006165	nucleoside diphosphate phosphorylation	5/1433	52/10805	0.837269	1	Eri021828/Eri019336/Eri033615/Eri025697/Eri014704	ERIdvaD_GLEAN_10013704/ERIdvaD_GLEAN_10029169/ERIdvaD_GLEAN_10018840/ERIdvaD_GLEAN_10015166/ERIdvaD_GLEAN_10011399	5
BP	GO:0006757	ATP generation from ADP	5/1433	52/10805	0.837269	1	Eri021828/Eri019336/Eri033615/Eri025697/Eri014704	ERIdvaD_GLEAN_10013704/ERIdvaD_GLEAN_10029169/ERIdvaD_GLEAN_10018840/ERIdvaD_GLEAN_10015166/ERIdvaD_GLEAN_10011399	5
BP	GO:0009132	nucleoside diphosphate metabolic process	5/1433	52/10805	0.837269	1	Eri021828/Eri019336/Eri033615/Eri025697/Eri014704	ERIdvaD_GLEAN_10013704/ERIdvaD_GLEAN_10029169/ERIdvaD_GLEAN_10018840/ERIdvaD_GLEAN_10015166/ERIdvaD_GLEAN_10011399	5
BP	GO:0009135	purine nucleoside diphosphate metabolic process	5/1433	52/10805	0.837269	1	Eri021828/Eri019336/Eri033615/Eri025697/Eri014704	ERIdvaD_GLEAN_10013704/ERIdvaD_GLEAN_10029169/ERIdvaD_GLEAN_10018840/ERIdvaD_GLEAN_10015166/ERIdvaD_GLEAN_10011399	5
BP	GO:0009179	purine ribonucleoside diphosphate metabolic process	5/1433	52/10805	0.837269	1	Eri021828/Eri019336/Eri033615/Eri025697/Eri014704	ERIdvaD_GLEAN_10013704/ERIdvaD_GLEAN_10029169/ERIdvaD_GLEAN_10018840/ERIdvaD_GLEAN_10015166/ERIdvaD_GLEAN_10011399	5
BP	GO:0009185	ribonucleoside diphosphate metabolic process	5/1433	52/10805	0.837269	1	Eri021828/Eri019336/Eri033615/Eri025697/Eri014704	ERIdvaD_GLEAN_10013704/ERIdvaD_GLEAN_10029169/ERIdvaD_GLEAN_10018840/ERIdvaD_GLEAN_10015166/ERIdvaD_GLEAN_10011399	5
BP	GO:0046031	ADP metabolic process	5/1433	52/10805	0.837269	1	Eri021828/Eri019336/Eri033615/Eri025697/Eri014704	ERIdvaD_GLEAN_10013704/ERIdvaD_GLEAN_10029169/ERIdvaD_GLEAN_10018840/ERIdvaD_GLEAN_10015166/ERIdvaD_GLEAN_10011399	5
BP	GO:0046939	nucleotide phosphorylation	5/1433	52/10805	0.837269	1	Eri021828/Eri019336/Eri033615/Eri025697/Eri014704	ERIdvaD_GLEAN_10013704/ERIdvaD_GLEAN_10029169/ERIdvaD_GLEAN_10018840/ERIdvaD_GLEAN_10015166/ERIdvaD_GLEAN_10011399	5
BP	GO:1901575	organic substance catabolic process	34/1433	296/10805	0.84157	1	Eri004711/Eri035518/Eri036058/Eri003786/Eri021828/Eri014279/Eri004708/Eri006909/Eri003681/Eri022664/Eri009547/Eri019336/Eri014278/Eri012428/Eri000545/Eri019944/Eri001403/Eri004714/Eri020319/Eri018676/Eri000520/Eri037068/Eri033615/Eri030518/novel.6198/Eri002839/Eri018355/Eri027493/Eri028957/Eri031906/Eri025697/Eri014704/Eri008884/Eri033011	ERIdvaD_GLEAN_10015686/ERIdvaD_GLEAN_10028138/ERIdvaD_GLEAN_10027600/ERIdvaD_GLEAN_10008617/ERIdvaD_GLEAN_10013704/ERIdvaD_GLEAN_10021566/ERIdvaD_GLEAN_10015684/ERIdvaD_GLEAN_10018139/ERIdvaD_GLEAN_10009033/ERIdvaD_GLEAN_10026197/ERIdvaD_GLEAN_10026251/ERIdvaD_GLEAN_10029169/ERIdvaD_GLEAN_10021565/ERIdvaD_GLEAN_10006003/ERIdvaD_GLEAN_10031884/ERIdvaD_GLEAN_10010420/ERIdvaD_GLEAN_10007106/ERIdvaD_…	34
BP	GO:0006098	pentose-phosphate shunt	1/1433	13/10805	0.842885	1	Eri030421	ERIdvaD_GLEAN_10034061	1
BP	GO:0006415	translational termination	1/1433	13/10805	0.842885	1	Eri030124	ERIdvaD_GLEAN_10033785	1
BP	GO:0016042	lipid catabolic process	1/1433	13/10805	0.842885	1	Eri003681	ERIdvaD_GLEAN_10009033	1
BP	GO:0051156	glucose 6-phosphate metabolic process	1/1433	13/10805	0.842885	1	Eri030421	ERIdvaD_GLEAN_10034061	1
BP	GO:0051259	protein oligomerization	1/1433	13/10805	0.842885	1	Eri011011	ERIdvaD_GLEAN_10032018	1
BP	GO:0048583	regulation of response to stimulus	2/1433	24/10805	0.846748	1	Eri028429/Eri010290	ERIdvaD_GLEAN_10005517/ERIdvaD_GLEAN_10008685	2
BP	GO:0051258	protein polymerization	2/1433	24/10805	0.846748	1	novel.2654/Eri004395	-/ERIdvaD_GLEAN_10000291	2
BP	GO:0097435	supramolecular fiber organization	2/1433	24/10805	0.846748	1	novel.2654/Eri004395	-/ERIdvaD_GLEAN_10000291	2
BP	GO:0005996	monosaccharide metabolic process	3/1433	34/10805	0.847336	1	Eri022285/Eri013242/Eri027635	ERIdvaD_GLEAN_10025328/ERIdvaD_GLEAN_10007490/ERIdvaD_GLEAN_10026630	3
BP	GO:0006323	DNA packaging	3/1433	34/10805	0.847336	1	Eri028190/Eri017472/Eri023757	ERIdvaD_GLEAN_10005789/ERIdvaD_GLEAN_10019597/ERIdvaD_GLEAN_10023207	3
BP	GO:0010629	negative regulation of gene expression	3/1433	34/10805	0.847336	1	Eri006124/Eri034729/Eri028957	ERIdvaD_GLEAN_10004051/ERIdvaD_GLEAN_10033770/ERIdvaD_GLEAN_10021022	3
BP	GO:0098655	cation transmembrane transport	9/1433	89/10805	0.851314	1	Eri018207/Eri013907/Eri034256/Eri005721/Eri029675/Eri010592/Eri024729/Eri025074/Eri031817	ERIdvaD_GLEAN_10017302/ERIdvaD_GLEAN_10033082/ERIdvaD_GLEAN_10012015/ERIdvaD_GLEAN_10024666/ERIdvaD_GLEAN_10028485/CUFF123.23.1/ERIdvaD_GLEAN_10016774/ERIdvaD_GLEAN_10008414/ERIdvaD_GLEAN_10002366	9
BP	GO:0098660	inorganic ion transmembrane transport	9/1433	89/10805	0.851314	1	Eri018207/Eri013907/Eri034256/Eri005721/Eri029675/Eri010592/Eri024729/Eri025074/Eri031817	ERIdvaD_GLEAN_10017302/ERIdvaD_GLEAN_10033082/ERIdvaD_GLEAN_10012015/ERIdvaD_GLEAN_10024666/ERIdvaD_GLEAN_10028485/CUFF123.23.1/ERIdvaD_GLEAN_10016774/ERIdvaD_GLEAN_10008414/ERIdvaD_GLEAN_10002366	9
BP	GO:0098662	inorganic cation transmembrane transport	9/1433	89/10805	0.851314	1	Eri018207/Eri013907/Eri034256/Eri005721/Eri029675/Eri010592/Eri024729/Eri025074/Eri031817	ERIdvaD_GLEAN_10017302/ERIdvaD_GLEAN_10033082/ERIdvaD_GLEAN_10012015/ERIdvaD_GLEAN_10024666/ERIdvaD_GLEAN_10028485/CUFF123.23.1/ERIdvaD_GLEAN_10016774/ERIdvaD_GLEAN_10008414/ERIdvaD_GLEAN_10002366	9
BP	GO:0009116	nucleoside metabolic process	3/1433	35/10805	0.861124	1	Eri037068/Eri007477/Eri019372	ERIdvaD_GLEAN_10032574/CUFF86.33.1/ERIdvaD_GLEAN_10029203	3
BP	GO:1901657	glycosyl compound metabolic process	3/1433	35/10805	0.861124	1	Eri037068/Eri007477/Eri019372	ERIdvaD_GLEAN_10032574/CUFF86.33.1/ERIdvaD_GLEAN_10029203	3
BP	GO:0042440	pigment metabolic process	1/1433	14/10805	0.863747	1	Eri006909	ERIdvaD_GLEAN_10018139	1
BP	GO:0051235	maintenance of location	1/1433	14/10805	0.863747	1	Eri022997	ERIdvaD_GLEAN_10021756	1
BP	GO:0120009	intermembrane lipid transfer	1/1433	14/10805	0.863747	1	Eri002746	ERIdvaD_GLEAN_10015001	1
BP	GO:1901605	alpha-amino acid metabolic process	7/1433	73/10805	0.867569	1	Eri018219/Eri032702/Eri017853/Eri004191/Eri000750/Eri037060/Eri018676	ERIdvaD_GLEAN_10017311/ERIdvaD_GLEAN_10005568/ERIdvaD_GLEAN_10002805/ERIdvaD_GLEAN_10002497/ERIdvaD_GLEAN_10003965/ERIdvaD_GLEAN_10032565/ERIdvaD_GLEAN_10004348	7
BP	GO:0006090	pyruvate metabolic process	5/1433	55/10805	0.871105	1	Eri021828/Eri019336/Eri033615/Eri025697/Eri014704	ERIdvaD_GLEAN_10013704/ERIdvaD_GLEAN_10029169/ERIdvaD_GLEAN_10018840/ERIdvaD_GLEAN_10015166/ERIdvaD_GLEAN_10011399	5
BP	GO:0009892	negative regulation of metabolic process	3/1433	36/10805	0.873805	1	Eri006124/Eri034729/Eri028957	ERIdvaD_GLEAN_10004051/ERIdvaD_GLEAN_10033770/ERIdvaD_GLEAN_10021022	3
BP	GO:0010605	negative regulation of macromolecule metabolic process	3/1433	36/10805	0.873805	1	Eri006124/Eri034729/Eri028957	ERIdvaD_GLEAN_10004051/ERIdvaD_GLEAN_10033770/ERIdvaD_GLEAN_10021022	3
BP	GO:0007010	cytoskeleton organization	4/1433	46/10805	0.876213	1	novel.2907/novel.2654/Eri027687/Eri004395	-/-/ERIdvaD_GLEAN_10026677/ERIdvaD_GLEAN_10000291	4
BP	GO:0006400	tRNA modification	1/1433	15/10805	0.881841	1	Eri003299	ERIdvaD_GLEAN_10010556	1
BP	GO:0007015	actin filament organization	1/1433	15/10805	0.881841	1	novel.2654	-	1
BP	GO:0008064	regulation of actin polymerization or depolymerization	1/1433	15/10805	0.881841	1	novel.2654	-	1
BP	GO:0008154	actin polymerization or depolymerization	1/1433	15/10805	0.881841	1	novel.2654	-	1
BP	GO:0030029	actin filament-based process	1/1433	15/10805	0.881841	1	novel.2654	-	1
BP	GO:0030036	actin cytoskeleton organization	1/1433	15/10805	0.881841	1	novel.2654	-	1
BP	GO:0030041	actin filament polymerization	1/1433	15/10805	0.881841	1	novel.2654	-	1
BP	GO:0030832	regulation of actin filament length	1/1433	15/10805	0.881841	1	novel.2654	-	1
BP	GO:0030833	regulation of actin filament polymerization	1/1433	15/10805	0.881841	1	novel.2654	-	1
BP	GO:0032271	regulation of protein polymerization	1/1433	15/10805	0.881841	1	novel.2654	-	1
BP	GO:0032535	regulation of cellular component size	1/1433	15/10805	0.881841	1	novel.2654	-	1
BP	GO:0032956	regulation of actin cytoskeleton organization	1/1433	15/10805	0.881841	1	novel.2654	-	1
BP	GO:0032970	regulation of actin filament-based process	1/1433	15/10805	0.881841	1	novel.2654	-	1
BP	GO:0043254	regulation of protein complex assembly	1/1433	15/10805	0.881841	1	novel.2654	-	1
BP	GO:0051493	regulation of cytoskeleton organization	1/1433	15/10805	0.881841	1	novel.2654	-	1
BP	GO:0090066	regulation of anatomical structure size	1/1433	15/10805	0.881841	1	novel.2654	-	1
BP	GO:1902903	regulation of supramolecular fiber organization	1/1433	15/10805	0.881841	1	novel.2654	-	1
BP	GO:0006091	generation of precursor metabolites and energy	8/1433	84/10805	0.884136	1	Eri021828/Eri024896/Eri019336/Eri030265/Eri033615/Eri025697/Eri014704/Eri000471	ERIdvaD_GLEAN_10013704/ERIdvaD_GLEAN_10027996/ERIdvaD_GLEAN_10029169/ERIdvaD_GLEAN_10033913/ERIdvaD_GLEAN_10018840/ERIdvaD_GLEAN_10015166/ERIdvaD_GLEAN_10011399/ERIdvaD_GLEAN_10031814	8
BP	GO:0000413	protein peptidyl-prolyl isomerization	4/1433	47/10805	0.886552	1	Eri009868/Eri002401/novel.4428/Eri001883	ERIdvaD_GLEAN_10028643/ERIdvaD_GLEAN_10030791/-/ERIdvaD_GLEAN_10004116	4
BP	GO:0018208	peptidyl-proline modification	4/1433	47/10805	0.886552	1	Eri009868/Eri002401/novel.4428/Eri001883	ERIdvaD_GLEAN_10028643/ERIdvaD_GLEAN_10030791/-/ERIdvaD_GLEAN_10004116	4
BP	GO:0045229	external encapsulating structure organization	5/1433	57/10805	0.890191	1	Eri004519/Eri009422/Eri037265/Eri011692/Eri035545	ERIdvaD_GLEAN_10014284/ERIdvaD_GLEAN_10031549/ERIdvaD_GLEAN_10032735/ERIdvaD_GLEAN_10005920/ERIdvaD_GLEAN_10028153	5
BP	GO:0071555	cell wall organization	5/1433	57/10805	0.890191	1	Eri004519/Eri009422/Eri037265/Eri011692/Eri035545	ERIdvaD_GLEAN_10014284/ERIdvaD_GLEAN_10031549/ERIdvaD_GLEAN_10032735/ERIdvaD_GLEAN_10005920/ERIdvaD_GLEAN_10028153	5
BP	GO:1902600	hydrogen ion transmembrane transport	4/1433	48/10805	0.896128	1	Eri034256/Eri029675/Eri025074/Eri031817	ERIdvaD_GLEAN_10012015/ERIdvaD_GLEAN_10028485/ERIdvaD_GLEAN_10008414/ERIdvaD_GLEAN_10002366	4
BP	GO:0000226	microtubule cytoskeleton organization	1/1433	16/10805	0.897534	1	Eri004395	ERIdvaD_GLEAN_10000291	1
BP	GO:0006367	transcription initiation from RNA polymerase II promoter	1/1433	16/10805	0.897534	1	Eri010338	ERIdvaD_GLEAN_10009831	1
BP	GO:0016458	gene silencing	1/1433	16/10805	0.897534	1	Eri034729	ERIdvaD_GLEAN_10033770	1
BP	GO:0019682	glyceraldehyde-3-phosphate metabolic process	1/1433	16/10805	0.897534	1	Eri030421	ERIdvaD_GLEAN_10034061	1
BP	GO:0031047	gene silencing by RNA	1/1433	16/10805	0.897534	1	Eri034729	ERIdvaD_GLEAN_10033770	1
BP	GO:0072528	pyrimidine-containing compound biosynthetic process	1/1433	16/10805	0.897534	1	Eri025832	ERIdvaD_GLEAN_10021124	1
BP	GO:0009108	coenzyme biosynthetic process	4/1433	49/10805	0.904986	1	Eri005176/Eri021949/Eri024687/Eri030170	ERIdvaD_GLEAN_10000685/ERIdvaD_GLEAN_10018713/CUFF276.39.1/ERIdvaD_GLEAN_10033826	4
BP	GO:0009056	catabolic process	34/1433	311/10805	0.908313	1	Eri004711/Eri035518/Eri036058/Eri003786/Eri021828/Eri014279/Eri004708/Eri006909/Eri003681/Eri022664/Eri009547/Eri019336/Eri014278/Eri012428/Eri000545/Eri019944/Eri001403/Eri004714/Eri020319/Eri018676/Eri000520/Eri037068/Eri033615/Eri030518/novel.6198/Eri002839/Eri018355/Eri027493/Eri028957/Eri031906/Eri025697/Eri014704/Eri008884/Eri033011	ERIdvaD_GLEAN_10015686/ERIdvaD_GLEAN_10028138/ERIdvaD_GLEAN_10027600/ERIdvaD_GLEAN_10008617/ERIdvaD_GLEAN_10013704/ERIdvaD_GLEAN_10021566/ERIdvaD_GLEAN_10015684/ERIdvaD_GLEAN_10018139/ERIdvaD_GLEAN_10009033/ERIdvaD_GLEAN_10026197/ERIdvaD_GLEAN_10026251/ERIdvaD_GLEAN_10029169/ERIdvaD_GLEAN_10021565/ERIdvaD_GLEAN_10006003/ERIdvaD_GLEAN_10031884/ERIdvaD_GLEAN_10010420/ERIdvaD_GLEAN_10007106/ERIdvaD_…	34
BP	GO:0051186	cofactor metabolic process	16/1433	159/10805	0.910058	1	Eri005176/Eri021949/Eri024687/Eri021828/Eri006909/Eri033636/Eri019336/Eri037296/Eri030421/Eri037295/Eri033615/Eri030170/Eri004924/Eri039073/Eri025697/Eri014704	ERIdvaD_GLEAN_10000685/ERIdvaD_GLEAN_10018713/CUFF276.39.1/ERIdvaD_GLEAN_10013704/ERIdvaD_GLEAN_10018139/ERIdvaD_GLEAN_10028182/ERIdvaD_GLEAN_10029169/ERIdvaD_GLEAN_10032764/ERIdvaD_GLEAN_10034061/ERIdvaD_GLEAN_10032763/ERIdvaD_GLEAN_10018840/ERIdvaD_GLEAN_10033826/ERIdvaD_GLEAN_10017147/ERIdvaD_GLEAN_10010728/ERIdvaD_GLEAN_10015166/ERIdvaD_GLEAN_10011399	16
BP	GO:0006835	dicarboxylic acid transport	1/1433	17/10805	0.911143	1	Eri006849	ERIdvaD_GLEAN_10018084	1
BP	GO:0015740	C4-dicarboxylate transport	1/1433	17/10805	0.911143	1	Eri006849	ERIdvaD_GLEAN_10018084	1
BP	GO:0015743	malate transport	1/1433	17/10805	0.911143	1	Eri006849	ERIdvaD_GLEAN_10018084	1
BP	GO:0016485	protein processing	1/1433	17/10805	0.911143	1	Eri013046	ERIdvaD_GLEAN_10031620	1
BP	GO:0051604	protein maturation	1/1433	17/10805	0.911143	1	Eri013046	ERIdvaD_GLEAN_10031620	1
BP	GO:0006733	oxidoreduction coenzyme metabolic process	7/1433	80/10805	0.919955	1	Eri021828/Eri019336/Eri030421/Eri033615/Eri030170/Eri025697/Eri014704	ERIdvaD_GLEAN_10013704/ERIdvaD_GLEAN_10029169/ERIdvaD_GLEAN_10034061/ERIdvaD_GLEAN_10018840/ERIdvaD_GLEAN_10033826/ERIdvaD_GLEAN_10015166/ERIdvaD_GLEAN_10011399	7
BP	GO:1901607	alpha-amino acid biosynthetic process	5/1433	61/10805	0.921156	1	Eri018219/Eri017853/Eri004191/Eri000750/Eri037060	ERIdvaD_GLEAN_10017311/ERIdvaD_GLEAN_10002805/ERIdvaD_GLEAN_10002497/ERIdvaD_GLEAN_10003965/ERIdvaD_GLEAN_10032565	5
BP	GO:0016569	covalent chromatin modification	2/1433	30/10805	0.922046	1	Eri033803/Eri036588	ERIdvaD_GLEAN_10028338/ERIdvaD_GLEAN_10029620	2
BP	GO:0016570	histone modification	2/1433	30/10805	0.922046	1	Eri033803/Eri036588	ERIdvaD_GLEAN_10028338/ERIdvaD_GLEAN_10029620	2
BP	GO:0019318	hexose metabolic process	2/1433	30/10805	0.922046	1	Eri022285/Eri027635	ERIdvaD_GLEAN_10025328/ERIdvaD_GLEAN_10026630	2
BP	GO:0009141	nucleoside triphosphate metabolic process	9/1433	99/10805	0.922144	1	Eri021828/Eri019336/Eri029675/Eri019944/Eri033615/Eri002839/Eri025697/Eri014704/Eri033011	ERIdvaD_GLEAN_10013704/ERIdvaD_GLEAN_10029169/ERIdvaD_GLEAN_10028485/ERIdvaD_GLEAN_10010420/ERIdvaD_GLEAN_10018840/CUFF37.90.1/ERIdvaD_GLEAN_10015166/ERIdvaD_GLEAN_10011399/ERIdvaD_GLEAN_10010862	9
BP	GO:0006081	cellular aldehyde metabolic process	1/1433	18/10805	0.922946	1	Eri030421	ERIdvaD_GLEAN_10034061	1
BP	GO:0006778	porphyrin-containing compound metabolic process	1/1433	18/10805	0.922946	1	Eri006909	ERIdvaD_GLEAN_10018139	1
BP	GO:0006869	lipid transport	1/1433	18/10805	0.922946	1	Eri002746	ERIdvaD_GLEAN_10015001	1
BP	GO:0016226	iron-sulfur cluster assembly	1/1433	18/10805	0.922946	1	Eri004924	ERIdvaD_GLEAN_10017147	1
BP	GO:0031163	metallo-sulfur cluster assembly	1/1433	18/10805	0.922946	1	Eri004924	ERIdvaD_GLEAN_10017147	1
BP	GO:0046834	lipid phosphorylation	1/1433	18/10805	0.922946	1	Eri010187	ERIdvaD_GLEAN_10010494	1
BP	GO:0046854	phosphatidylinositol phosphorylation	1/1433	18/10805	0.922946	1	Eri010187	ERIdvaD_GLEAN_10010494	1
BP	GO:0030258	lipid modification	2/1433	31/10805	0.930557	1	Eri010187/Eri003681	ERIdvaD_GLEAN_10010494/ERIdvaD_GLEAN_10009033	2
BP	GO:0006739	NADP metabolic process	1/1433	19/10805	0.933182	1	Eri030421	ERIdvaD_GLEAN_10034061	1
BP	GO:0016571	histone methylation	1/1433	19/10805	0.933182	1	Eri036588	ERIdvaD_GLEAN_10029620	1
BP	GO:0018022	peptidyl-lysine methylation	1/1433	19/10805	0.933182	1	Eri036588	ERIdvaD_GLEAN_10029620	1
BP	GO:0034968	histone lysine methylation	1/1433	19/10805	0.933182	1	Eri036588	ERIdvaD_GLEAN_10029620	1
BP	GO:0010876	lipid localization	1/1433	20/10805	0.94206	1	Eri002746	ERIdvaD_GLEAN_10015001	1
BP	GO:1903047	mitotic cell cycle process	1/1433	20/10805	0.94206	1	Eri000344	ERIdvaD_GLEAN_10031695	1
BP	GO:0006753	nucleoside phosphate metabolic process	16/1433	168/10805	0.945352	1	Eri025832/Eri024687/Eri021828/Eri019336/Eri037296/Eri029675/Eri024445/Eri019944/Eri030421/Eri037295/Eri033615/Eri002839/Eri039073/Eri025697/Eri014704/Eri033011	ERIdvaD_GLEAN_10021124/CUFF276.39.1/ERIdvaD_GLEAN_10013704/ERIdvaD_GLEAN_10029169/ERIdvaD_GLEAN_10032764/ERIdvaD_GLEAN_10028485/ERIdvaD_GLEAN_10030009/ERIdvaD_GLEAN_10010420/ERIdvaD_GLEAN_10034061/ERIdvaD_GLEAN_10032763/ERIdvaD_GLEAN_10018840/CUFF37.90.1/ERIdvaD_GLEAN_10010728/ERIdvaD_GLEAN_10015166/ERIdvaD_GLEAN_10011399/ERIdvaD_GLEAN_10010862	16
BP	GO:0009150	purine ribonucleotide metabolic process	10/1433	114/10805	0.94745	1	Eri024687/Eri021828/Eri019336/Eri037296/Eri029675/Eri037295/Eri033615/Eri039073/Eri025697/Eri014704	CUFF276.39.1/ERIdvaD_GLEAN_10013704/ERIdvaD_GLEAN_10029169/ERIdvaD_GLEAN_10032764/ERIdvaD_GLEAN_10028485/ERIdvaD_GLEAN_10032763/ERIdvaD_GLEAN_10018840/ERIdvaD_GLEAN_10010728/ERIdvaD_GLEAN_10015166/ERIdvaD_GLEAN_10011399	10
BP	GO:0009259	ribonucleotide metabolic process	10/1433	114/10805	0.94745	1	Eri024687/Eri021828/Eri019336/Eri037296/Eri029675/Eri037295/Eri033615/Eri039073/Eri025697/Eri014704	CUFF276.39.1/ERIdvaD_GLEAN_10013704/ERIdvaD_GLEAN_10029169/ERIdvaD_GLEAN_10032764/ERIdvaD_GLEAN_10028485/ERIdvaD_GLEAN_10032763/ERIdvaD_GLEAN_10018840/ERIdvaD_GLEAN_10010728/ERIdvaD_GLEAN_10015166/ERIdvaD_GLEAN_10011399	10
BP	GO:0043623	cellular protein complex assembly	3/1433	45/10805	0.948926	1	novel.2654/Eri004395/Eri025478	-/ERIdvaD_GLEAN_10000291/ERIdvaD_GLEAN_10032976	3
BP	GO:0055086	nucleobase-containing small molecule metabolic process	19/1433	196/10805	0.949389	1	Eri025832/Eri024687/Eri021828/Eri019336/Eri037296/Eri029675/Eri024445/Eri019944/Eri030421/Eri037295/Eri037068/Eri033615/Eri002839/Eri007477/Eri039073/Eri025697/Eri014704/Eri033011/Eri019372	ERIdvaD_GLEAN_10021124/CUFF276.39.1/ERIdvaD_GLEAN_10013704/ERIdvaD_GLEAN_10029169/ERIdvaD_GLEAN_10032764/ERIdvaD_GLEAN_10028485/ERIdvaD_GLEAN_10030009/ERIdvaD_GLEAN_10010420/ERIdvaD_GLEAN_10034061/ERIdvaD_GLEAN_10032763/ERIdvaD_GLEAN_10032574/ERIdvaD_GLEAN_10018840/CUFF37.90.1/CUFF86.33.1/ERIdvaD_GLEAN_10010728/ERIdvaD_GLEAN_10015166/ERIdvaD_GLEAN_10011399/ERIdvaD_GLEAN_10010862/ERIdvaD_GLEAN_100…	19
BP	GO:0022411	cellular component disassembly	1/1433	21/10805	0.949758	1	Eri030124	ERIdvaD_GLEAN_10033785	1
BP	GO:0032984	macromolecular complex disassembly	1/1433	21/10805	0.949758	1	Eri030124	ERIdvaD_GLEAN_10033785	1
BP	GO:0043241	protein complex disassembly	1/1433	21/10805	0.949758	1	Eri030124	ERIdvaD_GLEAN_10033785	1
BP	GO:0043624	cellular protein complex disassembly	1/1433	21/10805	0.949758	1	Eri030124	ERIdvaD_GLEAN_10033785	1
BP	GO:0006508	proteolysis	49/1433	452/10805	0.950597	1	Eri037194/Eri037284/Eri024087/Eri033364/Eri015076/Eri022387/Eri020841/Eri031818/Eri036551/Eri002079/Eri010339/Eri015040/Eri027461/Eri033365/novel.980/Eri010894/Eri013195/Eri011210/Eri020839/Eri037200/novel.8073/Eri039064/Eri012008/Eri037950/Eri018846/Eri007731/Eri033636/Eri032773/Eri002161/Eri033367/Eri014189/Eri002080/novel.8367/novel.8232/Eri029420/Eri015471/Eri020319/Eri000520/Eri003934/Eri023…	ERIdvaD_GLEAN_10032674/ERIdvaD_GLEAN_10032753/ERIdvaD_GLEAN_10032254/CUFF361.37.1/ERIdvaD_GLEAN_10027440/ERIdvaD_GLEAN_10013793/CUFF231.67.1/ERIdvaD_GLEAN_10002367/ERIdvaD_GLEAN_10029585/ERIdvaD_GLEAN_10000649/ERIdvaD_GLEAN_10009832/ERIdvaD_GLEAN_10027404/ERIdvaD_GLEAN_10020812/ERIdvaD_GLEAN_10025481/-/ERIdvaD_GLEAN_10004565/ERIdvaD_GLEAN_10011944/ERIdvaD_GLEAN_10005647/ERIdvaD_GLEAN_10008535/ERI…	49
BP	GO:0019362	pyridine nucleotide metabolic process	6/1433	77/10805	0.952841	1	Eri021828/Eri019336/Eri030421/Eri033615/Eri025697/Eri014704	ERIdvaD_GLEAN_10013704/ERIdvaD_GLEAN_10029169/ERIdvaD_GLEAN_10034061/ERIdvaD_GLEAN_10018840/ERIdvaD_GLEAN_10015166/ERIdvaD_GLEAN_10011399	6
BP	GO:0046496	nicotinamide nucleotide metabolic process	6/1433	77/10805	0.952841	1	Eri021828/Eri019336/Eri030421/Eri033615/Eri025697/Eri014704	ERIdvaD_GLEAN_10013704/ERIdvaD_GLEAN_10029169/ERIdvaD_GLEAN_10034061/ERIdvaD_GLEAN_10018840/ERIdvaD_GLEAN_10015166/ERIdvaD_GLEAN_10011399	6
BP	GO:1901135	carbohydrate derivative metabolic process	29/1433	287/10805	0.958251	1	Eri004711/Eri035518/Eri003786/Eri024687/Eri021828/Eri004708/Eri004051/Eri019336/Eri033936/Eri013660/Eri013431/Eri037296/Eri029675/Eri030421/Eri037295/Eri004714/Eri037068/Eri033615/Eri012539/Eri007477/Eri018355/Eri039073/Eri028351/novel.3563/Eri035183/Eri025697/Eri014704/Eri012483/Eri019372	ERIdvaD_GLEAN_10015686/ERIdvaD_GLEAN_10028138/ERIdvaD_GLEAN_10008617/CUFF276.39.1/ERIdvaD_GLEAN_10013704/ERIdvaD_GLEAN_10015684/ERIdvaD_GLEAN_10022989/ERIdvaD_GLEAN_10029169/ERIdvaD_GLEAN_10009006/ERIdvaD_GLEAN_10021684/CUFF157.229.1/ERIdvaD_GLEAN_10032764/ERIdvaD_GLEAN_10028485/ERIdvaD_GLEAN_10034061/ERIdvaD_GLEAN_10032763/ERIdvaD_GLEAN_10015689/ERIdvaD_GLEAN_10032574/ERIdvaD_GLEAN_10018840/ERId…	29
BP	GO:0008654	phospholipid biosynthetic process	3/1433	47/10805	0.958597	1	Eri000596/Eri034606/Eri026206	ERIdvaD_GLEAN_10031927/CUFF373.285.1/ERIdvaD_GLEAN_10011053	3
BP	GO:0042545	cell wall modification	3/1433	47/10805	0.958597	1	Eri004519/Eri037265/Eri011692	ERIdvaD_GLEAN_10014284/ERIdvaD_GLEAN_10032735/ERIdvaD_GLEAN_10005920	3
BP	GO:0019693	ribose phosphate metabolic process	11/1433	127/10805	0.95912	1	Eri024687/Eri021828/Eri019336/Eri037296/Eri029675/Eri030421/Eri037295/Eri033615/Eri039073/Eri025697/Eri014704	CUFF276.39.1/ERIdvaD_GLEAN_10013704/ERIdvaD_GLEAN_10029169/ERIdvaD_GLEAN_10032764/ERIdvaD_GLEAN_10028485/ERIdvaD_GLEAN_10034061/ERIdvaD_GLEAN_10032763/ERIdvaD_GLEAN_10018840/ERIdvaD_GLEAN_10010728/ERIdvaD_GLEAN_10015166/ERIdvaD_GLEAN_10011399	11
BP	GO:0018193	peptidyl-amino acid modification	6/1433	79/10805	0.960167	1	Eri009868/Eri002401/Eri013431/novel.4428/Eri036588/Eri001883	ERIdvaD_GLEAN_10028643/ERIdvaD_GLEAN_10030791/CUFF157.229.1/-/ERIdvaD_GLEAN_10029620/ERIdvaD_GLEAN_10004116	6
BP	GO:0072524	pyridine-containing compound metabolic process	6/1433	79/10805	0.960167	1	Eri021828/Eri019336/Eri030421/Eri033615/Eri025697/Eri014704	ERIdvaD_GLEAN_10013704/ERIdvaD_GLEAN_10029169/ERIdvaD_GLEAN_10034061/ERIdvaD_GLEAN_10018840/ERIdvaD_GLEAN_10015166/ERIdvaD_GLEAN_10011399	6
BP	GO:0006479	protein methylation	1/1433	23/10805	0.962224	1	Eri036588	ERIdvaD_GLEAN_10029620	1
BP	GO:0006888	ER to Golgi vesicle-mediated transport	1/1433	23/10805	0.962224	1	Eri023097	ERIdvaD_GLEAN_10005209	1
BP	GO:0008213	protein alkylation	1/1433	23/10805	0.962224	1	Eri036588	ERIdvaD_GLEAN_10029620	1
BP	GO:0033043	regulation of organelle organization	1/1433	23/10805	0.962224	1	novel.2654	-	1
BP	GO:0006163	purine nucleotide metabolic process	10/1433	119/10805	0.963053	1	Eri024687/Eri021828/Eri019336/Eri037296/Eri029675/Eri037295/Eri033615/Eri039073/Eri025697/Eri014704	CUFF276.39.1/ERIdvaD_GLEAN_10013704/ERIdvaD_GLEAN_10029169/ERIdvaD_GLEAN_10032764/ERIdvaD_GLEAN_10028485/ERIdvaD_GLEAN_10032763/ERIdvaD_GLEAN_10018840/ERIdvaD_GLEAN_10010728/ERIdvaD_GLEAN_10015166/ERIdvaD_GLEAN_10011399	10
BP	GO:0006461	protein complex assembly	4/1433	60/10805	0.966256	1	Eri011011/novel.2654/Eri004395/Eri025478	ERIdvaD_GLEAN_10032018/-/ERIdvaD_GLEAN_10000291/ERIdvaD_GLEAN_10032976	4
BP	GO:0070271	protein complex biogenesis	4/1433	60/10805	0.966256	1	Eri011011/novel.2654/Eri004395/Eri025478	ERIdvaD_GLEAN_10032018/-/ERIdvaD_GLEAN_10000291/ERIdvaD_GLEAN_10032976	4
BP	GO:0071103	DNA conformation change	3/1433	49/10805	0.96653	1	Eri028190/Eri017472/Eri023757	ERIdvaD_GLEAN_10005789/ERIdvaD_GLEAN_10019597/ERIdvaD_GLEAN_10023207	3
BP	GO:0015985	energy coupled proton transport, down electrochemical gradient	1/1433	24/10805	0.967245	1	Eri029675	ERIdvaD_GLEAN_10028485	1
BP	GO:0015986	ATP synthesis coupled proton transport	1/1433	24/10805	0.967245	1	Eri029675	ERIdvaD_GLEAN_10028485	1
BP	GO:0072521	purine-containing compound metabolic process	10/1433	121/10805	0.968033	1	Eri024687/Eri021828/Eri019336/Eri037296/Eri029675/Eri037295/Eri033615/Eri039073/Eri025697/Eri014704	CUFF276.39.1/ERIdvaD_GLEAN_10013704/ERIdvaD_GLEAN_10029169/ERIdvaD_GLEAN_10032764/ERIdvaD_GLEAN_10028485/ERIdvaD_GLEAN_10032763/ERIdvaD_GLEAN_10018840/ERIdvaD_GLEAN_10010728/ERIdvaD_GLEAN_10015166/ERIdvaD_GLEAN_10011399	10
BP	GO:0006366	transcription from RNA polymerase II promoter	2/1433	38/10805	0.969648	1	Eri033803/Eri010338	ERIdvaD_GLEAN_10028338/ERIdvaD_GLEAN_10009831	2
BP	GO:0009152	purine ribonucleotide biosynthetic process	2/1433	38/10805	0.969648	1	Eri024687/Eri029675	CUFF276.39.1/ERIdvaD_GLEAN_10028485	2
BP	GO:0009260	ribonucleotide biosynthetic process	2/1433	38/10805	0.969648	1	Eri024687/Eri029675	CUFF276.39.1/ERIdvaD_GLEAN_10028485	2
BP	GO:0045017	glycerolipid biosynthetic process	2/1433	38/10805	0.969648	1	Eri028987/Eri000596	ERIdvaD_GLEAN_10001912/ERIdvaD_GLEAN_10031927	2
BP	GO:0046390	ribose phosphate biosynthetic process	2/1433	38/10805	0.969648	1	Eri024687/Eri029675	CUFF276.39.1/ERIdvaD_GLEAN_10028485	2
BP	GO:0034220	ion transmembrane transport	10/1433	122/10805	0.970289	1	Eri018207/Eri013907/Eri034256/Eri005721/Eri029675/Eri000775/Eri010592/Eri024729/Eri025074/Eri031817	ERIdvaD_GLEAN_10017302/ERIdvaD_GLEAN_10033082/ERIdvaD_GLEAN_10012015/ERIdvaD_GLEAN_10024666/ERIdvaD_GLEAN_10028485/ERIdvaD_GLEAN_10020833/CUFF123.23.1/ERIdvaD_GLEAN_10016774/ERIdvaD_GLEAN_10008414/ERIdvaD_GLEAN_10002366	10
BP	GO:0006754	ATP biosynthetic process	1/1433	25/10805	0.971599	1	Eri029675	ERIdvaD_GLEAN_10028485	1
BP	GO:0009142	nucleoside triphosphate biosynthetic process	1/1433	25/10805	0.971599	1	Eri029675	ERIdvaD_GLEAN_10028485	1
BP	GO:0009145	purine nucleoside triphosphate biosynthetic process	1/1433	25/10805	0.971599	1	Eri029675	ERIdvaD_GLEAN_10028485	1
BP	GO:0009201	ribonucleoside triphosphate biosynthetic process	1/1433	25/10805	0.971599	1	Eri029675	ERIdvaD_GLEAN_10028485	1
BP	GO:0009206	purine ribonucleoside triphosphate biosynthetic process	1/1433	25/10805	0.971599	1	Eri029675	ERIdvaD_GLEAN_10028485	1
BP	GO:0071822	protein complex subunit organization	5/1433	73/10805	0.972898	1	Eri011011/Eri030124/novel.2654/Eri004395/Eri025478	ERIdvaD_GLEAN_10032018/ERIdvaD_GLEAN_10033785/-/ERIdvaD_GLEAN_10000291/ERIdvaD_GLEAN_10032976	5
BP	GO:0006820	anion transport	9/1433	114/10805	0.973873	1	Eri006901/Eri006849/Eri013095/Eri036352/Eri003892/Eri000775/Eri000690/Eri023227/Eri011500	ERIdvaD_GLEAN_10018131/ERIdvaD_GLEAN_10018084/ERIdvaD_GLEAN_10031659/ERIdvaD_GLEAN_10030252/ERIdvaD_GLEAN_10023269/ERIdvaD_GLEAN_10020833/CUFF13.52.1/ERIdvaD_GLEAN_10023656/ERIdvaD_GLEAN_10006153	9
BP	GO:0034622	cellular macromolecular complex assembly	6/1433	84/10805	0.974172	1	Eri028190/Eri017472/Eri023757/novel.2654/Eri004395/Eri025478	ERIdvaD_GLEAN_10005789/ERIdvaD_GLEAN_10019597/ERIdvaD_GLEAN_10023207/-/ERIdvaD_GLEAN_10000291/ERIdvaD_GLEAN_10032976	6
BP	GO:0000278	mitotic cell cycle	1/1433	26/10805	0.975374	1	Eri000344	ERIdvaD_GLEAN_10031695	1
BP	GO:0016579	protein deubiquitination	3/1433	53/10805	0.978291	1	Eri010894/Eri033636/Eri028380	ERIdvaD_GLEAN_10004565/ERIdvaD_GLEAN_10028182/ERIdvaD_GLEAN_10010754	3
BP	GO:0070646	protein modification by small protein removal	3/1433	53/10805	0.978291	1	Eri010894/Eri033636/Eri028380	ERIdvaD_GLEAN_10004565/ERIdvaD_GLEAN_10028182/ERIdvaD_GLEAN_10010754	3
BP	GO:0022607	cellular component assembly	11/1433	136/10805	0.978418	1	Eri011011/Eri028190/Eri017472/Eri009422/Eri023757/novel.2654/Eri004924/Eri035545/Eri000344/Eri004395/Eri025478	ERIdvaD_GLEAN_10032018/ERIdvaD_GLEAN_10005789/ERIdvaD_GLEAN_10019597/ERIdvaD_GLEAN_10031549/ERIdvaD_GLEAN_10023207/-/ERIdvaD_GLEAN_10017147/ERIdvaD_GLEAN_10028153/ERIdvaD_GLEAN_10031695/ERIdvaD_GLEAN_10000291/ERIdvaD_GLEAN_10032976	11
BP	GO:0018205	peptidyl-lysine modification	1/1433	27/10805	0.978648	1	Eri036588	ERIdvaD_GLEAN_10029620	1
BP	GO:0006352	DNA-templated transcription, initiation	2/1433	41/10805	0.978888	1	Eri024283/Eri010338	ERIdvaD_GLEAN_10015436/ERIdvaD_GLEAN_10009831	2
BP	GO:0009057	macromolecule catabolic process	16/1433	184/10805	0.979424	1	Eri004711/Eri035518/Eri036058/Eri003786/Eri004708/Eri009547/Eri000545/Eri001403/Eri004714/Eri020319/Eri000520/Eri030518/novel.6198/Eri027493/Eri028957/Eri031906	ERIdvaD_GLEAN_10015686/ERIdvaD_GLEAN_10028138/ERIdvaD_GLEAN_10027600/ERIdvaD_GLEAN_10008617/ERIdvaD_GLEAN_10015684/ERIdvaD_GLEAN_10026251/ERIdvaD_GLEAN_10031884/ERIdvaD_GLEAN_10007106/ERIdvaD_GLEAN_10015689/ERIdvaD_GLEAN_10010982/CUFF12.268.1/ERIdvaD_GLEAN_10034155/-/ERIdvaD_GLEAN_10024191/ERIdvaD_GLEAN_10021022/CUFF345.151.1	16
BP	GO:0048519	negative regulation of biological process	3/1433	54/10805	0.980547	1	Eri006124/Eri034729/Eri028957	ERIdvaD_GLEAN_10004051/ERIdvaD_GLEAN_10033770/ERIdvaD_GLEAN_10021022	3
BP	GO:0046034	ATP metabolic process	6/1433	88/10805	0.981933	1	Eri021828/Eri019336/Eri029675/Eri033615/Eri025697/Eri014704	ERIdvaD_GLEAN_10013704/ERIdvaD_GLEAN_10029169/ERIdvaD_GLEAN_10028485/ERIdvaD_GLEAN_10018840/ERIdvaD_GLEAN_10015166/ERIdvaD_GLEAN_10011399	6
BP	GO:0065003	macromolecular complex assembly	7/1433	99/10805	0.982795	1	Eri011011/Eri028190/Eri017472/Eri023757/novel.2654/Eri004395/Eri025478	ERIdvaD_GLEAN_10032018/ERIdvaD_GLEAN_10005789/ERIdvaD_GLEAN_10019597/ERIdvaD_GLEAN_10023207/-/ERIdvaD_GLEAN_10000291/ERIdvaD_GLEAN_10032976	7
BP	GO:0015074	DNA integration	5/1433	78/10805	0.983106	1	novel.6550/novel.7647/novel.2360/Eri017685/novel.8367	-/-/-/CUFF196.37.1/-	5
BP	GO:0006164	purine nucleotide biosynthetic process	2/1433	43/10805	0.983464	1	Eri024687/Eri029675	CUFF276.39.1/ERIdvaD_GLEAN_10028485	2
BP	GO:0009117	nucleotide metabolic process	13/1433	159/10805	0.983532	1	Eri025832/Eri024687/Eri021828/Eri019336/Eri037296/Eri029675/Eri024445/Eri030421/Eri037295/Eri033615/Eri039073/Eri025697/Eri014704	ERIdvaD_GLEAN_10021124/CUFF276.39.1/ERIdvaD_GLEAN_10013704/ERIdvaD_GLEAN_10029169/ERIdvaD_GLEAN_10032764/ERIdvaD_GLEAN_10028485/ERIdvaD_GLEAN_10030009/ERIdvaD_GLEAN_10034061/ERIdvaD_GLEAN_10032763/ERIdvaD_GLEAN_10018840/ERIdvaD_GLEAN_10010728/ERIdvaD_GLEAN_10015166/ERIdvaD_GLEAN_10011399	13
BP	GO:0009124	nucleoside monophosphate biosynthetic process	1/1433	29/10805	0.983948	1	Eri029675	ERIdvaD_GLEAN_10028485	1
BP	GO:0009127	purine nucleoside monophosphate biosynthetic process	1/1433	29/10805	0.983948	1	Eri029675	ERIdvaD_GLEAN_10028485	1
BP	GO:0009156	ribonucleoside monophosphate biosynthetic process	1/1433	29/10805	0.983948	1	Eri029675	ERIdvaD_GLEAN_10028485	1
BP	GO:0009168	purine ribonucleoside monophosphate biosynthetic process	1/1433	29/10805	0.983948	1	Eri029675	ERIdvaD_GLEAN_10028485	1
BP	GO:0046474	glycerophospholipid biosynthetic process	1/1433	29/10805	0.983948	1	Eri000596	ERIdvaD_GLEAN_10031927	1
BP	GO:0070972	protein localization to endoplasmic reticulum	1/1433	29/10805	0.983948	1	Eri022997	ERIdvaD_GLEAN_10021756	1
BP	GO:0044765	single-organism transport	31/1433	324/10805	0.984154	1	Eri006901/Eri014000/Eri018207/Eri013907/Eri009275/Eri006849/Eri028349/Eri013095/Eri031534/Eri036352/Eri008024/Eri034256/Eri028524/Eri020740/Eri023852/Eri002746/Eri005008/Eri003892/Eri029675/Eri000775/Eri016899/Eri030790/Eri014748/Eri028818/Eri040509/Eri010592/Eri024729/Eri035639/Eri025074/Eri031817/Eri021602	ERIdvaD_GLEAN_10018131/ERIdvaD_GLEAN_10033168/ERIdvaD_GLEAN_10017302/ERIdvaD_GLEAN_10033082/ERIdvaD_GLEAN_10031412/ERIdvaD_GLEAN_10018084/ERIdvaD_GLEAN_10011085/ERIdvaD_GLEAN_10031659/ERIdvaD_GLEAN_10013615/ERIdvaD_GLEAN_10030252/ERIdvaD_GLEAN_10015938/ERIdvaD_GLEAN_10012015/ERIdvaD_GLEAN_10012461/ERIdvaD_GLEAN_10029025/ERIdvaD_GLEAN_10019496/ERIdvaD_GLEAN_10015001/ERIdvaD_GLEAN_10024795/ERIdvaD_…	31
BP	GO:0006928	movement of cell or subcellular component	7/1433	100/10805	0.984225	1	Eri007130/Eri025108/Eri021654/Eri033192/novel.3567/Eri005234/Eri036877	CUFF80.188.2/ERIdvaD_GLEAN_10013170/ERIdvaD_GLEAN_10019572/ERIdvaD_GLEAN_10004813/-/ERIdvaD_GLEAN_10014102/ERIdvaD_GLEAN_10008815	7
BP	GO:0007018	microtubule-based movement	7/1433	100/10805	0.984225	1	Eri007130/Eri025108/Eri021654/Eri033192/novel.3567/Eri005234/Eri036877	CUFF80.188.2/ERIdvaD_GLEAN_10013170/ERIdvaD_GLEAN_10019572/ERIdvaD_GLEAN_10004813/-/ERIdvaD_GLEAN_10014102/ERIdvaD_GLEAN_10008815	7
BP	GO:0009165	nucleotide biosynthetic process	4/1433	68/10805	0.984913	1	Eri025832/Eri024687/Eri029675/Eri024445	ERIdvaD_GLEAN_10021124/CUFF276.39.1/ERIdvaD_GLEAN_10028485/ERIdvaD_GLEAN_10030009	4
BP	GO:1901293	nucleoside phosphate biosynthetic process	4/1433	68/10805	0.984913	1	Eri025832/Eri024687/Eri029675/Eri024445	ERIdvaD_GLEAN_10021124/CUFF276.39.1/ERIdvaD_GLEAN_10028485/ERIdvaD_GLEAN_10030009	4
BP	GO:0009144	purine nucleoside triphosphate metabolic process	6/1433	90/10805	0.984939	1	Eri021828/Eri019336/Eri029675/Eri033615/Eri025697/Eri014704	ERIdvaD_GLEAN_10013704/ERIdvaD_GLEAN_10029169/ERIdvaD_GLEAN_10028485/ERIdvaD_GLEAN_10018840/ERIdvaD_GLEAN_10015166/ERIdvaD_GLEAN_10011399	6
BP	GO:0009199	ribonucleoside triphosphate metabolic process	6/1433	90/10805	0.984939	1	Eri021828/Eri019336/Eri029675/Eri033615/Eri025697/Eri014704	ERIdvaD_GLEAN_10013704/ERIdvaD_GLEAN_10029169/ERIdvaD_GLEAN_10028485/ERIdvaD_GLEAN_10018840/ERIdvaD_GLEAN_10015166/ERIdvaD_GLEAN_10011399	6
BP	GO:0009205	purine ribonucleoside triphosphate metabolic process	6/1433	90/10805	0.984939	1	Eri021828/Eri019336/Eri029675/Eri033615/Eri025697/Eri014704	ERIdvaD_GLEAN_10013704/ERIdvaD_GLEAN_10029169/ERIdvaD_GLEAN_10028485/ERIdvaD_GLEAN_10018840/ERIdvaD_GLEAN_10015166/ERIdvaD_GLEAN_10011399	6
BP	GO:0048523	negative regulation of cellular process	1/1433	30/10805	0.986083	1	Eri006124	ERIdvaD_GLEAN_10004051	1
BP	GO:0043933	macromolecular complex subunit organization	8/1433	112/10805	0.986331	1	Eri011011/Eri028190/Eri017472/Eri030124/Eri023757/novel.2654/Eri004395/Eri025478	ERIdvaD_GLEAN_10032018/ERIdvaD_GLEAN_10005789/ERIdvaD_GLEAN_10019597/ERIdvaD_GLEAN_10033785/ERIdvaD_GLEAN_10023207/-/ERIdvaD_GLEAN_10000291/ERIdvaD_GLEAN_10032976	8
BP	GO:1902578	single-organism localization	32/1433	336/10805	0.986548	1	Eri006901/Eri014000/Eri018207/Eri013907/Eri009275/Eri006849/Eri028349/Eri013095/Eri031534/Eri036352/Eri008024/Eri034256/Eri028524/Eri020740/Eri023852/Eri002746/Eri005008/Eri003892/Eri029675/Eri000775/Eri016899/Eri030790/Eri014748/Eri028818/Eri040509/Eri010592/Eri024729/Eri035639/Eri025074/Eri031817/Eri022997/Eri021602	ERIdvaD_GLEAN_10018131/ERIdvaD_GLEAN_10033168/ERIdvaD_GLEAN_10017302/ERIdvaD_GLEAN_10033082/ERIdvaD_GLEAN_10031412/ERIdvaD_GLEAN_10018084/ERIdvaD_GLEAN_10011085/ERIdvaD_GLEAN_10031659/ERIdvaD_GLEAN_10013615/ERIdvaD_GLEAN_10030252/ERIdvaD_GLEAN_10015938/ERIdvaD_GLEAN_10012015/ERIdvaD_GLEAN_10012461/ERIdvaD_GLEAN_10029025/ERIdvaD_GLEAN_10019496/ERIdvaD_GLEAN_10015001/ERIdvaD_GLEAN_10024795/ERIdvaD_…	32
BP	GO:0072522	purine-containing compound biosynthetic process	2/1433	45/10805	0.987071	1	Eri024687/Eri029675	CUFF276.39.1/ERIdvaD_GLEAN_10028485	2
BP	GO:1902589	single-organism organelle organization	2/1433	45/10805	0.987071	1	novel.2654/Eri004395	-/ERIdvaD_GLEAN_10000291	2
BP	GO:0009123	nucleoside monophosphate metabolic process	6/1433	92/10805	0.987471	1	Eri021828/Eri019336/Eri029675/Eri033615/Eri025697/Eri014704	ERIdvaD_GLEAN_10013704/ERIdvaD_GLEAN_10029169/ERIdvaD_GLEAN_10028485/ERIdvaD_GLEAN_10018840/ERIdvaD_GLEAN_10015166/ERIdvaD_GLEAN_10011399	6
BP	GO:0009126	purine nucleoside monophosphate metabolic process	6/1433	92/10805	0.987471	1	Eri021828/Eri019336/Eri029675/Eri033615/Eri025697/Eri014704	ERIdvaD_GLEAN_10013704/ERIdvaD_GLEAN_10029169/ERIdvaD_GLEAN_10028485/ERIdvaD_GLEAN_10018840/ERIdvaD_GLEAN_10015166/ERIdvaD_GLEAN_10011399	6
BP	GO:0009161	ribonucleoside monophosphate metabolic process	6/1433	92/10805	0.987471	1	Eri021828/Eri019336/Eri029675/Eri033615/Eri025697/Eri014704	ERIdvaD_GLEAN_10013704/ERIdvaD_GLEAN_10029169/ERIdvaD_GLEAN_10028485/ERIdvaD_GLEAN_10018840/ERIdvaD_GLEAN_10015166/ERIdvaD_GLEAN_10011399	6
BP	GO:0009167	purine ribonucleoside monophosphate metabolic process	6/1433	92/10805	0.987471	1	Eri021828/Eri019336/Eri029675/Eri033615/Eri025697/Eri014704	ERIdvaD_GLEAN_10013704/ERIdvaD_GLEAN_10029169/ERIdvaD_GLEAN_10028485/ERIdvaD_GLEAN_10018840/ERIdvaD_GLEAN_10015166/ERIdvaD_GLEAN_10011399	6
BP	GO:0003333	amino acid transmembrane transport	1/1433	31/10805	0.987934	1	Eri000775	ERIdvaD_GLEAN_10020833	1
BP	GO:0006865	amino acid transport	1/1433	31/10805	0.987934	1	Eri000775	ERIdvaD_GLEAN_10020833	1
BP	GO:0033013	tetrapyrrole metabolic process	1/1433	31/10805	0.987934	1	Eri006909	ERIdvaD_GLEAN_10018139	1
BP	GO:0043414	macromolecule methylation	1/1433	31/10805	0.987934	1	Eri036588	ERIdvaD_GLEAN_10029620	1
BP	GO:0098656	anion transmembrane transport	1/1433	31/10805	0.987934	1	Eri000775	ERIdvaD_GLEAN_10020833	1
BP	GO:1903825	organic acid transmembrane transport	1/1433	31/10805	0.987934	1	Eri000775	ERIdvaD_GLEAN_10020833	1
BP	GO:1905039	carboxylic acid transmembrane transport	1/1433	31/10805	0.987934	1	Eri000775	ERIdvaD_GLEAN_10020833	1
BP	GO:0006520	cellular amino acid metabolic process	17/1433	202/10805	0.988306	1	Eri018219/Eri032702/Eri017853/Eri039853/Eri004191/Eri032443/Eri000750/Eri025108/Eri034543/Eri037060/Eri032055/Eri003988/Eri013009/Eri039282/Eri024912/Eri018676/novel.5521	ERIdvaD_GLEAN_10017311/ERIdvaD_GLEAN_10005568/ERIdvaD_GLEAN_10002805/ERIdvaD_GLEAN_10026169/ERIdvaD_GLEAN_10002497/ERIdvaD_GLEAN_10018586/ERIdvaD_GLEAN_10003965/ERIdvaD_GLEAN_10013170/ERIdvaD_GLEAN_10033618/ERIdvaD_GLEAN_10032565/ERIdvaD_GLEAN_10014224/ERIdvaD_GLEAN_10007592/ERIdvaD_GLEAN_10031588/ERIdvaD_GLEAN_10010410/CUFF277.222.1/ERIdvaD_GLEAN_10004348/-	17
BP	GO:0051188	cofactor biosynthetic process	5/1433	82/10805	0.988541	1	Eri005176/Eri021949/Eri024687/Eri030170/Eri004924	ERIdvaD_GLEAN_10000685/ERIdvaD_GLEAN_10018713/CUFF276.39.1/ERIdvaD_GLEAN_10033826/ERIdvaD_GLEAN_10017147	5
BP	GO:1901137	carbohydrate derivative biosynthetic process	11/1433	146/10805	0.989857	1	Eri024687/Eri004051/Eri033936/Eri013660/Eri013431/Eri029675/Eri012539/Eri028351/novel.3563/Eri035183/Eri012483	CUFF276.39.1/ERIdvaD_GLEAN_10022989/ERIdvaD_GLEAN_10009006/ERIdvaD_GLEAN_10021684/CUFF157.229.1/ERIdvaD_GLEAN_10028485/ERIdvaD_GLEAN_10005280/ERIdvaD_GLEAN_10011087/-/ERIdvaD_GLEAN_10024015/ERIdvaD_GLEAN_10014384	11
BP	GO:0006664	glycolipid metabolic process	1/1433	33/10805	0.99093	1	Eri028351	ERIdvaD_GLEAN_10011087	1
BP	GO:0009247	glycolipid biosynthetic process	1/1433	33/10805	0.99093	1	Eri028351	ERIdvaD_GLEAN_10011087	1
BP	GO:0046467	membrane lipid biosynthetic process	1/1433	33/10805	0.99093	1	Eri028351	ERIdvaD_GLEAN_10011087	1
BP	GO:1903509	liposaccharide metabolic process	1/1433	33/10805	0.99093	1	Eri028351	ERIdvaD_GLEAN_10011087	1
BP	GO:0006887	exocytosis	2/1433	48/10805	0.991086	1	Eri023852/Eri021602	ERIdvaD_GLEAN_10019496/ERIdvaD_GLEAN_10006978	2
BP	GO:0032940	secretion by cell	2/1433	48/10805	0.991086	1	Eri023852/Eri021602	ERIdvaD_GLEAN_10019496/ERIdvaD_GLEAN_10006978	2
BP	GO:0007165	signal transduction	41/1433	424/10805	0.991354	1	Eri010415/Eri033453/Eri032625/Eri038347/Eri014568/Eri035383/Eri037584/Eri029380/Eri017577/Eri009762/Eri012673/Eri037892/Eri023308/Eri031983/Eri019432/Eri016622/Eri034171/Eri002547/Eri005866/Eri026709/Eri002972/Eri025429/Eri020071/Eri029653/Eri030527/Eri014557/Eri040416/Eri024423/novel.6093/Eri003356/Eri021776/Eri035275/Eri004770/Eri020220/Eri031979/Eri000772/Eri020466/Eri012784/novel.4766/Eri0402…	ERIdvaD_GLEAN_10008952/ERIdvaD_GLEAN_10025555/ERIdvaD_GLEAN_10031271/ERIdvaD_GLEAN_10013980/ERIdvaD_GLEAN_10027875/CUFF379.117.1/ERIdvaD_GLEAN_10015592/ERIdvaD_GLEAN_10025646/ERIdvaD_GLEAN_10019159/ERIdvaD_GLEAN_10011725/ERIdvaD_GLEAN_10015321/ERIdvaD_GLEAN_10019760/ERIdvaD_GLEAN_10019935/CUFF346.96.1/ERIdvaD_GLEAN_10005691/ERIdvaD_GLEAN_10013144/ERIdvaD_GLEAN_10018894/ERIdvaD_GLEAN_10030926/ERId…	41
BP	GO:0023052	signaling	41/1433	424/10805	0.991354	1	Eri010415/Eri033453/Eri032625/Eri038347/Eri014568/Eri035383/Eri037584/Eri029380/Eri017577/Eri009762/Eri012673/Eri037892/Eri023308/Eri031983/Eri019432/Eri016622/Eri034171/Eri002547/Eri005866/Eri026709/Eri002972/Eri025429/Eri020071/Eri029653/Eri030527/Eri014557/Eri040416/Eri024423/novel.6093/Eri003356/Eri021776/Eri035275/Eri004770/Eri020220/Eri031979/Eri000772/Eri020466/Eri012784/novel.4766/Eri0402…	ERIdvaD_GLEAN_10008952/ERIdvaD_GLEAN_10025555/ERIdvaD_GLEAN_10031271/ERIdvaD_GLEAN_10013980/ERIdvaD_GLEAN_10027875/CUFF379.117.1/ERIdvaD_GLEAN_10015592/ERIdvaD_GLEAN_10025646/ERIdvaD_GLEAN_10019159/ERIdvaD_GLEAN_10011725/ERIdvaD_GLEAN_10015321/ERIdvaD_GLEAN_10019760/ERIdvaD_GLEAN_10019935/CUFF346.96.1/ERIdvaD_GLEAN_10005691/ERIdvaD_GLEAN_10013144/ERIdvaD_GLEAN_10018894/ERIdvaD_GLEAN_10030926/ERId…	41
BP	GO:0044700	single organism signaling	41/1433	424/10805	0.991354	1	Eri010415/Eri033453/Eri032625/Eri038347/Eri014568/Eri035383/Eri037584/Eri029380/Eri017577/Eri009762/Eri012673/Eri037892/Eri023308/Eri031983/Eri019432/Eri016622/Eri034171/Eri002547/Eri005866/Eri026709/Eri002972/Eri025429/Eri020071/Eri029653/Eri030527/Eri014557/Eri040416/Eri024423/novel.6093/Eri003356/Eri021776/Eri035275/Eri004770/Eri020220/Eri031979/Eri000772/Eri020466/Eri012784/novel.4766/Eri0402…	ERIdvaD_GLEAN_10008952/ERIdvaD_GLEAN_10025555/ERIdvaD_GLEAN_10031271/ERIdvaD_GLEAN_10013980/ERIdvaD_GLEAN_10027875/CUFF379.117.1/ERIdvaD_GLEAN_10015592/ERIdvaD_GLEAN_10025646/ERIdvaD_GLEAN_10019159/ERIdvaD_GLEAN_10011725/ERIdvaD_GLEAN_10015321/ERIdvaD_GLEAN_10019760/ERIdvaD_GLEAN_10019935/CUFF346.96.1/ERIdvaD_GLEAN_10005691/ERIdvaD_GLEAN_10013144/ERIdvaD_GLEAN_10018894/ERIdvaD_GLEAN_10030926/ERId…	41
BP	GO:0007049	cell cycle	3/1433	62/10805	0.992059	1	Eri034775/Eri015876/Eri000344	ERIdvaD_GLEAN_10021828/ERIdvaD_GLEAN_10005581/ERIdvaD_GLEAN_10031695	3
BP	GO:0016311	dephosphorylation	1/1433	34/10805	0.992137	1	Eri028835	ERIdvaD_GLEAN_10017759	1
BP	GO:0006643	membrane lipid metabolic process	1/1433	35/10805	0.993183	1	Eri028351	ERIdvaD_GLEAN_10011087	1
BP	GO:0046903	secretion	2/1433	51/10805	0.993874	1	Eri023852/Eri021602	ERIdvaD_GLEAN_10019496/ERIdvaD_GLEAN_10006978	2
BP	GO:0022402	cell cycle process	1/1433	36/10805	0.99409	1	Eri000344	ERIdvaD_GLEAN_10031695	1
BP	GO:0006511	ubiquitin-dependent protein catabolic process	5/1433	90/10805	0.994851	1	Eri020319/Eri000520/Eri030518/novel.6198/Eri031906	ERIdvaD_GLEAN_10010982/CUFF12.268.1/ERIdvaD_GLEAN_10034155/-/CUFF345.151.1	5
BP	GO:0019941	modification-dependent protein catabolic process	5/1433	90/10805	0.994851	1	Eri020319/Eri000520/Eri030518/novel.6198/Eri031906	ERIdvaD_GLEAN_10010982/CUFF12.268.1/ERIdvaD_GLEAN_10034155/-/CUFF345.151.1	5
BP	GO:0043632	modification-dependent macromolecule catabolic process	5/1433	90/10805	0.994851	1	Eri020319/Eri000520/Eri030518/novel.6198/Eri031906	ERIdvaD_GLEAN_10010982/CUFF12.268.1/ERIdvaD_GLEAN_10034155/-/CUFF345.151.1	5
BP	GO:0046486	glycerolipid metabolic process	4/1433	80/10805	0.995764	1	Eri010187/Eri007258/Eri028987/Eri000596	ERIdvaD_GLEAN_10010494/ERIdvaD_GLEAN_10005416/ERIdvaD_GLEAN_10001912/ERIdvaD_GLEAN_10031927	4
BP	GO:0006644	phospholipid metabolic process	5/1433	92/10805	0.995803	1	Eri010187/Eri007258/Eri000596/Eri034606/Eri026206	ERIdvaD_GLEAN_10010494/ERIdvaD_GLEAN_10005416/ERIdvaD_GLEAN_10031927/CUFF373.285.1/ERIdvaD_GLEAN_10011053	5
BP	GO:0051276	chromosome organization	7/1433	115/10805	0.995949	1	Eri028190/Eri017472/Eri023757/Eri039254/Eri033803/Eri036588/Eri009537	ERIdvaD_GLEAN_10005789/ERIdvaD_GLEAN_10019597/ERIdvaD_GLEAN_10023207/ERIdvaD_GLEAN_10010383/ERIdvaD_GLEAN_10028338/ERIdvaD_GLEAN_10029620/ERIdvaD_GLEAN_10026241	7
BP	GO:0007017	microtubule-based process	8/1433	127/10805	0.996333	1	Eri007130/Eri025108/Eri021654/Eri033192/novel.3567/Eri005234/Eri004395/Eri036877	CUFF80.188.2/ERIdvaD_GLEAN_10013170/ERIdvaD_GLEAN_10019572/ERIdvaD_GLEAN_10004813/-/ERIdvaD_GLEAN_10014102/ERIdvaD_GLEAN_10000291/ERIdvaD_GLEAN_10008815	8
BP	GO:0033365	protein localization to organelle	1/1433	40/10805	0.996662	1	Eri022997	ERIdvaD_GLEAN_10021756	1
BP	GO:0008033	tRNA processing	2/1433	56/10805	0.996742	1	Eri003299/Eri009613	ERIdvaD_GLEAN_10010556/ERIdvaD_GLEAN_10026307	2
BP	GO:0015711	organic anion transport	2/1433	56/10805	0.996742	1	Eri006849/Eri000775	ERIdvaD_GLEAN_10018084/ERIdvaD_GLEAN_10020833	2
BP	GO:0015849	organic acid transport	2/1433	56/10805	0.996742	1	Eri006849/Eri000775	ERIdvaD_GLEAN_10018084/ERIdvaD_GLEAN_10020833	2
BP	GO:0046942	carboxylic acid transport	2/1433	56/10805	0.996742	1	Eri006849/Eri000775	ERIdvaD_GLEAN_10018084/ERIdvaD_GLEAN_10020833	2
BP	GO:0006650	glycerophospholipid metabolic process	3/1433	71/10805	0.997196	1	Eri010187/Eri007258/Eri000596	ERIdvaD_GLEAN_10010494/ERIdvaD_GLEAN_10005416/ERIdvaD_GLEAN_10031927	3
BP	GO:0016071	mRNA metabolic process	3/1433	71/10805	0.997196	1	Eri032164/Eri005421/Eri028957	ERIdvaD_GLEAN_10019533/ERIdvaD_GLEAN_10002287/ERIdvaD_GLEAN_10021022	3
BP	GO:0006281	DNA repair	5/1433	97/10805	0.997501	1	Eri025811/Eri030203/Eri000520/Eri035946/Eri040533	ERIdvaD_GLEAN_10021105/CUFF334.119.1/CUFF12.268.1/ERIdvaD_GLEAN_10018222/ERIdvaD_GLEAN_10022698	5
BP	GO:0019637	organophosphate metabolic process	23/1433	284/10805	0.997808	1	Eri025832/Eri025072/Eri024687/Eri021828/Eri010187/Eri019336/Eri037296/Eri029675/Eri024445/Eri007258/Eri019944/Eri030421/Eri037295/Eri033615/Eri000596/Eri002839/Eri018355/Eri039073/Eri034606/Eri025697/Eri014704/Eri033011/Eri026206	ERIdvaD_GLEAN_10021124/CUFF281.61.1/CUFF276.39.1/ERIdvaD_GLEAN_10013704/ERIdvaD_GLEAN_10010494/ERIdvaD_GLEAN_10029169/ERIdvaD_GLEAN_10032764/ERIdvaD_GLEAN_10028485/ERIdvaD_GLEAN_10030009/ERIdvaD_GLEAN_10005416/ERIdvaD_GLEAN_10010420/ERIdvaD_GLEAN_10034061/ERIdvaD_GLEAN_10032763/ERIdvaD_GLEAN_10018840/ERIdvaD_GLEAN_10031927/CUFF37.90.1/ERIdvaD_GLEAN_10021447/ERIdvaD_GLEAN_10010728/CUFF373.285.1/ER…	23
BP	GO:0032259	methylation	1/1433	43/10805	0.997826	1	Eri036588	ERIdvaD_GLEAN_10029620	1
BP	GO:0006260	DNA replication	4/1433	88/10805	0.998244	1	Eri008359/Eri017566/Eri037564/Eri024571	ERIdvaD_GLEAN_10012119/ERIdvaD_GLEAN_10019151/ERIdvaD_GLEAN_10015572/ERIdvaD_GLEAN_10023791	4
BP	GO:0006397	mRNA processing	2/1433	61/10805	0.998279	1	Eri032164/Eri005421	ERIdvaD_GLEAN_10019533/ERIdvaD_GLEAN_10002287	2
BP	GO:0006974	cellular response to DNA damage stimulus	5/1433	101/10805	0.99836	1	Eri025811/Eri030203/Eri000520/Eri035946/Eri040533	ERIdvaD_GLEAN_10021105/CUFF334.119.1/CUFF12.268.1/ERIdvaD_GLEAN_10018222/ERIdvaD_GLEAN_10022698	5
BP	GO:0033554	cellular response to stress	5/1433	101/10805	0.99836	1	Eri025811/Eri030203/Eri000520/Eri035946/Eri040533	ERIdvaD_GLEAN_10021105/CUFF334.119.1/CUFF12.268.1/ERIdvaD_GLEAN_10018222/ERIdvaD_GLEAN_10022698	5
BP	GO:0009451	RNA modification	1/1433	45/10805	0.998366	1	Eri003299	ERIdvaD_GLEAN_10010556	1
BP	GO:0090407	organophosphate biosynthetic process	7/1433	126/10805	0.998592	1	Eri025832/Eri024687/Eri029675/Eri024445/Eri000596/Eri034606/Eri026206	ERIdvaD_GLEAN_10021124/CUFF276.39.1/ERIdvaD_GLEAN_10028485/ERIdvaD_GLEAN_10030009/ERIdvaD_GLEAN_10031927/CUFF373.285.1/ERIdvaD_GLEAN_10011053	7
BP	GO:0048193	Golgi vesicle transport	1/1433	47/10805	0.998772	1	Eri023097	ERIdvaD_GLEAN_10005209	1
BP	GO:0044265	cellular macromolecule catabolic process	7/1433	129/10805	0.998953	1	Eri000545/Eri020319/Eri000520/Eri030518/novel.6198/Eri028957/Eri031906	ERIdvaD_GLEAN_10031884/ERIdvaD_GLEAN_10010982/CUFF12.268.1/ERIdvaD_GLEAN_10034155/-/ERIdvaD_GLEAN_10021022/CUFF345.151.1	7
BP	GO:0046488	phosphatidylinositol metabolic process	2/1433	68/10805	0.999302	1	Eri010187/Eri007258	ERIdvaD_GLEAN_10010494/ERIdvaD_GLEAN_10005416	2
BP	GO:0044257	cellular protein catabolic process	5/1433	109/10805	0.999306	1	Eri020319/Eri000520/Eri030518/novel.6198/Eri031906	ERIdvaD_GLEAN_10010982/CUFF12.268.1/ERIdvaD_GLEAN_10034155/-/CUFF345.151.1	5
BP	GO:0051603	proteolysis involved in cellular protein catabolic process	5/1433	109/10805	0.999306	1	Eri020319/Eri000520/Eri030518/novel.6198/Eri031906	ERIdvaD_GLEAN_10010982/CUFF12.268.1/ERIdvaD_GLEAN_10034155/-/CUFF345.151.1	5
BP	GO:0043038	amino acid activation	3/1433	87/10805	0.999587	1	Eri003988/Eri039282/novel.5521	ERIdvaD_GLEAN_10007592/ERIdvaD_GLEAN_10010410/-	3
BP	GO:0043039	tRNA aminoacylation	3/1433	87/10805	0.999587	1	Eri003988/Eri039282/novel.5521	ERIdvaD_GLEAN_10007592/ERIdvaD_GLEAN_10010410/-	3
BP	GO:0030163	protein catabolic process	5/1433	117/10805	0.999712	1	Eri020319/Eri000520/Eri030518/novel.6198/Eri031906	ERIdvaD_GLEAN_10010982/CUFF12.268.1/ERIdvaD_GLEAN_10034155/-/CUFF345.151.1	5
BP	GO:0006996	organelle organization	12/1433	201/10805	0.999766	1	Eri028190/Eri017472/novel.2907/Eri023757/novel.2654/Eri039254/Eri033803/novel.4147/Eri027687/Eri004395/Eri036588/Eri009537	ERIdvaD_GLEAN_10005789/ERIdvaD_GLEAN_10019597/-/ERIdvaD_GLEAN_10023207/-/ERIdvaD_GLEAN_10010383/ERIdvaD_GLEAN_10028338/-/ERIdvaD_GLEAN_10026677/ERIdvaD_GLEAN_10000291/ERIdvaD_GLEAN_10029620/ERIdvaD_GLEAN_10026241	12
BP	GO:0006418	tRNA aminoacylation for protein translation	2/1433	80/10805	0.999855	1	Eri003988/Eri039282	ERIdvaD_GLEAN_10007592/ERIdvaD_GLEAN_10010410	2
BP	GO:0044085	cellular component biogenesis	11/1433	201/10805	0.999917	1	Eri011011/Eri028190/Eri017472/Eri009422/Eri023757/novel.2654/Eri004924/Eri035545/Eri000344/Eri004395/Eri025478	ERIdvaD_GLEAN_10032018/ERIdvaD_GLEAN_10005789/ERIdvaD_GLEAN_10019597/ERIdvaD_GLEAN_10031549/ERIdvaD_GLEAN_10023207/-/ERIdvaD_GLEAN_10017147/ERIdvaD_GLEAN_10028153/ERIdvaD_GLEAN_10031695/ERIdvaD_GLEAN_10000291/ERIdvaD_GLEAN_10032976	11
BP	GO:0006399	tRNA metabolic process	5/1433	143/10805	0.999985	1	Eri003299/Eri009613/Eri003988/Eri039282/novel.5521	ERIdvaD_GLEAN_10010556/ERIdvaD_GLEAN_10026307/ERIdvaD_GLEAN_10007592/ERIdvaD_GLEAN_10010410/-	5
BP	GO:0016043	cellular component organization	22/1433	341/10805	0.999986	1	Eri011011/Eri004519/Eri028190/Eri017472/novel.2907/Eri009422/Eri030124/Eri023757/novel.2654/Eri037265/Eri011692/Eri039254/Eri033803/Eri004924/Eri035545/novel.4147/Eri027687/Eri000344/Eri004395/Eri036588/Eri025478/Eri009537	ERIdvaD_GLEAN_10032018/ERIdvaD_GLEAN_10014284/ERIdvaD_GLEAN_10005789/ERIdvaD_GLEAN_10019597/-/ERIdvaD_GLEAN_10031549/ERIdvaD_GLEAN_10033785/ERIdvaD_GLEAN_10023207/-/ERIdvaD_GLEAN_10032735/ERIdvaD_GLEAN_10005920/ERIdvaD_GLEAN_10010383/ERIdvaD_GLEAN_10028338/ERIdvaD_GLEAN_10017147/ERIdvaD_GLEAN_10028153/-/ERIdvaD_GLEAN_10026677/ERIdvaD_GLEAN_10031695/ERIdvaD_GLEAN_10000291/ERIdvaD_GLEAN_10029620/ER…	22
BP	GO:0034470	ncRNA processing	2/1433	98/10805	0.999987	1	Eri003299/Eri009613	ERIdvaD_GLEAN_10010556/ERIdvaD_GLEAN_10026307	2
BP	GO:0006259	DNA metabolic process	15/1433	284/10805	0.999998	1	Eri025811/novel.6550/novel.7647/Eri030203/Eri008359/novel.2360/Eri017685/Eri000545/novel.8367/Eri000520/Eri035946/Eri017566/Eri040533/Eri037564/Eri024571	ERIdvaD_GLEAN_10021105/-/-/CUFF334.119.1/ERIdvaD_GLEAN_10012119/-/CUFF196.37.1/ERIdvaD_GLEAN_10031884/-/CUFF12.268.1/ERIdvaD_GLEAN_10018222/ERIdvaD_GLEAN_10019151/ERIdvaD_GLEAN_10022698/ERIdvaD_GLEAN_10015572/ERIdvaD_GLEAN_10023791	15
BP	GO:0071705	nitrogen compound transport	12/1433	256/10805	0.999999	1	Eri017686/Eri005575/Eri024942/Eri016715/Eri000775/novel.5915/Eri005491/Eri008246/Eri004171/Eri024067/Eri025478/Eri028253	ERIdvaD_GLEAN_10005292/ERIdvaD_GLEAN_10013225/ERIdvaD_GLEAN_10016809/ERIdvaD_GLEAN_10027304/ERIdvaD_GLEAN_10020833/-/ERIdvaD_GLEAN_10007807/ERIdvaD_GLEAN_10006511/ERIdvaD_GLEAN_10023094/ERIdvaD_GLEAN_10032238/ERIdvaD_GLEAN_10032976/ERIdvaD_GLEAN_10013286	12
BP	GO:0015031	protein transport	8/1433	211/10805	0.999999	1	Eri024942/Eri016715/novel.5915/Eri005491/Eri008246/Eri004171/Eri024067/Eri025478	ERIdvaD_GLEAN_10016809/ERIdvaD_GLEAN_10027304/-/ERIdvaD_GLEAN_10007807/ERIdvaD_GLEAN_10006511/ERIdvaD_GLEAN_10023094/ERIdvaD_GLEAN_10032238/ERIdvaD_GLEAN_10032976	8
BP	GO:0015833	peptide transport	8/1433	211/10805	0.999999	1	Eri024942/Eri016715/novel.5915/Eri005491/Eri008246/Eri004171/Eri024067/Eri025478	ERIdvaD_GLEAN_10016809/ERIdvaD_GLEAN_10027304/-/ERIdvaD_GLEAN_10007807/ERIdvaD_GLEAN_10006511/ERIdvaD_GLEAN_10023094/ERIdvaD_GLEAN_10032238/ERIdvaD_GLEAN_10032976	8
BP	GO:0042886	amide transport	8/1433	211/10805	0.999999	1	Eri024942/Eri016715/novel.5915/Eri005491/Eri008246/Eri004171/Eri024067/Eri025478	ERIdvaD_GLEAN_10016809/ERIdvaD_GLEAN_10027304/-/ERIdvaD_GLEAN_10007807/ERIdvaD_GLEAN_10006511/ERIdvaD_GLEAN_10023094/ERIdvaD_GLEAN_10032238/ERIdvaD_GLEAN_10032976	8
BP	GO:0006886	intracellular protein transport	4/1433	157/10805	1	1	Eri016715/novel.5915/Eri024067/Eri025478	ERIdvaD_GLEAN_10027304/-/ERIdvaD_GLEAN_10032238/ERIdvaD_GLEAN_10032976	4
BP	GO:0008104	protein localization	9/1433	229/10805	1	1	Eri024942/Eri016715/novel.5915/Eri005491/Eri008246/Eri004171/Eri024067/Eri025478/Eri022997	ERIdvaD_GLEAN_10016809/ERIdvaD_GLEAN_10027304/-/ERIdvaD_GLEAN_10007807/ERIdvaD_GLEAN_10006511/ERIdvaD_GLEAN_10023094/ERIdvaD_GLEAN_10032238/ERIdvaD_GLEAN_10032976/ERIdvaD_GLEAN_10021756	9
BP	GO:0046907	intracellular transport	5/1433	174/10805	1	1	Eri016715/novel.5915/Eri024067/Eri025478/Eri023097	ERIdvaD_GLEAN_10027304/-/ERIdvaD_GLEAN_10032238/ERIdvaD_GLEAN_10032976/ERIdvaD_GLEAN_10005209	5
BP	GO:0051649	establishment of localization in cell	5/1433	174/10805	1	1	Eri016715/novel.5915/Eri024067/Eri025478/Eri023097	ERIdvaD_GLEAN_10027304/-/ERIdvaD_GLEAN_10032238/ERIdvaD_GLEAN_10032976/ERIdvaD_GLEAN_10005209	5
BP	GO:0045184	establishment of protein localization	8/1433	218/10805	1	1	Eri024942/Eri016715/novel.5915/Eri005491/Eri008246/Eri004171/Eri024067/Eri025478	ERIdvaD_GLEAN_10016809/ERIdvaD_GLEAN_10027304/-/ERIdvaD_GLEAN_10007807/ERIdvaD_GLEAN_10006511/ERIdvaD_GLEAN_10023094/ERIdvaD_GLEAN_10032238/ERIdvaD_GLEAN_10032976	8
BP	GO:0034613	cellular protein localization	5/1433	176/10805	1	1	Eri016715/novel.5915/Eri024067/Eri025478/Eri022997	ERIdvaD_GLEAN_10027304/-/ERIdvaD_GLEAN_10032238/ERIdvaD_GLEAN_10032976/ERIdvaD_GLEAN_10021756	5
BP	GO:0070727	cellular macromolecule localization	5/1433	176/10805	1	1	Eri016715/novel.5915/Eri024067/Eri025478/Eri022997	ERIdvaD_GLEAN_10027304/-/ERIdvaD_GLEAN_10032238/ERIdvaD_GLEAN_10032976/ERIdvaD_GLEAN_10021756	5
BP	GO:0051641	cellular localization	6/1433	193/10805	1	1	Eri016715/novel.5915/Eri024067/Eri025478/Eri022997/Eri023097	ERIdvaD_GLEAN_10027304/-/ERIdvaD_GLEAN_10032238/ERIdvaD_GLEAN_10032976/ERIdvaD_GLEAN_10021756/ERIdvaD_GLEAN_10005209	6
BP	GO:0033036	macromolecule localization	10/1433	249/10805	1	1	Eri024942/Eri002746/Eri016715/novel.5915/Eri005491/Eri008246/Eri004171/Eri024067/Eri025478/Eri022997	ERIdvaD_GLEAN_10016809/ERIdvaD_GLEAN_10015001/ERIdvaD_GLEAN_10027304/-/ERIdvaD_GLEAN_10007807/ERIdvaD_GLEAN_10006511/ERIdvaD_GLEAN_10023094/ERIdvaD_GLEAN_10032238/ERIdvaD_GLEAN_10032976/ERIdvaD_GLEAN_10021756	10
BP	GO:0006518	peptide metabolic process	32/1433	500/10805	1	1	Eri009938/Eri006124/Eri013654/Eri030986/Eri010702/novel.8190/Eri030124/Eri034827/Eri014278/Eri034669/Eri012428/Eri003988/Eri026395/Eri031679/Eri039282/Eri014819/Eri001566/novel.2184/Eri013526/Eri038463/Eri011300/Eri013122/novel.4400/Eri001201/Eri011849/Eri003949/Eri036588/Eri038996/Eri013046/Eri008884/Eri012961/Eri003413	ERIdvaD_GLEAN_10007978/ERIdvaD_GLEAN_10004051/ERIdvaD_GLEAN_10021678/ERIdvaD_GLEAN_10031076/ERIdvaD_GLEAN_10032433/-/ERIdvaD_GLEAN_10033785/ERIdvaD_GLEAN_10001304/ERIdvaD_GLEAN_10021565/ERIdvaD_GLEAN_10033725/ERIdvaD_GLEAN_10006003/ERIdvaD_GLEAN_10007592/ERIdvaD_GLEAN_10019846/ERIdvaD_GLEAN_10010531/ERIdvaD_GLEAN_10010410/ERIdvaD_GLEAN_10020335/ERIdvaD_GLEAN_10022244/-/ERIdvaD_GLEAN_10006445/ERId…	32
BP	GO:0034660	ncRNA metabolic process	5/1433	185/10805	1	1	Eri003299/Eri009613/Eri003988/Eri039282/novel.5521	ERIdvaD_GLEAN_10010556/ERIdvaD_GLEAN_10026307/ERIdvaD_GLEAN_10007592/ERIdvaD_GLEAN_10010410/-	5
BP	GO:0071840	cellular component organization or biogenesis	22/1433	406/10805	1	1	Eri011011/Eri004519/Eri028190/Eri017472/novel.2907/Eri009422/Eri030124/Eri023757/novel.2654/Eri037265/Eri011692/Eri039254/Eri033803/Eri004924/Eri035545/novel.4147/Eri027687/Eri000344/Eri004395/Eri036588/Eri025478/Eri009537	ERIdvaD_GLEAN_10032018/ERIdvaD_GLEAN_10014284/ERIdvaD_GLEAN_10005789/ERIdvaD_GLEAN_10019597/-/ERIdvaD_GLEAN_10031549/ERIdvaD_GLEAN_10033785/ERIdvaD_GLEAN_10023207/-/ERIdvaD_GLEAN_10032735/ERIdvaD_GLEAN_10005920/ERIdvaD_GLEAN_10010383/ERIdvaD_GLEAN_10028338/ERIdvaD_GLEAN_10017147/ERIdvaD_GLEAN_10028153/-/ERIdvaD_GLEAN_10026677/ERIdvaD_GLEAN_10031695/ERIdvaD_GLEAN_10000291/ERIdvaD_GLEAN_10029620/ER…	22
BP	GO:0006412	translation	28/1433	482/10805	1	1	Eri009938/Eri006124/Eri013654/Eri030986/Eri010702/novel.8190/Eri030124/Eri034827/Eri034669/Eri003988/Eri026395/Eri031679/Eri039282/Eri014819/Eri001566/novel.2184/Eri013526/Eri038463/Eri011300/Eri013122/novel.4400/Eri001201/Eri011849/Eri003949/Eri036588/Eri038996/Eri012961/Eri003413	ERIdvaD_GLEAN_10007978/ERIdvaD_GLEAN_10004051/ERIdvaD_GLEAN_10021678/ERIdvaD_GLEAN_10031076/ERIdvaD_GLEAN_10032433/-/ERIdvaD_GLEAN_10033785/ERIdvaD_GLEAN_10001304/ERIdvaD_GLEAN_10033725/ERIdvaD_GLEAN_10007592/ERIdvaD_GLEAN_10019846/ERIdvaD_GLEAN_10010531/ERIdvaD_GLEAN_10010410/ERIdvaD_GLEAN_10020335/ERIdvaD_GLEAN_10022244/-/ERIdvaD_GLEAN_10006445/ERIdvaD_GLEAN_10011021/ERIdvaD_GLEAN_10025206/ERId…	28
BP	GO:0043043	peptide biosynthetic process	28/1433	487/10805	1	1	Eri009938/Eri006124/Eri013654/Eri030986/Eri010702/novel.8190/Eri030124/Eri034827/Eri034669/Eri003988/Eri026395/Eri031679/Eri039282/Eri014819/Eri001566/novel.2184/Eri013526/Eri038463/Eri011300/Eri013122/novel.4400/Eri001201/Eri011849/Eri003949/Eri036588/Eri038996/Eri012961/Eri003413	ERIdvaD_GLEAN_10007978/ERIdvaD_GLEAN_10004051/ERIdvaD_GLEAN_10021678/ERIdvaD_GLEAN_10031076/ERIdvaD_GLEAN_10032433/-/ERIdvaD_GLEAN_10033785/ERIdvaD_GLEAN_10001304/ERIdvaD_GLEAN_10033725/ERIdvaD_GLEAN_10007592/ERIdvaD_GLEAN_10019846/ERIdvaD_GLEAN_10010531/ERIdvaD_GLEAN_10010410/ERIdvaD_GLEAN_10020335/ERIdvaD_GLEAN_10022244/-/ERIdvaD_GLEAN_10006445/ERIdvaD_GLEAN_10011021/ERIdvaD_GLEAN_10025206/ERId…	28
BP	GO:0043604	amide biosynthetic process	29/1433	498/10805	1	1	Eri009938/Eri006124/Eri018219/Eri013654/Eri030986/Eri010702/novel.8190/Eri030124/Eri034827/Eri034669/Eri003988/Eri026395/Eri031679/Eri039282/Eri014819/Eri001566/novel.2184/Eri013526/Eri038463/Eri011300/Eri013122/novel.4400/Eri001201/Eri011849/Eri003949/Eri036588/Eri038996/Eri012961/Eri003413	ERIdvaD_GLEAN_10007978/ERIdvaD_GLEAN_10004051/ERIdvaD_GLEAN_10017311/ERIdvaD_GLEAN_10021678/ERIdvaD_GLEAN_10031076/ERIdvaD_GLEAN_10032433/-/ERIdvaD_GLEAN_10033785/ERIdvaD_GLEAN_10001304/ERIdvaD_GLEAN_10033725/ERIdvaD_GLEAN_10007592/ERIdvaD_GLEAN_10019846/ERIdvaD_GLEAN_10010531/ERIdvaD_GLEAN_10010410/ERIdvaD_GLEAN_10020335/ERIdvaD_GLEAN_10022244/-/ERIdvaD_GLEAN_10006445/ERIdvaD_GLEAN_10011021/ERId…	29
BP	GO:0071702	organic substance transport	11/1433	291/10805	1	1	Eri006849/Eri024942/Eri002746/Eri016715/Eri000775/novel.5915/Eri005491/Eri008246/Eri004171/Eri024067/Eri025478	ERIdvaD_GLEAN_10018084/ERIdvaD_GLEAN_10016809/ERIdvaD_GLEAN_10015001/ERIdvaD_GLEAN_10027304/ERIdvaD_GLEAN_10020833/-/ERIdvaD_GLEAN_10007807/ERIdvaD_GLEAN_10006511/ERIdvaD_GLEAN_10023094/ERIdvaD_GLEAN_10032238/ERIdvaD_GLEAN_10032976	11
BP	GO:0016192	vesicle-mediated transport	5/1433	215/10805	1	1	Eri022203/Eri023852/Eri024067/Eri021602/Eri023097	ERIdvaD_GLEAN_10005079/ERIdvaD_GLEAN_10019496/ERIdvaD_GLEAN_10032238/ERIdvaD_GLEAN_10006978/ERIdvaD_GLEAN_10005209	5
BP	GO:0006396	RNA processing	5/1433	232/10805	1	1	Eri003299/Eri032164/Eri009613/Eri005421/Eri025402	ERIdvaD_GLEAN_10010556/ERIdvaD_GLEAN_10019533/ERIdvaD_GLEAN_10026307/ERIdvaD_GLEAN_10002287/ERIdvaD_GLEAN_10032902	5
CC	GO:0048046	apoplast	10/408	29/3684	0.000712457	0.08407	Eri039678/Eri012179/Eri024564/Eri018851/Eri004100/Eri008851/Eri006679/Eri010410/Eri012207/Eri024441	ERIdvaD_GLEAN_10023395/ERIdvaD_GLEAN_10000761/ERIdvaD_GLEAN_10023785/ERIdvaD_GLEAN_10021889/ERIdvaD_GLEAN_10023034/ERIdvaD_GLEAN_10008033/ERIdvaD_GLEAN_10034637/ERIdvaD_GLEAN_10008947/ERIdvaD_GLEAN_10026078/ERIdvaD_GLEAN_10030005	10
CC	GO:0005576	extracellular region	10/408	38/3684	0.00674272	0.39782	Eri039678/Eri012179/Eri024564/Eri018851/Eri004100/Eri008851/Eri006679/Eri010410/Eri012207/Eri024441	ERIdvaD_GLEAN_10023395/ERIdvaD_GLEAN_10000761/ERIdvaD_GLEAN_10023785/ERIdvaD_GLEAN_10021889/ERIdvaD_GLEAN_10023034/ERIdvaD_GLEAN_10008033/ERIdvaD_GLEAN_10034637/ERIdvaD_GLEAN_10008947/ERIdvaD_GLEAN_10026078/ERIdvaD_GLEAN_10030005	10
CC	GO:0005618	cell wall	13/408	78/3684	0.0846543	1	Eri039678/Eri012179/Eri024564/Eri018851/Eri004100/Eri004519/Eri008851/Eri006679/Eri037265/Eri011692/Eri010410/Eri012207/Eri024441	ERIdvaD_GLEAN_10023395/ERIdvaD_GLEAN_10000761/ERIdvaD_GLEAN_10023785/ERIdvaD_GLEAN_10021889/ERIdvaD_GLEAN_10023034/ERIdvaD_GLEAN_10014284/ERIdvaD_GLEAN_10008033/ERIdvaD_GLEAN_10034637/ERIdvaD_GLEAN_10032735/ERIdvaD_GLEAN_10005920/ERIdvaD_GLEAN_10008947/ERIdvaD_GLEAN_10026078/ERIdvaD_GLEAN_10030005	13
CC	GO:0030312	external encapsulating structure	13/408	78/3684	0.0846543	1	Eri039678/Eri012179/Eri024564/Eri018851/Eri004100/Eri004519/Eri008851/Eri006679/Eri037265/Eri011692/Eri010410/Eri012207/Eri024441	ERIdvaD_GLEAN_10023395/ERIdvaD_GLEAN_10000761/ERIdvaD_GLEAN_10023785/ERIdvaD_GLEAN_10021889/ERIdvaD_GLEAN_10023034/ERIdvaD_GLEAN_10014284/ERIdvaD_GLEAN_10008033/ERIdvaD_GLEAN_10034637/ERIdvaD_GLEAN_10032735/ERIdvaD_GLEAN_10005920/ERIdvaD_GLEAN_10008947/ERIdvaD_GLEAN_10026078/ERIdvaD_GLEAN_10030005	13
CC	GO:0009521	photosystem	10/408	58/3684	0.101683	1	Eri035464/Eri005430/Eri012644/Eri014032/Eri018145/Eri035590/Eri030650/Eri017780/Eri033117/Eri007594	ERIdvaD_GLEAN_10028090/ERIdvaD_GLEAN_10002294/ERIdvaD_GLEAN_10005143/ERIdvaD_GLEAN_10033201/ERIdvaD_GLEAN_10020507/ERIdvaD_GLEAN_10014907/ERIdvaD_GLEAN_10022775/ERIdvaD_GLEAN_10019283/ERIdvaD_GLEAN_10020390/ERIdvaD_GLEAN_10015251	10
CC	GO:0005783	endoplasmic reticulum	12/408	74/3684	0.111406	1	Eri017804/novel.3466/Eri004740/Eri039985/Eri016715/Eri033936/novel.8193/Eri013431/Eri036492/Eri013046/Eri031535/Eri012483	ERIdvaD_GLEAN_10019305/-/CUFF56.54.1/ERIdvaD_GLEAN_10024697/ERIdvaD_GLEAN_10027304/ERIdvaD_GLEAN_10009006/-/CUFF157.229.1/ERIdvaD_GLEAN_10029531/ERIdvaD_GLEAN_10031620/ERIdvaD_GLEAN_10013616/ERIdvaD_GLEAN_10014384	12
CC	GO:0034357	photosynthetic membrane	10/408	60/3684	0.120851	1	Eri035464/Eri005430/Eri012644/Eri014032/Eri018145/Eri035590/Eri030650/Eri017780/Eri033117/Eri007594	ERIdvaD_GLEAN_10028090/ERIdvaD_GLEAN_10002294/ERIdvaD_GLEAN_10005143/ERIdvaD_GLEAN_10033201/ERIdvaD_GLEAN_10020507/ERIdvaD_GLEAN_10014907/ERIdvaD_GLEAN_10022775/ERIdvaD_GLEAN_10019283/ERIdvaD_GLEAN_10020390/ERIdvaD_GLEAN_10015251	10
CC	GO:0009522	photosystem I	4/408	19/3684	0.151172	1	Eri035464/Eri018145/Eri017780/Eri007594	ERIdvaD_GLEAN_10028090/ERIdvaD_GLEAN_10020507/ERIdvaD_GLEAN_10019283/ERIdvaD_GLEAN_10015251	4
CC	GO:0009579	thylakoid	10/408	63/3684	0.153055	1	Eri035464/Eri005430/Eri012644/Eri014032/Eri018145/Eri035590/Eri030650/Eri017780/Eri033117/Eri007594	ERIdvaD_GLEAN_10028090/ERIdvaD_GLEAN_10002294/ERIdvaD_GLEAN_10005143/ERIdvaD_GLEAN_10033201/ERIdvaD_GLEAN_10020507/ERIdvaD_GLEAN_10014907/ERIdvaD_GLEAN_10022775/ERIdvaD_GLEAN_10019283/ERIdvaD_GLEAN_10020390/ERIdvaD_GLEAN_10015251	10
CC	GO:0044436	thylakoid part	10/408	63/3684	0.153055	1	Eri035464/Eri005430/Eri012644/Eri014032/Eri018145/Eri035590/Eri030650/Eri017780/Eri033117/Eri007594	ERIdvaD_GLEAN_10028090/ERIdvaD_GLEAN_10002294/ERIdvaD_GLEAN_10005143/ERIdvaD_GLEAN_10033201/ERIdvaD_GLEAN_10020507/ERIdvaD_GLEAN_10014907/ERIdvaD_GLEAN_10022775/ERIdvaD_GLEAN_10019283/ERIdvaD_GLEAN_10020390/ERIdvaD_GLEAN_10015251	10
CC	GO:0000785	chromatin	5/408	27/3684	0.171986	1	Eri028190/Eri017472/Eri005018/Eri025631/Eri023757	ERIdvaD_GLEAN_10005789/ERIdvaD_GLEAN_10019597/ERIdvaD_GLEAN_10024806/ERIdvaD_GLEAN_10005049/ERIdvaD_GLEAN_10023207	5
CC	GO:0033176	proton-transporting V-type ATPase complex	3/408	14/3684	0.196345	1	Eri034256/Eri025074/Eri031817	ERIdvaD_GLEAN_10012015/ERIdvaD_GLEAN_10008414/ERIdvaD_GLEAN_10002366	3
CC	GO:0009523	photosystem II	6/408	36/3684	0.202238	1	Eri005430/Eri012644/Eri014032/Eri035590/Eri030650/Eri033117	ERIdvaD_GLEAN_10002294/ERIdvaD_GLEAN_10005143/ERIdvaD_GLEAN_10033201/ERIdvaD_GLEAN_10014907/ERIdvaD_GLEAN_10022775/ERIdvaD_GLEAN_10020390	6
CC	GO:0000148	1,3-beta-D-glucan synthase complex	3/408	16/3684	0.257655	1	Eri021468/Eri001538/Eri003950	ERIdvaD_GLEAN_10009063/ERIdvaD_GLEAN_10022224/ERIdvaD_GLEAN_10006598	3
CC	GO:0071944	cell periphery	19/408	152/3684	0.320993	1	Eri039678/Eri012179/Eri024564/Eri018851/Eri004100/Eri004519/Eri008851/Eri021468/Eri006679/Eri001538/Eri023852/Eri037265/Eri011692/Eri024067/Eri010410/Eri012207/Eri003950/Eri021602/Eri024441	ERIdvaD_GLEAN_10023395/ERIdvaD_GLEAN_10000761/ERIdvaD_GLEAN_10023785/ERIdvaD_GLEAN_10021889/ERIdvaD_GLEAN_10023034/ERIdvaD_GLEAN_10014284/ERIdvaD_GLEAN_10008033/ERIdvaD_GLEAN_10009063/ERIdvaD_GLEAN_10034637/ERIdvaD_GLEAN_10022224/ERIdvaD_GLEAN_10019496/ERIdvaD_GLEAN_10032735/ERIdvaD_GLEAN_10005920/ERIdvaD_GLEAN_10032238/ERIdvaD_GLEAN_10008947/ERIdvaD_GLEAN_10026078/ERIdvaD_GLEAN_10006598/ERIdvaD_…	19
CC	GO:0031225	anchored component of membrane	2/408	12/3684	0.39021	1	Eri009422/Eri035545	ERIdvaD_GLEAN_10031549/ERIdvaD_GLEAN_10028153	2
CC	GO:0044454	nuclear chromosome part	2/408	12/3684	0.39021	1	Eri005018/Eri025631	ERIdvaD_GLEAN_10024806/ERIdvaD_GLEAN_10005049	2
CC	GO:0009654	photosystem II oxygen evolving complex	4/408	30/3684	0.428886	1	Eri005430/Eri012644/Eri035590/Eri033117	ERIdvaD_GLEAN_10002294/ERIdvaD_GLEAN_10005143/ERIdvaD_GLEAN_10014907/ERIdvaD_GLEAN_10020390	4
CC	GO:0016591	DNA-directed RNA polymerase II, holoenzyme	3/408	22/3684	0.446643	1	Eri033803/Eri024283/Eri010338	ERIdvaD_GLEAN_10028338/ERIdvaD_GLEAN_10015436/ERIdvaD_GLEAN_10009831	3
CC	GO:0009507	chloroplast	2/408	14/3684	0.469827	1	Eri039150/Eri000497	ERIdvaD_GLEAN_10017422/ERIdvaD_GLEAN_10031838	2
CC	GO:0009536	plastid	2/408	14/3684	0.469827	1	Eri039150/Eri000497	ERIdvaD_GLEAN_10017422/ERIdvaD_GLEAN_10031838	2
CC	GO:0000786	nucleosome	3/408	23/3684	0.476743	1	Eri028190/Eri017472/Eri023757	ERIdvaD_GLEAN_10005789/ERIdvaD_GLEAN_10019597/ERIdvaD_GLEAN_10023207	3
CC	GO:0042651	thylakoid membrane	4/408	33/3684	0.504994	1	Eri005430/Eri012644/Eri035590/Eri033117	ERIdvaD_GLEAN_10002294/ERIdvaD_GLEAN_10005143/ERIdvaD_GLEAN_10014907/ERIdvaD_GLEAN_10020390	4
CC	GO:0032993	protein-DNA complex	3/408	25/3684	0.534508	1	Eri028190/Eri017472/Eri023757	ERIdvaD_GLEAN_10005789/ERIdvaD_GLEAN_10019597/ERIdvaD_GLEAN_10023207	3
CC	GO:0000428	DNA-directed RNA polymerase complex	3/408	26/3684	0.562005	1	Eri033803/Eri024283/Eri010338	ERIdvaD_GLEAN_10028338/ERIdvaD_GLEAN_10015436/ERIdvaD_GLEAN_10009831	3
CC	GO:0030880	RNA polymerase complex	3/408	26/3684	0.562005	1	Eri033803/Eri024283/Eri010338	ERIdvaD_GLEAN_10028338/ERIdvaD_GLEAN_10015436/ERIdvaD_GLEAN_10009831	3
CC	GO:0055029	nuclear DNA-directed RNA polymerase complex	3/408	26/3684	0.562005	1	Eri033803/Eri024283/Eri010338	ERIdvaD_GLEAN_10028338/ERIdvaD_GLEAN_10015436/ERIdvaD_GLEAN_10009831	3
CC	GO:0044459	plasma membrane part	4/408	36/3684	0.576286	1	Eri021468/Eri001538/Eri024067/Eri003950	ERIdvaD_GLEAN_10009063/ERIdvaD_GLEAN_10022224/ERIdvaD_GLEAN_10032238/ERIdvaD_GLEAN_10006598	4
CC	GO:1990204	oxidoreductase complex	4/408	36/3684	0.576286	1	Eri005430/Eri012644/Eri035590/Eri033117	ERIdvaD_GLEAN_10002294/ERIdvaD_GLEAN_10005143/ERIdvaD_GLEAN_10014907/ERIdvaD_GLEAN_10020390	4
CC	GO:0044798	nuclear transcription factor complex	2/408	18/3684	0.608684	1	Eri024283/Eri010338	ERIdvaD_GLEAN_10015436/ERIdvaD_GLEAN_10009831	2
CC	GO:0090575	RNA polymerase II transcription factor complex	2/408	18/3684	0.608684	1	Eri024283/Eri010338	ERIdvaD_GLEAN_10015436/ERIdvaD_GLEAN_10009831	2
CC	GO:0005886	plasma membrane	4/408	38/3684	0.620439	1	Eri021468/Eri001538/Eri024067/Eri003950	ERIdvaD_GLEAN_10009063/ERIdvaD_GLEAN_10022224/ERIdvaD_GLEAN_10032238/ERIdvaD_GLEAN_10006598	4
CC	GO:0044815	DNA packaging complex	3/408	29/3684	0.6383	1	Eri028190/Eri017472/Eri023757	ERIdvaD_GLEAN_10005789/ERIdvaD_GLEAN_10019597/ERIdvaD_GLEAN_10023207	3
CC	GO:0000228	nuclear chromosome	2/408	19/3684	0.638775	1	Eri005018/Eri025631	ERIdvaD_GLEAN_10024806/ERIdvaD_GLEAN_10005049	2
CC	GO:0061695	transferase complex, transferring phosphorus-containing groups	3/408	30/3684	0.661568	1	Eri033803/Eri024283/Eri010338	ERIdvaD_GLEAN_10028338/ERIdvaD_GLEAN_10015436/ERIdvaD_GLEAN_10009831	3
CC	GO:0019898	extrinsic component of membrane	3/408	31/3684	0.683735	1	Eri005430/Eri012644/Eri035590	ERIdvaD_GLEAN_10002294/ERIdvaD_GLEAN_10005143/ERIdvaD_GLEAN_10014907	3
CC	GO:0005905	clathrin-coated pit	1/408	11/3684	0.725553	1	Eri024067	ERIdvaD_GLEAN_10032238	1
CC	GO:0009538	photosystem I reaction center	1/408	11/3684	0.725553	1	Eri017780	ERIdvaD_GLEAN_10019283	1
CC	GO:0012510	trans-Golgi network transport vesicle membrane	1/408	11/3684	0.725553	1	Eri024067	ERIdvaD_GLEAN_10032238	1
CC	GO:0030125	clathrin vesicle coat	1/408	11/3684	0.725553	1	Eri024067	ERIdvaD_GLEAN_10032238	1
CC	GO:0030130	clathrin coat of trans-Golgi network vesicle	1/408	11/3684	0.725553	1	Eri024067	ERIdvaD_GLEAN_10032238	1
CC	GO:0030132	clathrin coat of coated pit	1/408	11/3684	0.725553	1	Eri024067	ERIdvaD_GLEAN_10032238	1
CC	GO:0030136	clathrin-coated vesicle	1/408	11/3684	0.725553	1	Eri024067	ERIdvaD_GLEAN_10032238	1
CC	GO:0030140	trans-Golgi network transport vesicle	1/408	11/3684	0.725553	1	Eri024067	ERIdvaD_GLEAN_10032238	1
CC	GO:0030665	clathrin-coated vesicle membrane	1/408	11/3684	0.725553	1	Eri024067	ERIdvaD_GLEAN_10032238	1
CC	GO:0098589	membrane region	1/408	11/3684	0.725553	1	Eri024067	ERIdvaD_GLEAN_10032238	1
CC	GO:1990234	transferase complex	7/408	74/3684	0.727462	1	Eri021468/Eri001538/Eri033936/Eri033803/Eri024283/Eri003950/Eri010338	ERIdvaD_GLEAN_10009063/ERIdvaD_GLEAN_10022224/ERIdvaD_GLEAN_10009006/ERIdvaD_GLEAN_10028338/ERIdvaD_GLEAN_10015436/ERIdvaD_GLEAN_10006598/ERIdvaD_GLEAN_10009831	7
CC	GO:0005819	spindle	1/408	12/3684	0.756039	1	Eri004395	ERIdvaD_GLEAN_10000291	1
CC	GO:0033177	proton-transporting two-sector ATPase complex, proton-transporting domain	2/408	25/3684	0.78232	1	Eri034256/Eri031817	ERIdvaD_GLEAN_10012015/ERIdvaD_GLEAN_10002366	2
CC	GO:0033178	proton-transporting two-sector ATPase complex, catalytic domain	1/408	13/3684	0.783146	1	Eri025074	ERIdvaD_GLEAN_10008414	1
CC	GO:0005667	transcription factor complex	2/408	27/3684	0.817655	1	Eri024283/Eri010338	ERIdvaD_GLEAN_10015436/ERIdvaD_GLEAN_10009831	2
CC	GO:0005643	nuclear pore	1/408	15/3684	0.828676	1	Eri020700	ERIdvaD_GLEAN_10028992	1
CC	GO:0019773	proteasome core complex, alpha-subunit complex	1/408	15/3684	0.828676	1	Eri031906	CUFF345.151.1	1
CC	GO:0016469	proton-transporting two-sector ATPase complex	3/408	40/3684	0.836232	1	Eri034256/Eri025074/Eri031817	ERIdvaD_GLEAN_10012015/ERIdvaD_GLEAN_10008414/ERIdvaD_GLEAN_10002366	3
CC	GO:0005635	nuclear envelope	1/408	16/3684	0.847728	1	Eri020700	ERIdvaD_GLEAN_10028992	1
CC	GO:0012505	endomembrane system	14/408	158/3684	0.850833	1	Eri017804/novel.3466/Eri004740/Eri039985/Eri016715/Eri033936/novel.8193/Eri013431/Eri036492/Eri024067/Eri020700/Eri013046/Eri031535/Eri012483	ERIdvaD_GLEAN_10019305/-/CUFF56.54.1/ERIdvaD_GLEAN_10024697/ERIdvaD_GLEAN_10027304/ERIdvaD_GLEAN_10009006/-/CUFF157.229.1/ERIdvaD_GLEAN_10029531/ERIdvaD_GLEAN_10032238/ERIdvaD_GLEAN_10028992/ERIdvaD_GLEAN_10031620/ERIdvaD_GLEAN_10013616/ERIdvaD_GLEAN_10014384	14
CC	GO:0005777	peroxisome	1/408	17/3684	0.864665	1	Eri003681	ERIdvaD_GLEAN_10009033	1
CC	GO:0042579	microbody	1/408	17/3684	0.864665	1	Eri003681	ERIdvaD_GLEAN_10009033	1
CC	GO:0044427	chromosomal part	5/408	66/3684	0.870795	1	Eri028190/Eri017472/Eri005018/Eri025631/Eri023757	ERIdvaD_GLEAN_10005789/ERIdvaD_GLEAN_10019597/ERIdvaD_GLEAN_10024806/ERIdvaD_GLEAN_10005049/ERIdvaD_GLEAN_10023207	5
CC	GO:0098797	plasma membrane protein complex	1/408	18/3684	0.879723	1	Eri024067	ERIdvaD_GLEAN_10032238	1
CC	GO:0005789	endoplasmic reticulum membrane	3/408	45/3684	0.88986	1	Eri033936/Eri013431/Eri013046	ERIdvaD_GLEAN_10009006/CUFF157.229.1/ERIdvaD_GLEAN_10031620	3
CC	GO:0042175	nuclear outer membrane-endoplasmic reticulum membrane network	3/408	45/3684	0.88986	1	Eri033936/Eri013431/Eri013046	ERIdvaD_GLEAN_10009006/CUFF157.229.1/ERIdvaD_GLEAN_10031620	3
CC	GO:0044432	endoplasmic reticulum part	3/408	45/3684	0.88986	1	Eri033936/Eri013431/Eri013046	ERIdvaD_GLEAN_10009006/CUFF157.229.1/ERIdvaD_GLEAN_10031620	3
CC	GO:0099023	tethering complex	3/408	45/3684	0.88986	1	Eri023852/Eri005046/Eri021602	ERIdvaD_GLEAN_10019496/ERIdvaD_GLEAN_10024829/ERIdvaD_GLEAN_10006978	3
CC	GO:0030118	clathrin coat	1/408	19/3684	0.893109	1	Eri024067	ERIdvaD_GLEAN_10032238	1
CC	GO:1905368	peptidase complex	3/408	49/3684	0.920834	1	Eri031906/Eri025478/Eri013046	CUFF345.151.1/ERIdvaD_GLEAN_10032976/ERIdvaD_GLEAN_10031620	3
CC	GO:0000145	exocyst	2/408	36/3684	0.920852	1	Eri023852/Eri021602	ERIdvaD_GLEAN_10019496/ERIdvaD_GLEAN_10006978	2
CC	GO:0005938	cell cortex	2/408	36/3684	0.920852	1	Eri023852/Eri021602	ERIdvaD_GLEAN_10019496/ERIdvaD_GLEAN_10006978	2
CC	GO:0044448	cell cortex part	2/408	36/3684	0.920852	1	Eri023852/Eri021602	ERIdvaD_GLEAN_10019496/ERIdvaD_GLEAN_10006978	2
CC	GO:0099568	cytoplasmic region	2/408	36/3684	0.920852	1	Eri023852/Eri021602	ERIdvaD_GLEAN_10019496/ERIdvaD_GLEAN_10006978	2
CC	GO:0016459	myosin complex	1/408	22/3684	0.924988	1	novel.2970	-	1
CC	GO:0015629	actin cytoskeleton	2/408	37/3684	0.928087	1	novel.2654/novel.2970	-/-	2
CC	GO:0005798	Golgi-associated vesicle	1/408	23/3684	0.933346	1	Eri024067	ERIdvaD_GLEAN_10032238	1
CC	GO:0030660	Golgi-associated vesicle membrane	1/408	23/3684	0.933346	1	Eri024067	ERIdvaD_GLEAN_10032238	1
CC	GO:0000502	proteasome complex	2/408	39/3684	0.940724	1	Eri031906/Eri025478	CUFF345.151.1/ERIdvaD_GLEAN_10032976	2
CC	GO:1905369	endopeptidase complex	2/408	39/3684	0.940724	1	Eri031906/Eri025478	CUFF345.151.1/ERIdvaD_GLEAN_10032976	2
CC	GO:0098796	membrane protein complex	15/408	189/3684	0.942465	1	Eri035464/Eri005430/Eri034256/Eri012644/Eri014032/Eri018145/Eri035590/Eri030650/Eri017780/Eri024067/Eri025074/Eri031817/Eri033117/Eri007594/Eri013046	ERIdvaD_GLEAN_10028090/ERIdvaD_GLEAN_10002294/ERIdvaD_GLEAN_10012015/ERIdvaD_GLEAN_10005143/ERIdvaD_GLEAN_10033201/ERIdvaD_GLEAN_10020507/ERIdvaD_GLEAN_10014907/ERIdvaD_GLEAN_10022775/ERIdvaD_GLEAN_10019283/ERIdvaD_GLEAN_10032238/ERIdvaD_GLEAN_10008414/ERIdvaD_GLEAN_10002366/ERIdvaD_GLEAN_10020390/ERIdvaD_GLEAN_10015251/ERIdvaD_GLEAN_10031620	15
CC	GO:0015630	microtubule cytoskeleton	1/408	28/3684	0.963094	1	Eri004395	ERIdvaD_GLEAN_10000291	1
CC	GO:0005654	nucleoplasm	3/408	58/3684	0.96362	1	Eri033803/Eri024283/Eri010338	ERIdvaD_GLEAN_10028338/ERIdvaD_GLEAN_10015436/ERIdvaD_GLEAN_10009831	3
CC	GO:0044451	nucleoplasm part	3/408	58/3684	0.96362	1	Eri033803/Eri024283/Eri010338	ERIdvaD_GLEAN_10028338/ERIdvaD_GLEAN_10015436/ERIdvaD_GLEAN_10009831	3
CC	GO:0030133	transport vesicle	1/408	30/3684	0.970872	1	Eri024067	ERIdvaD_GLEAN_10032238	1
CC	GO:0030658	transport vesicle membrane	1/408	30/3684	0.970872	1	Eri024067	ERIdvaD_GLEAN_10032238	1
CC	GO:0031981	nuclear lumen	5/408	87/3684	0.971608	1	Eri005018/Eri025631/Eri033803/Eri024283/Eri010338	ERIdvaD_GLEAN_10024806/ERIdvaD_GLEAN_10005049/ERIdvaD_GLEAN_10028338/ERIdvaD_GLEAN_10015436/ERIdvaD_GLEAN_10009831	5
CC	GO:1902494	catalytic complex	16/408	219/3684	0.978854	1	Eri021468/Eri005018/Eri005430/Eri001538/Eri012644/Eri025631/Eri033936/Eri035590/Eri033803/Eri033117/Eri031906/Eri024283/Eri025478/Eri003950/Eri010338/Eri013046	ERIdvaD_GLEAN_10009063/ERIdvaD_GLEAN_10024806/ERIdvaD_GLEAN_10002294/ERIdvaD_GLEAN_10022224/ERIdvaD_GLEAN_10005143/ERIdvaD_GLEAN_10005049/ERIdvaD_GLEAN_10009006/ERIdvaD_GLEAN_10014907/ERIdvaD_GLEAN_10028338/ERIdvaD_GLEAN_10020390/CUFF345.151.1/ERIdvaD_GLEAN_10015436/ERIdvaD_GLEAN_10032976/ERIdvaD_GLEAN_10006598/ERIdvaD_GLEAN_10009831/ERIdvaD_GLEAN_10031620	16
CC	GO:0044430	cytoskeletal part	3/408	65/3684	0.980665	1	novel.2654/novel.2970/Eri004395	-/-/ERIdvaD_GLEAN_10000291	3
CC	GO:0005839	proteasome core complex	1/408	34/3684	0.981864	1	Eri031906	CUFF345.151.1	1
CC	GO:0005694	chromosome	5/408	94/3684	0.983681	1	Eri028190/Eri017472/Eri005018/Eri025631/Eri023757	ERIdvaD_GLEAN_10005789/ERIdvaD_GLEAN_10019597/ERIdvaD_GLEAN_10024806/ERIdvaD_GLEAN_10005049/ERIdvaD_GLEAN_10023207	5
CC	GO:0005856	cytoskeleton	3/408	67/3684	0.983921	1	novel.2654/novel.2970/Eri004395	-/-/ERIdvaD_GLEAN_10000291	3
CC	GO:0031974	membrane-enclosed lumen	5/408	98/3684	0.988214	1	Eri005018/Eri025631/Eri033803/Eri024283/Eri010338	ERIdvaD_GLEAN_10024806/ERIdvaD_GLEAN_10005049/ERIdvaD_GLEAN_10028338/ERIdvaD_GLEAN_10015436/ERIdvaD_GLEAN_10009831	5
CC	GO:0043233	organelle lumen	5/408	98/3684	0.988214	1	Eri005018/Eri025631/Eri033803/Eri024283/Eri010338	ERIdvaD_GLEAN_10024806/ERIdvaD_GLEAN_10005049/ERIdvaD_GLEAN_10028338/ERIdvaD_GLEAN_10015436/ERIdvaD_GLEAN_10009831	5
CC	GO:0070013	intracellular organelle lumen	5/408	98/3684	0.988214	1	Eri005018/Eri025631/Eri033803/Eri024283/Eri010338	ERIdvaD_GLEAN_10024806/ERIdvaD_GLEAN_10005049/ERIdvaD_GLEAN_10028338/ERIdvaD_GLEAN_10015436/ERIdvaD_GLEAN_10009831	5
CC	GO:0012506	vesicle membrane	1/408	42/3684	0.992981	1	Eri024067	ERIdvaD_GLEAN_10032238	1
CC	GO:0030120	vesicle coat	1/408	42/3684	0.992981	1	Eri024067	ERIdvaD_GLEAN_10032238	1
CC	GO:0030135	coated vesicle	1/408	42/3684	0.992981	1	Eri024067	ERIdvaD_GLEAN_10032238	1
CC	GO:0030659	cytoplasmic vesicle membrane	1/408	42/3684	0.992981	1	Eri024067	ERIdvaD_GLEAN_10032238	1
CC	GO:0030662	coated vesicle membrane	1/408	42/3684	0.992981	1	Eri024067	ERIdvaD_GLEAN_10032238	1
CC	GO:0031410	cytoplasmic vesicle	1/408	42/3684	0.992981	1	Eri024067	ERIdvaD_GLEAN_10032238	1
CC	GO:0031982	vesicle	1/408	42/3684	0.992981	1	Eri024067	ERIdvaD_GLEAN_10032238	1
CC	GO:0044433	cytoplasmic vesicle part	1/408	42/3684	0.992981	1	Eri024067	ERIdvaD_GLEAN_10032238	1
CC	GO:0097708	intracellular vesicle	1/408	42/3684	0.992981	1	Eri024067	ERIdvaD_GLEAN_10032238	1
CC	GO:0005794	Golgi apparatus	1/408	45/3684	0.995086	1	Eri024067	ERIdvaD_GLEAN_10032238	1
CC	GO:0044431	Golgi apparatus part	1/408	45/3684	0.995086	1	Eri024067	ERIdvaD_GLEAN_10032238	1
CC	GO:0098805	whole membrane	2/408	70/3684	0.997536	1	Eri024067/Eri025074	ERIdvaD_GLEAN_10032238/ERIdvaD_GLEAN_10008414	2
CC	GO:0044428	nuclear part	6/408	133/3684	0.998044	1	Eri005018/Eri025631/Eri033803/Eri020700/Eri024283/Eri010338	ERIdvaD_GLEAN_10024806/ERIdvaD_GLEAN_10005049/ERIdvaD_GLEAN_10028338/ERIdvaD_GLEAN_10028992/ERIdvaD_GLEAN_10015436/ERIdvaD_GLEAN_10009831	6
CC	GO:0031967	organelle envelope	1/408	56/3684	0.998674	1	Eri020700	ERIdvaD_GLEAN_10028992	1
CC	GO:0031975	envelope	1/408	56/3684	0.998674	1	Eri020700	ERIdvaD_GLEAN_10028992	1
CC	GO:0030117	membrane coat	1/408	62/3684	0.999352	1	Eri024067	ERIdvaD_GLEAN_10032238	1
CC	GO:0048475	coated membrane	1/408	62/3684	0.999352	1	Eri024067	ERIdvaD_GLEAN_10032238	1
CC	GO:0098588	bounding membrane of organelle	2/408	86/3684	0.999563	1	Eri024067/Eri025074	ERIdvaD_GLEAN_10032238/ERIdvaD_GLEAN_10008414	2
CC	GO:0005840	ribosome	18/408	327/3684	0.99991	1	Eri030986/Eri010702/novel.8190/Eri034827/Eri034669/Eri026395/Eri031679/Eri014819/novel.2184/Eri013526/Eri011300/novel.4400/Eri001201/Eri003949/Eri036588/Eri038996/Eri012961/Eri003413	ERIdvaD_GLEAN_10031076/ERIdvaD_GLEAN_10032433/-/ERIdvaD_GLEAN_10001304/ERIdvaD_GLEAN_10033725/ERIdvaD_GLEAN_10019846/ERIdvaD_GLEAN_10010531/ERIdvaD_GLEAN_10020335/-/ERIdvaD_GLEAN_10006445/ERIdvaD_GLEAN_10025206/-/ERIdvaD_GLEAN_10020184/ERIdvaD_GLEAN_10006597/ERIdvaD_GLEAN_10029620/ERIdvaD_GLEAN_10025111/ERIdvaD_GLEAN_10004598/ERIdvaD_GLEAN_10034214	18
CC	GO:0031090	organelle membrane	2/408	110/3684	0.99997	1	Eri024067/Eri025074	ERIdvaD_GLEAN_10032238/ERIdvaD_GLEAN_10008414	2
CC	GO:0043234	protein complex	30/408	486/3684	0.999972	1	Eri035464/Eri005018/Eri005430/Eri034256/Eri008359/Eri012644/Eri014032/Eri025631/Eri018145/Eri023852/novel.2654/Eri035590/Eri005046/novel.2970/Eri030650/Eri033803/Eri017780/Eri024067/Eri025074/Eri031817/Eri033117/Eri020700/Eri031906/Eri024571/Eri024283/Eri025478/Eri007594/Eri010338/Eri013046/Eri021602	ERIdvaD_GLEAN_10028090/ERIdvaD_GLEAN_10024806/ERIdvaD_GLEAN_10002294/ERIdvaD_GLEAN_10012015/ERIdvaD_GLEAN_10012119/ERIdvaD_GLEAN_10005143/ERIdvaD_GLEAN_10033201/ERIdvaD_GLEAN_10005049/ERIdvaD_GLEAN_10020507/ERIdvaD_GLEAN_10019496/-/ERIdvaD_GLEAN_10014907/ERIdvaD_GLEAN_10024829/-/ERIdvaD_GLEAN_10022775/ERIdvaD_GLEAN_10028338/ERIdvaD_GLEAN_10019283/ERIdvaD_GLEAN_10032238/ERIdvaD_GLEAN_10008414/ERId…	30
CC	GO:0030529	intracellular ribonucleoprotein complex	18/408	376/3684	0.999998	1	Eri030986/Eri010702/novel.8190/Eri034827/Eri034669/Eri026395/Eri031679/Eri014819/novel.2184/Eri013526/Eri011300/novel.4400/Eri001201/Eri003949/Eri036588/Eri038996/Eri012961/Eri003413	ERIdvaD_GLEAN_10031076/ERIdvaD_GLEAN_10032433/-/ERIdvaD_GLEAN_10001304/ERIdvaD_GLEAN_10033725/ERIdvaD_GLEAN_10019846/ERIdvaD_GLEAN_10010531/ERIdvaD_GLEAN_10020335/-/ERIdvaD_GLEAN_10006445/ERIdvaD_GLEAN_10025206/-/ERIdvaD_GLEAN_10020184/ERIdvaD_GLEAN_10006597/ERIdvaD_GLEAN_10029620/ERIdvaD_GLEAN_10025111/ERIdvaD_GLEAN_10004598/ERIdvaD_GLEAN_10034214	18
CC	GO:1990904	ribonucleoprotein complex	18/408	376/3684	0.999998	1	Eri030986/Eri010702/novel.8190/Eri034827/Eri034669/Eri026395/Eri031679/Eri014819/novel.2184/Eri013526/Eri011300/novel.4400/Eri001201/Eri003949/Eri036588/Eri038996/Eri012961/Eri003413	ERIdvaD_GLEAN_10031076/ERIdvaD_GLEAN_10032433/-/ERIdvaD_GLEAN_10001304/ERIdvaD_GLEAN_10033725/ERIdvaD_GLEAN_10019846/ERIdvaD_GLEAN_10010531/ERIdvaD_GLEAN_10020335/-/ERIdvaD_GLEAN_10006445/ERIdvaD_GLEAN_10025206/-/ERIdvaD_GLEAN_10020184/ERIdvaD_GLEAN_10006597/ERIdvaD_GLEAN_10029620/ERIdvaD_GLEAN_10025111/ERIdvaD_GLEAN_10004598/ERIdvaD_GLEAN_10034214	18
CC	GO:0043228	non-membrane-bounded organelle	26/408	495/3684	1	1	Eri030986/Eri028190/Eri017472/Eri005018/Eri010702/novel.8190/Eri025631/Eri023757/novel.2654/Eri034827/Eri034669/Eri026395/Eri031679/Eri014819/novel.2970/novel.2184/Eri013526/Eri011300/novel.4400/Eri004395/Eri001201/Eri003949/Eri036588/Eri038996/Eri012961/Eri003413	ERIdvaD_GLEAN_10031076/ERIdvaD_GLEAN_10005789/ERIdvaD_GLEAN_10019597/ERIdvaD_GLEAN_10024806/ERIdvaD_GLEAN_10032433/-/ERIdvaD_GLEAN_10005049/ERIdvaD_GLEAN_10023207/-/ERIdvaD_GLEAN_10001304/ERIdvaD_GLEAN_10033725/ERIdvaD_GLEAN_10019846/ERIdvaD_GLEAN_10010531/ERIdvaD_GLEAN_10020335/-/-/ERIdvaD_GLEAN_10006445/ERIdvaD_GLEAN_10025206/-/ERIdvaD_GLEAN_10000291/ERIdvaD_GLEAN_10020184/ERIdvaD_GLEAN_1000659…	26
CC	GO:0043232	intracellular non-membrane-bounded organelle	26/408	495/3684	1	1	Eri030986/Eri028190/Eri017472/Eri005018/Eri010702/novel.8190/Eri025631/Eri023757/novel.2654/Eri034827/Eri034669/Eri026395/Eri031679/Eri014819/novel.2970/novel.2184/Eri013526/Eri011300/novel.4400/Eri004395/Eri001201/Eri003949/Eri036588/Eri038996/Eri012961/Eri003413	ERIdvaD_GLEAN_10031076/ERIdvaD_GLEAN_10005789/ERIdvaD_GLEAN_10019597/ERIdvaD_GLEAN_10024806/ERIdvaD_GLEAN_10032433/-/ERIdvaD_GLEAN_10005049/ERIdvaD_GLEAN_10023207/-/ERIdvaD_GLEAN_10001304/ERIdvaD_GLEAN_10033725/ERIdvaD_GLEAN_10019846/ERIdvaD_GLEAN_10010531/ERIdvaD_GLEAN_10020335/-/-/ERIdvaD_GLEAN_10006445/ERIdvaD_GLEAN_10025206/-/ERIdvaD_GLEAN_10000291/ERIdvaD_GLEAN_10020184/ERIdvaD_GLEAN_1000659…	26
CC	GO:0044422	organelle part	18/408	427/3684	1	1	Eri028190/Eri017472/Eri005018/Eri025631/Eri023757/novel.2654/Eri033936/Eri013431/novel.2970/Eri033803/Eri024067/Eri025074/Eri004395/Eri003949/Eri020700/Eri024283/Eri010338/Eri013046	ERIdvaD_GLEAN_10005789/ERIdvaD_GLEAN_10019597/ERIdvaD_GLEAN_10024806/ERIdvaD_GLEAN_10005049/ERIdvaD_GLEAN_10023207/-/ERIdvaD_GLEAN_10009006/CUFF157.229.1/-/ERIdvaD_GLEAN_10028338/ERIdvaD_GLEAN_10032238/ERIdvaD_GLEAN_10008414/ERIdvaD_GLEAN_10000291/ERIdvaD_GLEAN_10006597/ERIdvaD_GLEAN_10028992/ERIdvaD_GLEAN_10015436/ERIdvaD_GLEAN_10009831/ERIdvaD_GLEAN_10031620	18
CC	GO:0044446	intracellular organelle part	18/408	427/3684	1	1	Eri028190/Eri017472/Eri005018/Eri025631/Eri023757/novel.2654/Eri033936/Eri013431/novel.2970/Eri033803/Eri024067/Eri025074/Eri004395/Eri003949/Eri020700/Eri024283/Eri010338/Eri013046	ERIdvaD_GLEAN_10005789/ERIdvaD_GLEAN_10019597/ERIdvaD_GLEAN_10024806/ERIdvaD_GLEAN_10005049/ERIdvaD_GLEAN_10023207/-/ERIdvaD_GLEAN_10009006/CUFF157.229.1/-/ERIdvaD_GLEAN_10028338/ERIdvaD_GLEAN_10032238/ERIdvaD_GLEAN_10008414/ERIdvaD_GLEAN_10000291/ERIdvaD_GLEAN_10006597/ERIdvaD_GLEAN_10028992/ERIdvaD_GLEAN_10015436/ERIdvaD_GLEAN_10009831/ERIdvaD_GLEAN_10031620	18
MF	GO:0005506	iron ion binding	94/1955	395/16523	1.44721e-11	4.77578e-09	Eri008971/novel.3888/Eri009339/Eri020337/Eri029948/Eri011991/Eri013882/Eri006132/Eri031840/Eri024582/Eri018093/Eri004239/Eri011512/Eri034895/Eri012519/Eri037956/Eri038323/Eri014097/Eri030189/Eri011664/Eri012440/Eri005560/Eri027849/Eri029426/Eri035172/Eri008215/Eri033447/Eri037196/Eri014870/Eri016600/Eri002499/Eri026852/Eri014279/Eri006233/Eri026327/Eri040067/Eri036798/Eri027912/Eri006342/Eri01636…	ERIdvaD_GLEAN_10002894/-/ERIdvaD_GLEAN_10031473/ERIdvaD_GLEAN_10000756/ERIdvaD_GLEAN_10026434/ERIdvaD_GLEAN_10012089/CUFF162.32.1/ERIdvaD_GLEAN_10004059/ERIdvaD_GLEAN_10014143/ERIdvaD_GLEAN_10005430/ERIdvaD_GLEAN_10020462/ERIdvaD_GLEAN_10017778/ERIdvaD_GLEAN_10006167/ERIdvaD_GLEAN_10016967/ERIdvaD_GLEAN_10001924/ERIdvaD_GLEAN_10019819/CUFF409.40.1/ERIdvaD_GLEAN_10033259/ERIdvaD_GLEAN_10033847/ERI…	94
MF	GO:0020037	heme binding	99/1955	447/16523	3.16604e-10	5.12496e-08	novel.3888/Eri009339/Eri020337/Eri029948/Eri017047/Eri011991/Eri013882/Eri006132/Eri031840/Eri024582/Eri027794/Eri018093/Eri004239/Eri011512/Eri034895/Eri012519/Eri037956/Eri015634/Eri038323/Eri015636/Eri014097/Eri030189/Eri012440/Eri027849/Eri029426/Eri035172/Eri033447/Eri037196/Eri032981/Eri014870/Eri016600/Eri002499/Eri026852/Eri006233/Eri026327/Eri017045/Eri006342/Eri016365/Eri031290/Eri03916…	-/ERIdvaD_GLEAN_10031473/ERIdvaD_GLEAN_10000756/ERIdvaD_GLEAN_10026434/ERIdvaD_GLEAN_10030708/ERIdvaD_GLEAN_10012089/CUFF162.32.1/ERIdvaD_GLEAN_10004059/ERIdvaD_GLEAN_10014143/ERIdvaD_GLEAN_10005430/ERIdvaD_GLEAN_10020559/ERIdvaD_GLEAN_10020462/ERIdvaD_GLEAN_10017778/ERIdvaD_GLEAN_10006167/ERIdvaD_GLEAN_10016967/ERIdvaD_GLEAN_10001924/ERIdvaD_GLEAN_10019819/ERIdvaD_GLEAN_10022335/CUFF409.40.1/ERI…	99
MF	GO:0046906	tetrapyrrole binding	99/1955	450/16523	4.65906e-10	5.12496e-08	novel.3888/Eri009339/Eri020337/Eri029948/Eri017047/Eri011991/Eri013882/Eri006132/Eri031840/Eri024582/Eri027794/Eri018093/Eri004239/Eri011512/Eri034895/Eri012519/Eri037956/Eri015634/Eri038323/Eri015636/Eri014097/Eri030189/Eri012440/Eri027849/Eri029426/Eri035172/Eri033447/Eri037196/Eri032981/Eri014870/Eri016600/Eri002499/Eri026852/Eri006233/Eri026327/Eri017045/Eri006342/Eri016365/Eri031290/Eri03916…	-/ERIdvaD_GLEAN_10031473/ERIdvaD_GLEAN_10000756/ERIdvaD_GLEAN_10026434/ERIdvaD_GLEAN_10030708/ERIdvaD_GLEAN_10012089/CUFF162.32.1/ERIdvaD_GLEAN_10004059/ERIdvaD_GLEAN_10014143/ERIdvaD_GLEAN_10005430/ERIdvaD_GLEAN_10020559/ERIdvaD_GLEAN_10020462/ERIdvaD_GLEAN_10017778/ERIdvaD_GLEAN_10006167/ERIdvaD_GLEAN_10016967/ERIdvaD_GLEAN_10001924/ERIdvaD_GLEAN_10019819/ERIdvaD_GLEAN_10022335/CUFF409.40.1/ERI…	99
MF	GO:0016705	oxidoreductase activity, acting on paired donors, with incorporation or reduction of molecular oxygen	87/1955	392/16523	3.41298e-09	2.81571e-07	novel.3888/Eri009339/Eri020337/Eri029948/Eri011991/Eri013882/Eri006132/Eri031840/Eri024582/Eri018093/Eri004239/Eri025983/Eri011512/Eri007189/Eri034895/Eri012519/Eri037956/Eri038323/Eri014097/Eri030189/Eri012440/Eri027849/Eri029426/Eri035172/Eri033447/Eri037196/Eri014870/Eri016600/Eri002499/Eri026852/Eri006233/Eri026327/Eri006342/Eri033465/Eri016365/Eri039167/Eri039501/Eri030172/Eri026071/Eri03370…	-/ERIdvaD_GLEAN_10031473/ERIdvaD_GLEAN_10000756/ERIdvaD_GLEAN_10026434/ERIdvaD_GLEAN_10012089/CUFF162.32.1/ERIdvaD_GLEAN_10004059/ERIdvaD_GLEAN_10014143/ERIdvaD_GLEAN_10005430/ERIdvaD_GLEAN_10020462/ERIdvaD_GLEAN_10017778/ERIdvaD_GLEAN_10003202/ERIdvaD_GLEAN_10006167/ERIdvaD_GLEAN_10007144/ERIdvaD_GLEAN_10016967/ERIdvaD_GLEAN_10001924/ERIdvaD_GLEAN_10019819/CUFF409.40.1/ERIdvaD_GLEAN_10033259/ERI…	87
MF	GO:0016838	carbon-oxygen lyase activity, acting on phosphates	20/1955	43/16523	1.68668e-08	1.11321e-06	Eri011772/Eri024166/novel.7449/Eri012657/novel.3155/Eri013337/Eri010269/Eri024167/Eri024171/Eri010858/Eri016653/Eri024168/Eri007429/Eri038272/Eri034543/Eri016652/Eri032055/Eri025703/Eri005070/Eri017850	ERIdvaD_GLEAN_10028838/ERIdvaD_GLEAN_10032324/-/CUFF148.61.2/-/ERIdvaD_GLEAN_10002790/ERIdvaD_GLEAN_10008665/ERIdvaD_GLEAN_10032325/CUFF268.470.1/CUFF124.39.1/ERIdvaD_GLEAN_10027248/CUFF268.462.1/ERIdvaD_GLEAN_10008720/CUFF408.22.2/ERIdvaD_GLEAN_10033618/ERIdvaD_GLEAN_10027247/ERIdvaD_GLEAN_10014224/ERIdvaD_GLEAN_10015171/ERIdvaD_GLEAN_10024853/ERIdvaD_GLEAN_10002803	20
MF	GO:0016835	carbon-oxygen lyase activity	28/1955	78/16523	2.93105e-08	1.61208e-06	Eri011772/Eri024166/novel.7449/Eri012657/novel.3155/Eri013337/Eri032702/Eri010269/Eri024167/Eri024171/Eri010858/Eri035373/Eri016653/Eri006070/Eri004191/Eri024168/Eri036865/Eri007429/Eri038272/Eri034543/Eri016652/Eri032055/Eri025703/Eri005070/Eri017850/Eri013926/Eri035225/Eri023663	ERIdvaD_GLEAN_10028838/ERIdvaD_GLEAN_10032324/-/CUFF148.61.2/-/ERIdvaD_GLEAN_10002790/ERIdvaD_GLEAN_10005568/ERIdvaD_GLEAN_10008665/ERIdvaD_GLEAN_10032325/CUFF268.470.1/CUFF124.39.1/ERIdvaD_GLEAN_10011514/ERIdvaD_GLEAN_10027248/CUFF71.36.2/ERIdvaD_GLEAN_10002497/CUFF268.462.1/CUFF394.5.2/ERIdvaD_GLEAN_10008720/CUFF408.22.2/ERIdvaD_GLEAN_10033618/ERIdvaD_GLEAN_10027247/ERIdvaD_GLEAN_10014224/ERIdv…	28
MF	GO:0010333	terpene synthase activity	18/1955	39/16523	1.01993e-07	4.80822e-06	Eri011772/Eri024166/novel.7449/Eri012657/novel.3155/Eri013337/Eri010269/Eri024167/Eri024171/Eri010858/Eri016653/Eri024168/Eri007429/Eri038272/Eri016652/Eri025703/Eri005070/Eri017850	ERIdvaD_GLEAN_10028838/ERIdvaD_GLEAN_10032324/-/CUFF148.61.2/-/ERIdvaD_GLEAN_10002790/ERIdvaD_GLEAN_10008665/ERIdvaD_GLEAN_10032325/CUFF268.470.1/CUFF124.39.1/ERIdvaD_GLEAN_10027248/CUFF268.462.1/ERIdvaD_GLEAN_10008720/CUFF408.22.2/ERIdvaD_GLEAN_10027247/ERIdvaD_GLEAN_10015171/ERIdvaD_GLEAN_10024853/ERIdvaD_GLEAN_10002803	18
MF	GO:0000287	magnesium ion binding	26/1955	87/16523	4.99867e-06	0.000206195	Eri011772/Eri024166/novel.7449/Eri012657/novel.3155/Eri013337/Eri010269/Eri024167/Eri024171/Eri025072/Eri010858/Eri016653/Eri010005/Eri018573/Eri024168/Eri000880/Eri007429/Eri038272/Eri016652/Eri019336/Eri024445/Eri025703/Eri005070/Eri023945/Eri017850/Eri014704	ERIdvaD_GLEAN_10028838/ERIdvaD_GLEAN_10032324/-/CUFF148.61.2/-/ERIdvaD_GLEAN_10002790/ERIdvaD_GLEAN_10008665/ERIdvaD_GLEAN_10032325/CUFF268.470.1/CUFF281.61.1/CUFF124.39.1/ERIdvaD_GLEAN_10027248/ERIdvaD_GLEAN_10004291/ERIdvaD_GLEAN_10001484/CUFF268.462.1/ERIdvaD_GLEAN_10006850/ERIdvaD_GLEAN_10008720/CUFF408.22.2/ERIdvaD_GLEAN_10027247/ERIdvaD_GLEAN_10029169/ERIdvaD_GLEAN_10030009/ERIdvaD_GLEAN_10…	26
MF	GO:0043565	sequence-specific DNA binding	52/1955	244/16523	1.59409e-05	0.0005845	Eri024828/Eri017088/Eri008103/Eri023399/Eri005502/Eri023530/Eri007990/Eri030974/Eri036718/Eri025385/Eri023485/Eri014570/Eri012757/Eri009056/Eri006509/Eri021609/Eri011349/Eri035211/Eri039838/Eri014569/Eri002549/Eri035692/Eri032039/Eri011157/Eri005907/Eri025633/Eri008742/Eri002924/Eri020786/Eri002548/Eri017319/Eri034534/Eri005159/Eri035758/Eri019620/Eri018274/Eri008072/Eri034978/Eri013736/Eri000506…	ERIdvaD_GLEAN_10027940/ERIdvaD_GLEAN_10030749/ERIdvaD_GLEAN_10013873/ERIdvaD_GLEAN_10002465/ERIdvaD_GLEAN_10007818/ERIdvaD_GLEAN_10003171/ERIdvaD_GLEAN_10004946/ERIdvaD_GLEAN_10031063/ERIdvaD_GLEAN_10007353/ERIdvaD_GLEAN_10032884/ERIdvaD_GLEAN_10028580/ERIdvaD_GLEAN_10027877/ERIdvaD_GLEAN_10017986/ERIdvaD_GLEAN_10013356/ERIdvaD_GLEAN_10034479/ERIdvaD_GLEAN_10006985/ERIdvaD_GLEAN_10025245/ERIdvaD_…	52
MF	GO:0051082	unfolded protein binding	19/1955	64/16523	0.000100674	0.00332225	Eri008007/Eri014737/Eri016551/Eri023188/Eri021841/Eri006972/Eri002262/Eri017804/Eri004740/Eri033847/Eri007646/Eri007647/Eri035247/Eri007200/Eri005736/Eri036492/Eri017192/Eri015095/Eri031535	ERIdvaD_GLEAN_10015920/ERIdvaD_GLEAN_10011432/ERIdvaD_GLEAN_10014734/CUFF261.27.1/ERIdvaD_GLEAN_10013714/ERIdvaD_GLEAN_10015504/CUFF31.138.1/ERIdvaD_GLEAN_10019305/CUFF56.54.1/ERIdvaD_GLEAN_10011651/ERIdvaD_GLEAN_10015292/ERIdvaD_GLEAN_10015293/CUFF378.193.1/CUFF81.120.1/ERIdvaD_GLEAN_10002669/ERIdvaD_GLEAN_10029531/ERIdvaD_GLEAN_10014648/ERIdvaD_GLEAN_10027459/ERIdvaD_GLEAN_10013616	19
[truncated: 320 more rows]

## Sheet: Table S4-3
Table S4-3 GO enrichment analysis of the DEGs between GA3 treatment and control in buds (August).
Category	GO id	Description	Gene Ratio	Bg Ratio	p value	p adjust	Gene id	Gene name	Count
[truncated: 1,109 more rows]

## Sheet: Table S4-4
Table S4-4 GO enrichment analysis of the DEGs between GA3 treatment and control in leaves (May).
[truncated: 1,102 more rows]

[truncated: 2 more sheets: Table S4-5, Table S4-6]
