# Supplementary material for: Gibberellin Induced Transcriptome Profiles Reveal Gene Regulation of Loquat Flowering
Source: Front Genet. 2021 Sep 10;12:703688. doi: 10.3389/fgene.2021.703688 (PMC8460860; doi:10.3389/fgene.2021.703688)
Supplement: Supplementary file 5 [file Table_5.XLSX]

## Sheet: Table S5-1
Table S5-1 KEGG enrichment analysis of the DEGs between GA3 treatment and control in buds (May).
KEGG id	Description	Gene Ratio	Bg Ratio	p value	p adjust	Gene id	Gene Name	KEGG ID	Count
mdm00940	Phenylpropanoid biosynthesis	42/520	187/6396	6.36991e-10	7.0069e-08	novel.7975/Eri017045/Eri020458/Eri024822/Eri039379/Eri037864/Eri011738/Eri029426/Eri035686/Eri037956/Eri023095/Eri024851/Eri033008/Eri035647/Eri012561/Eri030782/Eri019125/Eri040070/Eri017242/Eri002727/Eri024036/Eri019443/Eri015634/Eri027909/Eri006365/Eri000372/Eri030935/Eri028140/Eri015636/Eri020400/Eri009259/Eri017047/Eri011337/Eri024883/Eri020800/Eri015683/Eri039849/Eri005500/Eri023224/Eri03081…	-/ERIdvaD_GLEAN_10030706/ERIdvaD_GLEAN_10025974/ERIdvaD_GLEAN_10027936/ERIdvaD_GLEAN_10022511/ERIdvaD_GLEAN_10019731/ERIdvaD_GLEAN_10028809/ERIdvaD_GLEAN_10025686/ERIdvaD_GLEAN_10009260/ERIdvaD_GLEAN_10019819/ERIdvaD_GLEAN_10005208/ERIdvaD_GLEAN_10027957/ERIdvaD_GLEAN_10005667/ERIdvaD_GLEAN_10014953/CUFF146.101.1/ERIdvaD_GLEAN_10020123/ERIdvaD_GLEAN_10012424/ERIdvaD_GLEAN_10024767/ERIdvaD_GLEAN_1…	mdm:103420798/mdm:103437839/mdm:103444340/mdm:103438772/mdm:103431339/mdm:103455972/mdm:103430340/mdm:103436113/mdm:103448267/mdm:103400991/mdm:103402429/mdm:103405591/mdm:103420099/mdm:103408778/mdm:103425234/mdm:103422468/mdm:103425085/mdm:103429637/mdm:103413284/mdm:103429821/mdm:103422630/mdm:103433738/mdm:103415572/mdm:103455003/mdm:103401808/mdm:103402833/mdm:103432891/mdm:103454521/mdm:103…	42
mdm00941	Flavonoid biosynthesis	16/520	55/6396	4.34101e-06	0.000238756	Eri035686/Eri023095/Eri024851/Eri024036/Eri028140/Eri014111/Eri017076/Eri020129/Eri002414/Eri035584/Eri029396/Eri009357/Eri037918/Eri030961/Eri037823/novel.5012	ERIdvaD_GLEAN_10009260/ERIdvaD_GLEAN_10005208/ERIdvaD_GLEAN_10027957/ERIdvaD_GLEAN_10032215/ERIdvaD_GLEAN_10005343/ERIdvaD_GLEAN_10033273/ERIdvaD_GLEAN_10030739/ERIdvaD_GLEAN_10016323/ERIdvaD_GLEAN_10030804/ERIdvaD_GLEAN_10014900/ERIdvaD_GLEAN_10025659/ERIdvaD_GLEAN_10031491/ERIdvaD_GLEAN_10019785/ERIdvaD_GLEAN_10031051/ERIdvaD_GLEAN_10017006/-	mdm:103448267/mdm:103402429/mdm:103405591/mdm:103422630/mdm:103454521/mdm:103421794/mdm:103430446/mdm:103443512/mdm:103450464/mdm:103434638/mdm:103436139/mdm:103420366/mdm:103400025/mdm:103432919/mdm:103420259/mdm:103434060	16
mdm00520	Amino sugar and nucleotide sugar metabolism	30/520	165/6396	1.95401e-05	0.000716469	Eri036664/Eri003222/Eri008327/Eri025307/Eri035011/Eri004708/Eri037740/Eri001325/Eri030147/novel.7094/Eri002532/Eri040158/Eri018606/Eri000371/Eri002412/Eri002465/Eri005408/Eri014703/Eri023513/Eri001452/Eri020898/Eri020270/Eri025771/Eri023740/novel.7554/Eri034689/Eri023800/Eri014556/Eri015966/Eri036979	ERIdvaD_GLEAN_10029692/ERIdvaD_GLEAN_10015470/ERIdvaD_GLEAN_10004446/ERIdvaD_GLEAN_10032806/ERIdvaD_GLEAN_10019921/ERIdvaD_GLEAN_10015684/ERIdvaD_GLEAN_10022182/ERIdvaD_GLEAN_10012261/ERIdvaD_GLEAN_10033805/-/ERIdvaD_GLEAN_10030912/ERIdvaD_GLEAN_10008322/ERIdvaD_GLEAN_10025731/ERIdvaD_GLEAN_10031719/ERIdvaD_GLEAN_10030802/ERIdvaD_GLEAN_10030857/ERIdvaD_GLEAN_10000741/ERIdvaD_GLEAN_10011398/ERIdva…	mdm:103408656/mdm:103406966/mdm:103443354/mdm:103444244/mdm:103444758/mdm:103432770/mdm:103434930/mdm:103454700/mdm:103451773/mdm:103424567/mdm:103441854/mdm:103443417/mdm:103449909/mdm:103416496/mdm:103450465/mdm:103440430/mdm:103409997/mdm:103439831/mdm:103433018/mdm:103418498/mdm:103447119/mdm:103402251/mdm:103422295/mdm:103430505/mdm:103409011/mdm:103434247/mdm:103412987/mdm:103410588/mdm:103…	30
mdm04075	Plant hormone signal transduction	47/520	316/6396	2.79092e-05	0.000767503	Eri038718/Eri012673/Eri032625/Eri017488/Eri033604/Eri037584/Eri016308/Eri033422/Eri010027/Eri002299/Eri003356/Eri003739/Eri030490/Eri036609/Eri014248/Eri016943/Eri037021/Eri037216/Eri010031/Eri038165/Eri022365/Eri011283/Eri000945/Eri016867/Eri038787/Eri016929/Eri038162/Eri024120/Eri035275/Eri030908/Eri032330/Eri035730/Eri032810/Eri035379/novel.7732/Eri033822/Eri022479/novel.1632/Eri013787/Eri0064…	ERIdvaD_GLEAN_10025865/ERIdvaD_GLEAN_10015321/ERIdvaD_GLEAN_10031271/ERIdvaD_GLEAN_10019612/ERIdvaD_GLEAN_10018831/ERIdvaD_GLEAN_10015592/ERIdvaD_GLEAN_10019359/ERIdvaD_GLEAN_10025535/ERIdvaD_GLEAN_10007924/ERIdvaD_GLEAN_10010830/ERIdvaD_GLEAN_10005706/ERIdvaD_GLEAN_10004988/ERIdvaD_GLEAN_10034127/ERIdvaD_GLEAN_10029641/ERIdvaD_GLEAN_10021536/ERIdvaD_GLEAN_10030609/ERIdvaD_GLEAN_10006441/ERIdvaD_…	mdm:103449497/mdm:103424105/mdm:103436150/mdm:103445717/mdm:103415456/mdm:103408133/mdm:103423007/mdm:103424476/mdm:103436328/mdm:103435680/mdm:103421146/mdm:103441702/mdm:103430689/mdm:103427742/mdm:103400712/mdm:103455120/mdm:103443742/mdm:103451320/mdm:103436283/mdm:103429287/mdm:103400916/mdm:103454061/mdm:103442657/mdm:103435436/mdm:103449135/mdm:103444810/mdm:103436425/mdm:103446480/mdm:103…	47
mdm00270	Cysteine and methionine metabolism	24/520	133/6396	0.000149274	0.00328403	Eri033329/Eri005060/Eri020764/Eri003689/Eri036254/novel.965/Eri028457/Eri040154/Eri024503/Eri036345/Eri015619/Eri035114/Eri021949/Eri010907/Eri018861/Eri008169/Eri003494/Eri034094/Eri006773/Eri000750/Eri040467/Eri005176/Eri033558/Eri012471	ERIdvaD_GLEAN_10011291/ERIdvaD_GLEAN_10024843/ERIdvaD_GLEAN_10007322/ERIdvaD_GLEAN_10009039/ERIdvaD_GLEAN_10009922/-/ERIdvaD_GLEAN_10014304/ERIdvaD_GLEAN_10008318/ERIdvaD_GLEAN_10023729/ERIdvaD_GLEAN_10030245/ERIdvaD_GLEAN_10022320/ERIdvaD_GLEAN_10009148/ERIdvaD_GLEAN_10018713/ERIdvaD_GLEAN_10006354/ERIdvaD_GLEAN_10021897/ERIdvaD_GLEAN_10006083/ERIdvaD_GLEAN_10034289/ERIdvaD_GLEAN_10021261/ERIdva…	mdm:103450725/mdm:103450820/mdm:103433731/mdm:103426156/mdm:103411280/mdm:103425187/mdm:103405317/mdm:103443415/mdm:103452632/mdm:103424053/mdm:103452459/mdm:103439201/mdm:103433836/mdm:103425185/mdm:103405019/mdm:103434461/mdm:103436288/mdm:103401300/mdm:103426242/mdm:103449328/mdm:103453893/mdm:103452744/mdm:103424713/mdm:103436725	24
mdm00350	Tyrosine metabolism	10/520	52/6396	0.00810664	0.134469	Eri002161/Eri031995/Eri022912/Eri003689/Eri025550/Eri016334/Eri022916/Eri024081/Eri033558/Eri029501	ERIdvaD_GLEAN_10005390/ERIdvaD_GLEAN_10009391/ERIdvaD_GLEAN_10004971/ERIdvaD_GLEAN_10009039/ERIdvaD_GLEAN_10033039/ERIdvaD_GLEAN_10014153/ERIdvaD_GLEAN_10004972/ERIdvaD_GLEAN_10032249/ERIdvaD_GLEAN_10018789/ERIdvaD_GLEAN_10018033	mdm:103428735/mdm:103412438/mdm:103428551/mdm:103426156/mdm:103443458/mdm:103415219/mdm:103432769/mdm:103446446/mdm:103424713/mdm:103438895	10
mdm00950	Isoquinoline alkaloid biosynthesis	6/520	23/6396	0.00855714	0.134469	Eri031995/Eri003689/Eri025550/Eri016334/Eri024081/Eri033558	ERIdvaD_GLEAN_10009391/ERIdvaD_GLEAN_10009039/ERIdvaD_GLEAN_10033039/ERIdvaD_GLEAN_10014153/ERIdvaD_GLEAN_10032249/ERIdvaD_GLEAN_10018789	mdm:103412438/mdm:103426156/mdm:103443458/mdm:103415219/mdm:103446446/mdm:103424713	6
mdm04016	MAPK signaling pathway - plant	24/520	186/6396	0.0153171	0.177566	Eri012673/Eri032625/Eri037584/Eri023399/Eri010027/Eri019859/Eri020786/Eri036609/Eri014248/Eri010031/Eri014462/Eri008032/Eri037448/Eri016867/Eri035114/Eri030908/Eri032330/Eri005907/Eri013787/Eri006466/Eri014543/Eri029060/Eri020623/Eri035716	ERIdvaD_GLEAN_10015321/ERIdvaD_GLEAN_10031271/ERIdvaD_GLEAN_10015592/ERIdvaD_GLEAN_10002465/ERIdvaD_GLEAN_10007924/ERIdvaD_GLEAN_10023504/ERIdvaD_GLEAN_10007344/ERIdvaD_GLEAN_10029641/ERIdvaD_GLEAN_10021536/ERIdvaD_GLEAN_10007928/CUFF164.201.2/ERIdvaD_GLEAN_10015945/CUFF398.94.2/ERIdvaD_GLEAN_10030542/ERIdvaD_GLEAN_10009148/ERIdvaD_GLEAN_10031001/ERIdvaD_GLEAN_10029455/ERIdvaD_GLEAN_10007453/ERId…	mdm:103424105/mdm:103436150/mdm:103408133/mdm:103413903/mdm:103436328/mdm:103438110/mdm:103433719/mdm:103427742/mdm:103400712/mdm:103436283/mdm:103455645/mdm:103442920/mdm:103455768/mdm:103435436/mdm:103439201/mdm:103432868/mdm:103400415/mdm:103407650/mdm:103417136/mdm:103402785/mdm:103455831/mdm:103401766/mdm:103425325/mdm:103409240	24
mdm04626	Plant-pathogen interaction	29/520	236/6396	0.0155635	0.177566	novel.7981/Eri025427/Eri029165/Eri026677/Eri023399/Eri029962/Eri039769/Eri010027/Eri020786/Eri002373/Eri016558/Eri025424/Eri010031/Eri031071/Eri028826/Eri002970/Eri037074/Eri033881/Eri006504/Eri005907/Eri031136/Eri002747/Eri008747/Eri020623/Eri020513/Eri026861/Eri017933/Eri021100/Eri035716	-/ERIdvaD_GLEAN_10032928/ERIdvaD_GLEAN_10023954/ERIdvaD_GLEAN_10006059/ERIdvaD_GLEAN_10002465/ERIdvaD_GLEAN_10026447/ERIdvaD_GLEAN_10003978/ERIdvaD_GLEAN_10007924/ERIdvaD_GLEAN_10007344/ERIdvaD_GLEAN_10030771/ERIdvaD_GLEAN_10014741/ERIdvaD_GLEAN_10032925/ERIdvaD_GLEAN_10007928/ERIdvaD_GLEAN_10031148/ERIdvaD_GLEAN_10017750/ERIdvaD_GLEAN_10027121/CUFF396.138.2/CUFF364.91.1/ERIdvaD_GLEAN_10034474/ER…	mdm:103444127/mdm:103409737/mdm:103454482/mdm:103420792/mdm:103413903/mdm:103410497/mdm:103429972/mdm:103436328/mdm:103433719/mdm:103401369/mdm:103421755/mdm:103455264/mdm:103436283/mdm:103439617/mdm:103449823/mdm:103415247/mdm:103402565/mdm:103450350/mdm:103402969/mdm:103407650/mdm:103439674/mdm:103429825/mdm:103405004/mdm:103425325/mdm:103444117/mdm:103449586/mdm:103455683/mdm:103418914/mdm:103…	29
mdm00904	Diterpenoid biosynthesis	7/520	34/6396	0.0175765	0.177566	novel.3888/Eri020337/Eri016600/Eri005763/Eri007051/novel.4290/Eri000697	-/ERIdvaD_GLEAN_10000756/ERIdvaD_GLEAN_10004066/ERIdvaD_GLEAN_10007738/ERIdvaD_GLEAN_10002613/-/ERIdvaD_GLEAN_10030158	mdm:103435869/mdm:103435869/mdm:103445372/mdm:103439897/mdm:103439689/mdm:103441571/mdm:103429342	7
mdm00480	Glutathione metabolism	16/520	112/6396	0.0183056	0.177566	Eri033148/Eri017519/Eri033145/Eri037888/Eri025190/Eri034175/Eri035735/Eri035251/Eri035252/novel.5827/Eri005382/Eri012428/Eri034401/Eri025303/Eri033496/Eri009605	ERIdvaD_GLEAN_10020420/ERIdvaD_GLEAN_10019643/ERIdvaD_GLEAN_10020417/ERIdvaD_GLEAN_10019756/ERIdvaD_GLEAN_10024413/CUFF368.115.1/ERIdvaD_GLEAN_10023554/ERIdvaD_GLEAN_10024077/ERIdvaD_GLEAN_10024078/-/ERIdvaD_GLEAN_10012083/ERIdvaD_GLEAN_10006003/ERIdvaD_GLEAN_10010263/ERIdvaD_GLEAN_10032803/CUFF362.21.1/ERIdvaD_GLEAN_10026300	mdm:103445443/mdm:103445755/mdm:103445446/mdm:103456150/mdm:103432016/mdm:103423404/mdm:103443165/mdm:103451887/mdm:103451886/mdm:103454768/mdm:103442469/mdm:103449484/mdm:103454768/mdm:103444241/mdm:103413787/mdm:103403833	16
mdm00450	Selenocompound metabolism	5/520	20/6396	0.0193708	0.177566	Eri003988/Eri036385/Eri037293/Eri000750/Eri040467	ERIdvaD_GLEAN_10007592/ERIdvaD_GLEAN_10030279/ERIdvaD_GLEAN_10032761/ERIdvaD_GLEAN_10003965/ERIdvaD_GLEAN_10022639	mdm:103435850/mdm:103403953/mdm:103454388/mdm:103449328/mdm:103453893	5
mdm00430	Taurine and hypotaurine metabolism	4/520	15/6396	0.0286229	0.21423	Eri009181/Eri012428/Eri001220/Eri010681	ERIdvaD_GLEAN_10031322/ERIdvaD_GLEAN_10006003/ERIdvaD_GLEAN_10020203/ERIdvaD_GLEAN_10032413	mdm:103455676/mdm:103449484/mdm:103442330/mdm:103404418	4
mdm00040	Pentose and glucuronate interconversions	15/520	109/6396	0.0296838	0.21423	Eri011692/Eri009009/Eri025307/Eri035617/Eri004519/Eri024317/Eri014264/Eri030147/Eri000371/novel.2504/Eri009029/Eri014029/Eri038578/Eri004517/Eri028820	ERIdvaD_GLEAN_10005920/ERIdvaD_GLEAN_10001905/ERIdvaD_GLEAN_10032806/ERIdvaD_GLEAN_10014924/ERIdvaD_GLEAN_10014284/ERIdvaD_GLEAN_10006179/ERIdvaD_GLEAN_10021551/ERIdvaD_GLEAN_10033805/ERIdvaD_GLEAN_10031719/-/ERIdvaD_GLEAN_10013331/ERIdvaD_GLEAN_10033198/CUFF411.117.1/ERIdvaD_GLEAN_10014283/ERIdvaD_GLEAN_10017743	mdm:103450889/mdm:103417836/mdm:103444244/mdm:103434528/mdm:103400887/mdm:103402329/mdm:103400724/mdm:103451773/mdm:103416496/mdm:103439704/mdm:103439712/mdm:103452061/mdm:103417824/mdm:103454125/mdm:103449806	15
mdm00960	Tropane, piperidine and pyridine alkaloid biosynthesis	6/520	30/6396	0.0310479	0.21423	Eri003689/Eri025550/Eri016334/Eri030532/Eri005698/Eri033558	ERIdvaD_GLEAN_10009039/ERIdvaD_GLEAN_10033039/ERIdvaD_GLEAN_10014153/ERIdvaD_GLEAN_10034165/ERIdvaD_GLEAN_10024646/ERIdvaD_GLEAN_10018789	mdm:103426156/mdm:103443458/mdm:103415219/mdm:103430383/mdm:103407727/mdm:103424713	6
mdm00910	Nitrogen metabolism	7/520	38/6396	0.0311607	0.21423	Eri007839/Eri040438/Eri032016/Eri020531/Eri026669/novel.272/Eri000909	ERIdvaD_GLEAN_10002914/ERIdvaD_GLEAN_10022616/ERIdvaD_GLEAN_10004967/ERIdvaD_GLEAN_10026040/ERIdvaD_GLEAN_10006053/-/CUFF15.94.1	mdm:103449307/mdm:103453876/mdm:103407845/mdm:103443818/mdm:103439880/mdm:103443818/mdm:103425814	7
mdm00500	Starch and sucrose metabolism	25/520	211/6396	0.0349844	0.217212	Eri004504/Eri018880/Eri031935/Eri028007/Eri025307/Eri007715/Eri002727/Eri025472/Eri003060/Eri027857/Eri023447/Eri015010/Eri031092/Eri000372/Eri003008/Eri002412/Eri002465/Eri009259/Eri013326/Eri031093/Eri026831/Eri015683/Eri007487/Eri030815/novel.3537	ERIdvaD_GLEAN_10014272/ERIdvaD_GLEAN_10004689/ERIdvaD_GLEAN_10001390/CUFF313.57.1/ERIdvaD_GLEAN_10032806/ERIdvaD_GLEAN_10024551/ERIdvaD_GLEAN_10014981/ERIdvaD_GLEAN_10032970/ERIdvaD_GLEAN_10007846/ERIdvaD_GLEAN_10020613/ERIdvaD_GLEAN_10028549/ERIdvaD_GLEAN_10027376/ERIdvaD_GLEAN_10031165/ERIdvaD_GLEAN_10031720/ERIdvaD_GLEAN_10027156/ERIdvaD_GLEAN_10030802/ERIdvaD_GLEAN_10030857/ERIdvaD_GLEAN_1003…	mdm:103400901/mdm:103444507/mdm:103445677/mdm:103437450/mdm:103444244/mdm:103454831/mdm:103429821/mdm:103437743/mdm:103436491/mdm:103426254/mdm:103424908/mdm:103440187/mdm:103439639/mdm:103402833/mdm:103455235/mdm:103450465/mdm:103440430/mdm:103438060/mdm:103443444/mdm:103439640/mdm:108173932/mdm:103447299/mdm:103456219/mdm:103446691/mdm:103451863	25
mdm00592	alpha-Linolenic acid metabolism	11/520	74/6396	0.0355439	0.217212	Eri039150/Eri022912/Eri029948/Eri000497/Eri001553/Eri022916/Eri012519/Eri029096/Eri002730/Eri029581/Eri029501	ERIdvaD_GLEAN_10017422/ERIdvaD_GLEAN_10004971/ERIdvaD_GLEAN_10026434/ERIdvaD_GLEAN_10031838/ERIdvaD_GLEAN_10022235/ERIdvaD_GLEAN_10004972/ERIdvaD_GLEAN_10001924/ERIdvaD_GLEAN_10030503/ERIdvaD_GLEAN_10014984/ERIdvaD_GLEAN_10007033/ERIdvaD_GLEAN_10018033	mdm:103411240/mdm:103428551/mdm:103440457/mdm:103402724/mdm:103418601/mdm:103432769/mdm:103427164/mdm:103449741/mdm:103422578/mdm:103407335/mdm:103438895	11
mdm00460	Cyanoamino acid metabolism	10/520	66/6396	0.0391286	0.226534	Eri001828/Eri002727/Eri028457/Eri000372/Eri009259/Eri012428/Eri024704/Eri015683/Eri030815/Eri015989	ERIdvaD_GLEAN_10020907/ERIdvaD_GLEAN_10014981/ERIdvaD_GLEAN_10014304/ERIdvaD_GLEAN_10031720/ERIdvaD_GLEAN_10031397/ERIdvaD_GLEAN_10006003/ERIdvaD_GLEAN_10016749/ERIdvaD_GLEAN_10022371/ERIdvaD_GLEAN_10020154/ERIdvaD_GLEAN_10033413	mdm:103417299/mdm:103429821/mdm:103405317/mdm:103402833/mdm:103438060/mdm:103449484/mdm:103403009/mdm:103447299/mdm:103446691/mdm:103417232	10
mdm00360	Phenylalanine metabolism	8/520	50/6396	0.0467459	0.23296	Eri035686/Eri003689/Eri025550/Eri016334/Eri020400/Eri024883/novel.4467/Eri033558	ERIdvaD_GLEAN_10009260/ERIdvaD_GLEAN_10009039/ERIdvaD_GLEAN_10033039/ERIdvaD_GLEAN_10014153/ERIdvaD_GLEAN_10025920/ERIdvaD_GLEAN_10027985/-/ERIdvaD_GLEAN_10018789	mdm:103448267/mdm:103426156/mdm:103443458/mdm:103415219/mdm:103426517/mdm:103427406/mdm:103409876/mdm:103424713	8
mdm00945	Stilbenoid, diarylheptanoid and gingerol biosynthesis	6/520	33/6396	0.0471838	0.23296	Eri035686/Eri023095/Eri024851/Eri024036/Eri028140/novel.5012	ERIdvaD_GLEAN_10009260/ERIdvaD_GLEAN_10005208/ERIdvaD_GLEAN_10027957/ERIdvaD_GLEAN_10032215/ERIdvaD_GLEAN_10005343/-	mdm:103448267/mdm:103402429/mdm:103405591/mdm:103422630/mdm:103454521/mdm:103434060	6
mdm04933	AGE-RAGE signaling pathway in diabetic complications	5/520	25/6396	0.0475221	0.23296	Eri015084/Eri016972/Eri027665/Eri033855/Eri002330	ERIdvaD_GLEAN_10027448/ERIdvaD_GLEAN_10030636/ERIdvaD_GLEAN_10026655/ERIdvaD_GLEAN_10011659/ERIdvaD_GLEAN_10010852	mdm:103410421/mdm:103437320/mdm:103447387/mdm:103450367/mdm:103438122	5
mdm01230	Biosynthesis of amino acids	35/520	325/6396	0.0503127	0.23296	Eri005060/Eri018219/Eri015990/Eri003689/novel.5911/Eri014573/Eri028457/Eri020531/Eri024503/Eri000620/Eri021949/Eri037971/Eri027957/Eri024546/Eri013578/Eri003494/Eri008021/Eri026669/Eri000820/Eri006773/Eri023786/Eri032702/Eri000750/Eri039055/Eri040527/Eri030421/Eri009384/Eri024445/Eri025303/Eri040467/Eri005176/novel.272/Eri033558/Eri012471/Eri033054	ERIdvaD_GLEAN_10024843/ERIdvaD_GLEAN_10017311/ERIdvaD_GLEAN_10033414/ERIdvaD_GLEAN_10009039/-/ERIdvaD_GLEAN_10027880/ERIdvaD_GLEAN_10014304/ERIdvaD_GLEAN_10026040/ERIdvaD_GLEAN_10023729/ERIdvaD_GLEAN_10031947/ERIdvaD_GLEAN_10018713/ERIdvaD_GLEAN_10009533/CUFF312.67.1/ERIdvaD_GLEAN_10023767/ERIdvaD_GLEAN_10017665/ERIdvaD_GLEAN_10034289/CUFF93.32.2/ERIdvaD_GLEAN_10006053/ERIdvaD_GLEAN_10020875/ERId…	mdm:103450820/mdm:103447373/mdm:103405207/mdm:103426156/mdm:103414874/mdm:103421012/mdm:103405317/mdm:103443818/mdm:103452632/mdm:103402620/mdm:103433836/mdm:103436887/mdm:103445881/mdm:103418424/mdm:103409760/mdm:103436288/mdm:103414781/mdm:103439880/mdm:103449384/mdm:103426242/mdm:103451064/mdm:103405748/mdm:103449328/mdm:103445286/mdm:103453924/mdm:103451598/mdm:103437941/mdm:103428170/mdm:103…	35
mdm00053	Ascorbate and aldarate metabolism	10/520	69/6396	0.0508276	0.23296	Eri036664/Eri014279/Eri037888/Eri030147/Eri000371/novel.798/Eri003011/Eri012358/Eri023740/Eri019561	ERIdvaD_GLEAN_10029692/ERIdvaD_GLEAN_10021566/ERIdvaD_GLEAN_10019756/ERIdvaD_GLEAN_10033805/ERIdvaD_GLEAN_10031719/-/ERIdvaD_GLEAN_10027159/ERIdvaD_GLEAN_10003419/ERIdvaD_GLEAN_10023192/CUFF217.48.1	mdm:103408656/mdm:103400740/mdm:103456150/mdm:103451773/mdm:103416496/mdm:103431350/mdm:103431162/mdm:103448151/mdm:103430505/mdm:103413187	10
mdm00591	Linoleic acid metabolism	5/520	26/6396	0.0550623	0.242274	Eri001553/Eri026590/Eri029096/Eri002730/Eri035918	ERIdvaD_GLEAN_10022235/ERIdvaD_GLEAN_10015107/ERIdvaD_GLEAN_10030503/ERIdvaD_GLEAN_10014984/ERIdvaD_GLEAN_10009353	mdm:103418601/mdm:103450936/mdm:103449741/mdm:103422578/mdm:103433949	5
mdm00250	Alanine, aspartate and glutamate metabolism	10/520	71/6396	0.0598026	0.253011	Eri007839/Eri033329/Eri040438/Eri018219/Eri020764/Eri020531/Eri009181/Eri026669/novel.272/Eri033558	ERIdvaD_GLEAN_10002914/ERIdvaD_GLEAN_10011291/ERIdvaD_GLEAN_10022616/ERIdvaD_GLEAN_10017311/ERIdvaD_GLEAN_10007322/ERIdvaD_GLEAN_10026040/ERIdvaD_GLEAN_10031322/ERIdvaD_GLEAN_10006053/-/ERIdvaD_GLEAN_10018789	mdm:103449307/mdm:103450725/mdm:103453876/mdm:103447373/mdm:103433731/mdm:103443818/mdm:103455676/mdm:103439880/mdm:103443818/mdm:103424713	10
mdm00900	Terpenoid backbone biosynthesis	11/520	85/6396	0.0819583	0.333904	Eri032516/Eri005349/Eri022591/Eri037296/Eri018707/Eri036504/Eri038065/Eri012911/Eri035008/Eri029755/Eri027143	ERIdvaD_GLEAN_10018652/ERIdvaD_GLEAN_10012049/ERIdvaD_GLEAN_10017366/ERIdvaD_GLEAN_10032764/ERIdvaD_GLEAN_10006253/ERIdvaD_GLEAN_10029546/CUFF404.192.1/CUFF151.107.1/ERIdvaD_GLEAN_10019918/ERIdvaD_GLEAN_10009566/ERIdvaD_GLEAN_10016477	mdm:103429742/mdm:103411406/mdm:103421883/mdm:103455059/mdm:103410649/mdm:103419532/mdm:103420907/mdm:103419289/mdm:103444755/mdm:103432301/mdm:103415150	11
mdm00260	Glycine, serine and threonine metabolism	12/520	99/6396	0.104519	0.410611	Eri033329/Eri015990/Eri020764/Eri008901/Eri025550/novel.7340/Eri016334/Eri023786/Eri032702/Eri039055/Eri038265/Eri021495	ERIdvaD_GLEAN_10011291/ERIdvaD_GLEAN_10033414/ERIdvaD_GLEAN_10007322/ERIdvaD_GLEAN_10006635/ERIdvaD_GLEAN_10033039/-/ERIdvaD_GLEAN_10014153/ERIdvaD_GLEAN_10023233/ERIdvaD_GLEAN_10005568/ERIdvaD_GLEAN_10010710/ERIdvaD_GLEAN_10007514/CUFF239.152.1	mdm:103450725/mdm:103405207/mdm:103433731/mdm:103410757/mdm:103443458/mdm:103422065/mdm:103415219/mdm:103451064/mdm:103405748/mdm:103445286/mdm:103416642/mdm:103420047	12
mdm02010	ABC transporters	6/520	41/6396	0.11168	0.423614	Eri028645/Eri001211/Eri039668/Eri010639/Eri010691/Eri036458	ERIdvaD_GLEAN_10001749/ERIdvaD_GLEAN_10020194/ERIdvaD_GLEAN_10023386/ERIdvaD_GLEAN_10032377/ERIdvaD_GLEAN_10032423/CUFF391.33.2	mdm:103452717/mdm:103442343/mdm:103450009/mdm:103432041/mdm:103404434/mdm:103423936	6
mdm00906	Carotenoid biosynthesis	7/520	52/6396	0.125988	0.461956	Eri017501/Eri038547/Eri006513/Eri002314/Eri037118/Eri020845/Eri017737	ERIdvaD_GLEAN_10019625/ERIdvaD_GLEAN_10012606/ERIdvaD_GLEAN_10034483/ERIdvaD_GLEAN_10010842/ERIdvaD_GLEAN_10032606/CUFF231.72.1/ERIdvaD_GLEAN_10019246	mdm:103445724/mdm:103421799/mdm:103403091/mdm:103441488/mdm:103450601/mdm:103400619/mdm:103451110	7
mdm00710	Carbon fixation in photosynthetic organisms	11/520	96/6396	0.15467	0.54883	Eri028795/Eri030265/Eri033404/novel.5911/Eri003746/Eri000620/Eri027957/Eri008021/Eri030421/Eri027065/Eri033558	ERIdvaD_GLEAN_10017722/ERIdvaD_GLEAN_10033913/ERIdvaD_GLEAN_10025515/-/ERIdvaD_GLEAN_10004994/ERIdvaD_GLEAN_10031947/CUFF312.67.1/CUFF93.32.2/ERIdvaD_GLEAN_10034061/ERIdvaD_GLEAN_10030451/ERIdvaD_GLEAN_10018789	mdm:103426653/mdm:103451698/mdm:103455093/mdm:103414874/mdm:103421316/mdm:103402620/mdm:103445881/mdm:103414781/mdm:103451598/mdm:103448757/mdm:103424713	11
mdm00909	Sesquiterpenoid and triterpenoid biosynthesis	4/520	27/6396	0.172338	0.592411	Eri013337/novel.4052/Eri019361/novel.2677	ERIdvaD_GLEAN_10002790/-/ERIdvaD_GLEAN_10029192/-	mdm:103450609/mdm:103429606/mdm:103445174/mdm:103445174	4
mdm00073	Cutin, suberine and wax biosynthesis	4/520	28/6396	0.189046	0.620537	Eri040257/Eri001384/Eri028461/Eri017865	ERIdvaD_GLEAN_10008169/ERIdvaD_GLEAN_10014803/ERIdvaD_GLEAN_10014308/ERIdvaD_GLEAN_10022456	mdm:103451451/mdm:103453566/mdm:103404945/mdm:103421299	4
mdm00220	Arginine biosynthesis	6/520	48/6396	0.191802	0.620537	Eri007839/Eri040438/Eri031071/Eri037971/Eri024546/Eri033558	ERIdvaD_GLEAN_10002914/ERIdvaD_GLEAN_10022616/ERIdvaD_GLEAN_10031148/ERIdvaD_GLEAN_10009533/ERIdvaD_GLEAN_10023767/ERIdvaD_GLEAN_10018789	mdm:103449307/mdm:103453876/mdm:103439617/mdm:103436887/mdm:103418424/mdm:103424713	6
mdm00511	Other glycan degradation	3/520	20/6396	0.218791	0.687629	Eri013884/novel.7942/Eri022285	ERIdvaD_GLEAN_10003500/-/ERIdvaD_GLEAN_10025328	mdm:103439742/mdm:103401310/mdm:103437567	3
mdm00030	Pentose phosphate pathway	8/520	72/6396	0.228443	0.69802	Eri020483/novel.5911/Eri000620/Eri002465/Eri005382/Eri030421/Eri024445/Eri033054	ERIdvaD_GLEAN_10025998/-/ERIdvaD_GLEAN_10031947/ERIdvaD_GLEAN_10030857/ERIdvaD_GLEAN_10012083/ERIdvaD_GLEAN_10034061/ERIdvaD_GLEAN_10030009/ERIdvaD_GLEAN_10008179	mdm:103406595/mdm:103414874/mdm:103402620/mdm:103440430/mdm:103442469/mdm:103451598/mdm:103428170/mdm:103411637	8
mdm00562	Inositol phosphate metabolism	10/520	95/6396	0.241826	0.718942	Eri014279/Eri026206/Eri007979/Eri016972/Eri027665/Eri013601/Eri002330/Eri020796/Eri004466/Eri000634	ERIdvaD_GLEAN_10021566/ERIdvaD_GLEAN_10011053/ERIdvaD_GLEAN_10004936/ERIdvaD_GLEAN_10030636/ERIdvaD_GLEAN_10026655/ERIdvaD_GLEAN_10001194/ERIdvaD_GLEAN_10010852/ERIdvaD_GLEAN_10005846/ERIdvaD_GLEAN_10001694/ERIdvaD_GLEAN_10031961	mdm:103400740/mdm:103436971/mdm:103437527/mdm:103437320/mdm:103447387/mdm:103443900/mdm:103438122/mdm:103440618/mdm:103441898/mdm:103451587	10
mdm00902	Monoterpenoid biosynthesis	2/520	12/6396	0.254617	0.737048	Eri011594/novel.4459	ERIdvaD_GLEAN_10014828/-	mdm:103437348/mdm:103406159	2
mdm00052	Galactose metabolism	7/520	64/6396	0.26208	0.739201	Eri018165/Eri030952/Eri025307/Eri023513/Eri031093/Eri013936/Eri033054	ERIdvaD_GLEAN_10020525/ERIdvaD_GLEAN_10031042/ERIdvaD_GLEAN_10032806/ERIdvaD_GLEAN_10028604/ERIdvaD_GLEAN_10031166/ERIdvaD_GLEAN_10033111/ERIdvaD_GLEAN_10008179	mdm:103416906/mdm:103432910/mdm:103444244/mdm:103433018/mdm:103439640/mdm:103451980/mdm:103411637	7
mdm00071	Fatty acid degradation	7/520	66/6396	0.288075	0.792205	Eri002161/Eri022912/novel.6121/Eri022916/novel.798/Eri003011/Eri029501	ERIdvaD_GLEAN_10005390/ERIdvaD_GLEAN_10004971/-/ERIdvaD_GLEAN_10004972/-/ERIdvaD_GLEAN_10027159/ERIdvaD_GLEAN_10018033	mdm:103428735/mdm:103428551/mdm:103405061/mdm:103432769/mdm:103431350/mdm:103431162/mdm:103438895	7
mdm04145	Phagosome	11/520	115/6396	0.331803	0.890204	Eri036492/Eri015084/Eri001210/Eri010692/Eri026400/Eri017804/Eri033855/Eri013601/Eri015572/Eri039921/Eri000634	ERIdvaD_GLEAN_10029531/ERIdvaD_GLEAN_10027448/ERIdvaD_GLEAN_10020193/ERIdvaD_GLEAN_10032424/ERIdvaD_GLEAN_10019852/ERIdvaD_GLEAN_10019305/ERIdvaD_GLEAN_10011659/ERIdvaD_GLEAN_10001194/CUFF176.121.1/ERIdvaD_GLEAN_10003662/ERIdvaD_GLEAN_10031961	mdm:103434283/mdm:103410421/mdm:103442341/mdm:103404433/mdm:103423471/mdm:103451159/mdm:103450367/mdm:103443900/mdm:103439762/mdm:103410967/mdm:103451587	11
mdm00196	Photosynthesis - antenna proteins	3/520	27/6396	0.378164	0.99043	Eri027417/Eri014119/Eri037214	ERIdvaD_GLEAN_10020777/ERIdvaD_GLEAN_10033281/ERIdvaD_GLEAN_10032695	mdm:108171701/mdm:103452146/mdm:103451376	3
mdm00740	Riboflavin metabolism	3/520	29/6396	0.423314	1	Eri005795/Eri011354/Eri024898	ERIdvaD_GLEAN_10011557/ERIdvaD_GLEAN_10025250/ERIdvaD_GLEAN_10027998	mdm:103430610/mdm:103401618/mdm:103417329	3
mdm00051	Fructose and mannose metabolism	8/520	88/6396	0.425275	1	Eri023535/Eri009009/novel.5911/Eri002413/novel.2504/Eri009029/Eri005149/Eri033054	ERIdvaD_GLEAN_10003175/ERIdvaD_GLEAN_10001905/-/ERIdvaD_GLEAN_10030803/-/ERIdvaD_GLEAN_10013331/ERIdvaD_GLEAN_10024928/ERIdvaD_GLEAN_10008179	mdm:103433770/mdm:103417836/mdm:103414874/mdm:103450467/mdm:103439704/mdm:103439712/mdm:103423521/mdm:103411637	8
mdm00330	Arginine and proline metabolism	7/520	77/6396	0.437296	1	Eri031071/novel.798/Eri003011/Eri024546/novel.4467/Eri020318/Eri033558	ERIdvaD_GLEAN_10031148/-/ERIdvaD_GLEAN_10027159/ERIdvaD_GLEAN_10023767/-/ERIdvaD_GLEAN_10010981/ERIdvaD_GLEAN_10018789	mdm:103439617/mdm:103431350/mdm:103431162/mdm:103418424/mdm:103409876/mdm:103422167/mdm:103424713	7
mdm00920	Sulfur metabolism	4/520	42/6396	0.448887	1	Eri028457/Eri036385/Eri035745/Eri012471	ERIdvaD_GLEAN_10014304/ERIdvaD_GLEAN_10030279/ERIdvaD_GLEAN_10023562/ERIdvaD_GLEAN_10014372	mdm:103405317/mdm:103403953/mdm:103443171/mdm:103436725	4
mdm00750	Vitamin B6 metabolism	2/520	19/6396	0.464864	1	Eri037523/Eri022082	ERIdvaD_GLEAN_10019111/ERIdvaD_GLEAN_10000539	mdm:103424640/mdm:103453549	2
mdm04141	Protein processing in endoplasmic reticulum	25/520	300/6396	0.479574	1	Eri022566/Eri016771/Eri029481/Eri014489/Eri014490/Eri024855/Eri036492/Eri006972/Eri027594/Eri016907/Eri017804/Eri026813/Eri014046/Eri024047/Eri014791/Eri030103/Eri033380/Eri034413/Eri026228/Eri028864/Eri027966/Eri003328/Eri008747/Eri033866/Eri014827	CUFF253.24.2/ERIdvaD_GLEAN_10027356/ERIdvaD_GLEAN_10018013/ERIdvaD_GLEAN_10027805/ERIdvaD_GLEAN_10027806/ERIdvaD_GLEAN_10027961/ERIdvaD_GLEAN_10029531/ERIdvaD_GLEAN_10015504/ERIdvaD_GLEAN_10002093/ERIdvaD_GLEAN_10030575/ERIdvaD_GLEAN_10019305/ERIdvaD_GLEAN_10007272/ERIdvaD_GLEAN_10033212/ERIdvaD_GLEAN_10032222/ERIdvaD_GLEAN_10020312/ERIdvaD_GLEAN_10023340/ERIdvaD_GLEAN_10025493/ERIdvaD_GLEAN_1000…	mdm:103438118/mdm:108175026/mdm:103435785/mdm:103402452/mdm:103425498/mdm:103405589/mdm:103434283/mdm:103438785/mdm:103446880/mdm:103406608/mdm:103451159/mdm:103421408/mdm:103452075/mdm:103446415/mdm:103433536/mdm:103428235/mdm:103431126/mdm:103414890/mdm:103444115/mdm:103450253/mdm:103445868/mdm:103407783/mdm:103405004/mdm:103420856/mdm:103433399	25
mdm01200	Carbon metabolism	29/520	349/6396	0.47986	1	Eri007839/Eri002161/Eri040438/Eri015990/Eri028795/Eri020483/Eri030265/Eri033404/Eri028236/novel.5911/Eri003746/Eri028457/Eri001317/Eri000620/Eri002465/Eri027957/Eri008021/Eri005382/Eri000820/Eri040527/Eri030421/Eri009384/Eri027065/Eri024445/Eri025303/Eri021495/Eri033558/Eri012471/Eri033054	ERIdvaD_GLEAN_10002914/ERIdvaD_GLEAN_10005390/ERIdvaD_GLEAN_10022616/ERIdvaD_GLEAN_10033414/ERIdvaD_GLEAN_10017722/ERIdvaD_GLEAN_10025998/ERIdvaD_GLEAN_10033913/ERIdvaD_GLEAN_10025515/ERIdvaD_GLEAN_10013270/-/ERIdvaD_GLEAN_10004994/ERIdvaD_GLEAN_10014304/ERIdvaD_GLEAN_10020282/ERIdvaD_GLEAN_10031947/ERIdvaD_GLEAN_10030857/CUFF312.67.1/CUFF93.32.2/ERIdvaD_GLEAN_10012083/ERIdvaD_GLEAN_10020875/ERId…	mdm:103449307/mdm:103428735/mdm:103453876/mdm:103405207/mdm:103426653/mdm:103406595/mdm:103451698/mdm:103455093/mdm:103456317/mdm:103414874/mdm:103421316/mdm:103405317/mdm:103429023/mdm:103402620/mdm:103440430/mdm:103445881/mdm:103414781/mdm:103442469/mdm:103449384/mdm:103453924/mdm:103451598/mdm:103437941/mdm:103448757/mdm:103428170/mdm:103444241/mdm:103420047/mdm:103424713/mdm:103436725/mdm:103…	29
mdm00410	beta-Alanine metabolism	5/520	56/6396	0.482713	1	Eri025550/Eri016334/novel.798/Eri003011/Eri009181	ERIdvaD_GLEAN_10033039/ERIdvaD_GLEAN_10014153/-/ERIdvaD_GLEAN_10027159/ERIdvaD_GLEAN_10031322	mdm:103443458/mdm:103415219/mdm:103431350/mdm:103431162/mdm:103455676	5
mdm00010	Glycolysis / Gluconeogenesis	15/520	179/6396	0.491131	1	Eri002161/Eri022912/novel.5911/Eri003746/Eri022916/novel.798/Eri002465/Eri003011/Eri027957/Eri008021/Eri000820/Eri040527/Eri009384/Eri029501/Eri033054	ERIdvaD_GLEAN_10005390/ERIdvaD_GLEAN_10004971/-/ERIdvaD_GLEAN_10004994/ERIdvaD_GLEAN_10004972/-/ERIdvaD_GLEAN_10030857/ERIdvaD_GLEAN_10027159/CUFF312.67.1/CUFF93.32.2/ERIdvaD_GLEAN_10020875/ERIdvaD_GLEAN_10022692/ERIdvaD_GLEAN_10031516/ERIdvaD_GLEAN_10018033/ERIdvaD_GLEAN_10008179	mdm:103428735/mdm:103428551/mdm:103414874/mdm:103421316/mdm:103432769/mdm:103431350/mdm:103440430/mdm:103431162/mdm:103445881/mdm:103414781/mdm:103449384/mdm:103453924/mdm:103437941/mdm:103438895/mdm:103411637	15
mdm00590	Arachidonic acid metabolism	2/520	21/6396	0.518648	1	Eri012428/Eri033496	ERIdvaD_GLEAN_10006003/CUFF362.21.1	mdm:103449484/mdm:103413787	2
mdm00565	Ether lipid metabolism	3/520	34/6396	0.530249	1	Eri007979/Eri030107/Eri020796	ERIdvaD_GLEAN_10004936/ERIdvaD_GLEAN_10023343/ERIdvaD_GLEAN_10005846	mdm:103437527/mdm:103437260/mdm:103440618	3
mdm00908	Zeatin biosynthesis	2/520	22/6396	0.544157	1	Eri014339/Eri015169	ERIdvaD_GLEAN_10021618/ERIdvaD_GLEAN_10027526	mdm:103431537/mdm:103440288	2
mdm00072	Synthesis and degradation of ketone bodies	1/520	10/6396	0.571981	1	Eri035008	ERIdvaD_GLEAN_10019918	mdm:103444755	1
mdm00195	Photosynthesis	5/520	63/6396	0.589731	1	Eri001774/Eri014935/Eri032646/Eri001796/Eri036287	ERIdvaD_GLEAN_10009495/ERIdvaD_GLEAN_10026962/ERIdvaD_GLEAN_10017508/CUFF25.130.2/ERIdvaD_GLEAN_10030191	mdm:103409108/mdm:103441569/mdm:103438778/mdm:103435639/mdm:103439960	5
mdm00100	Steroid biosynthesis	4/520	51/6396	0.60459	1	Eri009111/Eri019361/novel.4189/novel.2677	ERIdvaD_GLEAN_10006138/ERIdvaD_GLEAN_10029192/-/-	mdm:103433156/mdm:103445174/mdm:103426143/mdm:103445174	4
mdm00650	Butanoate metabolism	2/520	25/6396	0.614895	1	Eri009181/Eri035008	ERIdvaD_GLEAN_10031322/ERIdvaD_GLEAN_10019918	mdm:103455676/mdm:103444755	2
mdm00620	Pyruvate metabolism	9/520	117/6396	0.619306	1	Eri028795/Eri030265/Eri003746/Eri025324/novel.798/Eri003011/Eri013578/Eri003889/Eri027065	ERIdvaD_GLEAN_10017722/ERIdvaD_GLEAN_10033913/ERIdvaD_GLEAN_10004994/ERIdvaD_GLEAN_10032824/-/ERIdvaD_GLEAN_10027159/ERIdvaD_GLEAN_10017665/ERIdvaD_GLEAN_10023267/ERIdvaD_GLEAN_10030451	mdm:103426653/mdm:103451698/mdm:103421316/mdm:103444255/mdm:103431350/mdm:103431162/mdm:103409760/mdm:103438249/mdm:103448757	9
mdm00240	Pyrimidine metabolism	12/520	157/6396	0.632693	1	Eri037068/Eri002839/Eri029977/Eri025190/novel.3621/Eri002464/Eri011669/Eri023497/Eri008738/Eri011147/Eri025206/Eri009605	ERIdvaD_GLEAN_10032574/CUFF37.90.1/ERIdvaD_GLEAN_10026461/ERIdvaD_GLEAN_10024413/-/ERIdvaD_GLEAN_10030856/ERIdvaD_GLEAN_10021195/ERIdvaD_GLEAN_10028590/ERIdvaD_GLEAN_10022050/ERIdvaD_GLEAN_10002652/CUFF282.184.1/ERIdvaD_GLEAN_10026300	mdm:103406806/mdm:103455383/mdm:103440554/mdm:103432016/mdm:103454361/mdm:103440429/mdm:103410088/mdm:103419259/mdm:103404996/mdm:103451818/mdm:103404202/mdm:103403833	12
mdm00603	Glycosphingolipid biosynthesis - globo and isoglobo series	1/520	12/6396	0.638854	1	Eri030952	ERIdvaD_GLEAN_10031042	mdm:103432910	1
mdm04146	Peroxisome	9/520	120/6396	0.649842	1	Eri018035/Eri015267/Eri008901/Eri036120/novel.6121/novel.7391/Eri017865/Eri030948/Eri025303	ERIdvaD_GLEAN_10029879/ERIdvaD_GLEAN_10010363/ERIdvaD_GLEAN_10006635/ERIdvaD_GLEAN_10027659/-/-/ERIdvaD_GLEAN_10022456/ERIdvaD_GLEAN_10031038/ERIdvaD_GLEAN_10032803	mdm:103448046/mdm:103428743/mdm:103410757/mdm:103406852/mdm:103405061/mdm:103434128/mdm:103421299/mdm:103432912/mdm:103444241	9
mdm00310	Lysine degradation	4/520	54/6396	0.650189	1	Eri008901/novel.798/Eri003011/Eri014202	ERIdvaD_GLEAN_10006635/-/ERIdvaD_GLEAN_10027159/ERIdvaD_GLEAN_10033355	mdm:103410757/mdm:103431350/mdm:103431162/mdm:103452487	4
mdm04712	Circadian rhythm - plant	4/520	54/6396	0.650189	1	Eri024547/Eri014111/Eri020129/Eri006591	ERIdvaD_GLEAN_10023768/ERIdvaD_GLEAN_10033273/ERIdvaD_GLEAN_10016323/ERIdvaD_GLEAN_10034557	mdm:103452525/mdm:103421794/mdm:103443512/mdm:103403798	4
mdm00280	Valine, leucine and isoleucine degradation	5/520	68/6396	0.658193	1	Eri033329/Eri020764/novel.798/Eri003011/Eri035008	ERIdvaD_GLEAN_10011291/ERIdvaD_GLEAN_10007322/-/ERIdvaD_GLEAN_10027159/ERIdvaD_GLEAN_10019918	mdm:103450725/mdm:103433731/mdm:103431350/mdm:103431162/mdm:103444755	5
mdm00860	Porphyrin and chlorophyll metabolism	5/520	70/6396	0.683425	1	Eri034367/Eri037827/Eri020264/Eri018615/Eri035313	ERIdvaD_GLEAN_10007624/ERIdvaD_GLEAN_10017008/ERIdvaD_GLEAN_10004497/ERIdvaD_GLEAN_10025738/ERIdvaD_GLEAN_10004130	mdm:103456287/mdm:103444765/mdm:103425596/mdm:103454703/mdm:103455996	5
mdm00261	Monobactam biosynthesis	1/520	14/6396	0.695295	1	Eri036385	ERIdvaD_GLEAN_10030279	mdm:103403953	1
mdm00340	Histidine metabolism	2/520	29/6396	0.695702	1	novel.798/Eri003011	-/ERIdvaD_GLEAN_10027159	mdm:103431350/mdm:103431162	2
mdm00790	Folate biosynthesis	2/520	30/6396	0.713575	1	Eri032056/Eri011354	ERIdvaD_GLEAN_10014225/ERIdvaD_GLEAN_10025250	mdm:103428694/mdm:103401618	2
mdm04070	Phosphatidylinositol signaling system	6/520	90/6396	0.751219	1	Eri016972/Eri027665/Eri013601/Eri002330/Eri004466/Eri000634	ERIdvaD_GLEAN_10030636/ERIdvaD_GLEAN_10026655/ERIdvaD_GLEAN_10001194/ERIdvaD_GLEAN_10010852/ERIdvaD_GLEAN_10001694/ERIdvaD_GLEAN_10031961	mdm:103437320/mdm:103447387/mdm:103443900/mdm:103438122/mdm:103441898/mdm:103451587	6
mdm00600	Sphingolipid metabolism	2/520	33/6396	0.761971	1	Eri030952/Eri026394	ERIdvaD_GLEAN_10031042/ERIdvaD_GLEAN_10019845	mdm:103432910/mdm:103450527	2
mdm00400	Phenylalanine, tyrosine and tryptophan biosynthesis	4/520	63/6396	0.765018	1	Eri003689/Eri014573/Eri032702/Eri033558	ERIdvaD_GLEAN_10009039/ERIdvaD_GLEAN_10027880/ERIdvaD_GLEAN_10005568/ERIdvaD_GLEAN_10018789	mdm:103426156/mdm:103421012/mdm:103405748/mdm:103424713	4
mdm00561	Glycerolipid metabolism	7/520	106/6396	0.769793	1	Eri030952/Eri026375/Eri032267/novel.798/Eri003011/Eri002221/Eri034739	ERIdvaD_GLEAN_10031042/ERIdvaD_GLEAN_10019826/ERIdvaD_GLEAN_10029400/-/ERIdvaD_GLEAN_10027159/ERIdvaD_GLEAN_10017037/ERIdvaD_GLEAN_10033780	mdm:103432910/mdm:103450599/mdm:103401643/mdm:103431350/mdm:103431162/mdm:103433646/mdm:103406315	7
mdm00730	Thiamine metabolism	2/520	34/6396	0.776454	1	novel.7736/Eri027143	-/ERIdvaD_GLEAN_10016477	mdm:103425028/mdm:103415150	2
mdm00531	Glycosaminoglycan degradation	1/520	19/6396	0.800812	1	Eri024563	ERIdvaD_GLEAN_10023784	mdm:103452510	1
mdm01210	2-Oxocarboxylic acid metabolism	4/520	69/6396	0.82371	1	Eri037971/Eri013578/Eri025303/Eri033558	ERIdvaD_GLEAN_10009533/ERIdvaD_GLEAN_10017665/ERIdvaD_GLEAN_10032803/ERIdvaD_GLEAN_10018789	mdm:103436887/mdm:103409760/mdm:103444241/mdm:103424713	4
mdm00380	Tryptophan metabolism	3/520	55/6396	0.836181	1	novel.798/Eri003011/novel.4467	-/ERIdvaD_GLEAN_10027159/-	mdm:103431350/mdm:103431162/mdm:103409876	3
mdm00130	Ubiquinone and other terpenoid-quinone biosynthesis	3/520	57/6396	0.853599	1	Eri003689/Eri020400/Eri024883	ERIdvaD_GLEAN_10009039/ERIdvaD_GLEAN_10025920/ERIdvaD_GLEAN_10027985	mdm:103426156/mdm:103426517/mdm:103427406	3
mdm03430	Mismatch repair	3/520	57/6396	0.853599	1	Eri039387/Eri009438/novel.2619	ERIdvaD_GLEAN_10022519/ERIdvaD_GLEAN_10031563/-	mdm:103456110/mdm:103437891/mdm:103404343	3
mdm00290	Valine, leucine and isoleucine biosynthesis	1/520	23/6396	0.85827	1	Eri013578	ERIdvaD_GLEAN_10017665	mdm:103409760	1
mdm00564	Glycerophospholipid metabolism	8/520	135/6396	0.86873	1	Eri025151/Eri011430/Eri007979/Eri030107/Eri018355/Eri020796/Eri009437/Eri034739	ERIdvaD_GLEAN_10024375/ERIdvaD_GLEAN_10012351/ERIdvaD_GLEAN_10004936/ERIdvaD_GLEAN_10023343/ERIdvaD_GLEAN_10021447/ERIdvaD_GLEAN_10005846/CUFF106.388.1/ERIdvaD_GLEAN_10033780	mdm:103404157/mdm:103442107/mdm:103437527/mdm:103437260/mdm:103411142/mdm:103440618/mdm:103437892/mdm:103406315	8
mdm03440	Homologous recombination	4/520	75/6396	0.869745	1	novel.1603/Eri039387/Eri009438/novel.2619	-/ERIdvaD_GLEAN_10022519/ERIdvaD_GLEAN_10031563/-	mdm:103400890/mdm:103456110/mdm:103437891/mdm:103404343	4
mdm00905	Brassinosteroid biosynthesis	1/520	24/6396	0.869834	1	Eri024195	ERIdvaD_GLEAN_10015754	mdm:103405364	1
mdm04130	SNARE interactions in vesicular transport	2/520	46/6396	0.898262	1	Eri022946/Eri016942	ERIdvaD_GLEAN_10007185/ERIdvaD_GLEAN_10030608	mdm:103432115/mdm:103455121	2
mdm00670	One carbon pool by folate	1/520	27/6396	0.899176	1	Eri028236	ERIdvaD_GLEAN_10013270	mdm:103456317	1
mdm03018	RNA degradation	9/520	159/6396	0.909223	1	Eri033161/Eri009956/Eri029486/Eri000820/Eri040527/Eri009384/novel.4039/Eri033054/Eri014417	ERIdvaD_GLEAN_10020431/ERIdvaD_GLEAN_10021202/ERIdvaD_GLEAN_10018018/ERIdvaD_GLEAN_10020875/ERIdvaD_GLEAN_10022692/ERIdvaD_GLEAN_10031516/-/ERIdvaD_GLEAN_10008179/ERIdvaD_GLEAN_10001813	mdm:103422208/mdm:103405103/mdm:103409164/mdm:103449384/mdm:103453924/mdm:103437941/mdm:103443155/mdm:103411637/mdm:103453565	9
mdm03030	DNA replication	4/520	82/6396	0.910035	1	Eri024571/Eri039387/Eri009438/novel.2619	ERIdvaD_GLEAN_10023791/ERIdvaD_GLEAN_10022519/ERIdvaD_GLEAN_10031563/-	mdm:103423906/mdm:103456110/mdm:103437891/mdm:103404343	4
mdm03008	Ribosome biogenesis in eukaryotes	6/520	115/6396	0.915185	1	Eri000100/Eri039468/Eri014749/Eri039467/Eri007825/Eri006591	CUFF5.204.1/ERIdvaD_GLEAN_10022594/CUFF166.127.1/ERIdvaD_GLEAN_10022593/ERIdvaD_GLEAN_10013935/ERIdvaD_GLEAN_10034557	mdm:13630222/mdm:103431343/mdm:103406558/mdm:103456170/mdm:103441404/mdm:103403798	6
mdm00061	Fatty acid biosynthesis	2/520	49/6396	0.917106	1	novel.6121/Eri003889	-/ERIdvaD_GLEAN_10023267	mdm:103405061/mdm:103438249	2
mdm00062	Fatty acid elongation	2/520	49/6396	0.917106	1	Eri013376/Eri022150	ERIdvaD_GLEAN_10027683/ERIdvaD_GLEAN_10005677	mdm:103440401/mdm:103441558	2
mdm00190	Oxidative phosphorylation	8/520	159/6396	0.952889	1	Eri025945/novel.488/Eri013823/Eri039380/Eri000115/Eri025394/Eri032726/Eri000607	ERIdvaD_GLEAN_10013243/-/CUFF161.40.1/CUFF419.140.2/CUFF6.64.1/ERIdvaD_GLEAN_10032894/CUFF353.42.1/ERIdvaD_GLEAN_10031936	mdm:13630204/mdm:13630227/mdm:103441340/mdm:103456100/mdm:13630239/mdm:103437790/mdm:103424044/mdm:103402627	8
mdm03013	RNA transport	13/520	237/6396	0.955904	1	Eri016771/Eri013654/Eri003979/Eri039468/Eri032987/Eri020070/Eri027593/Eri039467/Eri007825/Eri031372/Eri011849/Eri017671/Eri031427	ERIdvaD_GLEAN_10027356/ERIdvaD_GLEAN_10021678/ERIdvaD_GLEAN_10007583/ERIdvaD_GLEAN_10022594/ERIdvaD_GLEAN_10022915/ERIdvaD_GLEAN_10016267/ERIdvaD_GLEAN_10002092/ERIdvaD_GLEAN_10022593/ERIdvaD_GLEAN_10013935/ERIdvaD_GLEAN_10024952/ERIdvaD_GLEAN_10028905/ERIdvaD_GLEAN_10005284/ERIdvaD_GLEAN_10024987	mdm:108175026/mdm:103428699/mdm:103435843/mdm:103431343/mdm:103404683/mdm:103443464/mdm:103446904/mdm:103456170/mdm:103441404/mdm:103418014/mdm:103429260/mdm:103433680/mdm:103448460	13
mdm00770	Pantothenate and CoA biosynthesis	1/520	38/6396	0.960523	1	Eri008515	ERIdvaD_GLEAN_10013556	mdm:103408151	1
mdm03420	Nucleotide excision repair	3/520	81/6396	0.965913	1	Eri039387/Eri009438/novel.2619	ERIdvaD_GLEAN_10022519/ERIdvaD_GLEAN_10031563/-	mdm:103456110/mdm:103437891/mdm:103404343	3
mdm00020	Citrate cycle (TCA cycle)	3/520	83/6396	0.970032	1	Eri003746/Eri035489/Eri025303	ERIdvaD_GLEAN_10004994/CUFF381.55.2/ERIdvaD_GLEAN_10032803	mdm:103421316/mdm:103452775/mdm:103444241	3
mdm00640	Propanoate metabolism	1/520	42/6396	0.97194	1	Eri003889	ERIdvaD_GLEAN_10023267	mdm:103438249	1
mdm00510	N-Glycan biosynthesis	2/520	67/6396	0.976873	1	Eri030607/Eri013986	ERIdvaD_GLEAN_10022734/ERIdvaD_GLEAN_10033156	mdm:103403060/mdm:103414319	2
mdm00970	Aminoacyl-tRNA biosynthesis	3/520	88/6396	0.978367	1	Eri003988/Eri026057/Eri033013	ERIdvaD_GLEAN_10007592/ERIdvaD_GLEAN_10011178/ERIdvaD_GLEAN_10010864	mdm:103435850/mdm:103412664/mdm:103435903	3
mdm03410	Base excision repair	1/520	47/6396	0.981693	1	Eri028240	ERIdvaD_GLEAN_10013275	mdm:103400293	1
mdm00630	Glyoxylate and dicarboxylate metabolism	3/520	92/6396	0.983396	1	Eri001317/Eri033514/Eri021495	ERIdvaD_GLEAN_10020282/ERIdvaD_GLEAN_10013866/CUFF239.152.1	mdm:103429023/mdm:103429050/mdm:103420047	3
mdm04136	Autophagy - other	1/520	55/6396	0.990762	1	novel.5654	-	mdm:103434391	1
mdm04120	Ubiquitin mediated proteolysis	8/520	195/6396	0.992056	1	novel.4840/novel.6975/Eri006289/Eri018624/Eri027966/Eri009013/Eri033866/Eri005566	-/-/CUFF74.8.1/ERIdvaD_GLEAN_10025746/ERIdvaD_GLEAN_10010631/ERIdvaD_GLEAN_10004090/ERIdvaD_GLEAN_10011669/ERIdvaD_GLEAN_10013216	mdm:103439193/mdm:103437807/mdm:103434792/mdm:103449919/mdm:103445868/mdm:103448291/mdm:103420856/mdm:103433694	8
mdm03020	RNA polymerase	1/520	58/6396	0.992854	1	novel.3621	-	mdm:103454361	1
mdm01212	Fatty acid metabolism	2/520	87/6396	0.99477	1	novel.6121/Eri003889	-/ERIdvaD_GLEAN_10023267	mdm:103405061/mdm:103438249	2
mdm03060	Protein export	1/520	67/6396	0.996695	1	Eri017619	ERIdvaD_GLEAN_10019190	mdm:103415545	1
mdm00230	Purine metabolism	8/520	220/6396	0.997982	1	Eri025190/Eri036385/novel.3621/Eri025734/novel.7736/Eri024445/Eri011147/Eri009605	ERIdvaD_GLEAN_10024413/ERIdvaD_GLEAN_10030279/-/ERIdvaD_GLEAN_10015199/-/ERIdvaD_GLEAN_10030009/ERIdvaD_GLEAN_10002652/ERIdvaD_GLEAN_10026300	mdm:103432016/mdm:103403953/mdm:103454361/mdm:103440651/mdm:103425028/mdm:103428170/mdm:103451818/mdm:103403833	8
mdm04144	Endocytosis	8/520	240/6396	0.999368	1	Eri024855/Eri027594/Eri006557/Eri030107/Eri038990/Eri034413/Eri004466/Eri014827	ERIdvaD_GLEAN_10027961/ERIdvaD_GLEAN_10002093/ERIdvaD_GLEAN_10034524/ERIdvaD_GLEAN_10023343/ERIdvaD_GLEAN_10025103/ERIdvaD_GLEAN_10001880/ERIdvaD_GLEAN_10001694/CUFF167.88.1	mdm:103405589/mdm:103446880/mdm:103453715/mdm:103437260/mdm:103403577/mdm:103414890/mdm:103441898/mdm:103433399	8
mdm03040	Spliceosome	8/520	291/6396	0.999973	1	Eri024855/Eri027594/Eri011684/Eri003485/Eri034548/Eri034413/Eri037702/Eri014827	ERIdvaD_GLEAN_10027961/ERIdvaD_GLEAN_10002093/CUFF135.32.3/ERIdvaD_GLEAN_10034281/ERIdvaD_GLEAN_10033623/ERIdvaD_GLEAN_10001880/ERIdvaD_GLEAN_10022149/CUFF167.88.1	mdm:103405589/mdm:103446880/mdm:103450895/mdm:103429233/mdm:103432354/mdm:103414890/mdm:103451423/mdm:103433399	8
mdm03015	mRNA surveillance pathway	2/520	170/6396	0.999993	1	novel.8240/novel.5654	-/-	mdm:103416107/mdm:103434391	2
mdm03010	Ribosome	8/520	403/6396	1	1	Eri000100/novel.7603/Eri024016/novel.3438/Eri030735/Eri027007/Eri034376/Eri014291	CUFF5.204.1/-/ERIdvaD_GLEAN_10032197/-/ERIdvaD_GLEAN_10020078/ERIdvaD_GLEAN_10030404/ERIdvaD_GLEAN_10010240/ERIdvaD_GLEAN_10021578	mdm:13630222/mdm:13630221/mdm:103446395/mdm:103451992/mdm:103446747/mdm:103430653/mdm:103417533/mdm:103453730	8

## Sheet: Table S5-2
Table S5-2 KEGG enrichment analysis of the DEGs between GA3 treatment and control in buds (June).
KEGG id	Description	Gene Ratio	Bg Ratio	p value	p adjust	Gene id	Gene Name	KEGG ID	Count
mdm00592	alpha-Linolenic acid metabolism	27/778	76/6403	1.00233e-07	6.32476e-06	Eri039150/Eri029948/Eri001553/Eri005275/Eri002730/Eri022401/Eri012519/Eri000497/Eri014089/Eri024196/Eri029510/Eri020686/Eri022916/Eri027298/Eri037171/Eri002409/Eri003681/Eri029096/Eri029581/Eri017807/Eri031374/Eri020865/Eri027296/Eri006295/Eri020685/Eri021411/novel.4621	ERIdvaD_GLEAN_10017422/ERIdvaD_GLEAN_10026434/ERIdvaD_GLEAN_10022235/ERIdvaD_GLEAN_10005460/ERIdvaD_GLEAN_10014984/ERIdvaD_GLEAN_10013808/ERIdvaD_GLEAN_10001924/ERIdvaD_GLEAN_10031838/ERIdvaD_GLEAN_10033252/ERIdvaD_GLEAN_10015755/ERIdvaD_GLEAN_10018041/ERIdvaD_GLEAN_10028980/ERIdvaD_GLEAN_10004972/ERIdvaD_GLEAN_10029116/ERIdvaD_GLEAN_10032653/ERIdvaD_GLEAN_10030799/ERIdvaD_GLEAN_10009033/ERIdvaD_…	mdm:103411240/mdm:103440457/mdm:103418601/mdm:103438366/mdm:103422578/mdm:103400952/mdm:103427164/mdm:103402724/mdm:103452114/mdm:103453627/mdm:103435806/mdm:103427712/mdm:103432769/mdm:103409569/mdm:103418086/mdm:108169219/mdm:103405633/mdm:103449741/mdm:103407335/mdm:103451162/mdm:103418149/mdm:103450322/mdm:103409572/mdm:103434797/mdm:103445041/mdm:103452890/mdm:103443506	27
mdm04075	Plant hormone signal transduction	70/778	311/6403	1.09996e-07	6.32476e-06	Eri034229/Eri029107/Eri014175/Eri037216/Eri021539/Eri010051/Eri022365/Eri017149/Eri010415/Eri029659/Eri032625/Eri035383/Eri037584/Eri018255/Eri017577/Eri000208/Eri031939/Eri014248/Eri012673/Eri021337/Eri031483/Eri011805/novel.1501/Eri036160/Eri006466/Eri020297/Eri029060/Eri015411/Eri020300/Eri038849/Eri039660/Eri001477/Eri026709/Eri002972/Eri000945/Eri008561/Eri014377/Eri019728/Eri030019/Eri03052…	ERIdvaD_GLEAN_10005320/ERIdvaD_GLEAN_10030512/ERIdvaD_GLEAN_10033329/ERIdvaD_GLEAN_10032697/ERIdvaD_GLEAN_10009700/ERIdvaD_GLEAN_10006954/ERIdvaD_GLEAN_10013776/CUFF189.108.1/ERIdvaD_GLEAN_10008952/ERIdvaD_GLEAN_10028470/ERIdvaD_GLEAN_10031271/CUFF379.117.1/ERIdvaD_GLEAN_10015592/ERIdvaD_GLEAN_10012699/ERIdvaD_GLEAN_10019159/ERIdvaD_GLEAN_10000073/ERIdvaD_GLEAN_10001395/ERIdvaD_GLEAN_10021536/ERI…	mdm:103404780/mdm:103417085/mdm:103452466/mdm:103451320/mdm:103455933/mdm:103436897/mdm:103400916/mdm:103414723/mdm:103422017/mdm:103433841/mdm:103436150/mdm:103433995/mdm:103408133/mdm:103405438/mdm:103400015/mdm:103443669/mdm:103430688/mdm:103400712/mdm:103424105/mdm:103404043/mdm:103426588/mdm:103429570/mdm:103435463/mdm:103436089/mdm:103402785/mdm:103454230/mdm:103401766/mdm:103411653/mdm:103…	70
mdm00941	Flavonoid biosynthesis	21/778	56/6403	9.55601e-07	3.66314e-05	Eri009357/Eri030961/Eri030871/Eri034633/Eri020131/Eri035584/Eri024036/Eri029396/Eri037918/Eri017076/Eri002414/novel.5012/Eri037823/Eri026852/Eri030287/Eri006752/Eri033801/Eri035686/Eri020129/Eri014111/Eri024851	ERIdvaD_GLEAN_10031491/ERIdvaD_GLEAN_10031051/ERIdvaD_GLEAN_10012962/ERIdvaD_GLEAN_10033689/ERIdvaD_GLEAN_10016324/ERIdvaD_GLEAN_10014900/ERIdvaD_GLEAN_10032215/ERIdvaD_GLEAN_10025659/ERIdvaD_GLEAN_10019785/ERIdvaD_GLEAN_10030739/ERIdvaD_GLEAN_10030804/-/ERIdvaD_GLEAN_10017006/ERIdvaD_GLEAN_10003281/ERIdvaD_GLEAN_10033934/ERIdvaD_GLEAN_10009232/ERIdvaD_GLEAN_10028336/ERIdvaD_GLEAN_10009260/ERIdva…	mdm:103420366/mdm:103432919/mdm:103413102/mdm:103433740/mdm:103443513/mdm:103434638/mdm:103422630/mdm:103436139/mdm:103400025/mdm:103430446/mdm:103450464/mdm:103434060/mdm:103420259/mdm:103447265/mdm:103451680/mdm:103441965/mdm:103455413/mdm:103448267/mdm:103443512/mdm:103421794/mdm:103405591	21
mdm00270	Cysteine and methionine metabolism	34/778	132/6403	1.17517e-05	0.000274983	Eri038483/Eri033329/Eri005176/Eri021949/Eri036254/Eri032542/Eri017853/Eri014548/Eri036345/Eri003494/Eri025132/Eri025474/Eri019352/Eri000750/novel.965/Eri020516/Eri019616/Eri014024/Eri037060/Eri007696/Eri036367/Eri033558/Eri010727/Eri035696/Eri015619/Eri018994/Eri028996/Eri016163/Eri037208/Eri026676/novel.6024/Eri025091/Eri008169/Eri033176	ERIdvaD_GLEAN_10011037/ERIdvaD_GLEAN_10011291/ERIdvaD_GLEAN_10000685/ERIdvaD_GLEAN_10018713/ERIdvaD_GLEAN_10009922/ERIdvaD_GLEAN_10031203/ERIdvaD_GLEAN_10002805/ERIdvaD_GLEAN_10027855/ERIdvaD_GLEAN_10030245/ERIdvaD_GLEAN_10034289/ERIdvaD_GLEAN_10024355/CUFF283.262.1/ERIdvaD_GLEAN_10029183/ERIdvaD_GLEAN_10003965/-/CUFF228.287.3/ERIdvaD_GLEAN_10024150/ERIdvaD_GLEAN_10033193/ERIdvaD_GLEAN_10032565/E…	mdm:103404960/mdm:103450725/mdm:103452744/mdm:103433836/mdm:103411280/mdm:103416852/mdm:103427793/mdm:103440751/mdm:103424053/mdm:103436288/mdm:103425766/mdm:103438138/mdm:103445182/mdm:103449328/mdm:103425187/mdm:103445553/mdm:103428489/mdm:103452055/mdm:103450147/mdm:103452551/mdm:103453168/mdm:103424713/mdm:103432045/mdm:103408235/mdm:103452459/mdm:103440674/mdm:103416573/mdm:103448720/mdm:103…	34
mdm00073	Cutin, suberine and wax biosynthesis	13/778	29/6403	1.19558e-05	0.000274983	Eri006132/Eri002535/Eri034895/Eri011664/Eri035172/Eri017865/Eri036798/Eri025587/Eri001384/Eri031227/Eri031943/Eri017467/Eri040257	ERIdvaD_GLEAN_10004059/ERIdvaD_GLEAN_10030914/ERIdvaD_GLEAN_10016967/ERIdvaD_GLEAN_10021191/ERIdvaD_GLEAN_10024000/ERIdvaD_GLEAN_10022456/CUFF392.153.1/ERIdvaD_GLEAN_10011974/ERIdvaD_GLEAN_10014803/ERIdvaD_GLEAN_10020029/ERIdvaD_GLEAN_10001399/ERIdvaD_GLEAN_10019592/ERIdvaD_GLEAN_10008169	mdm:103437295/mdm:103441817/mdm:103451675/mdm:103428452/mdm:103451801/mdm:103421299/mdm:103401488/mdm:103434560/mdm:103453566/mdm:103401894/mdm:103444567/mdm:103428002/mdm:103451451	13
mdm04141	Protein processing in endoplasmic reticulum	61/778	302/6403	2.97757e-05	0.000570702	Eri014489/Eri014490/Eri033380/Eri016912/Eri008007/Eri014737/Eri025259/Eri022566/Eri035947/Eri014827/Eri038358/Eri016907/Eri027594/Eri016056/Eri023188/Eri030103/Eri015254/Eri021841/Eri006972/Eri032168/Eri029481/Eri017804/Eri014046/Eri004740/Eri033847/Eri024047/Eri007646/Eri039985/Eri033155/Eri012626/Eri033288/Eri031085/Eri023091/Eri014791/Eri038474/Eri024855/Eri037732/Eri016715/Eri021736/Eri033936…	ERIdvaD_GLEAN_10027805/ERIdvaD_GLEAN_10027806/ERIdvaD_GLEAN_10025493/ERIdvaD_GLEAN_10030579/ERIdvaD_GLEAN_10015920/ERIdvaD_GLEAN_10011432/CUFF282.257.1/CUFF253.24.2/ERIdvaD_GLEAN_10018223/CUFF167.88.1/ERIdvaD_GLEAN_10013990/ERIdvaD_GLEAN_10030575/ERIdvaD_GLEAN_10002093/ERIdvaD_GLEAN_10033465/CUFF261.27.1/ERIdvaD_GLEAN_10023340/ERIdvaD_GLEAN_10003788/ERIdvaD_GLEAN_10013714/ERIdvaD_GLEAN_10015504/E…	mdm:103402452/mdm:103425498/mdm:103431126/mdm:103426503/mdm:103443172/mdm:103439807/mdm:103442187/mdm:103438118/mdm:103409029/mdm:103433399/mdm:103439934/mdm:103406608/mdm:103446880/mdm:103454275/mdm:103448121/mdm:103428235/mdm:103445871/mdm:103447205/mdm:103438785/mdm:103416411/mdm:103435785/mdm:103451159/mdm:103452075/mdm:103432753/mdm:103450371/mdm:103446415/mdm:103418696/mdm:103419721/mdm:103…	61
mdm04016	MAPK signaling pathway - plant	41/778	187/6403	9.58876e-05	0.0015753	Eri034229/Eri010051/Eri017149/Eri023399/Eri029659/Eri032625/Eri019859/Eri037584/Eri037448/Eri014462/Eri014248/Eri012673/Eri021337/Eri031483/Eri021609/Eri025781/Eri001064/Eri006466/Eri035692/Eri029060/Eri005907/Eri022245/Eri020786/Eri019616/Eri019728/Eri032330/Eri023435/Eri035696/Eri021285/Eri032147/Eri019620/Eri010027/Eri015778/Eri019956/Eri020558/Eri035082/Eri014500/Eri008032/Eri018622/Eri010318…	ERIdvaD_GLEAN_10005320/ERIdvaD_GLEAN_10006954/CUFF189.108.1/ERIdvaD_GLEAN_10002465/ERIdvaD_GLEAN_10028470/ERIdvaD_GLEAN_10031271/ERIdvaD_GLEAN_10023504/ERIdvaD_GLEAN_10015592/CUFF398.94.2/CUFF164.201.2/ERIdvaD_GLEAN_10021536/ERIdvaD_GLEAN_10015321/ERIdvaD_GLEAN_10009020/ERIdvaD_GLEAN_10025043/ERIdvaD_GLEAN_10006985/ERIdvaD_GLEAN_10021078/ERIdvaD_GLEAN_10007292/CUFF75.233.2/ERIdvaD_GLEAN_10012565/…	mdm:103404780/mdm:103436897/mdm:103414723/mdm:103413903/mdm:103433841/mdm:103436150/mdm:103438110/mdm:103408133/mdm:103455768/mdm:103455645/mdm:103400712/mdm:103424105/mdm:103404043/mdm:103426588/mdm:103447297/mdm:103446006/mdm:103452671/mdm:103402785/mdm:103407953/mdm:103401766/mdm:103407650/mdm:103438671/mdm:103433719/mdm:103428489/mdm:103436962/mdm:103400415/mdm:103432846/mdm:103408235/mdm:103…	41
mdm00350	Tyrosine metabolism	17/778	54/6403	0.000137169	0.0019718	Eri031997/Eri031996/Eri024081/Eri022916/Eri027298/Eri031995/Eri014548/Eri032443/Eri002161/Eri040012/Eri033558/Eri017365/Eri027296/Eri025550/novel.3999/Eri008959/Eri016163	ERIdvaD_GLEAN_10009393/ERIdvaD_GLEAN_10009392/ERIdvaD_GLEAN_10032249/ERIdvaD_GLEAN_10004972/ERIdvaD_GLEAN_10029116/ERIdvaD_GLEAN_10009391/ERIdvaD_GLEAN_10027855/ERIdvaD_GLEAN_10018586/ERIdvaD_GLEAN_10005390/ERIdvaD_GLEAN_10024718/ERIdvaD_GLEAN_10018789/ERIdvaD_GLEAN_10006347/ERIdvaD_GLEAN_10029114/ERIdvaD_GLEAN_10033039/-/CUFF103.58.1/ERIdvaD_GLEAN_10009288	mdm:103434754/mdm:103434755/mdm:103446446/mdm:103432769/mdm:103409569/mdm:103412438/mdm:103440751/mdm:103422481/mdm:103428735/mdm:103406477/mdm:103424713/mdm:103417220/mdm:103409572/mdm:103443458/mdm:103450330/mdm:103433707/mdm:103448720	17
mdm04626	Plant-pathogen interaction	47/778	239/6403	0.000465266	0.00594507	novel.7981/Eri008007/Eri014737/Eri012726/Eri035088/Eri023399/novel.2541/Eri016558/Eri021841/Eri000739/Eri029165/Eri026677/Eri033847/Eri015565/Eri021609/Eri037074/Eri007646/Eri000267/Eri001064/Eri035692/Eri002679/Eri002373/Eri005907/Eri038186/Eri030499/Eri022245/Eri026679/Eri002319/Eri008742/Eri020786/novel.1218/Eri025424/Eri024508/Eri019620/Eri038085/Eri010027/Eri019827/Eri027584/Eri012778/Eri010…	-/ERIdvaD_GLEAN_10015920/ERIdvaD_GLEAN_10011432/ERIdvaD_GLEAN_10017958/ERIdvaD_GLEAN_10020728/ERIdvaD_GLEAN_10002465/-/ERIdvaD_GLEAN_10014741/ERIdvaD_GLEAN_10013714/CUFF14.20.3/ERIdvaD_GLEAN_10023954/ERIdvaD_GLEAN_10006059/ERIdvaD_GLEAN_10011651/ERIdvaD_GLEAN_10025420/ERIdvaD_GLEAN_10006985/CUFF396.138.2/ERIdvaD_GLEAN_10015292/ERIdvaD_GLEAN_10000118/ERIdvaD_GLEAN_10007292/ERIdvaD_GLEAN_10012565/E…	mdm:103444127/mdm:103443172/mdm:103439807/mdm:103439316/mdm:103414450/mdm:103413903/mdm:103420378/mdm:103421755/mdm:103447205/mdm:103443927/mdm:103454482/mdm:103420792/mdm:103450371/mdm:103436384/mdm:103447297/mdm:103402565/mdm:103418696/mdm:103447258/mdm:103452671/mdm:103407953/mdm:103429045/mdm:103401369/mdm:103407650/mdm:103444188/mdm:103452239/mdm:103438671/mdm:103443898/mdm:103441502/mdm:103…	47
mdm00940	Phenylpropanoid biosynthesis	38/778	190/6403	0.00114794	0.0132014	Eri030815/Eri017047/Eri009259/Eri019125/Eri027794/Eri024036/Eri020458/Eri037956/Eri015634/novel.5012/Eri015636/Eri023814/Eri029426/Eri006369/Eri014411/Eri008590/Eri020400/Eri025063/Eri026852/Eri017045/Eri030148/Eri015639/Eri006752/Eri005921/Eri039379/Eri002727/Eri020800/Eri035686/Eri024822/Eri037864/novel.4431/Eri030782/Eri010321/Eri017242/Eri023056/Eri001278/Eri024851/Eri030937	ERIdvaD_GLEAN_10020154/ERIdvaD_GLEAN_10030708/ERIdvaD_GLEAN_10031397/ERIdvaD_GLEAN_10012424/ERIdvaD_GLEAN_10020559/ERIdvaD_GLEAN_10032215/ERIdvaD_GLEAN_10025974/ERIdvaD_GLEAN_10019819/ERIdvaD_GLEAN_10022335/-/ERIdvaD_GLEAN_10022336/CUFF267.33.1/ERIdvaD_GLEAN_10025686/ERIdvaD_GLEAN_10034372/ERIdvaD_GLEAN_10000629/ERIdvaD_GLEAN_10027174/ERIdvaD_GLEAN_10025920/ERIdvaD_GLEAN_10008401/ERIdvaD_GLEAN_10…	mdm:103446691/mdm:103437850/mdm:103438060/mdm:103425085/mdm:103405860/mdm:103422630/mdm:103444340/mdm:103400991/mdm:103415572/mdm:103434060/mdm:103452455/mdm:103447738/mdm:103436113/mdm:103401840/mdm:103447126/mdm:103433222/mdm:103426517/mdm:103440010/mdm:103447265/mdm:103437839/mdm:103451774/mdm:103418662/mdm:103441965/mdm:103418409/mdm:103431339/mdm:103429821/mdm:103422058/mdm:103448267/mdm:103…	38
mdm00071	Fatty acid degradation	17/778	65/6403	0.00149357	0.014512	Eri029195/Eri035172/Eri010487/Eri029510/Eri022916/Eri027298/Eri003681/Eri002161/Eri029432/Eri031374/novel.3601/Eri027296/Eri008783/novel.3999/Eri021411/Eri025477/novel.4621	ERIdvaD_GLEAN_10021301/ERIdvaD_GLEAN_10024000/ERIdvaD_GLEAN_10001172/ERIdvaD_GLEAN_10018041/ERIdvaD_GLEAN_10004972/ERIdvaD_GLEAN_10029116/ERIdvaD_GLEAN_10009033/ERIdvaD_GLEAN_10005390/ERIdvaD_GLEAN_10025691/ERIdvaD_GLEAN_10024954/-/ERIdvaD_GLEAN_10029114/ERIdvaD_GLEAN_10022087/-/ERIdvaD_GLEAN_10021971/ERIdvaD_GLEAN_10032975/-	mdm:103400942/mdm:103451801/mdm:103449797/mdm:103435806/mdm:103432769/mdm:103409569/mdm:103405633/mdm:103428735/mdm:103401089/mdm:103418149/mdm:103441540/mdm:103409572/mdm:103405049/mdm:103450330/mdm:103452890/mdm:103437735/mdm:103443506	17
mdm01040	Biosynthesis of unsaturated fatty acids	10/778	29/6403	0.00151429	0.014512	Eri003473/Eri029510/Eri012171/Eri003681/Eri035843/Eri022917/Eri014035/Eri030654/Eri036479/novel.4621	ERIdvaD_GLEAN_10034272/ERIdvaD_GLEAN_10018041/ERIdvaD_GLEAN_10004716/ERIdvaD_GLEAN_10009033/ERIdvaD_GLEAN_10004504/ERIdvaD_GLEAN_10004973/ERIdvaD_GLEAN_10033204/ERIdvaD_GLEAN_10022778/ERIdvaD_GLEAN_10029520/-	mdm:103443127/mdm:103435806/mdm:103448194/mdm:103405633/mdm:103413591/mdm:103408191/mdm:103452064/mdm:103403098/mdm:103434298/mdm:103443506	10
mdm00950	Isoquinoline alkaloid biosynthesis	9/778	25/6403	0.0018426	0.0162999	Eri031997/Eri031996/Eri024081/Eri031995/Eri014548/Eri040012/Eri033558/Eri025550/Eri016163	ERIdvaD_GLEAN_10009393/ERIdvaD_GLEAN_10009392/ERIdvaD_GLEAN_10032249/ERIdvaD_GLEAN_10009391/ERIdvaD_GLEAN_10027855/ERIdvaD_GLEAN_10024718/ERIdvaD_GLEAN_10018789/ERIdvaD_GLEAN_10033039/ERIdvaD_GLEAN_10009288	mdm:103434754/mdm:103434755/mdm:103446446/mdm:103412438/mdm:103440751/mdm:103406477/mdm:103424713/mdm:103443458/mdm:103448720	9
mdm00500	Starch and sucrose metabolism	40/778	214/6403	0.00320936	0.0263626	Eri015010/Eri016219/Eri030815/Eri028007/Eri012043/Eri009259/Eri002666/Eri002412/Eri023346/Eri024766/Eri036058/Eri013906/Eri027418/Eri023814/Eri013326/Eri024940/Eri014411/Eri029574/Eri010710/Eri038766/Eri006020/Eri030148/Eri007921/Eri005764/Eri007715/Eri002727/Eri003008/Eri029776/Eri027856/Eri001403/Eri031828/Eri025911/Eri039895/Eri028084/Eri023056/Eri038765/Eri017267/Eri035225/Eri026082/Eri018880	ERIdvaD_GLEAN_10027376/ERIdvaD_GLEAN_10016621/ERIdvaD_GLEAN_10020154/CUFF313.57.1/ERIdvaD_GLEAN_10014629/ERIdvaD_GLEAN_10031397/ERIdvaD_GLEAN_10003584/ERIdvaD_GLEAN_10030802/ERIdvaD_GLEAN_10019964/ERIdvaD_GLEAN_10003563/ERIdvaD_GLEAN_10027600/ERIdvaD_GLEAN_10033081/ERIdvaD_GLEAN_10020778/CUFF267.33.1/ERIdvaD_GLEAN_10003938/ERIdvaD_GLEAN_10016807/ERIdvaD_GLEAN_10000629/ERIdvaD_GLEAN_10009724/ERIdv…	mdm:103440187/mdm:103447449/mdm:103446691/mdm:103437450/mdm:103448413/mdm:103438060/mdm:103442398/mdm:103450465/mdm:103437614/mdm:103432152/mdm:103453523/mdm:103451948/mdm:103420669/mdm:103447738/mdm:103443444/mdm:103446295/mdm:103447126/mdm:103408485/mdm:103404446/mdm:103449164/mdm:103424236/mdm:103451774/mdm:103436460/mdm:103439907/mdm:103454831/mdm:103429821/mdm:103455235/mdm:103441205/mdm:103…	40
mdm00360	Phenylalanine metabolism	14/778	53/6403	0.00344729	0.0264292	Eri026612/Eri008590/Eri020400/Eri025063/Eri014548/Eri026852/Eri040012/Eri033558/Eri035686/Eri017365/novel.4467/Eri025550/Eri008959/Eri016163	ERIdvaD_GLEAN_10015131/ERIdvaD_GLEAN_10027174/ERIdvaD_GLEAN_10025920/ERIdvaD_GLEAN_10008401/ERIdvaD_GLEAN_10027855/ERIdvaD_GLEAN_10003281/ERIdvaD_GLEAN_10024718/ERIdvaD_GLEAN_10018789/ERIdvaD_GLEAN_10009260/ERIdvaD_GLEAN_10006347/-/ERIdvaD_GLEAN_10033039/CUFF103.58.1/ERIdvaD_GLEAN_10009288	mdm:103412168/mdm:103433222/mdm:103426517/mdm:103440010/mdm:103440751/mdm:103447265/mdm:103406477/mdm:103424713/mdm:103448267/mdm:103417220/mdm:103409876/mdm:103443458/mdm:103433707/mdm:103448720	14
mdm00196	Photosynthesis - antenna proteins	9/778	28/6403	0.00445297	0.0320057	Eri013728/Eri031706/Eri013729/Eri025336/Eri020046/Eri007214/Eri026715/Eri025012/Eri010304	ERIdvaD_GLEAN_10016373/ERIdvaD_GLEAN_10008223/ERIdvaD_GLEAN_10016374/ERIdvaD_GLEAN_10032835/ERIdvaD_GLEAN_10013407/ERIdvaD_GLEAN_10007164/ERIdvaD_GLEAN_10006673/ERIdvaD_GLEAN_10016872/ERIdvaD_GLEAN_10008699	mdm:103434976/mdm:103455968/mdm:103427879/mdm:103437829/mdm:103408183/mdm:103450616/mdm:103442984/mdm:103427883/mdm:103426241	9
mdm00904	Diterpenoid biosynthesis	10/778	34/6403	0.00563845	0.0381424	novel.3888/Eri030831/Eri020337/Eri002312/Eri017500/Eri016600/Eri026808/Eri025703/Eri017850/Eri002507	-/ERIdvaD_GLEAN_10020170/ERIdvaD_GLEAN_10000756/ERIdvaD_GLEAN_10010841/ERIdvaD_GLEAN_10019624/ERIdvaD_GLEAN_10004066/ERIdvaD_GLEAN_10000328/ERIdvaD_GLEAN_10015171/ERIdvaD_GLEAN_10002803/ERIdvaD_GLEAN_10030890	mdm:103435869/mdm:103446677/mdm:103435869/mdm:103435672/mdm:103445723/mdm:103445372/mdm:103445375/mdm:103445924/mdm:103407925/mdm:103441571	10
mdm00909	Sesquiterpenoid and triterpenoid biosynthesis	8/778	26/6403	0.0096379	0.0615754	Eri024166/Eri013337/novel.5445/Eri038272/Eri008439/novel.2677/Eri005070/novel.168	ERIdvaD_GLEAN_10032324/ERIdvaD_GLEAN_10002790/-/CUFF408.22.2/CUFF98.8.2/-/ERIdvaD_GLEAN_10024853/-	mdm:103446598/mdm:103450609/mdm:103446598/mdm:103448570/mdm:103445128/mdm:103445174/mdm:103410286/mdm:103443364	8
mdm00900	Terpenoid backbone biosynthesis	18/778	84/6403	0.0108216	0.0654993	Eri017786/Eri017707/Eri005349/Eri007657/novel.4635/Eri017212/Eri037296/novel.8367/Eri021848/Eri017945/Eri037295/Eri006924/Eri008783/Eri029755/Eri002880/Eri039073/Eri037837/Eri009809	ERIdvaD_GLEAN_10019289/CUFF196.80.3/ERIdvaD_GLEAN_10012049/ERIdvaD_GLEAN_10015303/-/ERIdvaD_GLEAN_10014665/ERIdvaD_GLEAN_10032764/-/ERIdvaD_GLEAN_10013721/ERIdvaD_GLEAN_10029797/ERIdvaD_GLEAN_10032763/ERIdvaD_GLEAN_10003914/ERIdvaD_GLEAN_10022087/ERIdvaD_GLEAN_10009566/ERIdvaD_GLEAN_10027039/ERIdvaD_GLEAN_10010728/ERIdvaD_GLEAN_10017016/CUFF111.10.1	mdm:103414031/mdm:103434399/mdm:103411406/mdm:103407600/mdm:103400423/mdm:103408694/mdm:103455059/mdm:103409069/mdm:103447197/mdm:103413028/mdm:103406991/mdm:103422909/mdm:103405049/mdm:103432301/mdm:103424544/mdm:103412133/mdm:103437319/mdm:103404346	18
mdm00480	Glutathione metabolism	22/778	111/6403	0.0131223	0.0754533	Eri034175/Eri008509/Eri035734/Eri025190/Eri025474/Eri031290/Eri033148/Eri039488/Eri020516/Eri014278/Eri012428/Eri035251/Eri024334/Eri010845/Eri035735/novel.5827/novel.6650/Eri026676/Eri022509/Eri033496/Eri029754/Eri008884	CUFF368.115.1/ERIdvaD_GLEAN_10013551/ERIdvaD_GLEAN_10023553/ERIdvaD_GLEAN_10024413/CUFF283.262.1/ERIdvaD_GLEAN_10017451/ERIdvaD_GLEAN_10020420/ERIdvaD_GLEAN_10003702/CUFF228.287.3/ERIdvaD_GLEAN_10021565/ERIdvaD_GLEAN_10006003/ERIdvaD_GLEAN_10024077/ERIdvaD_GLEAN_10029916/ERIdvaD_GLEAN_10001584/ERIdvaD_GLEAN_10023554/-/-/ERIdvaD_GLEAN_10006058/ERIdvaD_GLEAN_10015041/CUFF362.21.1/ERIdvaD_GLEAN_1000…	mdm:103423404/mdm:103432552/mdm:103443164/mdm:103432016/mdm:103438138/mdm:103407746/mdm:103445443/mdm:103424010/mdm:103445553/mdm:103400780/mdm:103449484/mdm:103451887/mdm:103436762/mdm:103442123/mdm:103443165/mdm:103454768/mdm:103435916/mdm:103406584/mdm:103403298/mdm:103413787/mdm:103426194/mdm:103441211	22
mdm00410	beta-Alanine metabolism	13/778	56/6403	0.0147634	0.0808471	Eri035724/Eri040305/Eri029195/Eri025474/Eri020516/Eri035747/Eri029432/novel.3601/Eri009210/Eri025550/Eri026676/Eri025477/Eri025302	ERIdvaD_GLEAN_10023540/CUFF430.79.1/ERIdvaD_GLEAN_10021301/CUFF283.262.1/CUFF228.287.3/ERIdvaD_GLEAN_10023564/ERIdvaD_GLEAN_10025691/-/CUFF106.104.2/ERIdvaD_GLEAN_10033039/ERIdvaD_GLEAN_10006058/ERIdvaD_GLEAN_10032975/ERIdvaD_GLEAN_10032802	mdm:103443150/mdm:103412969/mdm:103400942/mdm:103438138/mdm:103445553/mdm:103443175/mdm:103401089/mdm:103441540/mdm:103438108/mdm:103443458/mdm:103406584/mdm:103437735/mdm:103444237	13
mdm00330	Arginine and proline metabolism	16/778	76/6403	0.0185243	0.0968317	Eri035724/Eri026612/Eri040305/Eri029195/Eri014548/Eri025474/Eri020318/Eri020516/Eri025654/Eri029432/Eri033558/novel.4467/novel.3601/Eri001249/Eri026676/Eri025477	ERIdvaD_GLEAN_10023540/ERIdvaD_GLEAN_10015131/CUFF430.79.1/ERIdvaD_GLEAN_10021301/ERIdvaD_GLEAN_10027855/CUFF283.262.1/ERIdvaD_GLEAN_10010981/CUFF228.287.3/ERIdvaD_GLEAN_10009634/ERIdvaD_GLEAN_10025691/ERIdvaD_GLEAN_10018789/-/-/ERIdvaD_GLEAN_10020228/ERIdvaD_GLEAN_10006058/ERIdvaD_GLEAN_10032975	mdm:103443150/mdm:103412168/mdm:103412969/mdm:103400942/mdm:103440751/mdm:103438138/mdm:103422167/mdm:103445553/mdm:103449924/mdm:103401089/mdm:103424713/mdm:103409876/mdm:103441540/mdm:103429029/mdm:103406584/mdm:103437735	16
mdm00620	Pyruvate metabolism	22/778	116/6403	0.0213547	0.106774	Eri029195/Eri003889/Eri013578/Eri028767/Eri024896/Eri019336/Eri022636/Eri025324/Eri029432/Eri030265/Eri017125/Eri033601/novel.3601/Eri008783/Eri038725/Eri028996/novel.6024/novel.5524/Eri025477/Eri014704/Eri000471/Eri033176	ERIdvaD_GLEAN_10021301/ERIdvaD_GLEAN_10023267/ERIdvaD_GLEAN_10017665/CUFF323.87.1/ERIdvaD_GLEAN_10027996/ERIdvaD_GLEAN_10029169/ERIdvaD_GLEAN_10026174/ERIdvaD_GLEAN_10032824/ERIdvaD_GLEAN_10025691/ERIdvaD_GLEAN_10033913/ERIdvaD_GLEAN_10025598/ERIdvaD_GLEAN_10018828/-/ERIdvaD_GLEAN_10022087/ERIdvaD_GLEAN_10025872/ERIdvaD_GLEAN_10021715/-/-/ERIdvaD_GLEAN_10032975/ERIdvaD_GLEAN_10011399/ERIdvaD_GLEA…	mdm:103400942/mdm:103438249/mdm:103409760/mdm:103449527/mdm:103426107/mdm:103442109/mdm:103417117/mdm:103444255/mdm:103401089/mdm:103451698/mdm:103413691/mdm:103424699/mdm:103441540/mdm:103405049/mdm:103400637/mdm:103416573/mdm:103436249/mdm:103403207/mdm:103437735/mdm:103439830/mdm:103402738/mdm:103426025	22
mdm00380	Tryptophan metabolism	12/778	54/6403	0.0260488	0.124817	Eri026612/Eri029195/Eri029432/Eri040012/Eri008542/Eri024754/novel.4467/novel.3601/Eri018994/Eri008783/Eri029337/Eri025477	ERIdvaD_GLEAN_10015131/ERIdvaD_GLEAN_10021301/ERIdvaD_GLEAN_10025691/ERIdvaD_GLEAN_10024718/ERIdvaD_GLEAN_10013581/ERIdvaD_GLEAN_10016794/-/-/CUFF210.43.1/ERIdvaD_GLEAN_10022087/ERIdvaD_GLEAN_10000872/ERIdvaD_GLEAN_10032975	mdm:103412168/mdm:103400942/mdm:103401089/mdm:103406477/mdm:103432492/mdm:103425490/mdm:103409876/mdm:103441540/mdm:103440674/mdm:103405049/mdm:103434412/mdm:103437735	12
mdm01212	Fatty acid metabolism	17/778	87/6403	0.0307772	0.139042	Eri003473/Eri003889/Eri010487/Eri029510/Eri012171/Eri003681/Eri040435/Eri035843/Eri022917/Eri031374/Eri014035/Eri030654/Eri008783/Eri038119/Eri021411/Eri036479/novel.4621	ERIdvaD_GLEAN_10034272/ERIdvaD_GLEAN_10023267/ERIdvaD_GLEAN_10001172/ERIdvaD_GLEAN_10018041/ERIdvaD_GLEAN_10004716/ERIdvaD_GLEAN_10009033/ERIdvaD_GLEAN_10022613/ERIdvaD_GLEAN_10004504/ERIdvaD_GLEAN_10004973/ERIdvaD_GLEAN_10024954/ERIdvaD_GLEAN_10033204/ERIdvaD_GLEAN_10022778/ERIdvaD_GLEAN_10022087/ERIdvaD_GLEAN_10009878/ERIdvaD_GLEAN_10021971/ERIdvaD_GLEAN_10029520/-	mdm:103443127/mdm:103438249/mdm:103449797/mdm:103435806/mdm:103448194/mdm:103405633/mdm:103414842/mdm:103413591/mdm:103408191/mdm:103418149/mdm:103452064/mdm:103403098/mdm:103405049/mdm:103404630/mdm:103452890/mdm:103434298/mdm:103443506	17
mdm00591	Linoleic acid metabolism	7/778	26/6403	0.0314355	0.139042	Eri001553/Eri005275/Eri002730/Eri014089/Eri024196/Eri029096/Eri006295	ERIdvaD_GLEAN_10022235/ERIdvaD_GLEAN_10005460/ERIdvaD_GLEAN_10014984/ERIdvaD_GLEAN_10033252/ERIdvaD_GLEAN_10015755/ERIdvaD_GLEAN_10030503/ERIdvaD_GLEAN_10003316	mdm:103418601/mdm:103438366/mdm:103422578/mdm:103452114/mdm:103453627/mdm:103449741/mdm:103434797	7
mdm00520	Amino sugar and nucleotide sugar metabolism	28/778	167/6403	0.0462633	0.197048	Eri004711/Eri012043/Eri008103/Eri002412/Eri003914/novel.7821/Eri024766/Eri023513/Eri037935/Eri019755/Eri025615/Eri004708/Eri005764/Eri023740/Eri029776/Eri025771/Eri002532/Eri036979/Eri040158/Eri004619/Eri008327/Eri010862/Eri001269/Eri014703/Eri028084/Eri017267/Eri020898/Eri037740	ERIdvaD_GLEAN_10015686/ERIdvaD_GLEAN_10014629/ERIdvaD_GLEAN_10013873/ERIdvaD_GLEAN_10030802/ERIdvaD_GLEAN_10023286/-/ERIdvaD_GLEAN_10003563/ERIdvaD_GLEAN_10028604/ERIdvaD_GLEAN_10019801/ERIdvaD_GLEAN_10006606/ERIdvaD_GLEAN_10005033/ERIdvaD_GLEAN_10015684/ERIdvaD_GLEAN_10007739/ERIdvaD_GLEAN_10023192/ERIdvaD_GLEAN_10009586/CUFF287.44.2/ERIdvaD_GLEAN_10030912/CUFF395.115.1/ERIdvaD_GLEAN_10008322/ER…	mdm:103419198/mdm:103448413/mdm:103424450/mdm:103450465/mdm:103425033/mdm:103432596/mdm:103432152/mdm:103433018/mdm:103430965/mdm:103448012/mdm:103432596/mdm:103432770/mdm:103439907/mdm:103430505/mdm:103441205/mdm:103422295/mdm:103441854/mdm:103452895/mdm:103443417/mdm:103441214/mdm:103443354/mdm:108169440/mdm:103416980/mdm:103439831/mdm:103421714/mdm:103440384/mdm:103447119/mdm:103434930	28
mdm04712	Circadian rhythm - plant	11/778	54/6403	0.0568769	0.226722	Eri010434/Eri020131/Eri038347/Eri024547/Eri034171/Eri006705/Eri032733/Eri020129/Eri014111/Eri020577/Eri021969	ERIdvaD_GLEAN_10008971/ERIdvaD_GLEAN_10016324/ERIdvaD_GLEAN_10013980/ERIdvaD_GLEAN_10023768/ERIdvaD_GLEAN_10018894/CUFF76.40.1/ERIdvaD_GLEAN_10026910/ERIdvaD_GLEAN_10016323/ERIdvaD_GLEAN_10033273/ERIdvaD_GLEAN_10012321/ERIdvaD_GLEAN_10018730	mdm:103444580/mdm:103443513/mdm:103439942/mdm:103452525/mdm:103433468/mdm:103450118/mdm:103414826/mdm:103443512/mdm:103421794/mdm:103453835/mdm:103433823	11
mdm00280	Valine, leucine and isoleucine degradation	13/778	67/6403	0.0571735	0.226722	Eri033329/Eri029195/Eri029510/Eri019352/Eri000898/Eri035747/Eri029432/novel.3601/Eri008783/Eri002657/Eri037837/Eri025477/novel.4621	ERIdvaD_GLEAN_10011291/ERIdvaD_GLEAN_10021301/ERIdvaD_GLEAN_10018041/ERIdvaD_GLEAN_10029183/ERIdvaD_GLEAN_10011954/ERIdvaD_GLEAN_10023564/ERIdvaD_GLEAN_10025691/-/ERIdvaD_GLEAN_10022087/ERIdvaD_GLEAN_10005743/ERIdvaD_GLEAN_10017016/ERIdvaD_GLEAN_10032975/-	mdm:103450725/mdm:103400942/mdm:103435806/mdm:103445182/mdm:103448176/mdm:103443175/mdm:103401089/mdm:103441540/mdm:103405049/mdm:103405442/mdm:103437319/mdm:103437735/mdm:103443506	13
mdm00062	Fatty acid elongation	10/778	49/6403	0.0668219	0.248611	Eri029888/Eri032572/Eri030327/Eri037428/Eri012171/Eri018356/Eri014035/Eri030654/Eri001709/Eri005369	ERIdvaD_GLEAN_10026384/ERIdvaD_GLEAN_10031228/ERIdvaD_GLEAN_10033973/ERIdvaD_GLEAN_10019030/ERIdvaD_GLEAN_10004716/ERIdvaD_GLEAN_10021448/ERIdvaD_GLEAN_10033204/ERIdvaD_GLEAN_10022778/ERIdvaD_GLEAN_10018426/ERIdvaD_GLEAN_10012068	mdm:103440610/mdm:103431992/mdm:103451654/mdm:103415388/mdm:103448194/mdm:103411143/mdm:103452064/mdm:103403098/mdm:103447764/mdm:103442460	10
mdm00400	Phenylalanine, tyrosine and tryptophan biosynthesis	12/778	62/6403	0.0670169	0.248611	Eri032702/Eri035373/Eri014548/Eri004191/Eri034543/Eri032055/Eri033558/Eri013009/Eri001105/Eri016163/Eri023663/Eri002552	ERIdvaD_GLEAN_10005568/ERIdvaD_GLEAN_10011514/ERIdvaD_GLEAN_10027855/ERIdvaD_GLEAN_10002497/ERIdvaD_GLEAN_10033618/ERIdvaD_GLEAN_10014224/ERIdvaD_GLEAN_10018789/ERIdvaD_GLEAN_10031588/ERIdvaD_GLEAN_10006899/ERIdvaD_GLEAN_10009288/ERIdvaD_GLEAN_10023127/ERIdvaD_GLEAN_10030931	mdm:103405748/mdm:103434002/mdm:103440751/mdm:103424012/mdm:103431866/mdm:103440666/mdm:103424713/mdm:103448629/mdm:103404478/mdm:103448720/mdm:103430495/mdm:103442043	12
mdm00460	Cyanoamino acid metabolism	13/778	69/6403	0.0696203	0.250198	Eri030815/Eri009259/Eri001828/Eri006600/Eri023814/Eri014411/Eri030148/Eri014278/Eri012428/Eri002727/Eri025091/Eri023056/Eri015245	ERIdvaD_GLEAN_10020154/ERIdvaD_GLEAN_10031397/ERIdvaD_GLEAN_10020907/ERIdvaD_GLEAN_10034566/CUFF267.33.1/ERIdvaD_GLEAN_10000629/ERIdvaD_GLEAN_10033806/ERIdvaD_GLEAN_10021565/ERIdvaD_GLEAN_10006003/ERIdvaD_GLEAN_10014981/ERIdvaD_GLEAN_10000358/ERIdvaD_GLEAN_10021807/ERIdvaD_GLEAN_10003779	mdm:103446691/mdm:103438060/mdm:103417299/mdm:103431619/mdm:103447738/mdm:103447126/mdm:103451774/mdm:103400780/mdm:103449484/mdm:103429821/mdm:103401891/mdm:103410606/mdm:103444223	13
mdm00450	Selenocompound metabolism	5/778	20/6403	0.0859996	0.294821	Eri000750/Eri007696/Eri003988/Eri010727/Eri036385	ERIdvaD_GLEAN_10003965/ERIdvaD_GLEAN_10024532/ERIdvaD_GLEAN_10007592/ERIdvaD_GLEAN_10032452/ERIdvaD_GLEAN_10030279	mdm:103449328/mdm:103452551/mdm:103435850/mdm:103432045/mdm:103403953	5
mdm00561	Glycerolipid metabolism	18/778	106/6403	0.0871645	0.294821	Eri031232/Eri029195/Eri009762/Eri005866/Eri034144/Eri029432/Eri015727/Eri026446/Eri024533/novel.3601/Eri024226/Eri000577/Eri003665/Eri002221/Eri026259/Eri025477/Eri021040/Eri037151	ERIdvaD_GLEAN_10020034/ERIdvaD_GLEAN_10021301/ERIdvaD_GLEAN_10011725/ERIdvaD_GLEAN_10010338/ERIdvaD_GLEAN_10018871/ERIdvaD_GLEAN_10025691/ERIdvaD_GLEAN_10000537/CUFF295.13.1/ERIdvaD_GLEAN_10023755/-/ERIdvaD_GLEAN_10009953/ERIdvaD_GLEAN_10031908/ERIdvaD_GLEAN_10017269/ERIdvaD_GLEAN_10017037/ERIdvaD_GLEAN_10026542/ERIdvaD_GLEAN_10032975/ERIdvaD_GLEAN_10028766/ERIdvaD_GLEAN_10032637	mdm:103401898/mdm:103400942/mdm:103437868/mdm:103404756/mdm:103450185/mdm:103401089/mdm:103450606/mdm:103401865/mdm:103452609/mdm:103441540/mdm:103433453/mdm:103402654/mdm:103400825/mdm:103433646/mdm:103421885/mdm:103437735/mdm:103446228/mdm:103450792	18
mdm00072	Synthesis and degradation of ketone bodies	3/778	10/6403	0.11174	0.367146	Eri000898/Eri008783/Eri037837	ERIdvaD_GLEAN_10011954/ERIdvaD_GLEAN_10022087/ERIdvaD_GLEAN_10017016	mdm:103448176/mdm:103405049/mdm:103437319	3
mdm00430	Taurine and hypotaurine metabolism	4/778	16/6403	0.120079	0.383585	Eri014278/Eri010681/Eri012428/Eri025302	ERIdvaD_GLEAN_10021565/ERIdvaD_GLEAN_10032413/ERIdvaD_GLEAN_10006003/ERIdvaD_GLEAN_10032802	mdm:103400780/mdm:103404418/mdm:103449484/mdm:103444237	4
mdm00195	Photosynthesis	11/778	63/6403	0.136281	0.423575	Eri035464/Eri039741/Eri012644/Eri014032/Eri018145/Eri038018/Eri037909/Eri030650/Eri014935/Eri017780/Eri033117	ERIdvaD_GLEAN_10028090/ERIdvaD_GLEAN_10006704/ERIdvaD_GLEAN_10005143/ERIdvaD_GLEAN_10033201/ERIdvaD_GLEAN_10020507/ERIdvaD_GLEAN_10019668/ERIdvaD_GLEAN_10019777/ERIdvaD_GLEAN_10022775/ERIdvaD_GLEAN_10026962/ERIdvaD_GLEAN_10019283/ERIdvaD_GLEAN_10020390	mdm:103432238/mdm:103441940/mdm:103434631/mdm:103430669/mdm:103417553/mdm:103402526/mdm:103456305/mdm:103425509/mdm:103441569/mdm:103451149/mdm:103445471	11
mdm00902	Monoterpenoid biosynthesis	3/778	12/6403	0.171118	0.517856	Eri000472/Eri011596/Eri011594	ERIdvaD_GLEAN_10031815/ERIdvaD_GLEAN_10014830/ERIdvaD_GLEAN_10014828	mdm:103402740/mdm:103437352/mdm:103437348	3
mdm00945	Stilbenoid, diarylheptanoid and gingerol biosynthesis	6/778	34/6403	0.225651	0.66538	Eri024036/novel.5012/Eri026852/Eri006752/Eri035686/Eri024851	ERIdvaD_GLEAN_10032215/-/ERIdvaD_GLEAN_10003281/ERIdvaD_GLEAN_10009232/ERIdvaD_GLEAN_10009260/ERIdvaD_GLEAN_10027957	mdm:103422630/mdm:103434060/mdm:103447265/mdm:103441965/mdm:103448267/mdm:103405591	6
mdm00053	Ascorbate and aldarate metabolism	11/778	71/6403	0.239334	0.688084	Eri029195/Eri014279/Eri010187/Eri040045/Eri031290/Eri023740/Eri029432/novel.3601/novel.6650/Eri029754/Eri025477	ERIdvaD_GLEAN_10021301/ERIdvaD_GLEAN_10021566/ERIdvaD_GLEAN_10010494/ERIdvaD_GLEAN_10024749/ERIdvaD_GLEAN_10017451/ERIdvaD_GLEAN_10023192/ERIdvaD_GLEAN_10025691/-/-/ERIdvaD_GLEAN_10009565/ERIdvaD_GLEAN_10032975	mdm:103400942/mdm:103400740/mdm:103434428/mdm:103446110/mdm:103407746/mdm:103430505/mdm:103401089/mdm:103441540/mdm:103435916/mdm:103426194/mdm:103437735	11
mdm00590	Arachidonic acid metabolism	4/778	21/6403	0.246471	0.69132	Eri014278/Eri012428/Eri033496/Eri022259	ERIdvaD_GLEAN_10021565/ERIdvaD_GLEAN_10006003/CUFF362.21.1/ERIdvaD_GLEAN_10025304	mdm:103400780/mdm:103449484/mdm:103413787/mdm:103420529	4
mdm00100	Steroid biosynthesis	8/778	50/6403	0.257028	0.703766	Eri015051/Eri008215/Eri033887/novel.4189/Eri008439/novel.2677/Eri014214/Eri009111	ERIdvaD_GLEAN_10027415/ERIdvaD_GLEAN_10004255/ERIdvaD_GLEAN_10011688/-/CUFF98.8.2/-/ERIdvaD_GLEAN_10033367/ERIdvaD_GLEAN_10006138	mdm:103440234/mdm:103431669/mdm:103450343/mdm:103426143/mdm:103445128/mdm:103445174/mdm:103452498/mdm:103433156	8
mdm00340	Histidine metabolism	5/778	29/6403	0.272422	0.717855	Eri007931/Eri029195/Eri029432/novel.3601/Eri025477	ERIdvaD_GLEAN_10003153/ERIdvaD_GLEAN_10021301/ERIdvaD_GLEAN_10025691/-/ERIdvaD_GLEAN_10032975	mdm:103402161/mdm:103400942/mdm:103401089/mdm:103441540/mdm:103437735	5
mdm00908	Zeatin biosynthesis	4/778	22/6403	0.274657	0.717855	Eri014870/Eri039167/Eri009613/Eri014466	ERIdvaD_GLEAN_10015853/ERIdvaD_GLEAN_10017437/ERIdvaD_GLEAN_10026307/ERIdvaD_GLEAN_10027779	mdm:103404713/mdm:103442522/mdm:103403839/mdm:103440905	4
mdm00650	Butanoate metabolism	4/778	25/6403	0.361415	0.903539	Eri000898/Eri008783/Eri037837/Eri025302	ERIdvaD_GLEAN_10011954/ERIdvaD_GLEAN_10022087/ERIdvaD_GLEAN_10017016/ERIdvaD_GLEAN_10032802	mdm:103448176/mdm:103405049/mdm:103437319/mdm:103444237	4
mdm00905	Brassinosteroid biosynthesis	4/778	25/6403	0.361415	0.903539	Eri030189/Eri033447/Eri029439/Eri000418	ERIdvaD_GLEAN_10033847/ERIdvaD_GLEAN_10025549/ERIdvaD_GLEAN_10025699/ERIdvaD_GLEAN_10031763	mdm:103414269/mdm:103432823/mdm:103431557/mdm:103423780	4
mdm02010	ABC transporters	6/778	41/6403	0.380288	0.913297	Eri011198/Eri010471/Eri017119/Eri011657/Eri018111/Eri001792	ERIdvaD_GLEAN_10005636/CUFF121.44.1/ERIdvaD_GLEAN_10025593/ERIdvaD_GLEAN_10021187/ERIdvaD_GLEAN_10020475/ERIdvaD_GLEAN_10009511	mdm:103405966/mdm:103436917/mdm:103433112/mdm:103438940/mdm:103407686/mdm:103412376	6
mdm00564	Glycerophospholipid metabolism	18/778	136/6403	0.386484	0.913297	Eri030107/Eri031232/Eri009762/Eri005866/Eri004442/Eri032379/Eri034144/Eri015727/Eri026446/Eri017807/Eri031582/Eri000577/Eri000596/Eri018355/Eri034606/Eri021040/Eri007979/Eri011430	ERIdvaD_GLEAN_10023343/ERIdvaD_GLEAN_10020034/ERIdvaD_GLEAN_10011725/ERIdvaD_GLEAN_10010338/ERIdvaD_GLEAN_10011808/CUFF349.262.1/ERIdvaD_GLEAN_10018871/ERIdvaD_GLEAN_10000537/CUFF295.13.1/ERIdvaD_GLEAN_10019308/ERIdvaD_GLEAN_10013663/ERIdvaD_GLEAN_10031908/ERIdvaD_GLEAN_10031927/ERIdvaD_GLEAN_10021447/CUFF373.285.1/ERIdvaD_GLEAN_10028766/ERIdvaD_GLEAN_10004936/ERIdvaD_GLEAN_10012351	mdm:103437260/mdm:103401898/mdm:103437868/mdm:103404756/mdm:103428020/mdm:103400458/mdm:103450185/mdm:103450606/mdm:103401865/mdm:103451162/mdm:103433922/mdm:103402654/mdm:103402640/mdm:103411142/mdm:103433364/mdm:103446228/mdm:103437527/mdm:103442107	18
mdm00130	Ubiquinone and other terpenoid-quinone biosynthesis	8/778	57/6403	0.389144	0.913297	Eri020400/Eri025063/Eri026852/Eri008397/Eri000447/Eri017365/Eri016163/Eri019928	ERIdvaD_GLEAN_10025920/ERIdvaD_GLEAN_10008401/ERIdvaD_GLEAN_10003281/ERIdvaD_GLEAN_10012151/ERIdvaD_GLEAN_10031794/ERIdvaD_GLEAN_10006347/ERIdvaD_GLEAN_10009288/ERIdvaD_GLEAN_10016467	mdm:103426517/mdm:103440010/mdm:103447265/mdm:103421281/mdm:103425450/mdm:103417220/mdm:103448720/mdm:103451859	8
mdm00920	Sulfur metabolism	6/778	42/6403	0.403106	0.927143	Eri017853/Eri030770/Eri037060/Eri010727/Eri025091/Eri036385	ERIdvaD_GLEAN_10002805/ERIdvaD_GLEAN_10020110/ERIdvaD_GLEAN_10032565/ERIdvaD_GLEAN_10032452/ERIdvaD_GLEAN_10000358/ERIdvaD_GLEAN_10030279	mdm:103427793/mdm:103446730/mdm:103450147/mdm:103432045/mdm:103401891/mdm:103403953	6
mdm00310	Lysine degradation	7/778	53/6403	0.468639	0.999957	Eri008901/Eri029195/Eri029432/novel.3601/Eri008783/Eri029337/Eri025477	ERIdvaD_GLEAN_10006635/ERIdvaD_GLEAN_10021301/ERIdvaD_GLEAN_10025691/-/ERIdvaD_GLEAN_10022087/ERIdvaD_GLEAN_10000872/ERIdvaD_GLEAN_10032975	mdm:103410757/mdm:103400942/mdm:103401089/mdm:103441540/mdm:103405049/mdm:103434412/mdm:103437735	7
mdm00910	Nitrogen metabolism	5/778	37/6403	0.473347	0.999957	Eri006600/Eri036865/Eri032016/Eri035669/Eri013926	ERIdvaD_GLEAN_10034566/CUFF394.5.2/ERIdvaD_GLEAN_10004967/ERIdvaD_GLEAN_10009247/ERIdvaD_GLEAN_10033102	mdm:103431619/mdm:103410911/mdm:103407845/mdm:103436487/mdm:103451971	5
mdm00511	Other glycan degradation	3/778	21/6403	0.478584	0.999957	Eri022285/novel.7942/Eri031054	ERIdvaD_GLEAN_10025328/-/ERIdvaD_GLEAN_10031130	mdm:103437567/mdm:103401310/mdm:103439607	3
mdm00261	Monobactam biosynthesis	2/778	13/6403	0.480811	0.999957	Eri025132/Eri036385	ERIdvaD_GLEAN_10024355/ERIdvaD_GLEAN_10030279	mdm:103425766/mdm:103403953	2
mdm00960	Tropane, piperidine and pyridine alkaloid biosynthesis	4/778	30/6403	0.503431	0.999957	Eri014548/Eri033558/Eri025550/Eri016163	ERIdvaD_GLEAN_10027855/ERIdvaD_GLEAN_10018789/ERIdvaD_GLEAN_10033039/ERIdvaD_GLEAN_10009288	mdm:103440751/mdm:103424713/mdm:103443458/mdm:103448720	4
mdm04146	Peroxisome	15/778	122/6403	0.52249	0.999957	Eri018035/Eri015267/Eri031011/Eri008901/novel.7391/Eri010487/Eri029510/Eri017865/Eri011743/Eri003681/Eri000898/Eri025495/Eri000655/Eri025587/novel.4621	ERIdvaD_GLEAN_10029879/ERIdvaD_GLEAN_10010363/ERIdvaD_GLEAN_10031098/ERIdvaD_GLEAN_10006635/-/ERIdvaD_GLEAN_10001172/ERIdvaD_GLEAN_10018041/ERIdvaD_GLEAN_10022456/ERIdvaD_GLEAN_10028814/ERIdvaD_GLEAN_10009033/ERIdvaD_GLEAN_10011954/ERIdvaD_GLEAN_10032993/ERIdvaD_GLEAN_10031981/ERIdvaD_GLEAN_10011974/-	mdm:103448046/mdm:103428743/mdm:103428529/mdm:103410757/mdm:103434128/mdm:103449797/mdm:103435806/mdm:103421299/mdm:103430324/mdm:103405633/mdm:103448176/mdm:103437718/mdm:103402584/mdm:103434560/mdm:103443506	15
mdm00052	Galactose metabolism	8/778	64/6403	0.523144	0.999957	Eri018165/Eri021922/Eri028320/Eri036927/Eri023485/Eri023513/Eri005764/Eri039895	ERIdvaD_GLEAN_10020525/ERIdvaD_GLEAN_10018688/ERIdvaD_GLEAN_10011062/ERIdvaD_GLEAN_10010206/ERIdvaD_GLEAN_10028580/ERIdvaD_GLEAN_10028604/ERIdvaD_GLEAN_10007739/ERIdvaD_GLEAN_10012544	mdm:103416906/mdm:103433851/mdm:103401588/mdm:103444277/mdm:103417143/mdm:103433018/mdm:103439907/mdm:103451194	8
mdm00061	Fatty acid biosynthesis	6/778	50/6403	0.5781	0.999957	Eri003889/Eri010487/Eri040435/Eri022917/Eri038119/Eri036479	ERIdvaD_GLEAN_10023267/ERIdvaD_GLEAN_10001172/ERIdvaD_GLEAN_10022613/ERIdvaD_GLEAN_10004973/ERIdvaD_GLEAN_10009878/ERIdvaD_GLEAN_10029520	mdm:103438249/mdm:103449797/mdm:103414842/mdm:103408191/mdm:103404630/mdm:103434298	6
mdm00010	Glycolysis / Gluconeogenesis	21/778	180/6403	0.614845	0.999957	Eri029195/Eri017591/Eri022916/Eri027298/Eri010883/Eri038604/Eri005764/Eri019336/Eri002161/Eri029432/Eri040527/novel.3601/Eri027296/Eri024226/Eri003884/novel.3999/Eri028996/novel.5524/Eri035052/Eri025477/Eri014704	ERIdvaD_GLEAN_10021301/ERIdvaD_GLEAN_10019172/ERIdvaD_GLEAN_10004972/ERIdvaD_GLEAN_10029116/ERIdvaD_GLEAN_10004558/ERIdvaD_GLEAN_10012658/ERIdvaD_GLEAN_10007739/ERIdvaD_GLEAN_10029169/ERIdvaD_GLEAN_10005390/ERIdvaD_GLEAN_10025691/ERIdvaD_GLEAN_10022692/-/ERIdvaD_GLEAN_10029114/ERIdvaD_GLEAN_10009953/ERIdvaD_GLEAN_10023263/-/ERIdvaD_GLEAN_10021715/-/ERIdvaD_GLEAN_10020695/ERIdvaD_GLEAN_10032975/ER…	mdm:103400942/mdm:103399999/mdm:103432769/mdm:103409569/mdm:103447094/mdm:103439550/mdm:103439907/mdm:103442109/mdm:103428735/mdm:103401089/mdm:103453924/mdm:103441540/mdm:103409572/mdm:103433453/mdm:103439272/mdm:103450330/mdm:103416573/mdm:103403207/mdm:103412014/mdm:103437735/mdm:103439830	21
mdm00260	Glycine, serine and threonine metabolism	11/778	98/6403	0.657853	0.999957	Eri015990/Eri032702/Eri033329/Eri008901/Eri025132/Eri002979/Eri035807/Eri025550/Eri003884/Eri038265/Eri015245	ERIdvaD_GLEAN_10033414/ERIdvaD_GLEAN_10005568/ERIdvaD_GLEAN_10011291/ERIdvaD_GLEAN_10006635/ERIdvaD_GLEAN_10024355/ERIdvaD_GLEAN_10027129/ERIdvaD_GLEAN_10023618/ERIdvaD_GLEAN_10033039/ERIdvaD_GLEAN_10023263/ERIdvaD_GLEAN_10007514/ERIdvaD_GLEAN_10003779	mdm:103405207/mdm:103405748/mdm:103450725/mdm:103410757/mdm:103425766/mdm:103455259/mdm:103443230/mdm:103443458/mdm:103439272/mdm:103416642/mdm:103444223	11
mdm00710	Carbon fixation in photosynthetic organisms	11/778	98/6403	0.657853	0.999957	Eri024896/Eri022636/Eri030265/Eri032691/Eri033558/Eri030421/Eri033601/novel.6024/Eri000534/Eri000471/Eri033176	ERIdvaD_GLEAN_10027996/ERIdvaD_GLEAN_10026174/ERIdvaD_GLEAN_10033913/ERIdvaD_GLEAN_10005558/ERIdvaD_GLEAN_10018789/ERIdvaD_GLEAN_10034061/ERIdvaD_GLEAN_10018828/-/ERIdvaD_GLEAN_10031873/ERIdvaD_GLEAN_10031814/ERIdvaD_GLEAN_10007990	mdm:103426107/mdm:103417117/mdm:103451698/mdm:103432255/mdm:103424713/mdm:103451598/mdm:103424699/mdm:103436249/mdm:103416457/mdm:103402738/mdm:103426025	11
mdm00750	Vitamin B6 metabolism	2/778	18/6403	0.661485	0.999957	Eri015446/Eri002259	ERIdvaD_GLEAN_10024331/ERIdvaD_GLEAN_10017073	mdm:103418387/mdm:103433606	2
mdm00030	Pentose phosphate pathway	8/778	73/6403	0.67663	0.999957	Eri014213/Eri017591/Eri010883/Eri005764/Eri024445/Eri020483/Eri030421/novel.376	ERIdvaD_GLEAN_10033366/ERIdvaD_GLEAN_10019172/ERIdvaD_GLEAN_10004558/ERIdvaD_GLEAN_10007739/ERIdvaD_GLEAN_10030009/ERIdvaD_GLEAN_10025998/ERIdvaD_GLEAN_10034061/-	mdm:103452497/mdm:103399999/mdm:103447094/mdm:103439907/mdm:103428170/mdm:103406595/mdm:103451598/mdm:103452497	8
mdm00790	Folate biosynthesis	3/778	30/6403	0.724231	0.999957	Eri033636/Eri027030/Eri022259	ERIdvaD_GLEAN_10028182/ERIdvaD_GLEAN_10030418/ERIdvaD_GLEAN_10025304	mdm:103454181/mdm:103448789/mdm:103420529	3
mdm01230	Biosynthesis of amino acids	36/778	323/6403	0.739968	0.999957	Eri015990/Eri018219/Eri032702/Eri005176/Eri021949/Eri014213/Eri035373/Eri017853/Eri013578/Eri014548/Eri003494/Eri025132/Eri038604/Eri004191/Eri019352/Eri000750/Eri034543/Eri019336/Eri037060/Eri032055/Eri040527/Eri033558/Eri013009/Eri024445/Eri010727/Eri030421/Eri035807/Eri001105/Eri003884/Eri016163/Eri025091/novel.376/Eri014704/Eri023663/Eri015245/Eri002552	ERIdvaD_GLEAN_10033414/ERIdvaD_GLEAN_10017311/ERIdvaD_GLEAN_10005568/ERIdvaD_GLEAN_10000685/ERIdvaD_GLEAN_10018713/ERIdvaD_GLEAN_10033366/ERIdvaD_GLEAN_10011514/ERIdvaD_GLEAN_10002805/ERIdvaD_GLEAN_10017665/ERIdvaD_GLEAN_10027855/ERIdvaD_GLEAN_10034289/ERIdvaD_GLEAN_10024355/ERIdvaD_GLEAN_10012658/ERIdvaD_GLEAN_10002497/ERIdvaD_GLEAN_10029183/ERIdvaD_GLEAN_10003965/ERIdvaD_GLEAN_10033618/ERIdvaD_…	mdm:103405207/mdm:103447373/mdm:103405748/mdm:103452744/mdm:103433836/mdm:103452497/mdm:103434002/mdm:103427793/mdm:103409760/mdm:103440751/mdm:103436288/mdm:103425766/mdm:103439550/mdm:103424012/mdm:103445182/mdm:103449328/mdm:103431866/mdm:103442109/mdm:103450147/mdm:103440666/mdm:103453924/mdm:103424713/mdm:103448629/mdm:103428170/mdm:103432045/mdm:103451598/mdm:103443230/mdm:103404478/mdm:103…	36
mdm00640	Propanoate metabolism	4/778	41/6403	0.751344	0.999957	Eri003889/Eri035747/Eri008783/Eri028996	ERIdvaD_GLEAN_10023267/ERIdvaD_GLEAN_10023564/ERIdvaD_GLEAN_10022087/ERIdvaD_GLEAN_10021715	mdm:103438249/mdm:103443175/mdm:103405049/mdm:103416573	4
mdm00600	Sphingolipid metabolism	3/778	33/6403	0.782804	0.999957	Eri027731/Eri019245/Eri025139	ERIdvaD_GLEAN_10026719/ERIdvaD_GLEAN_10008374/ERIdvaD_GLEAN_10024362	mdm:103419179/mdm:103453083/mdm:103404143	3
mdm00290	Valine, leucine and isoleucine biosynthesis	2/778	23/6403	0.788061	0.999957	Eri013578/Eri019352	ERIdvaD_GLEAN_10017665/ERIdvaD_GLEAN_10029183	mdm:103409760/mdm:103445182	2
mdm00780	Biotin metabolism	2/778	25/6403	0.825734	0.999957	Eri040435/Eri038119	ERIdvaD_GLEAN_10022613/ERIdvaD_GLEAN_10009878	mdm:103414842/mdm:103404630	2
mdm00040	Pentose and glucuronate interconversions	10/778	108/6403	0.860966	0.999957	Eri014029/Eri029506/Eri009009/Eri030647/Eri004519/novel.2504/Eri011692/Eri009006/Eri024226/Eri036022	ERIdvaD_GLEAN_10033198/ERIdvaD_GLEAN_10018037/ERIdvaD_GLEAN_10001905/ERIdvaD_GLEAN_10022773/ERIdvaD_GLEAN_10014284/-/ERIdvaD_GLEAN_10005920/ERIdvaD_GLEAN_10001903/ERIdvaD_GLEAN_10009953/ERIdvaD_GLEAN_10027566	mdm:103452061/mdm:103435802/mdm:103417836/mdm:103425513/mdm:103400887/mdm:103439704/mdm:103450889/mdm:103440086/mdm:103433453/mdm:103453658	10
mdm01210	2-Oxocarboxylic acid metabolism	6/778	70/6403	0.868836	0.999957	Eri013578/Eri014548/Eri025132/Eri019352/Eri033558/Eri024754	ERIdvaD_GLEAN_10017665/ERIdvaD_GLEAN_10027855/ERIdvaD_GLEAN_10024355/ERIdvaD_GLEAN_10029183/ERIdvaD_GLEAN_10018789/ERIdvaD_GLEAN_10016794	mdm:103409760/mdm:103440751/mdm:103425766/mdm:103445182/mdm:103424713/mdm:103425490	6
mdm00051	Fructose and mannose metabolism	8/778	90/6403	0.87084	0.999957	Eri009009/novel.2504/Eri002413/Eri037935/Eri027635/Eri029776/Eri009006/Eri001269	ERIdvaD_GLEAN_10001905/-/ERIdvaD_GLEAN_10030803/ERIdvaD_GLEAN_10019801/ERIdvaD_GLEAN_10026630/ERIdvaD_GLEAN_10009586/ERIdvaD_GLEAN_10001903/CUFF19.172.1	mdm:103417836/mdm:103439704/mdm:103450467/mdm:103430965/mdm:103418639/mdm:103441205/mdm:103440086/mdm:103416980	8
mdm04070	Phosphatidylinositol signaling system	8/778	90/6403	0.87084	0.999957	Eri033453/Eri025072/Eri009762/Eri010187/Eri001064/Eri001236/Eri005866/Eri018622	ERIdvaD_GLEAN_10025555/CUFF281.61.1/ERIdvaD_GLEAN_10011725/ERIdvaD_GLEAN_10010494/ERIdvaD_GLEAN_10007292/ERIdvaD_GLEAN_10020218/ERIdvaD_GLEAN_10010338/ERIdvaD_GLEAN_10025745	mdm:103432829/mdm:103420816/mdm:103437868/mdm:103434428/mdm:103452671/mdm:103442791/mdm:103404756/mdm:103454710	8
mdm00020	Citrate cycle (TCA cycle)	7/778	81/6403	0.877428	0.999957	novel.810/Eri013948/Eri026094/novel.6024/novel.5524/Eri029337/Eri033176	-/ERIdvaD_GLEAN_10033122/ERIdvaD_GLEAN_10018963/-/-/ERIdvaD_GLEAN_10000872/ERIdvaD_GLEAN_10007990	mdm:103452775/mdm:103451997/mdm:103416716/mdm:103436249/mdm:103403207/mdm:103434412/mdm:103426025	7
mdm01200	Carbon metabolism	36/778	349/6403	0.879283	0.999957	Eri015990/Eri006600/Eri014213/Eri017591/Eri017853/Eri010883/Eri038604/Eri024896/Eri019336/Eri035747/Eri002161/Eri022636/Eri030265/Eri037060/Eri040527/Eri032691/Eri033558/Eri024445/Eri020483/Eri030421/Eri033601/Eri035807/Eri008783/Eri003884/novel.3999/novel.6024/novel.5524/Eri029337/Eri025091/novel.376/Eri001317/Eri014704/Eri015245/Eri000534/Eri000471/Eri033176	ERIdvaD_GLEAN_10033414/ERIdvaD_GLEAN_10034566/ERIdvaD_GLEAN_10033366/ERIdvaD_GLEAN_10019172/ERIdvaD_GLEAN_10002805/ERIdvaD_GLEAN_10004558/ERIdvaD_GLEAN_10012658/ERIdvaD_GLEAN_10027996/ERIdvaD_GLEAN_10029169/ERIdvaD_GLEAN_10023564/ERIdvaD_GLEAN_10005390/ERIdvaD_GLEAN_10026174/ERIdvaD_GLEAN_10033913/ERIdvaD_GLEAN_10032565/ERIdvaD_GLEAN_10022692/ERIdvaD_GLEAN_10005558/ERIdvaD_GLEAN_10018789/ERIdvaD_…	mdm:103405207/mdm:103431619/mdm:103452497/mdm:103399999/mdm:103427793/mdm:103447094/mdm:103439550/mdm:103426107/mdm:103442109/mdm:103443175/mdm:103428735/mdm:103417117/mdm:103451698/mdm:103450147/mdm:103453924/mdm:103432255/mdm:103424713/mdm:103428170/mdm:103406595/mdm:103451598/mdm:103424699/mdm:103443230/mdm:103405049/mdm:103439272/mdm:103450330/mdm:103436249/mdm:103403207/mdm:103434412/mdm:103…	36
mdm00630	Glyoxylate and dicarboxylate metabolism	8/778	92/6403	0.885637	0.999957	Eri006600/Eri032691/Eri008783/novel.6024/Eri001317/Eri015245/Eri000534/Eri033176	ERIdvaD_GLEAN_10034566/ERIdvaD_GLEAN_10005558/ERIdvaD_GLEAN_10022087/-/ERIdvaD_GLEAN_10020282/ERIdvaD_GLEAN_10003779/ERIdvaD_GLEAN_10031873/ERIdvaD_GLEAN_10007990	mdm:103431619/mdm:103432255/mdm:103405049/mdm:103436249/mdm:103429023/mdm:103444223/mdm:103416457/mdm:103426025	8
mdm00531	Glycosaminoglycan degradation	1/778	18/6403	0.903202	0.999957	Eri032264	ERIdvaD_GLEAN_10029397	mdm:103400053	1
mdm00906	Carotenoid biosynthesis	4/778	54/6403	0.907988	0.999957	Eri008575/Eri002314/Eri017501/Eri035732	ERIdvaD_GLEAN_10009099/ERIdvaD_GLEAN_10010842/ERIdvaD_GLEAN_10019625/ERIdvaD_GLEAN_10023551	mdm:103437179/mdm:103441488/mdm:103445724/mdm:103443160	4
mdm00510	N-Glycan biosynthesis	5/778	67/6403	0.922895	0.999957	Eri033936/Eri013431/Eri005782/Eri029144/Eri012483	ERIdvaD_GLEAN_10009006/CUFF157.229.1/ERIdvaD_GLEAN_10011545/CUFF327.24.1/ERIdvaD_GLEAN_10014384	mdm:103435734/mdm:103413622/mdm:103443254/mdm:103454543/mdm:103436714	5
mdm00300	Lysine biosynthesis	1/778	20/6403	0.925356	0.999957	Eri025132	ERIdvaD_GLEAN_10024355	mdm:103425766	1
mdm00514	Other types of O-glycan biosynthesis	1/778	20/6403	0.925356	0.999957	Eri031678	ERIdvaD_GLEAN_10010530	mdm:103441245	1
mdm00565	Ether lipid metabolism	2/778	35/6403	0.937781	0.999957	Eri030107/Eri007979	ERIdvaD_GLEAN_10023343/ERIdvaD_GLEAN_10004936	mdm:103437260/mdm:103437527	2
mdm00250	Alanine, aspartate and glutamate metabolism	5/778	70/6403	0.939063	0.999957	Eri018219/Eri033329/Eri014548/Eri033558/Eri025302	ERIdvaD_GLEAN_10017311/ERIdvaD_GLEAN_10011291/ERIdvaD_GLEAN_10027855/ERIdvaD_GLEAN_10018789/ERIdvaD_GLEAN_10032802	mdm:103447373/mdm:103450725/mdm:103440751/mdm:103424713/mdm:103444237	5
mdm03410	Base excision repair	3/778	48/6403	0.942427	0.999957	Eri025811/Eri030203/Eri035946	ERIdvaD_GLEAN_10021105/CUFF334.119.1/ERIdvaD_GLEAN_10018222	mdm:103445971/mdm:103414261/mdm:103409028	3
mdm00562	Inositol phosphate metabolism	7/778	94/6403	0.949516	0.999957	Eri033453/Eri025072/Eri014279/Eri010187/Eri016059/Eri007979/Eri026206	ERIdvaD_GLEAN_10025555/CUFF281.61.1/ERIdvaD_GLEAN_10021566/ERIdvaD_GLEAN_10010494/ERIdvaD_GLEAN_10033468/ERIdvaD_GLEAN_10004936/ERIdvaD_GLEAN_10011053	mdm:103432829/mdm:103420816/mdm:103400740/mdm:103434428/mdm:103454272/mdm:103437527/mdm:103436971	7
mdm00770	Pantothenate and CoA biosynthesis	2/778	38/6403	0.954902	0.999957	Eri019352/Eri009210	ERIdvaD_GLEAN_10029183/CUFF106.104.2	mdm:103445182/mdm:103438108	2
mdm04933	AGE-RAGE signaling pathway in diabetic complications	1/778	25/6403	0.961037	0.999957	Eri033453	ERIdvaD_GLEAN_10025555	mdm:103432829	1
mdm00670	One carbon pool by folate	1/778	27/6403	0.969963	0.999957	Eri015245	ERIdvaD_GLEAN_10003779	mdm:103444223	1
mdm00740	Riboflavin metabolism	1/778	29/6403	0.976847	0.999957	Eri024898	ERIdvaD_GLEAN_10027998	mdm:103417329	1
mdm03022	Basal transcription factors	3/778	59/6403	0.980322	0.999957	Eri024283/Eri010338/novel.1864	ERIdvaD_GLEAN_10015436/ERIdvaD_GLEAN_10009831/-	mdm:103453604/mdm:103450428/mdm:103437964	3
mdm00220	Arginine biosynthesis	2/778	47/6403	0.983261	0.999957	Eri014548/Eri033558	ERIdvaD_GLEAN_10027855/ERIdvaD_GLEAN_10018789	mdm:103440751/mdm:103424713	2
mdm00240	Pyrimidine metabolism	11/778	156/6403	0.987107	0.999957	Eri025832/Eri023497/Eri021828/Eri025190/novel.3621/Eri009210/Eri037068/Eri029977/Eri010845/Eri002839/Eri033011	ERIdvaD_GLEAN_10021124/ERIdvaD_GLEAN_10028590/ERIdvaD_GLEAN_10013704/ERIdvaD_GLEAN_10024413/-/CUFF106.104.2/ERIdvaD_GLEAN_10032574/ERIdvaD_GLEAN_10026461/ERIdvaD_GLEAN_10001584/CUFF37.90.1/ERIdvaD_GLEAN_10010862	mdm:103445952/mdm:103419259/mdm:103419429/mdm:103432016/mdm:103454361/mdm:103438108/mdm:103406806/mdm:103440554/mdm:103442123/mdm:103455383/mdm:103445346	11
mdm00730	Thiamine metabolism	1/778	35/6403	0.989401	0.999957	Eri011850	ERIdvaD_GLEAN_10028906	mdm:103429668	1
mdm04145	Phagosome	7/778	115/6403	0.990069	0.999957	Eri017804/Eri004740/Eri007105/Eri036492/Eri026066/Eri025074/Eri031535	ERIdvaD_GLEAN_10019305/CUFF56.54.1/ERIdvaD_GLEAN_10009780/ERIdvaD_GLEAN_10029531/ERIdvaD_GLEAN_10011186/ERIdvaD_GLEAN_10008414/ERIdvaD_GLEAN_10013616	mdm:103451159/mdm:103432753/mdm:103414895/mdm:103434283/mdm:103429780/mdm:103420809/mdm:103433875	7
mdm03030	DNA replication	4/778	82/6403	0.992717	0.999957	Eri008359/Eri037564/Eri022057/Eri024571	ERIdvaD_GLEAN_10012119/ERIdvaD_GLEAN_10015572/ERIdvaD_GLEAN_10022011/ERIdvaD_GLEAN_10023791	mdm:103433134/mdm:103406063/mdm:103421979/mdm:103423906	4
mdm00860	Porphyrin and chlorophyll metabolism	3/778	70/6403	0.993647	0.999957	Eri006909/Eri034367/Eri002880	ERIdvaD_GLEAN_10018139/ERIdvaD_GLEAN_10007624/ERIdvaD_GLEAN_10027039	mdm:103419096/mdm:103456287/mdm:103424544	3
mdm03018	RNA degradation	10/778	156/6403	0.994229	0.999957	Eri009956/Eri026052/Eri038604/Eri033161/Eri040527/Eri000861/Eri021513/Eri006316/Eri036199/Eri028957	ERIdvaD_GLEAN_10021202/ERIdvaD_GLEAN_10011173/ERIdvaD_GLEAN_10012658/ERIdvaD_GLEAN_10020431/ERIdvaD_GLEAN_10022692/ERIdvaD_GLEAN_10006831/CUFF240.16.1/ERIdvaD_GLEAN_10003828/ERIdvaD_GLEAN_10003809/ERIdvaD_GLEAN_10021022	mdm:103405103/mdm:103446980/mdm:103439550/mdm:103422208/mdm:103453924/mdm:103429530/mdm:103455950/mdm:103436566/mdm:103428486/mdm:103454126	10
mdm03013	RNA transport	17/778	235/6403	0.995387	0.999957	Eri009938/Eri013654/novel.4262/Eri032385/Eri007457/Eri007825/Eri003220/Eri027453/Eri021513/Eri029773/Eri013122/novel.6198/Eri011849/Eri036199/Eri020700/novel.7704/Eri031427	ERIdvaD_GLEAN_10007978/ERIdvaD_GLEAN_10021678/-/ERIdvaD_GLEAN_10029501/ERIdvaD_GLEAN_10018466/ERIdvaD_GLEAN_10013935/ERIdvaD_GLEAN_10015468/ERIdvaD_GLEAN_10020805/CUFF240.16.1/ERIdvaD_GLEAN_10009583/ERIdvaD_GLEAN_10031685/-/ERIdvaD_GLEAN_10028905/ERIdvaD_GLEAN_10003809/ERIdvaD_GLEAN_10028992/-/ERIdvaD_GLEAN_10024987	mdm:103422977/mdm:103428699/mdm:103448238/mdm:103424931/mdm:103456194/mdm:103441404/mdm:103453678/mdm:103441097/mdm:103455950/mdm:103405819/mdm:103441616/mdm:103415044/mdm:103429260/mdm:103428486/mdm:103416281/mdm:103402313/mdm:103448460	17
mdm03440	Homologous recombination	3/778	75/6403	0.996256	0.999957	Eri022057/Eri023245/Eri023839	ERIdvaD_GLEAN_10022011/ERIdvaD_GLEAN_10023671/ERIdvaD_GLEAN_10019485	mdm:103421979/mdm:103410580/mdm:103447752	3
mdm04130	SNARE interactions in vesicular transport	1/778	47/6403	0.997784	0.999957	Eri022203	ERIdvaD_GLEAN_10005079	mdm:103449568	1
mdm00190	Oxidative phosphorylation	9/778	158/6403	0.998035	0.999957	Eri010005/Eri018573/Eri000880/Eri039380/Eri039496/Eri010665/Eri020574/Eri025394/Eri025074	ERIdvaD_GLEAN_10004291/ERIdvaD_GLEAN_10001484/ERIdvaD_GLEAN_10006850/CUFF419.140.2/ERIdvaD_GLEAN_10012159/ERIdvaD_GLEAN_10032400/CUFF229.20.2/ERIdvaD_GLEAN_10032894/ERIdvaD_GLEAN_10008414	mdm:103427567/mdm:103450198/mdm:103401124/mdm:103456100/mdm:103403141/mdm:103404406/mdm:103435662/mdm:103437790/mdm:103420809	9
mdm03050	Proteasome	3/778	82/6403	0.998237	0.999957	Eri026427/Eri009830/Eri031906	ERIdvaD_GLEAN_10019879/ERIdvaD_GLEAN_10028612/CUFF345.151.1	mdm:103423462/mdm:103445035/mdm:103445819	3
mdm00230	Purine metabolism	14/778	220/6403	0.998646	0.999957	Eri038136/Eri025190/Eri005764/Eri010255/Eri012981/Eri019336/Eri012927/Eri025787/Eri024445/novel.3621/Eri010845/Eri007477/Eri036385/Eri014704	CUFF405.102.2/ERIdvaD_GLEAN_10024413/ERIdvaD_GLEAN_10007739/CUFF118.11.1/ERIdvaD_GLEAN_10001331/ERIdvaD_GLEAN_10029169/CUFF152.16.1/ERIdvaD_GLEAN_10021084/ERIdvaD_GLEAN_10030009/-/ERIdvaD_GLEAN_10001584/CUFF86.33.1/ERIdvaD_GLEAN_10030279/ERIdvaD_GLEAN_10011399	mdm:103426006/mdm:103432016/mdm:103439907/mdm:103449726/mdm:103441651/mdm:103442109/mdm:103430423/mdm:103446000/mdm:103428170/mdm:103454361/mdm:103442123/mdm:103456217/mdm:103403953/mdm:103439830	14
mdm03040	Spliceosome	20/778	291/6403	0.99908	0.999957	Eri014827/Eri027594/Eri034548/Eri023091/Eri025582/Eri024855/Eri037732/Eri032164/Eri007457/Eri026629/Eri024727/Eri018419/Eri036603/Eri003720/Eri029773/novel.4428/Eri030166/Eri011684/Eri009469/Eri013909	CUFF167.88.1/ERIdvaD_GLEAN_10002093/ERIdvaD_GLEAN_10033623/ERIdvaD_GLEAN_10005204/CUFF284.7.2/ERIdvaD_GLEAN_10027961/ERIdvaD_GLEAN_10022174/ERIdvaD_GLEAN_10019533/ERIdvaD_GLEAN_10018466/CUFF296.193.1/ERIdvaD_GLEAN_10016772/CUFF201.221.1/ERIdvaD_GLEAN_10029636/ERIdvaD_GLEAN_10001549/ERIdvaD_GLEAN_10009583/-/ERIdvaD_GLEAN_10033822/CUFF135.32.3/ERIdvaD_GLEAN_10005983/CUFF162.75.1	mdm:103433399/mdm:103446880/mdm:103432354/mdm:103402427/mdm:103434558/mdm:103405589/mdm:103435013/mdm:103425380/mdm:103456194/mdm:103450958/mdm:103402999/mdm:103442236/mdm:103434204/mdm:103447305/mdm:103405819/mdm:103449493/mdm:103402813/mdm:103450895/mdm:103436682/mdm:103451950	20
mdm03015	mRNA surveillance pathway	9/778	167/6403	0.999081	0.999957	Eri007457/novel.8240/Eri021513/Eri029773/Eri036199/Eri040275/Eri022495/novel.7704/Eri011332	ERIdvaD_GLEAN_10018466/-/CUFF240.16.1/ERIdvaD_GLEAN_10009583/ERIdvaD_GLEAN_10003809/ERIdvaD_GLEAN_10007482/ERIdvaD_GLEAN_10015030/-/ERIdvaD_GLEAN_10025230	mdm:103456194/mdm:103416107/mdm:103455950/mdm:103405819/mdm:103428486/mdm:103427093/mdm:103451899/mdm:103402313/mdm:103444822	9
mdm04136	Autophagy - other	1/778	55/6403	0.999221	0.999957	Eri022495	ERIdvaD_GLEAN_10015030	mdm:103451899	1
mdm03020	RNA polymerase	1/778	56/6403	0.999316	0.999957	novel.3621	-	mdm:103454361	1
mdm03430	Mismatch repair	1/778	57/6403	0.9994	0.999957	Eri022057	ERIdvaD_GLEAN_10022011	mdm:103421979	1
mdm04120	Ubiquitin mediated proteolysis	11/778	200/6403	0.999572	0.999957	Eri006289/Eri018624/novel.4583/Eri027453/Eri031217/Eri001664/Eri032686/Eri037700/Eri027264/Eri039693/Eri020001	CUFF74.8.1/ERIdvaD_GLEAN_10025746/-/ERIdvaD_GLEAN_10020805/ERIdvaD_GLEAN_10020019/ERIdvaD_GLEAN_10018384/ERIdvaD_GLEAN_10005553/ERIdvaD_GLEAN_10022147/ERIdvaD_GLEAN_10029086/ERIdvaD_GLEAN_10023408/CUFF224.22.2	mdm:103434792/mdm:103449919/mdm:103412327/mdm:103441097/mdm:103401889/mdm:103421245/mdm:103405733/mdm:103435212/mdm:103436619/mdm:103430394/mdm:103443679	11
mdm03420	Nucleotide excision repair	2/778	83/6403	0.999749	0.999957	Eri000520/Eri022057	CUFF12.268.1/ERIdvaD_GLEAN_10022011	mdm:103431823/mdm:103421979	2
mdm03060	Protein export	1/778	67/6403	0.999838	0.999957	Eri026568	ERIdvaD_GLEAN_10015086	mdm:103450916	1
mdm03010	Ribosome	28/778	403/6403	0.999848	0.999957	Eri030986/Eri038524/Eri010702/Eri035610/novel.8190/Eri034827/Eri020879/Eri034669/Eri020468/Eri026395/Eri031679/Eri018713/Eri014819/Eri011952/Eri007068/Eri014178/Eri023426/novel.2184/Eri011300/Eri001201/Eri003949/Eri036588/Eri018510/Eri017589/novel.1396/Eri038996/Eri016013/Eri003413	ERIdvaD_GLEAN_10031076/ERIdvaD_GLEAN_10011010/ERIdvaD_GLEAN_10032433/CUFF382.81.1/-/ERIdvaD_GLEAN_10001304/ERIdvaD_GLEAN_10015772/ERIdvaD_GLEAN_10033725/ERIdvaD_GLEAN_10025983/ERIdvaD_GLEAN_10019846/ERIdvaD_GLEAN_10010531/ERIdvaD_GLEAN_10005855/ERIdvaD_GLEAN_10020335/ERIdvaD_GLEAN_10003455/CUFF80.89.1/ERIdvaD_GLEAN_10033332/ERIdvaD_GLEAN_10028527/-/ERIdvaD_GLEAN_10025206/ERIdvaD_GLEAN_10020184/ER…	mdm:103439551/mdm:103414829/mdm:103404440/mdm:103421932/mdm:103431889/mdm:103420727/mdm:103436397/mdm:103406336/mdm:103444315/mdm:103413845/mdm:103441512/mdm:103444005/mdm:103428521/mdm:103454577/mdm:103420987/mdm:103452469/mdm:103419207/mdm:103421964/mdm:103432780/mdm:103442348/mdm:103456006/mdm:103419516/mdm:103449859/mdm:103400002/mdm:103428816/mdm:103403582/mdm:103405221/mdm:103413540	28
mdm00970	Aminoacyl-tRNA biosynthesis	2/778	88/6403	0.999862	0.999957	Eri003988/novel.5521	ERIdvaD_GLEAN_10007592/-	mdm:103435850/mdm:103431978	2
mdm04144	Endocytosis	13/778	245/6403	0.999927	0.999957	Eri014827/Eri027594/Eri030107/Eri023091/Eri024855/Eri037732/novel.2654/novel.1814/Eri032425/Eri019416/Eri005491/Eri008246/Eri020051	CUFF167.88.1/ERIdvaD_GLEAN_10002093/ERIdvaD_GLEAN_10023343/ERIdvaD_GLEAN_10005204/ERIdvaD_GLEAN_10027961/ERIdvaD_GLEAN_10022174/-/-/ERIdvaD_GLEAN_10018569/ERIdvaD_GLEAN_10029237/ERIdvaD_GLEAN_10007807/ERIdvaD_GLEAN_10006511/CUFF224.85.1	mdm:103433399/mdm:103446880/mdm:103437260/mdm:103402427/mdm:103405589/mdm:103435013/mdm:103406371/mdm:103418808/mdm:103446767/mdm:103426994/mdm:103418158/mdm:103455767/mdm:103430170	13
mdm03008	Ribosome biogenesis in eukaryotes	3/778	115/6403	0.999957	0.999957	novel.4262/Eri032385/Eri007825	-/ERIdvaD_GLEAN_10029501/ERIdvaD_GLEAN_10013935	mdm:103448238/mdm:103424931/mdm:103441404	3

## Sheet: Table S5-3
Table S5-3 KEGG enrichment analysis of the DEGs between GA3 treatment and control in buds (August).
KEGG id	Description	Gene Ratio	Bg Ratio	p value	p adjust	Gene id	Gene Name	KEGG ID	Count
mdm00511	Other glycan degradation	16/1955	20/6420	6.6543e-06	0.000798516	Eri013884/Eri034651/Eri022285/Eri034086/novel.7942/Eri017018/Eri002269/Eri012389/Eri021889/Eri034087/Eri030905/Eri031054/Eri034948/Eri011451/Eri031175/novel.4851	ERIdvaD_GLEAN_10003500/ERIdvaD_GLEAN_10033708/ERIdvaD_GLEAN_10025328/CUFF367.69.1/-/ERIdvaD_GLEAN_10030677/ERIdvaD_GLEAN_10007550/ERIdvaD_GLEAN_10001046/CUFF244.15.2/ERIdvaD_GLEAN_10021255/ERIdvaD_GLEAN_10030998/ERIdvaD_GLEAN_10031130/ERIdvaD_GLEAN_10010578/ERIdvaD_GLEAN_10012371/ERIdvaD_GLEAN_10010917/-	mdm:103439742/mdm:103433494/mdm:103437567/mdm:103401310/mdm:103401310/mdm:103437613/mdm:103426990/mdm:103413648/mdm:103443567/mdm:103401308/mdm:103427489/mdm:103439607/mdm:103407787/mdm:103442701/mdm:103434574/mdm:103426990	16
mdm00350	Tyrosine metabolism	31/1955	53/6420	2.00775e-05	0.000855461	Eri017365/Eri022912/Eri031997/Eri002161/Eri027207/Eri032443/Eri032181/Eri025550/Eri040012/Eri014001/Eri033132/Eri016163/Eri022916/Eri031996/Eri016334/Eri027790/Eri004580/Eri033904/Eri033126/Eri031995/Eri038428/Eri024080/Eri023135/Eri019697/novel.3999/Eri033355/novel.5867/Eri009147/Eri028003/novel.2856/Eri024081	ERIdvaD_GLEAN_10006347/ERIdvaD_GLEAN_10004971/ERIdvaD_GLEAN_10009393/ERIdvaD_GLEAN_10005390/ERIdvaD_GLEAN_10019437/ERIdvaD_GLEAN_10018586/CUFF348.157.1/ERIdvaD_GLEAN_10033039/ERIdvaD_GLEAN_10024718/ERIdvaD_GLEAN_10033169/ERIdvaD_GLEAN_10020405/ERIdvaD_GLEAN_10009288/ERIdvaD_GLEAN_10004972/ERIdvaD_GLEAN_10009392/ERIdvaD_GLEAN_10014153/ERIdvaD_GLEAN_10020555/ERIdvaD_GLEAN_10025163/ERIdvaD_GLEAN_100…	mdm:103417220/mdm:103428551/mdm:103434754/mdm:103428735/mdm:103422257/mdm:103422481/mdm:103442015/mdm:103443458/mdm:103406477/mdm:103452038/mdm:103445458/mdm:103448720/mdm:103432769/mdm:103434755/mdm:103415219/mdm:103405859/mdm:103441177/mdm:103450330/mdm:103422211/mdm:103412438/mdm:103409994/mdm:103429692/mdm:103438321/mdm:103407292/mdm:103450330/mdm:103412348/mdm:103442015/mdm:103438307/mdm:103…	31
mdm00950	Isoquinoline alkaloid biosynthesis	17/1955	23/6420	2.13865e-05	0.000855461	Eri031997/Eri027207/Eri025550/Eri040012/Eri014001/Eri016163/Eri031996/Eri016334/Eri027790/Eri004580/Eri033126/Eri031995/Eri038428/Eri024080/Eri023135/Eri019697/Eri024081	ERIdvaD_GLEAN_10009393/ERIdvaD_GLEAN_10019437/ERIdvaD_GLEAN_10033039/ERIdvaD_GLEAN_10024718/ERIdvaD_GLEAN_10033169/ERIdvaD_GLEAN_10009288/ERIdvaD_GLEAN_10009392/ERIdvaD_GLEAN_10014153/ERIdvaD_GLEAN_10020555/ERIdvaD_GLEAN_10025163/ERIdvaD_GLEAN_10020398/ERIdvaD_GLEAN_10009391/ERIdvaD_GLEAN_10004892/ERIdvaD_GLEAN_10032248/ERIdvaD_GLEAN_10020939/ERIdvaD_GLEAN_10022421/ERIdvaD_GLEAN_10032249	mdm:103434754/mdm:103422257/mdm:103443458/mdm:103406477/mdm:103452038/mdm:103448720/mdm:103434755/mdm:103415219/mdm:103405859/mdm:103441177/mdm:103422211/mdm:103412438/mdm:103409994/mdm:103429692/mdm:103438321/mdm:103407292/mdm:103446446	17
mdm03030	DNA replication	43/1955	83/6420	3.56518e-05	0.00106955	Eri016225/Eri008359/Eri034257/Eri025817/Eri024571/Eri037564/Eri013715/Eri017569/Eri017455/Eri009438/Eri026871/Eri027727/Eri039387/Eri003702/Eri008474/Eri014068/Eri026336/Eri030689/Eri034960/Eri012052/Eri009183/Eri024707/novel.8145/Eri039239/Eri033790/Eri039948/Eri021453/novel.7210/Eri006336/novel.2619/Eri001316/novel.1835/Eri002780/Eri001511/novel.2530/novel.1672/Eri039549/Eri001974/Eri023386/Eri…	ERIdvaD_GLEAN_10016627/ERIdvaD_GLEAN_10012119/ERIdvaD_GLEAN_10012016/ERIdvaD_GLEAN_10021110/ERIdvaD_GLEAN_10023791/ERIdvaD_GLEAN_10015572/ERIdvaD_GLEAN_10016362/ERIdvaD_GLEAN_10019153/ERIdvaD_GLEAN_10010097/ERIdvaD_GLEAN_10031563/ERIdvaD_GLEAN_10018335/ERIdvaD_GLEAN_10026716/ERIdvaD_GLEAN_10022519/ERIdvaD_GLEAN_10001531/ERIdvaD_GLEAN_10006547/ERIdvaD_GLEAN_10033234/ERIdvaD_GLEAN_10015213/ERIdvaD_…	mdm:103447453/mdm:103433134/mdm:103445117/mdm:103445965/mdm:103423906/mdm:103406063/mdm:103434984/mdm:103415561/mdm:103435330/mdm:103437891/mdm:103401388/mdm:103419136/mdm:103456110/mdm:103451788/mdm:103424256/mdm:103452098/mdm:103448067/mdm:103403125/mdm:103423359/mdm:103420106/mdm:103438276/mdm:103416545/mdm:103424733/mdm:103438855/mdm:103455429/mdm:103412403/mdm:103438343/mdm:103414880/mdm:103…	43
mdm00520	Amino sugar and nucleotide sugar metabolism	73/1955	167/6420	0.00016824	0.00403775	Eri002412/Eri037740/Eri023513/Eri034651/Eri002532/Eri014703/Eri023740/Eri025615/Eri019755/Eri018488/Eri036664/Eri034689/Eri015966/Eri024766/Eri007869/Eri032695/Eri030147/Eri035011/Eri004708/Eri000798/Eri023800/novel.7821/Eri032928/Eri009421/Eri025437/Eri002978/Eri009637/Eri025307/Eri000371/Eri008103/Eri012043/Eri040158/Eri012389/Eri033067/Eri040497/Eri038184/Eri001325/Eri027000/Eri037935/Eri01968…	ERIdvaD_GLEAN_10030802/ERIdvaD_GLEAN_10022182/ERIdvaD_GLEAN_10028604/ERIdvaD_GLEAN_10033708/ERIdvaD_GLEAN_10030912/ERIdvaD_GLEAN_10011398/ERIdvaD_GLEAN_10023192/ERIdvaD_GLEAN_10005033/ERIdvaD_GLEAN_10006606/ERIdvaD_GLEAN_10017084/ERIdvaD_GLEAN_10029692/ERIdvaD_GLEAN_10033743/ERIdvaD_GLEAN_10033394/ERIdvaD_GLEAN_10003563/ERIdvaD_GLEAN_10003452/ERIdvaD_GLEAN_10005562/ERIdvaD_GLEAN_10033805/ERIdvaD_…	mdm:103450465/mdm:103434930/mdm:103433018/mdm:103433494/mdm:103441854/mdm:103439831/mdm:103430505/mdm:103432596/mdm:103448012/mdm:103423813/mdm:103408656/mdm:103434247/mdm:103405184/mdm:103432152/mdm:103401024/mdm:103405684/mdm:103451773/mdm:103444758/mdm:103432770/mdm:103449365/mdm:103412987/mdm:103432596/mdm:103404652/mdm:103437908/mdm:103437762/mdm:103455258/mdm:103403858/mdm:103444244/mdm:103…	73
mdm04075	Plant hormone signal transduction	124/1955	314/6420	0.000295081	0.00573456	Eri021969/Eri037216/Eri031718/Eri036414/Eri038718/Eri032587/Eri018004/Eri032810/Eri010027/Eri016867/Eri011805/Eri033604/Eri022359/Eri014248/Eri031286/Eri017577/Eri014175/Eri011283/Eri021539/Eri029698/Eri023774/Eri012673/Eri026709/Eri038162/Eri027191/Eri004699/Eri008561/Eri013787/Eri016542/Eri015778/Eri003739/Eri005557/Eri030527/Eri010051/novel.5718/Eri037237/Eri031509/Eri015127/Eri016943/Eri02974…	ERIdvaD_GLEAN_10018730/ERIdvaD_GLEAN_10032697/ERIdvaD_GLEAN_10008235/ERIdvaD_GLEAN_10030302/ERIdvaD_GLEAN_10025865/ERIdvaD_GLEAN_10031239/ERIdvaD_GLEAN_10029850/ERIdvaD_GLEAN_10010680/ERIdvaD_GLEAN_10007924/ERIdvaD_GLEAN_10030542/ERIdvaD_GLEAN_10028867/ERIdvaD_GLEAN_10018831/CUFF251.30.1/ERIdvaD_GLEAN_10021536/ERIdvaD_GLEAN_10001002/ERIdvaD_GLEAN_10019159/ERIdvaD_GLEAN_10033329/ERIdvaD_GLEAN_1000…	mdm:103433823/mdm:103451320/mdm:103441116/mdm:103453285/mdm:103449497/mdm:103425705/mdm:103447917/mdm:103427835/mdm:103436328/mdm:103435436/mdm:103429570/mdm:103415456/mdm:103400912/mdm:103400712/mdm:103436449/mdm:103400015/mdm:103452466/mdm:103454061/mdm:103455933/mdm:103416152/mdm:103451053/mdm:103424105/mdm:103405000/mdm:103436425/mdm:103416129/mdm:103428420/mdm:103432477/mdm:103417136/mdm:103…	124
mdm00940	Phenylpropanoid biosynthesis	80/1955	190/6420	0.000365848	0.00573456	Eri037864/Eri030815/Eri025063/Eri006369/Eri015636/Eri037956/Eri011738/Eri020400/Eri030148/Eri020800/novel.1724/novel.7975/Eri035647/Eri010456/Eri004640/Eri006346/Eri029426/Eri009259/Eri015591/Eri029851/Eri030937/Eri022358/Eri017045/Eri019125/Eri017241/Eri008590/Eri017047/Eri014112/Eri030935/Eri010848/Eri005921/Eri006752/Eri020458/novel.1271/Eri006985/Eri027794/Eri017242/Eri024883/novel.198/Eri030…	ERIdvaD_GLEAN_10019731/ERIdvaD_GLEAN_10020154/ERIdvaD_GLEAN_10008401/ERIdvaD_GLEAN_10034372/ERIdvaD_GLEAN_10022336/ERIdvaD_GLEAN_10019819/ERIdvaD_GLEAN_10028809/ERIdvaD_GLEAN_10025920/ERIdvaD_GLEAN_10033806/ERIdvaD_GLEAN_10003679/-/-/ERIdvaD_GLEAN_10014953/ERIdvaD_GLEAN_10017853/CUFF55.31.1/ERIdvaD_GLEAN_10002164/ERIdvaD_GLEAN_10025686/ERIdvaD_GLEAN_10031397/ERIdvaD_GLEAN_10022293/ERIdvaD_GLEAN_1…	mdm:103455972/mdm:103446691/mdm:103440010/mdm:103401840/mdm:103452455/mdm:103400991/mdm:103430340/mdm:103426517/mdm:103451774/mdm:103422058/mdm:103418926/mdm:103420798/mdm:103408778/mdm:103436929/mdm:103447309/mdm:103448135/mdm:103436113/mdm:103438060/mdm:103415491/mdm:103440557/mdm:103432889/mdm:103428516/mdm:103437839/mdm:103425085/mdm:103448646/mdm:103433222/mdm:103437850/mdm:103452136/mdm:103…	80
mdm00071	Fatty acid degradation	34/1955	67/6420	0.000382304	0.00573456	Eri029195/Eri025477/Eri029432/Eri036938/Eri022912/Eri010487/Eri002161/Eri027702/Eri016188/Eri014931/Eri014177/Eri033132/novel.3601/Eri022916/Eri003011/Eri021411/Eri008783/Eri013915/Eri033904/Eri032512/Eri028061/Eri025914/Eri030727/Eri024721/novel.4621/novel.3999/Eri031374/Eri023480/Eri009147/Eri028003/Eri029510/novel.2856/Eri032657/Eri038644	ERIdvaD_GLEAN_10021301/ERIdvaD_GLEAN_10032975/ERIdvaD_GLEAN_10025691/ERIdvaD_GLEAN_10010216/ERIdvaD_GLEAN_10004971/ERIdvaD_GLEAN_10001172/ERIdvaD_GLEAN_10005390/ERIdvaD_GLEAN_10026691/ERIdvaD_GLEAN_10016591/ERIdvaD_GLEAN_10026959/ERIdvaD_GLEAN_10033331/ERIdvaD_GLEAN_10020405/-/ERIdvaD_GLEAN_10004972/ERIdvaD_GLEAN_10027159/ERIdvaD_GLEAN_10021971/ERIdvaD_GLEAN_10022087/ERIdvaD_GLEAN_10033090/ERIdva…	mdm:103400942/mdm:103437735/mdm:103401089/mdm:103429387/mdm:103428551/mdm:103449797/mdm:103428735/mdm:103418919/mdm:103422686/mdm:103450636/mdm:103452467/mdm:103445458/mdm:103441540/mdm:103432769/mdm:103431162/mdm:103452890/mdm:103405049/mdm:103451955/mdm:103450330/mdm:103446821/mdm:103429192/mdm:103404405/mdm:103401714/mdm:108172121/mdm:103443506/mdm:103450330/mdm:103418149/mdm:103432990/mdm:103…	34
mdm01212	Fatty acid metabolism	42/1955	89/6420	0.000616198	0.00821597	Eri036938/Eri010487/Eri012171/Eri003889/Eri038119/Eri014035/Eri014931/Eri014177/Eri031380/Eri037725/Eri022917/Eri014036/Eri001967/Eri038637/Eri021411/Eri001969/Eri008783/Eri030654/Eri003473/Eri034717/Eri032512/Eri030656/Eri028061/Eri035843/Eri025914/Eri005894/novel.4621/Eri031374/Eri009915/Eri021593/Eri020636/Eri023480/Eri023489/Eri007994/Eri010819/Eri030655/Eri011819/Eri029510/Eri032657/Eri00321…	ERIdvaD_GLEAN_10010216/ERIdvaD_GLEAN_10001172/ERIdvaD_GLEAN_10004716/ERIdvaD_GLEAN_10023267/ERIdvaD_GLEAN_10009878/ERIdvaD_GLEAN_10033204/ERIdvaD_GLEAN_10026959/ERIdvaD_GLEAN_10033331/ERIdvaD_GLEAN_10024960/ERIdvaD_GLEAN_10022168/ERIdvaD_GLEAN_10004973/CUFF162.227.1/CUFF27.146.2/ERIdvaD_GLEAN_10025792/ERIdvaD_GLEAN_10021971/ERIdvaD_GLEAN_10029309/ERIdvaD_GLEAN_10022087/ERIdvaD_GLEAN_10022778/ERId…	mdm:103429387/mdm:103449797/mdm:103448194/mdm:103438249/mdm:103404630/mdm:103452064/mdm:103450636/mdm:103452467/mdm:103448739/mdm:103445586/mdm:103408191/mdm:103452068/mdm:103430993/mdm:103400481/mdm:103452890/mdm:103454260/mdm:103405049/mdm:103403098/mdm:103443127/mdm:103406406/mdm:103446821/mdm:103425516/mdm:103429192/mdm:103413591/mdm:103404405/mdm:103429932/mdm:103443506/mdm:103418149/mdm:103…	42
mdm00196	Photosynthesis - antenna proteins	17/1955	28/6420	0.000862571	0.0103509	Eri013728/Eri002871/Eri025012/Eri013729/Eri034549/Eri025336/Eri020046/Eri020635/Eri026715/Eri010304/Eri039529/Eri027417/Eri031706/Eri011770/Eri002249/Eri028096/Eri003213	ERIdvaD_GLEAN_10016373/ERIdvaD_GLEAN_10027030/ERIdvaD_GLEAN_10016872/ERIdvaD_GLEAN_10016374/ERIdvaD_GLEAN_10033624/ERIdvaD_GLEAN_10032835/ERIdvaD_GLEAN_10013407/ERIdvaD_GLEAN_10028934/ERIdvaD_GLEAN_10006673/ERIdvaD_GLEAN_10008699/ERIdvaD_GLEAN_10012191/ERIdvaD_GLEAN_10020777/ERIdvaD_GLEAN_10008223/ERIdvaD_GLEAN_10028836/ERIdvaD_GLEAN_10017063/ERIdvaD_GLEAN_10017628/ERIdvaD_GLEAN_10015461	mdm:103434976/mdm:103455362/mdm:103427883/mdm:103427879/mdm:103432374/mdm:103437829/mdm:103408183/mdm:103431753/mdm:103442984/mdm:103426241/mdm:103403170/mdm:108171701/mdm:103455968/mdm:103430085/mdm:103433590/mdm:103443035/mdm:103453723	17
mdm00480	Glutathione metabolism	49/1955	111/6420	0.0014686	0.0149762	Eri033148/Eri022509/novel.1068/Eri035251/Eri039488/Eri014783/Eri012553/Eri027813/Eri024722/Eri008509/Eri008511/Eri031290/Eri033145/Eri033496/Eri037888/Eri012428/Eri025190/Eri014785/Eri034607/Eri025303/Eri024334/Eri025474/Eri027553/Eri038792/Eri032962/Eri029471/Eri009605/Eri010845/Eri034401/Eri022147/Eri028840/Eri009273/Eri017519/Eri002570/Eri014590/Eri021115/Eri003291/Eri019804/Eri035734/Eri01973…	ERIdvaD_GLEAN_10020420/ERIdvaD_GLEAN_10015041/-/ERIdvaD_GLEAN_10024077/ERIdvaD_GLEAN_10003702/ERIdvaD_GLEAN_10020307/ERIdvaD_GLEAN_10020002/ERIdvaD_GLEAN_10020579/CUFF276.73.1/ERIdvaD_GLEAN_10013551/ERIdvaD_GLEAN_10013552/ERIdvaD_GLEAN_10017451/ERIdvaD_GLEAN_10020417/CUFF362.21.1/ERIdvaD_GLEAN_10019756/ERIdvaD_GLEAN_10006003/ERIdvaD_GLEAN_10024413/ERIdvaD_GLEAN_10020308/ERIdvaD_GLEAN_10033676/ERI…	mdm:103445443/mdm:103403298/mdm:103442231/mdm:103451887/mdm:103424010/mdm:103433529/mdm:103401829/mdm:103426211/mdm:103451952/mdm:103432552/mdm:103427434/mdm:103407746/mdm:103445446/mdm:103413787/mdm:103456150/mdm:103449484/mdm:103432016/mdm:103433530/mdm:103433281/mdm:103444241/mdm:103436762/mdm:103438138/mdm:103453059/mdm:103430219/mdm:103404670/mdm:103409159/mdm:103403833/mdm:103442123/mdm:103…	49
mdm00073	Cutin, suberine and wax biosynthesis	17/1955	29/6420	0.00149762	0.0149762	Eri006132/Eri011664/Eri036798/Eri036482/Eri031943/Eri028461/Eri031227/Eri001384/Eri014558/Eri027702/Eri002535/Eri016188/Eri022333/Eri011420/Eri004941/Eri036797/Eri030494	ERIdvaD_GLEAN_10004059/ERIdvaD_GLEAN_10021191/CUFF392.153.1/ERIdvaD_GLEAN_10029523/ERIdvaD_GLEAN_10001399/ERIdvaD_GLEAN_10014308/ERIdvaD_GLEAN_10020029/ERIdvaD_GLEAN_10014803/ERIdvaD_GLEAN_10027865/ERIdvaD_GLEAN_10026691/ERIdvaD_GLEAN_10030914/ERIdvaD_GLEAN_10016591/CUFF249.201.2/ERIdvaD_GLEAN_10012341/ERIdvaD_GLEAN_10017163/ERIdvaD_GLEAN_10028059/ERIdvaD_GLEAN_10034131	mdm:103437295/mdm:103428452/mdm:103401488/mdm:103434296/mdm:103444567/mdm:103404945/mdm:103401894/mdm:103453566/mdm:103440744/mdm:103418919/mdm:103441817/mdm:103422686/mdm:103437513/mdm:103442116/mdm:103403397/mdm:103406883/mdm:103430617	17
mdm00270	Cysteine and methionine metabolism	57/1955	134/6420	0.00184355	0.0170174	Eri036345/Eri011511/Eri033329/Eri040467/Eri038483/Eri015823/Eri037325/Eri011448/Eri036367/Eri024722/Eri024407/Eri035114/Eri032543/novel.6872/Eri025091/Eri005176/Eri016163/novel.965/Eri000750/Eri015619/Eri014024/Eri037060/Eri003494/Eri025474/novel.4758/Eri027790/Eri020195/Eri004580/Eri039673/Eri025132/Eri023154/Eri014437/Eri018861/Eri030509/Eri034094/Eri033176/Eri000699/Eri005060/novel.462/Eri0219…	ERIdvaD_GLEAN_10030245/ERIdvaD_GLEAN_10006166/ERIdvaD_GLEAN_10011291/ERIdvaD_GLEAN_10022639/ERIdvaD_GLEAN_10011037/ERIdvaD_GLEAN_10010803/ERIdvaD_GLEAN_10032790/ERIdvaD_GLEAN_10012368/ERIdvaD_GLEAN_10030262/CUFF276.73.1/ERIdvaD_GLEAN_10029976/ERIdvaD_GLEAN_10009148/ERIdvaD_GLEAN_10031204/-/ERIdvaD_GLEAN_10000358/ERIdvaD_GLEAN_10000685/ERIdvaD_GLEAN_10009288/-/ERIdvaD_GLEAN_10003965/ERIdvaD_GLEAN_…	mdm:103424053/mdm:103437427/mdm:103450725/mdm:103453893/mdm:103404960/mdm:103407278/mdm:103425030/mdm:103442081/mdm:103453168/mdm:103451952/mdm:103436990/mdm:103439201/mdm:103416853/mdm:103446762/mdm:103401891/mdm:103452744/mdm:103448720/mdm:103425187/mdm:103449328/mdm:103452459/mdm:103452055/mdm:103450147/mdm:103436288/mdm:103438138/mdm:103448693/mdm:103405859/mdm:103455681/mdm:103441177/mdm:103…	57
mdm00062	Fatty acid elongation	25/1955	49/6420	0.00200407	0.0171778	Eri037428/Eri029888/Eri012171/Eri030327/Eri000527/Eri036399/Eri032572/Eri029652/Eri001709/Eri014035/novel.1036/Eri037725/Eri014036/Eri022150/Eri030654/Eri034717/Eri032397/Eri008219/Eri030656/Eri016388/Eri009915/Eri023489/Eri030208/Eri030655/Eri017576	ERIdvaD_GLEAN_10019030/ERIdvaD_GLEAN_10026384/ERIdvaD_GLEAN_10004716/ERIdvaD_GLEAN_10033973/ERIdvaD_GLEAN_10031866/ERIdvaD_GLEAN_10030290/ERIdvaD_GLEAN_10031228/ERIdvaD_GLEAN_10028463/ERIdvaD_GLEAN_10018426/ERIdvaD_GLEAN_10033204/-/ERIdvaD_GLEAN_10022168/CUFF162.227.1/ERIdvaD_GLEAN_10005677/ERIdvaD_GLEAN_10022778/ERIdvaD_GLEAN_10033759/ERIdvaD_GLEAN_10029511/ERIdvaD_GLEAN_10004256/ERIdvaD_GLEAN_1…	mdm:103415388/mdm:103440610/mdm:103448194/mdm:103451654/mdm:103402707/mdm:103453250/mdm:103431992/mdm:103427677/mdm:103447764/mdm:103452064/mdm:103447764/mdm:103445586/mdm:103452068/mdm:103441558/mdm:103403098/mdm:103406406/mdm:103424934/mdm:103401795/mdm:103425516/mdm:103415212/mdm:103433517/mdm:103432996/mdm:103423779/mdm:103403099/mdm:103400017	25
mdm00360	Phenylalanine metabolism	25/1955	51/6420	0.00401977	0.0316465	Eri025063/Eri017365/Eri026612/Eri020400/Eri027207/Eri008590/Eri014112/Eri025550/Eri040012/Eri014001/Eri024883/Eri016163/Eri016334/Eri027790/Eri004580/Eri033126/Eri034524/Eri038428/Eri023135/Eri019697/Eri033355/Eri035898/novel.4467/Eri023014/Eri025584	ERIdvaD_GLEAN_10008401/ERIdvaD_GLEAN_10006347/ERIdvaD_GLEAN_10015131/ERIdvaD_GLEAN_10025920/ERIdvaD_GLEAN_10019437/ERIdvaD_GLEAN_10027174/ERIdvaD_GLEAN_10033274/ERIdvaD_GLEAN_10033039/ERIdvaD_GLEAN_10024718/ERIdvaD_GLEAN_10033169/ERIdvaD_GLEAN_10027985/ERIdvaD_GLEAN_10009288/ERIdvaD_GLEAN_10014153/ERIdvaD_GLEAN_10020555/ERIdvaD_GLEAN_10025163/ERIdvaD_GLEAN_10020398/ERIdvaD_GLEAN_10033601/ERIdvaD_…	mdm:103440010/mdm:103417220/mdm:103412168/mdm:103426517/mdm:103422257/mdm:103433222/mdm:103452136/mdm:103443458/mdm:103406477/mdm:103452038/mdm:103427406/mdm:103448720/mdm:103415219/mdm:103405859/mdm:103441177/mdm:103422211/mdm:103430265/mdm:103409994/mdm:103438321/mdm:103407292/mdm:103412348/mdm:103433962/mdm:103409876/mdm:103436263/mdm:103444452	25
mdm00630	Glyoxylate and dicarboxylate metabolism	40/1955	91/6420	0.00421953	0.0316465	Eri032691/Eri006600/Eri009596/Eri019159/Eri013922/Eri002335/Eri027544/Eri014006/Eri017512/Eri001317/Eri025112/Eri003748/Eri011044/Eri026783/Eri037516/Eri035664/Eri001857/Eri008783/Eri012479/Eri032512/Eri000534/Eri015425/Eri012279/Eri003791/Eri028061/Eri033176/Eri009810/Eri003785/Eri030865/Eri003174/novel.6024/Eri010384/Eri015250/Eri010906/Eri025345/novel.5815/Eri030763/Eri019854/Eri018996/Eri0201…	ERIdvaD_GLEAN_10005558/ERIdvaD_GLEAN_10034566/ERIdvaD_GLEAN_10026292/ERIdvaD_GLEAN_10011830/ERIdvaD_GLEAN_10033098/ERIdvaD_GLEAN_10010857/ERIdvaD_GLEAN_10024239/ERIdvaD_GLEAN_10033174/ERIdvaD_GLEAN_10019636/ERIdvaD_GLEAN_10020282/ERIdvaD_GLEAN_10024335/ERIdvaD_GLEAN_10004996/ERIdvaD_GLEAN_10032045/ERIdvaD_GLEAN_10028403/ERIdvaD_GLEAN_10019104/ERIdvaD_GLEAN_10014969/ERIdvaD_GLEAN_10011601/ERIdvaD_…	mdm:103432255/mdm:103431619/mdm:103416800/mdm:103443663/mdm:103408957/mdm:103435655/mdm:103453050/mdm:103452041/mdm:103445750/mdm:103429023/mdm:103416930/mdm:103441699/mdm:103424403/mdm:103431625/mdm:103455829/mdm:103419610/mdm:103427269/mdm:103405049/mdm:103402356/mdm:103446821/mdm:103416457/mdm:103411658/mdm:103437713/mdm:103403556/mdm:103429192/mdm:103426025/mdm:103404344/mdm:103403560/mdm:103…	40
mdm01040	Biosynthesis of unsaturated fatty acids	16/1955	29/6420	0.00475099	0.0335364	Eri012171/Eri014035/Eri014177/Eri037725/Eri022917/Eri014036/Eri001969/Eri030654/Eri003473/Eri034717/Eri030656/Eri035843/novel.4621/Eri023480/Eri030655/Eri029510	ERIdvaD_GLEAN_10004716/ERIdvaD_GLEAN_10033204/ERIdvaD_GLEAN_10033331/ERIdvaD_GLEAN_10022168/ERIdvaD_GLEAN_10004973/CUFF162.227.1/ERIdvaD_GLEAN_10029309/ERIdvaD_GLEAN_10022778/ERIdvaD_GLEAN_10034272/ERIdvaD_GLEAN_10033759/ERIdvaD_GLEAN_10022781/ERIdvaD_GLEAN_10004504/-/ERIdvaD_GLEAN_10028576/ERIdvaD_GLEAN_10022779/ERIdvaD_GLEAN_10018041	mdm:103448194/mdm:103452064/mdm:103452467/mdm:103445586/mdm:103408191/mdm:103452068/mdm:103454260/mdm:103403098/mdm:103443127/mdm:103406406/mdm:103425516/mdm:103413591/mdm:103443506/mdm:103432990/mdm:103403099/mdm:103435806	16
mdm00280	Valine, leucine and isoleucine degradation	31/1955	68/6420	0.00583672	0.0389115	Eri029195/Eri025477/Eri029432/Eri002657/Eri033329/Eri000898/novel.3601/Eri003011/novel.2149/Eri008783/Eri013915/Eri015417/Eri014437/Eri032512/Eri035747/Eri003791/Eri028061/Eri035008/Eri030727/Eri024721/novel.4621/novel.6265/Eri007543/Eri019352/Eri037837/novel.5216/Eri029510/Eri006913/novel.6706/Eri021416/Eri034796	ERIdvaD_GLEAN_10021301/ERIdvaD_GLEAN_10032975/ERIdvaD_GLEAN_10025691/ERIdvaD_GLEAN_10005743/ERIdvaD_GLEAN_10011291/ERIdvaD_GLEAN_10011954/-/ERIdvaD_GLEAN_10027159/-/ERIdvaD_GLEAN_10022087/ERIdvaD_GLEAN_10033090/CUFF174.101.1/ERIdvaD_GLEAN_10027751/ERIdvaD_GLEAN_10018647/ERIdvaD_GLEAN_10023564/ERIdvaD_GLEAN_10008622/ERIdvaD_GLEAN_10017595/ERIdvaD_GLEAN_10019918/ERIdvaD_GLEAN_10008592/ERIdvaD_GLEAN…	mdm:103400942/mdm:103437735/mdm:103401089/mdm:103405442/mdm:103450725/mdm:103448176/mdm:103441540/mdm:103431162/mdm:103449446/mdm:103405049/mdm:103451955/mdm:103421837/mdm:103441012/mdm:103446821/mdm:103443175/mdm:103403556/mdm:103429192/mdm:103444755/mdm:103401714/mdm:108172121/mdm:103443506/mdm:103413646/mdm:103456265/mdm:103445182/mdm:103437319/mdm:103428717/mdm:103435806/mdm:103401464/mdm:103…	31
mdm00941	Flavonoid biosynthesis	26/1955	55/6420	0.00624114	0.0394178	Eri034633/Eri020131/Eri017076/Eri002414/Eri030871/Eri020129/Eri030961/Eri030287/Eri033801/Eri035584/Eri009357/Eri037918/Eri029396/Eri014112/Eri006752/Eri037823/Eri014111/Eri014721/Eri020657/novel.5012/Eri014053/novel.2038/Eri008112/Eri024851/Eri024844/Eri007293	ERIdvaD_GLEAN_10033689/ERIdvaD_GLEAN_10016324/ERIdvaD_GLEAN_10030739/ERIdvaD_GLEAN_10030804/ERIdvaD_GLEAN_10012962/ERIdvaD_GLEAN_10016323/ERIdvaD_GLEAN_10031051/ERIdvaD_GLEAN_10033934/ERIdvaD_GLEAN_10028336/ERIdvaD_GLEAN_10014900/ERIdvaD_GLEAN_10031491/ERIdvaD_GLEAN_10019785/ERIdvaD_GLEAN_10025659/ERIdvaD_GLEAN_10033274/ERIdvaD_GLEAN_10009232/ERIdvaD_GLEAN_10017006/ERIdvaD_GLEAN_10033273/ERIdvaD_…	mdm:103433740/mdm:103443513/mdm:103430446/mdm:103450464/mdm:103413102/mdm:103443512/mdm:103432919/mdm:103451680/mdm:103455413/mdm:103434638/mdm:103420366/mdm:103400025/mdm:103436139/mdm:103452136/mdm:103441965/mdm:103420259/mdm:103421794/mdm:103410304/mdm:103425310/mdm:103434060/mdm:103423883/mdm:103428961/mdm:103454980/mdm:103405591/mdm:103417342/mdm:103443992	26
mdm03430	Mismatch repair	27/1955	58/6420	0.00694483	0.041669	Eri016225/Eri009438/Eri027727/Eri039387/Eri033721/Eri034960/Eri012052/Eri009359/Eri024707/Eri024978/Eri039239/Eri033790/Eri021453/novel.7210/Eri006336/Eri037320/novel.2619/Eri001316/Eri002780/novel.2530/Eri001974/Eri023386/Eri038684/Eri003470/Eri034981/Eri007354/Eri000781	ERIdvaD_GLEAN_10016627/ERIdvaD_GLEAN_10031563/ERIdvaD_GLEAN_10026716/ERIdvaD_GLEAN_10022519/ERIdvaD_GLEAN_10028252/ERIdvaD_GLEAN_10010587/ERIdvaD_GLEAN_10002072/ERIdvaD_GLEAN_10031493/ERIdvaD_GLEAN_10016752/ERIdvaD_GLEAN_10016835/CUFF418.34.1/ERIdvaD_GLEAN_10028326/ERIdvaD_GLEAN_10009051/-/CUFF74.115.1/ERIdvaD_GLEAN_10032785/-/ERIdvaD_GLEAN_10020281/ERIdvaD_GLEAN_10007680/-/ERIdvaD_GLEAN_10029312…	mdm:103447453/mdm:103437891/mdm:103419136/mdm:103456110/mdm:103424603/mdm:103423359/mdm:103420106/mdm:103437966/mdm:103416545/mdm:103422350/mdm:103438855/mdm:103455429/mdm:103438343/mdm:103414880/mdm:103428006/mdm:103401012/mdm:103404343/mdm:103442264/mdm:103431349/mdm:103437953/mdm:103454327/mdm:103401724/mdm:103424956/mdm:103429235/mdm:103408270/mdm:103405797/mdm:103423184	27
mdm00910	Nitrogen metabolism	19/1955	38/6420	0.00887851	0.0507344	Eri035669/Eri032016/Eri006600/Eri020531/Eri009596/Eri036109/Eri027544/Eri013957/Eri038307/Eri007839/Eri040438/Eri016758/novel.272/Eri031790/Eri024700/novel.4343/Eri000909/Eri015250/Eri019854	ERIdvaD_GLEAN_10009247/ERIdvaD_GLEAN_10004967/ERIdvaD_GLEAN_10034566/ERIdvaD_GLEAN_10026040/ERIdvaD_GLEAN_10026292/ERIdvaD_GLEAN_10027648/ERIdvaD_GLEAN_10024239/ERIdvaD_GLEAN_10033129/ERIdvaD_GLEAN_10004268/ERIdvaD_GLEAN_10002914/ERIdvaD_GLEAN_10022616/ERIdvaD_GLEAN_10027343/-/ERIdvaD_GLEAN_10012755/ERIdvaD_GLEAN_10016745/-/CUFF15.94.1/ERIdvaD_GLEAN_10003784/ERIdvaD_GLEAN_10023499	mdm:103436487/mdm:103407845/mdm:103431619/mdm:103443818/mdm:103416800/mdm:103430865/mdm:103453050/mdm:103452006/mdm:103438445/mdm:103449307/mdm:103453876/mdm:103436552/mdm:103443818/mdm:103449532/mdm:103403012/mdm:103439880/mdm:103425814/mdm:103421902/mdm:103417448	19
mdm04712	Circadian rhythm - plant	25/1955	54/6420	0.0100119	0.0546106	Eri021969/Eri020131/Eri029631/Eri038347/Eri020129/Eri020808/Eri016449/Eri013042/Eri022461/Eri034171/Eri014111/Eri009794/Eri021979/Eri024547/Eri020233/Eri005081/Eri006705/Eri034602/Eri010434/Eri020577/Eri035063/Eri002855/Eri001866/Eri035488/Eri014447	ERIdvaD_GLEAN_10018730/ERIdvaD_GLEAN_10016324/ERIdvaD_GLEAN_10028444/ERIdvaD_GLEAN_10013980/ERIdvaD_GLEAN_10016323/ERIdvaD_GLEAN_10003687/ERIdvaD_GLEAN_10013510/ERIdvaD_GLEAN_10031618/CUFF252.85.2/ERIdvaD_GLEAN_10018894/ERIdvaD_GLEAN_10033273/ERIdvaD_GLEAN_10011752/ERIdvaD_GLEAN_10018741/ERIdvaD_GLEAN_10023768/ERIdvaD_GLEAN_10001368/ERIdvaD_GLEAN_10024864/CUFF76.40.1/ERIdvaD_GLEAN_10033673/ERIdva…	mdm:103433823/mdm:103443513/mdm:103403589/mdm:103439942/mdm:103443512/mdm:103444682/mdm:103448893/mdm:103453329/mdm:103446955/mdm:103433468/mdm:103421794/mdm:103437843/mdm:103433816/mdm:103452525/mdm:103453448/mdm:103450807/mdm:103450118/mdm:103417716/mdm:103444580/mdm:103453835/mdm:103412857/mdm:103455376/mdm:103415506/mdm:103423949/mdm:103440994	25
mdm00909	Sesquiterpenoid and triterpenoid biosynthesis	14/1955	26/6420	0.0107263	0.0559631	Eri024166/Eri038272/Eri015333/Eri035579/novel.2677/Eri013337/novel.5445/Eri013136/Eri021160/Eri006663/Eri021162/Eri028807/novel.168/Eri005070	ERIdvaD_GLEAN_10032324/CUFF408.22.2/ERIdvaD_GLEAN_10008467/ERIdvaD_GLEAN_10014896/-/ERIdvaD_GLEAN_10002790/-/ERIdvaD_GLEAN_10011882/CUFF235.108.1/ERIdvaD_GLEAN_10034623/ERIdvaD_GLEAN_10014527/ERIdvaD_GLEAN_10017732/-/ERIdvaD_GLEAN_10024853	mdm:103446598/mdm:103448570/mdm:103443090/mdm:103434640/mdm:103445174/mdm:103450609/mdm:103446598/mdm:103455855/mdm:103438574/mdm:103404994/mdm:103420510/mdm:103416516/mdm:103443364/mdm:103410286	14
mdm00072	Synthesis and degradation of ketone bodies	7/1955	10/6420	0.0115179	0.0575897	Eri000898/Eri008783/Eri032512/Eri028061/Eri035008/novel.6265/Eri037837	ERIdvaD_GLEAN_10011954/ERIdvaD_GLEAN_10022087/ERIdvaD_GLEAN_10018647/ERIdvaD_GLEAN_10017595/ERIdvaD_GLEAN_10019918/-/ERIdvaD_GLEAN_10017016	mdm:103448176/mdm:103405049/mdm:103446821/mdm:103429192/mdm:103444755/mdm:103413646/mdm:103437319	7
mdm00053	Ascorbate and aldarate metabolism	31/1955	71/6420	0.0123017	0.0590482	Eri029195/Eri025477/Eri029432/Eri023740/Eri036664/Eri029648/Eri031290/Eri030147/Eri032469/Eri037888/Eri034216/novel.3601/Eri000371/Eri003011/Eri013915/Eri037418/Eri016627/Eri027473/Eri016626/Eri034110/Eri010187/Eri030727/Eri019561/Eri024721/Eri039824/Eri033811/Eri021115/Eri007536/Eri003291/Eri009765/novel.6650	ERIdvaD_GLEAN_10021301/ERIdvaD_GLEAN_10032975/ERIdvaD_GLEAN_10025691/ERIdvaD_GLEAN_10023192/ERIdvaD_GLEAN_10029692/ERIdvaD_GLEAN_10028459/ERIdvaD_GLEAN_10017451/ERIdvaD_GLEAN_10033805/ERIdvaD_GLEAN_10018610/ERIdvaD_GLEAN_10019756/ERIdvaD_GLEAN_10007778/-/ERIdvaD_GLEAN_10031719/ERIdvaD_GLEAN_10027159/ERIdvaD_GLEAN_10033090/ERIdvaD_GLEAN_10008798/ERIdvaD_GLEAN_10013149/ERIdvaD_GLEAN_10003710/ERIdva…	mdm:103400942/mdm:103437735/mdm:103401089/mdm:103430505/mdm:103408656/mdm:103416748/mdm:103407746/mdm:103451773/mdm:103422491/mdm:103456150/mdm:103427292/mdm:103441540/mdm:103416496/mdm:103431162/mdm:103451955/mdm:103439079/mdm:103439428/mdm:103436244/mdm:103420706/mdm:103410485/mdm:103434428/mdm:103401714/mdm:103413187/mdm:108172121/mdm:103445909/mdm:103424555/mdm:103417720/mdm:103456258/mdm:103…	31
mdm01200	Carbon metabolism	125/1955	349/6420	0.0155248	0.071653	novel.1068/Eri020483/Eri033404/Eri002037/Eri025253/Eri002161/Eri032691/Eri006600/Eri003884/Eri015823/Eri010883/novel.5229/Eri020197/Eri040350/Eri027065/Eri019159/Eri013922/Eri033054/Eri009384/Eri019878/Eri002335/Eri003746/Eri035807/Eri033132/Eri028795/Eri017591/Eri025303/Eri025091/Eri014006/Eri024410/Eri017512/Eri018641/Eri001317/Eri025112/Eri003748/Eri033601/Eri038604/novel.2149/Eri026783/Eri030…	-/ERIdvaD_GLEAN_10025998/ERIdvaD_GLEAN_10025515/ERIdvaD_GLEAN_10007046/ERIdvaD_GLEAN_10024471/ERIdvaD_GLEAN_10005390/ERIdvaD_GLEAN_10005558/ERIdvaD_GLEAN_10034566/ERIdvaD_GLEAN_10023263/ERIdvaD_GLEAN_10010803/ERIdvaD_GLEAN_10004558/-/ERIdvaD_GLEAN_10010112/ERIdvaD_GLEAN_10003872/ERIdvaD_GLEAN_10030451/ERIdvaD_GLEAN_10011830/ERIdvaD_GLEAN_10033098/ERIdvaD_GLEAN_10008179/ERIdvaD_GLEAN_10031516/ERId…	mdm:103442231/mdm:103406595/mdm:103455093/mdm:103408335/mdm:103442184/mdm:103428735/mdm:103432255/mdm:103431619/mdm:103439272/mdm:103407278/mdm:103447094/mdm:103401662/mdm:103454697/mdm:103431561/mdm:103448757/mdm:103443663/mdm:103408957/mdm:103411637/mdm:103437941/mdm:103455658/mdm:103435655/mdm:103421316/mdm:103443230/mdm:103445458/mdm:103426653/mdm:103399999/mdm:103444241/mdm:103401891/mdm:103…	125
mdm00340	Histidine metabolism	15/1955	30/6420	0.019226	0.0823972	Eri029195/Eri025477/Eri029432/Eri007870/novel.3601/Eri003011/Eri013915/Eri034110/Eri030727/Eri024721/novel.5960/Eri023146/Eri035424/Eri036305/Eri012629	ERIdvaD_GLEAN_10021301/ERIdvaD_GLEAN_10032975/ERIdvaD_GLEAN_10025691/ERIdvaD_GLEAN_10004319/-/ERIdvaD_GLEAN_10027159/ERIdvaD_GLEAN_10033090/ERIdvaD_GLEAN_10005759/ERIdvaD_GLEAN_10008592/ERIdvaD_GLEAN_10016766/-/ERIdvaD_GLEAN_10020948/CUFF380.53.1/ERIdvaD_GLEAN_10030205/ERIdvaD_GLEAN_10012909	mdm:103400942/mdm:103437735/mdm:103401089/mdm:103444632/mdm:103441540/mdm:103431162/mdm:103451955/mdm:103410485/mdm:103401714/mdm:108172121/mdm:103409380/mdm:103403916/mdm:103426012/mdm:103414651/mdm:103441446	15
mdm00960	Tropane, piperidine and pyridine alkaloid biosynthesis	15/1955	30/6420	0.019226	0.0823972	Eri015773/Eri027207/Eri025550/Eri014001/novel.3740/Eri016163/Eri015772/Eri016334/Eri027790/Eri004580/Eri038428/Eri023135/Eri019697/Eri015776/Eri021485	ERIdvaD_GLEAN_10014460/ERIdvaD_GLEAN_10019437/ERIdvaD_GLEAN_10033039/ERIdvaD_GLEAN_10033169/-/ERIdvaD_GLEAN_10009288/ERIdvaD_GLEAN_10014459/ERIdvaD_GLEAN_10014153/ERIdvaD_GLEAN_10020555/ERIdvaD_GLEAN_10025163/ERIdvaD_GLEAN_10004892/ERIdvaD_GLEAN_10020939/ERIdvaD_GLEAN_10022421/ERIdvaD_GLEAN_10014462/ERIdvaD_GLEAN_10001073	mdm:103422717/mdm:103422257/mdm:103443458/mdm:103452038/mdm:103422716/mdm:103448720/mdm:103439216/mdm:103415219/mdm:103405859/mdm:103441177/mdm:103409994/mdm:103438321/mdm:103407292/mdm:103412975/mdm:103423436	15
mdm00051	Fructose and mannose metabolism	36/1955	89/6420	0.027792	0.115001	Eri009005/Eri009025/Eri009029/Eri023535/Eri032695/novel.2338/Eri033054/Eri019878/Eri009008/Eri025437/Eri002978/novel.2504/Eri030397/Eri033067/Eri030732/Eri038184/Eri036238/Eri009006/Eri037935/Eri026260/Eri005765/Eri009514/Eri012091/Eri027635/Eri009010/Eri014260/Eri009464/novel.2502/Eri016875/Eri037710/Eri026216/Eri029776/Eri000833/Eri007273/novel.5911/Eri033835	ERIdvaD_GLEAN_10001902/CUFF104.51.1/ERIdvaD_GLEAN_10013331/ERIdvaD_GLEAN_10003175/ERIdvaD_GLEAN_10005562/-/ERIdvaD_GLEAN_10008179/ERIdvaD_GLEAN_10023520/CUFF104.16.1/ERIdvaD_GLEAN_10032939/ERIdvaD_GLEAN_10027128/-/ERIdvaD_GLEAN_10034036/ERIdvaD_GLEAN_10008191/CUFF336.52.1/ERIdvaD_GLEAN_10016184/ERIdvaD_GLEAN_10009908/ERIdvaD_GLEAN_10001903/ERIdvaD_GLEAN_10019801/ERIdvaD_GLEAN_10026543/ERIdvaD_GLE…	mdm:103440002/mdm:103439703/mdm:103439712/mdm:103433770/mdm:103405684/mdm:103427788/mdm:103411637/mdm:103455658/mdm:103440064/mdm:103437762/mdm:103455258/mdm:103439704/mdm:103451612/mdm:103443741/mdm:103427788/mdm:103444187/mdm:103442637/mdm:103440086/mdm:103430965/mdm:103444130/mdm:103439933/mdm:103405661/mdm:103401134/mdm:103418639/mdm:103440102/mdm:103400721/mdm:103409392/mdm:103439714/mdm:103…	36
mdm00260	Glycine, serine and threonine metabolism	39/1955	98/6420	0.0297746	0.117076	Eri033329/Eri003884/Eri011448/Eri020197/novel.7340/Eri013922/Eri025550/Eri035807/Eri014001/Eri014006/Eri003748/Eri026783/Eri037516/Eri035664/Eri001857/Eri012479/Eri016334/Eri025132/Eri015425/Eri012279/Eri018670/Eri030509/Eri003791/Eri012173/Eri008901/Eri023135/Eri019697/novel.462/Eri015990/Eri030865/Eri003174/Eri011117/Eri010906/Eri030763/Eri013074/Eri017492/Eri025438/Eri018996/Eri023786	ERIdvaD_GLEAN_10011291/ERIdvaD_GLEAN_10023263/ERIdvaD_GLEAN_10012368/ERIdvaD_GLEAN_10010112/-/ERIdvaD_GLEAN_10033098/ERIdvaD_GLEAN_10033039/ERIdvaD_GLEAN_10023618/ERIdvaD_GLEAN_10033169/ERIdvaD_GLEAN_10033174/ERIdvaD_GLEAN_10004996/ERIdvaD_GLEAN_10028403/ERIdvaD_GLEAN_10019104/ERIdvaD_GLEAN_10014969/ERIdvaD_GLEAN_10011601/ERIdvaD_GLEAN_10014380/ERIdvaD_GLEAN_10014153/ERIdvaD_GLEAN_10024355/CUFF17…	mdm:103450725/mdm:103439272/mdm:103442081/mdm:103454697/mdm:103422065/mdm:103408957/mdm:103443458/mdm:103443230/mdm:103452038/mdm:103452041/mdm:103441699/mdm:103431625/mdm:103455829/mdm:103419610/mdm:103427269/mdm:103402356/mdm:103415219/mdm:103425766/mdm:103411658/mdm:103437713/mdm:103417000/mdm:103451531/mdm:103403556/mdm:103413090/mdm:103410757/mdm:103438321/mdm:103407292/mdm:103421998/mdm:103…	39
mdm00640	Propanoate metabolism	19/1955	42/6420	0.0302446	0.117076	Eri003889/Eri025112/novel.2149/Eri008783/Eri032512/Eri035747/Eri003791/Eri028061/Eri007543/Eri010819/Eri033077/novel.5216/novel.6706/Eri021416/Eri028996/Eri033259/Eri034796/Eri001389/Eri033917	ERIdvaD_GLEAN_10023267/ERIdvaD_GLEAN_10024335/-/ERIdvaD_GLEAN_10022087/ERIdvaD_GLEAN_10018647/ERIdvaD_GLEAN_10023564/ERIdvaD_GLEAN_10008622/ERIdvaD_GLEAN_10017595/ERIdvaD_GLEAN_10018546/ERIdvaD_GLEAN_10032529/ERIdvaD_GLEAN_10020354/-/-/ERIdvaD_GLEAN_10021975/ERIdvaD_GLEAN_10021715/ERIdvaD_GLEAN_10003344/ERIdvaD_GLEAN_10021844/ERIdvaD_GLEAN_10007223/ERIdvaD_GLEAN_10008989	mdm:103438249/mdm:103416930/mdm:103449446/mdm:103405049/mdm:103446821/mdm:103443175/mdm:103403556/mdm:103429192/mdm:103456265/mdm:103442406/mdm:103445597/mdm:103428717/mdm:103446967/mdm:103416775/mdm:103416573/mdm:103455699/mdm:103439021/mdm:103453644/mdm:103428008	19
mdm00330	Arginine and proline metabolism	31/1955	76/6420	0.0348754	0.130783	Eri029195/Eri025477/Eri029432/Eri026612/Eri032974/Eri024722/Eri037086/Eri024546/novel.3601/Eri040305/Eri016878/Eri003011/Eri020318/Eri025474/Eri010649/Eri013915/Eri027790/Eri004580/Eri039981/Eri020350/Eri030727/Eri024721/Eri023152/Eri035898/Eri031071/novel.4467/Eri023014/Eri025654/Eri004377/Eri010382/Eri000415	ERIdvaD_GLEAN_10021301/ERIdvaD_GLEAN_10032975/ERIdvaD_GLEAN_10025691/ERIdvaD_GLEAN_10015131/ERIdvaD_GLEAN_10022904/CUFF276.73.1/CUFF396.164.1/ERIdvaD_GLEAN_10023767/-/CUFF430.79.1/CUFF188.47.1/ERIdvaD_GLEAN_10027159/ERIdvaD_GLEAN_10010981/CUFF283.262.1/CUFF123.98.1/ERIdvaD_GLEAN_10033090/ERIdvaD_GLEAN_10020555/ERIdvaD_GLEAN_10025163/ERIdvaD_GLEAN_10024693/ERIdvaD_GLEAN_10013017/ERIdvaD_GLEAN_1000…	mdm:103400942/mdm:103437735/mdm:103401089/mdm:103412168/mdm:103404681/mdm:103451952/mdm:103450386/mdm:103418424/mdm:103441540/mdm:103412969/mdm:103435445/mdm:103431162/mdm:103422167/mdm:103438138/mdm:103404396/mdm:103451955/mdm:103405859/mdm:103441177/mdm:103435006/mdm:103453363/mdm:103401714/mdm:108172121/mdm:103423625/mdm:103433962/mdm:103439617/mdm:103409876/mdm:103436263/mdm:103449924/mdm:103…	31
mdm00410	beta-Alanine metabolism	24/1955	57/6420	0.0405567	0.145027	Eri029195/Eri025477/Eri029432/Eri024722/Eri037086/Eri025550/Eri014001/novel.3601/Eri040305/Eri003011/novel.2149/Eri025474/Eri013915/Eri016334/Eri035747/Eri030727/Eri024721/Eri023135/Eri019697/Eri023152/Eri025302/novel.5216/Eri029526/Eri034796	ERIdvaD_GLEAN_10021301/ERIdvaD_GLEAN_10032975/ERIdvaD_GLEAN_10025691/CUFF276.73.1/CUFF396.164.1/ERIdvaD_GLEAN_10033039/ERIdvaD_GLEAN_10033169/-/CUFF430.79.1/ERIdvaD_GLEAN_10027159/-/CUFF283.262.1/ERIdvaD_GLEAN_10033090/ERIdvaD_GLEAN_10014153/ERIdvaD_GLEAN_10023564/ERIdvaD_GLEAN_10008592/ERIdvaD_GLEAN_10016766/ERIdvaD_GLEAN_10020939/ERIdvaD_GLEAN_10022421/ERIdvaD_GLEAN_10020954/ERIdvaD_GLEAN_10032…	mdm:103400942/mdm:103437735/mdm:103401089/mdm:103451952/mdm:103450386/mdm:103443458/mdm:103452038/mdm:103441540/mdm:103412969/mdm:103431162/mdm:103449446/mdm:103438138/mdm:103451955/mdm:103415219/mdm:103443175/mdm:103401714/mdm:108172121/mdm:103438321/mdm:103407292/mdm:103423625/mdm:103444237/mdm:103428717/mdm:103435817/mdm:103439021	24
mdm04016	MAPK signaling pathway - plant	69/1955	189/6420	0.041091	0.145027	Eri037448/Eri014462/Eri010027/Eri016867/Eri014248/Eri023774/Eri012673/Eri007869/Eri005907/Eri004699/Eri022245/Eri013787/Eri015778/Eri035114/Eri005557/Eri019859/Eri010051/Eri025925/Eri029748/Eri035692/Eri032625/Eri005699/Eri008364/Eri023329/Eri018622/Eri007937/Eri024566/Eri032147/Eri029658/Eri030908/novel.7803/Eri026674/Eri006727/Eri020786/Eri013726/Eri017149/Eri006466/Eri037958/Eri021609/Eri01003…	CUFF398.94.2/CUFF164.201.2/ERIdvaD_GLEAN_10007924/ERIdvaD_GLEAN_10030542/ERIdvaD_GLEAN_10021536/ERIdvaD_GLEAN_10023223/ERIdvaD_GLEAN_10015321/ERIdvaD_GLEAN_10003452/ERIdvaD_GLEAN_10007453/CUFF55.136.1/ERIdvaD_GLEAN_10025290/ERIdvaD_GLEAN_10016430/ERIdvaD_GLEAN_10014464/ERIdvaD_GLEAN_10009148/ERIdvaD_GLEAN_10013206/ERIdvaD_GLEAN_10023504/ERIdvaD_GLEAN_10006954/ERIdvaD_GLEAN_10023900/ERIdvaD_GLEAN_…	mdm:103455768/mdm:103455645/mdm:103436328/mdm:103435436/mdm:103400712/mdm:103451053/mdm:103424105/mdm:103401024/mdm:103407650/mdm:103428420/mdm:103438671/mdm:103417136/mdm:103447497/mdm:103439201/mdm:103433682/mdm:103438110/mdm:103436897/mdm:103404467/mdm:103428845/mdm:103407953/mdm:103436150/mdm:103420436/mdm:103433139/mdm:103437370/mdm:103454710/mdm:103402159/mdm:103441525/mdm:103431796/mdm:103…	69
mdm00500	Starch and sucrose metabolism	76/1955	212/6420	0.0498578	0.170941	Eri030815/Eri038765/Eri002412/Eri025472/Eri003008/Eri030148/Eri031093/Eri004806/Eri010425/novel.1724/Eri013906/Eri006346/Eri003060/Eri009259/Eri023346/Eri025911/Eri024766/Eri035661/Eri027856/Eri017241/Eri027418/Eri023990/Eri011352/Eri026082/Eri006985/Eri036058/Eri004504/Eri009637/Eri025307/Eri030769/Eri015010/Eri012043/Eri018869/Eri023814/Eri033067/Eri015042/Eri034003/Eri038184/Eri013066/Eri00576…	ERIdvaD_GLEAN_10020154/ERIdvaD_GLEAN_10026745/ERIdvaD_GLEAN_10030802/ERIdvaD_GLEAN_10032970/ERIdvaD_GLEAN_10027156/ERIdvaD_GLEAN_10033806/ERIdvaD_GLEAN_10031166/ERIdvaD_GLEAN_10012805/ERIdvaD_GLEAN_10008962/-/ERIdvaD_GLEAN_10033081/ERIdvaD_GLEAN_10002164/ERIdvaD_GLEAN_10007846/ERIdvaD_GLEAN_10031397/ERIdvaD_GLEAN_10019964/ERIdvaD_GLEAN_10023887/ERIdvaD_GLEAN_10003563/ERIdvaD_GLEAN_10014966/ERIdva…	mdm:103446691/mdm:103449165/mdm:103450465/mdm:103437743/mdm:103455235/mdm:103451774/mdm:103439640/mdm:103431945/mdm:103444588/mdm:103418926/mdm:103451948/mdm:103448135/mdm:103436491/mdm:103438060/mdm:103437614/mdm:103404387/mdm:103432152/mdm:103429268/mdm:103406017/mdm:103448646/mdm:103420669/mdm:103446376/mdm:103425180/mdm:103447001/mdm:103438774/mdm:103453523/mdm:103400901/mdm:103403858/mdm:103…	76
mdm03410	Base excision repair	20/1955	47/6420	0.052318	0.174393	Eri025811/Eri030203/Eri016225/Eri000432/Eri025846/Eri027727/Eri017450/Eri008474/Eri026336/Eri034960/Eri009183/Eri021453/Eri006336/Eri033446/Eri002780/Eri001974/Eri003470/Eri029972/Eri025443/Eri007354	ERIdvaD_GLEAN_10021105/CUFF334.119.1/ERIdvaD_GLEAN_10016627/ERIdvaD_GLEAN_10031779/ERIdvaD_GLEAN_10021137/ERIdvaD_GLEAN_10026716/ERIdvaD_GLEAN_10010093/ERIdvaD_GLEAN_10006547/ERIdvaD_GLEAN_10015213/ERIdvaD_GLEAN_10010587/CUFF106.74.1/ERIdvaD_GLEAN_10009051/CUFF74.115.1/ERIdvaD_GLEAN_10025548/ERIdvaD_GLEAN_10007680/ERIdvaD_GLEAN_10029312/ERIdvaD_GLEAN_10034269/ERIdvaD_GLEAN_10026456/ERIdvaD_GLEAN_…	mdm:103445971/mdm:103414261/mdm:103447453/mdm:103402771/mdm:103445940/mdm:103419136/mdm:103427927/mdm:103424256/mdm:103448067/mdm:103423359/mdm:103438276/mdm:103438343/mdm:103428006/mdm:103432821/mdm:103431349/mdm:103454327/mdm:103429235/mdm:103440512/mdm:103420323/mdm:103405797	20
mdm00531	Glycosaminoglycan degradation	9/1955	18/6420	0.0647128	0.205613	Eri034651/Eri002832/Eri012389/Eri007495/Eri009770/Eri039683/Eri008369/Eri024563/Eri031175	ERIdvaD_GLEAN_10033708/ERIdvaD_GLEAN_10026992/ERIdvaD_GLEAN_10001046/ERIdvaD_GLEAN_10018499/ERIdvaD_GLEAN_10011732/ERIdvaD_GLEAN_10023400/ERIdvaD_GLEAN_10012127/ERIdvaD_GLEAN_10023784/ERIdvaD_GLEAN_10010917	mdm:103433494/mdm:103455399/mdm:103413648/mdm:103456224/mdm:103437866/mdm:103450023/mdm:103433131/mdm:103452510/mdm:103434574	9
mdm00620	Pyruvate metabolism	44/1955	118/6420	0.0651107	0.205613	Eri029195/Eri025477/Eri029432/Eri013578/Eri002037/Eri003889/Eri025324/Eri040350/Eri027065/Eri003746/Eri028795/novel.3601/Eri018641/Eri025112/Eri033601/Eri003011/Eri008783/Eri013915/Eri022636/Eri032512/Eri030265/Eri025628/Eri003791/Eri028061/Eri033176/novel.523/Eri030727/Eri024721/Eri003785/Eri025323/Eri019646/Eri008837/Eri010819/Eri024251/Eri027171/novel.6024/Eri033575/Eri025345/Eri000518/Eri0289…	ERIdvaD_GLEAN_10021301/ERIdvaD_GLEAN_10032975/ERIdvaD_GLEAN_10025691/ERIdvaD_GLEAN_10017665/ERIdvaD_GLEAN_10007046/ERIdvaD_GLEAN_10023267/ERIdvaD_GLEAN_10032824/ERIdvaD_GLEAN_10003872/ERIdvaD_GLEAN_10030451/ERIdvaD_GLEAN_10004994/ERIdvaD_GLEAN_10017722/-/ERIdvaD_GLEAN_10025762/ERIdvaD_GLEAN_10024335/ERIdvaD_GLEAN_10018828/ERIdvaD_GLEAN_10027159/ERIdvaD_GLEAN_10022087/ERIdvaD_GLEAN_10033090/ERIdva…	mdm:103400942/mdm:103437735/mdm:103401089/mdm:103409760/mdm:103408335/mdm:103438249/mdm:103444255/mdm:103431561/mdm:103448757/mdm:103421316/mdm:103426653/mdm:103441540/mdm:103449915/mdm:103416930/mdm:103424699/mdm:103431162/mdm:103405049/mdm:103451955/mdm:103417117/mdm:103446821/mdm:103451698/mdm:103449196/mdm:103403556/mdm:103429192/mdm:103426025/mdm:103438183/mdm:103401714/mdm:108172121/mdm:103…	44
mdm00040	Pentose and glucuronate interconversions	40/1955	109/6420	0.0941605	0.285312	Eri011692/Eri012783/Eri038764/Eri035617/Eri018351/Eri009005/Eri009025/Eri009029/Eri025724/Eri030147/Eri003931/Eri001622/Eri009008/Eri025307/Eri000371/Eri028820/novel.2504/Eri004517/Eri001469/Eri014264/Eri009006/novel.7178/Eri024317/novel.5476/Eri004991/Eri009010/Eri039824/Eri033811/novel.3684/Eri001127/Eri004696/novel.2502/Eri007536/Eri039719/Eri036822/Eri016841/Eri038578/Eri009765/Eri008195/Eri0…	ERIdvaD_GLEAN_10005920/ERIdvaD_GLEAN_10002142/ERIdvaD_GLEAN_10026744/ERIdvaD_GLEAN_10014924/ERIdvaD_GLEAN_10021444/ERIdvaD_GLEAN_10001902/CUFF104.51.1/ERIdvaD_GLEAN_10013331/ERIdvaD_GLEAN_10015190/ERIdvaD_GLEAN_10033805/ERIdvaD_GLEAN_10006580/ERIdvaD_GLEAN_10022289/CUFF104.16.1/ERIdvaD_GLEAN_10032806/ERIdvaD_GLEAN_10031719/ERIdvaD_GLEAN_10017743/-/ERIdvaD_GLEAN_10014283/ERIdvaD_GLEAN_10023823/ERI…	mdm:103450889/mdm:103440957/mdm:103423120/mdm:103434528/mdm:103415187/mdm:103440002/mdm:103439703/mdm:103439712/mdm:103432756/mdm:103451773/mdm:103437645/mdm:103427019/mdm:103440064/mdm:103444244/mdm:103416496/mdm:103449806/mdm:103439704/mdm:103454125/mdm:103405945/mdm:103400724/mdm:103440086/mdm:103445123/mdm:103402329/mdm:103402329/mdm:103413792/mdm:103440102/mdm:103445909/mdm:103424555/mdm:103…	40
mdm00100	Steroid biosynthesis	20/1955	50/6420	0.0956171	0.285312	Eri040237/Eri018297/novel.4189/Eri024304/novel.4812/Eri008215/Eri015333/novel.2677/Eri040321/novel.1026/Eri033887/Eri036895/Eri029889/Eri015051/Eri013136/Eri012253/Eri021160/Eri018915/Eri006663/Eri021162	ERIdvaD_GLEAN_10008147/ERIdvaD_GLEAN_10021391/-/ERIdvaD_GLEAN_10006170/-/ERIdvaD_GLEAN_10004255/ERIdvaD_GLEAN_10008467/-/ERIdvaD_GLEAN_10017892/-/ERIdvaD_GLEAN_10011688/ERIdvaD_GLEAN_10007427/ERIdvaD_GLEAN_10026385/ERIdvaD_GLEAN_10027415/ERIdvaD_GLEAN_10011882/ERIdvaD_GLEAN_10026118/CUFF235.108.1/CUFF209.35.1/ERIdvaD_GLEAN_10034623/ERIdvaD_GLEAN_10014527	mdm:103451474/mdm:103442145/mdm:103426143/mdm:103416907/mdm:103405691/mdm:103431669/mdm:103443090/mdm:103445174/mdm:103418631/mdm:103401301/mdm:103450343/mdm:103411553/mdm:103440612/mdm:103440234/mdm:103455855/mdm:103453651/mdm:103438574/mdm:103438422/mdm:103404994/mdm:103420510	20
mdm00380	Tryptophan metabolism	21/1955	53/6420	0.0974815	0.285312	Eri029195/Eri025477/Eri029432/Eri026612/Eri019485/Eri040012/novel.3601/Eri003011/Eri008783/Eri013915/Eri032512/Eri033126/Eri008542/Eri028061/Eri030727/Eri024721/Eri000699/Eri035898/novel.4467/Eri023014/Eri030233	ERIdvaD_GLEAN_10021301/ERIdvaD_GLEAN_10032975/ERIdvaD_GLEAN_10025691/ERIdvaD_GLEAN_10015131/ERIdvaD_GLEAN_10015351/ERIdvaD_GLEAN_10024718/-/ERIdvaD_GLEAN_10027159/ERIdvaD_GLEAN_10022087/ERIdvaD_GLEAN_10033090/ERIdvaD_GLEAN_10018647/ERIdvaD_GLEAN_10020398/ERIdvaD_GLEAN_10013581/ERIdvaD_GLEAN_10017595/ERIdvaD_GLEAN_10008592/ERIdvaD_GLEAN_10016766/ERIdvaD_GLEAN_10030160/ERIdvaD_GLEAN_10009336/-/ERId…	mdm:103400942/mdm:103437735/mdm:103401089/mdm:103412168/mdm:103455193/mdm:103406477/mdm:103441540/mdm:103431162/mdm:103405049/mdm:103451955/mdm:103446821/mdm:103422211/mdm:103432492/mdm:103429192/mdm:103401714/mdm:108172121/mdm:103429245/mdm:103433962/mdm:103409876/mdm:103436263/mdm:103451714	21
mdm01230	Biosynthesis of amino acids	109/1955	326/6420	0.127587	0.364533	Eri013578/novel.1068/Eri002037/Eri018219/Eri040467/Eri003278/Eri003884/Eri015823/Eri011448/Eri020531/Eri001450/Eri020197/Eri009596/Eri013922/Eri033054/Eri009384/Eri027207/Eri032055/novel.7899/Eri035373/Eri035807/Eri014573/Eri025303/Eri025091/Eri027544/Eri024546/Eri001105/Eri014006/Eri005176/Eri016163/novel.3217/Eri018641/Eri016878/Eri003748/Eri027169/Eri038604/Eri026783/Eri030397/Eri000750/Eri023…	ERIdvaD_GLEAN_10017665/-/ERIdvaD_GLEAN_10007046/ERIdvaD_GLEAN_10017311/ERIdvaD_GLEAN_10022639/ERIdvaD_GLEAN_10010537/ERIdvaD_GLEAN_10023263/ERIdvaD_GLEAN_10010803/ERIdvaD_GLEAN_10012368/ERIdvaD_GLEAN_10026040/ERIdvaD_GLEAN_10023805/ERIdvaD_GLEAN_10010112/ERIdvaD_GLEAN_10026292/ERIdvaD_GLEAN_10033098/ERIdvaD_GLEAN_10008179/ERIdvaD_GLEAN_10031516/ERIdvaD_GLEAN_10019437/ERIdvaD_GLEAN_10014224/-/ERId…	mdm:103409760/mdm:103442231/mdm:103408335/mdm:103447373/mdm:103453893/mdm:103436360/mdm:103439272/mdm:103407278/mdm:103442081/mdm:103443818/mdm:103428057/mdm:103454697/mdm:103416800/mdm:103408957/mdm:103411637/mdm:103437941/mdm:103422257/mdm:103440666/mdm:103401702/mdm:103434002/mdm:103443230/mdm:103421012/mdm:103444241/mdm:103401891/mdm:103453050/mdm:103418424/mdm:103404478/mdm:103452041/mdm:103…	109
mdm00250	Alanine, aspartate and glutamate metabolism	26/1955	70/6420	0.13782	0.384613	Eri018219/Eri033329/Eri020531/Eri009596/Eri015678/Eri027544/Eri014006/Eri001857/Eri027790/Eri016083/Eri004580/Eri038307/Eri007839/Eri035436/Eri040438/Eri018434/Eri025302/novel.272/Eri018541/Eri001311/Eri012620/Eri030865/novel.4343/Eri015250/Eri019854/novel.7199	ERIdvaD_GLEAN_10017311/ERIdvaD_GLEAN_10011291/ERIdvaD_GLEAN_10026040/ERIdvaD_GLEAN_10026292/ERIdvaD_GLEAN_10022366/ERIdvaD_GLEAN_10024239/ERIdvaD_GLEAN_10033174/ERIdvaD_GLEAN_10011601/ERIdvaD_GLEAN_10020555/ERIdvaD_GLEAN_10033489/ERIdvaD_GLEAN_10025163/ERIdvaD_GLEAN_10004268/ERIdvaD_GLEAN_10002914/CUFF380.67.1/ERIdvaD_GLEAN_10022616/ERIdvaD_GLEAN_10021527/ERIdvaD_GLEAN_10032802/-/ERIdvaD_GLEAN_10…	mdm:103447373/mdm:103450725/mdm:103443818/mdm:103416800/mdm:103429814/mdm:103453050/mdm:103452041/mdm:103427269/mdm:103405859/mdm:103443626/mdm:103441177/mdm:103438445/mdm:103449307/mdm:103429193/mdm:103453876/mdm:103411161/mdm:103444237/mdm:103443818/mdm:103432594/mdm:103404573/mdm:103441440/mdm:103423201/mdm:103439880/mdm:103421902/mdm:103417448/mdm:103455787	26
mdm00561	Glycerolipid metabolism	38/1955	107/6420	0.148984	0.40632	Eri029195/Eri025477/Eri029432/Eri015727/Eri026446/Eri031232/Eri002221/Eri019878/Eri037692/Eri026375/novel.3601/Eri002228/Eri003011/Eri013915/Eri031186/Eri033596/Eri024533/Eri037287/Eri029852/Eri030727/Eri003665/Eri024721/Eri004991/Eri017065/Eri004128/Eri000541/Eri021040/Eri032769/Eri030053/novel.7665/Eri013108/Eri001815/Eri034739/Eri026259/Eri026291/Eri003366/Eri018996/Eri004995	ERIdvaD_GLEAN_10021301/ERIdvaD_GLEAN_10032975/ERIdvaD_GLEAN_10025691/ERIdvaD_GLEAN_10000537/CUFF295.13.1/ERIdvaD_GLEAN_10020034/ERIdvaD_GLEAN_10017037/ERIdvaD_GLEAN_10023520/ERIdvaD_GLEAN_10022139/ERIdvaD_GLEAN_10019826/-/ERIdvaD_GLEAN_10017043/ERIdvaD_GLEAN_10027159/ERIdvaD_GLEAN_10033090/ERIdvaD_GLEAN_10010927/ERIdvaD_GLEAN_10018823/ERIdvaD_GLEAN_10023755/ERIdvaD_GLEAN_10032756/ERIdvaD_GLEAN_10…	mdm:103400942/mdm:103437735/mdm:103401089/mdm:103450606/mdm:103401865/mdm:103401898/mdm:103433646/mdm:103455658/mdm:103435271/mdm:103450599/mdm:103441540/mdm:103427617/mdm:103431162/mdm:103451955/mdm:103426378/mdm:103408030/mdm:103452609/mdm:103454359/mdm:103455552/mdm:103401714/mdm:103400825/mdm:108172121/mdm:103413792/mdm:103437970/mdm:103411254/mdm:103402694/mdm:103446228/mdm:103419674/mdm:103…	38
mdm00052	Galactose metabolism	24/1955	65/6420	0.157596	0.420257	Eri023485/Eri023513/Eri031093/Eri018165/Eri021922/Eri033054/Eri036927/Eri025307/Eri002269/Eri026187/Eri033067/Eri019838/Eri010686/Eri017065/Eri039895/Eri012424/Eri014260/novel.3684/Eri032769/Eri007536/Eri036822/novel.4851/Eri005764/Eri033835	ERIdvaD_GLEAN_10028580/ERIdvaD_GLEAN_10028604/ERIdvaD_GLEAN_10031166/ERIdvaD_GLEAN_10020525/ERIdvaD_GLEAN_10018688/ERIdvaD_GLEAN_10008179/ERIdvaD_GLEAN_10010206/ERIdvaD_GLEAN_10032806/ERIdvaD_GLEAN_10007550/ERIdvaD_GLEAN_10003475/ERIdvaD_GLEAN_10008191/ERIdvaD_GLEAN_10023484/ERIdvaD_GLEAN_10032418/ERIdvaD_GLEAN_10030728/ERIdvaD_GLEAN_10012544/ERIdvaD_GLEAN_10006000/ERIdvaD_GLEAN_10021547/-/ERIdva…	mdm:103417143/mdm:103433018/mdm:103439640/mdm:103416906/mdm:103433851/mdm:103411637/mdm:103444277/mdm:103444244/mdm:103426990/mdm:103454409/mdm:103443741/mdm:103455633/mdm:103404424/mdm:103437970/mdm:103451194/mdm:103449473/mdm:103400721/mdm:103438928/mdm:103419674/mdm:103456258/mdm:103407923/mdm:103426990/mdm:103439907/mdm:103450387	24
mdm00020	Citrate cycle (TCA cycle)	29/1955	81/6420	0.175201	0.44373	novel.1068/Eri025253/Eri035489/Eri024672/novel.5229/Eri013948/Eri003746/Eri025303/Eri025628/Eri021693/Eri003791/Eri033176/novel.810/novel.3033/Eri026094/Eri024251/Eri033077/novel.6024/Eri010384/Eri025841/Eri025345/Eri018413/Eri008588/Eri000518/Eri022484/Eri033259/Eri014164/Eri020170/Eri033917	-/ERIdvaD_GLEAN_10024471/CUFF381.55.2/ERIdvaD_GLEAN_10016719/-/ERIdvaD_GLEAN_10033122/ERIdvaD_GLEAN_10004994/ERIdvaD_GLEAN_10032803/ERIdvaD_GLEAN_10005046/ERIdvaD_GLEAN_10030033/ERIdvaD_GLEAN_10008622/ERIdvaD_GLEAN_10007990/-/-/ERIdvaD_GLEAN_10018963/ERIdvaD_GLEAN_10015407/ERIdvaD_GLEAN_10020354/-/ERIdvaD_GLEAN_10002932/ERIdvaD_GLEAN_10021132/ERIdvaD_GLEAN_10032844/ERIdvaD_GLEAN_10021504/ERIdvaD_…	mdm:103442231/mdm:103442184/mdm:103452775/mdm:103403033/mdm:103401662/mdm:103451997/mdm:103421316/mdm:103444241/mdm:103449196/mdm:103401166/mdm:103403556/mdm:103426025/mdm:103452775/mdm:103404831/mdm:103416716/mdm:103415054/mdm:103445597/mdm:103436249/mdm:103401041/mdm:103412293/mdm:103437822/mdm:103442231/mdm:103433221/mdm:103402711/mdm:103402966/mdm:103455699/mdm:103452189/mdm:103431524/mdm:103…	29
mdm00592	alpha-Linolenic acid metabolism	27/1955	75/6420	0.177077	0.44373	Eri022912/Eri002730/Eri012519/Eri029581/Eri017807/Eri039150/Eri014177/Eri005275/Eri019983/Eri022916/Eri006295/novel.3053/Eri021411/Eri020683/Eri024196/Eri021621/Eri002488/Eri001553/novel.4621/Eri031374/Eri020681/Eri020686/Eri023480/Eri029510/Eri020687/novel.2856/Eri038644	ERIdvaD_GLEAN_10004971/ERIdvaD_GLEAN_10014984/ERIdvaD_GLEAN_10001924/ERIdvaD_GLEAN_10007033/ERIdvaD_GLEAN_10019308/ERIdvaD_GLEAN_10017422/ERIdvaD_GLEAN_10033331/ERIdvaD_GLEAN_10005460/ERIdvaD_GLEAN_10010455/ERIdvaD_GLEAN_10004972/ERIdvaD_GLEAN_10003316/-/ERIdvaD_GLEAN_10021971/CUFF229.178.1/ERIdvaD_GLEAN_10015755/ERIdvaD_GLEAN_10001676/ERIdvaD_GLEAN_10030876/ERIdvaD_GLEAN_10022235/-/ERIdvaD_GLEAN…	mdm:103428551/mdm:103422578/mdm:103427164/mdm:103407335/mdm:103451162/mdm:103411240/mdm:103452467/mdm:103438366/mdm:103435875/mdm:103432769/mdm:103434797/mdm:103404077/mdm:103452890/mdm:103402218/mdm:103453627/mdm:103435878/mdm:103440454/mdm:103418601/mdm:103443506/mdm:103418149/mdm:103402212/mdm:103427712/mdm:103432990/mdm:103435806/mdm:103446504/mdm:103435799/mdm:103400486	27
mdm04145	Phagosome	40/1955	115/6420	0.179236	0.44373	Eri015572/Eri011938/Eri001210/Eri010692/Eri008047/novel.8314/Eri027917/Eri039921/Eri026400/Eri000634/Eri011034/Eri037875/Eri032446/Eri015084/novel.7169/Eri020735/novel.8031/Eri025074/Eri014838/Eri007233/Eri011556/Eri015156/Eri016080/Eri017804/Eri037352/Eri008360/Eri020383/Eri012368/Eri015982/Eri016239/Eri013601/Eri019422/novel.2911/Eri005815/novel.3711/Eri022253/Eri031535/Eri015438/novel.8344/Eri…	CUFF176.121.1/ERIdvaD_GLEAN_10004156/ERIdvaD_GLEAN_10020193/ERIdvaD_GLEAN_10032424/CUFF93.66.1/-/CUFF311.72.1/ERIdvaD_GLEAN_10003662/ERIdvaD_GLEAN_10019852/ERIdvaD_GLEAN_10031961/CUFF126.169.1/ERIdvaD_GLEAN_10019743/ERIdvaD_GLEAN_10018589/ERIdvaD_GLEAN_10027448/-/ERIdvaD_GLEAN_10029022/-/ERIdvaD_GLEAN_10008414/ERIdvaD_GLEAN_10003057/ERIdvaD_GLEAN_10003742/ERIdvaD_GLEAN_10002876/ERIdvaD_GLEAN_1002…	mdm:103439762/mdm:103436316/mdm:103442341/mdm:103404433/mdm:103440575/mdm:103440277/mdm:103433554/mdm:103410967/mdm:103423471/mdm:103451587/mdm:103415092/mdm:103456019/mdm:103412555/mdm:103410421/mdm:103428061/mdm:103416275/mdm:103424955/mdm:103420809/mdm:103454869/mdm:103449213/mdm:103405467/mdm:103412077/mdm:103443630/mdm:103451159/mdm:103450056/mdm:103433136/mdm:103406616/mdm:103454644/mdm:103…	40
mdm00061	Fatty acid biosynthesis	19/1955	51/6420	0.18119	0.44373	Eri036938/Eri010487/Eri003889/Eri038119/Eri014931/Eri031380/Eri022917/Eri001967/Eri038637/Eri025914/Eri005894/Eri021593/Eri020636/Eri007994/Eri010819/Eri011819/Eri032657/Eri003212/Eri001389	ERIdvaD_GLEAN_10010216/ERIdvaD_GLEAN_10001172/ERIdvaD_GLEAN_10023267/ERIdvaD_GLEAN_10009878/ERIdvaD_GLEAN_10026959/ERIdvaD_GLEAN_10024960/ERIdvaD_GLEAN_10004973/CUFF27.146.2/ERIdvaD_GLEAN_10025792/ERIdvaD_GLEAN_10023890/ERIdvaD_GLEAN_10007441/ERIdvaD_GLEAN_10006973/ERIdvaD_GLEAN_10028935/ERIdvaD_GLEAN_10004949/ERIdvaD_GLEAN_10032529/ERIdvaD_GLEAN_10028881/ERIdvaD_GLEAN_10017515/ERIdvaD_GLEAN_1001…	mdm:103429387/mdm:103449797/mdm:103438249/mdm:103404630/mdm:103450636/mdm:103448739/mdm:103408191/mdm:103430993/mdm:103400481/mdm:103404405/mdm:103429932/mdm:103447290/mdm:103431754/mdm:103437519/mdm:103442406/mdm:103429415/mdm:103454088/mdm:103453733/mdm:103453644	19
mdm00710	Carbon fixation in photosynthetic organisms	34/1955	97/6420	0.188357	0.452058	Eri033404/Eri032691/Eri040350/Eri027065/Eri003746/Eri028795/Eri014006/Eri024410/Eri033601/Eri030397/Eri025114/Eri008021/Eri022636/Eri027790/Eri016083/Eri004580/Eri000534/Eri036141/Eri030265/Eri016927/Eri033176/Eri019646/Eri027957/Eri037710/novel.6024/Eri031898/Eri025345/Eri000833/Eri007273/Eri036671/Eri035998/Eri030686/novel.5911/Eri020170	ERIdvaD_GLEAN_10025515/ERIdvaD_GLEAN_10005558/ERIdvaD_GLEAN_10003872/ERIdvaD_GLEAN_10030451/ERIdvaD_GLEAN_10004994/ERIdvaD_GLEAN_10017722/ERIdvaD_GLEAN_10033174/ERIdvaD_GLEAN_10029978/ERIdvaD_GLEAN_10018828/ERIdvaD_GLEAN_10034036/ERIdvaD_GLEAN_10024336/CUFF93.32.2/ERIdvaD_GLEAN_10026174/ERIdvaD_GLEAN_10020555/ERIdvaD_GLEAN_10033489/ERIdvaD_GLEAN_10025163/ERIdvaD_GLEAN_10031873/ERIdvaD_GLEAN_10014…	mdm:103455093/mdm:103432255/mdm:103431561/mdm:103448757/mdm:103421316/mdm:103426653/mdm:103452041/mdm:103436834/mdm:103424699/mdm:103451612/mdm:103425757/mdm:103414781/mdm:103417117/mdm:103405859/mdm:103443626/mdm:103441177/mdm:103416457/mdm:103418499/mdm:103451698/mdm:103444794/mdm:103426025/mdm:103420647/mdm:103445881/mdm:103435138/mdm:103436249/mdm:103445810/mdm:103437822/mdm:103449399/mdm:103…	34
mdm00650	Butanoate metabolism	10/1955	25/6420	0.203079	0.468644	Eri000898/Eri008783/Eri032512/Eri028061/Eri035008/Eri035436/Eri025302/novel.6265/Eri012620/Eri037837	ERIdvaD_GLEAN_10011954/ERIdvaD_GLEAN_10022087/ERIdvaD_GLEAN_10018647/ERIdvaD_GLEAN_10017595/ERIdvaD_GLEAN_10019918/CUFF380.67.1/ERIdvaD_GLEAN_10032802/-/ERIdvaD_GLEAN_10012900/ERIdvaD_GLEAN_10017016	mdm:103448176/mdm:103405049/mdm:103446821/mdm:103429192/mdm:103444755/mdm:103429193/mdm:103444237/mdm:103413646/mdm:103441440/mdm:103437319	10
mdm04933	AGE-RAGE signaling pathway in diabetic complications	10/1955	25/6420	0.203079	0.468644	Eri016973/Eri033453/Eri002330/Eri037875/Eri015084/Eri007233/Eri012846/Eri012858/Eri019422/Eri027665	ERIdvaD_GLEAN_10030637/ERIdvaD_GLEAN_10025555/ERIdvaD_GLEAN_10010852/ERIdvaD_GLEAN_10019743/ERIdvaD_GLEAN_10027448/ERIdvaD_GLEAN_10003742/ERIdvaD_GLEAN_10002211/ERIdvaD_GLEAN_10002806/ERIdvaD_GLEAN_10029243/ERIdvaD_GLEAN_10026655	mdm:103406415/mdm:103432829/mdm:103438122/mdm:103456019/mdm:103410421/mdm:103449213/mdm:103421855/mdm:108170494/mdm:103421031/mdm:103447387	10
mdm00591	Linoleic acid metabolism	10/1955	26/6420	0.245082	0.537553	Eri002730/Eri005275/Eri006295/Eri026590/novel.3053/Eri024196/Eri001553/Eri005330/Eri031613/Eri026591	ERIdvaD_GLEAN_10014984/ERIdvaD_GLEAN_10005460/ERIdvaD_GLEAN_10003316/ERIdvaD_GLEAN_10015107/-/ERIdvaD_GLEAN_10015755/ERIdvaD_GLEAN_10022235/ERIdvaD_GLEAN_10012030/ERIdvaD_GLEAN_10013693/CUFF296.145.1	mdm:103422578/mdm:103438366/mdm:103434797/mdm:103450936/mdm:103404077/mdm:103453627/mdm:103418601/mdm:103411221/mdm:103433946/mdm:103450937	10
mdm04626	Plant-pathogen interaction	78/1955	239/6420	0.248004	0.537553	Eri008007/Eri014737/Eri010799/Eri016558/Eri010027/Eri002679/Eri025427/Eri014724/Eri004765/Eri005907/Eri022245/novel.7981/Eri006040/Eri015565/Eri035692/Eri008364/Eri018622/Eri021741/novel.6520/Eri037916/Eri024566/Eri040192/Eri015095/Eri010529/Eri000739/Eri033847/Eri039769/Eri021841/Eri012726/Eri007646/Eri020786/Eri013726/Eri000267/Eri002368/Eri021609/Eri010031/Eri033881/Eri026677/Eri000439/Eri0179…	ERIdvaD_GLEAN_10015920/ERIdvaD_GLEAN_10011432/ERIdvaD_GLEAN_10032508/ERIdvaD_GLEAN_10014741/ERIdvaD_GLEAN_10007924/ERIdvaD_GLEAN_10003597/ERIdvaD_GLEAN_10032928/ERIdvaD_GLEAN_10011418/CUFF56.89.1/ERIdvaD_GLEAN_10007453/ERIdvaD_GLEAN_10025290/-/ERIdvaD_GLEAN_10002413/ERIdvaD_GLEAN_10025420/ERIdvaD_GLEAN_10012565/ERIdvaD_GLEAN_10012124/ERIdvaD_GLEAN_10025745/ERIdvaD_GLEAN_10030077/-/ERIdvaD_GLEAN_1…	mdm:103443172/mdm:103439807/mdm:103404487/mdm:103421755/mdm:103436328/mdm:103429045/mdm:103409737/mdm:103410302/mdm:103432727/mdm:103407650/mdm:103438671/mdm:103444127/mdm:103443227/mdm:103436384/mdm:103407953/mdm:103433139/mdm:103454710/mdm:103415984/mdm:103423775/mdm:103400016/mdm:103441525/mdm:103445385/mdm:103440248/mdm:103435449/mdm:103443927/mdm:103450371/mdm:103429972/mdm:103447205/mdm:103…	78
mdm04146	Peroxisome	41/1955	122/6420	0.250813	0.537553	Eri036938/Eri010487/novel.1068/Eri011743/novel.7391/Eri011885/Eri000655/Eri014931/Eri019159/Eri037465/Eri014177/Eri002335/Eri000898/Eri025303/Eri017512/Eri001857/Eri004935/Eri036120/Eri031011/Eri023952/Eri008203/Eri008901/Eri025914/novel.4621/Eri021195/novel.6265/Eri030948/Eri038310/Eri023480/Eri030865/Eri023911/Eri011893/Eri001328/Eri017279/Eri014471/Eri025841/Eri018413/novel.5815/Eri029510/nove…	ERIdvaD_GLEAN_10010216/ERIdvaD_GLEAN_10001172/-/ERIdvaD_GLEAN_10028814/-/ERIdvaD_GLEAN_10009965/ERIdvaD_GLEAN_10031981/ERIdvaD_GLEAN_10026959/ERIdvaD_GLEAN_10011830/ERIdvaD_GLEAN_10019061/ERIdvaD_GLEAN_10033331/ERIdvaD_GLEAN_10010857/ERIdvaD_GLEAN_10011954/ERIdvaD_GLEAN_10032803/ERIdvaD_GLEAN_10019636/ERIdvaD_GLEAN_10011601/ERIdvaD_GLEAN_10017158/ERIdvaD_GLEAN_10027659/ERIdvaD_GLEAN_10031098/ERId…	mdm:103429387/mdm:103449797/mdm:103442231/mdm:103430324/mdm:103434128/mdm:103435295/mdm:103402584/mdm:103450636/mdm:103443663/mdm:103431274/mdm:103452467/mdm:103435655/mdm:103448176/mdm:103444241/mdm:103445750/mdm:103427269/mdm:103425598/mdm:103406852/mdm:103428529/mdm:103446343/mdm:103419609/mdm:103410757/mdm:103404405/mdm:103443506/mdm:103447973/mdm:103413646/mdm:103432912/mdm:103431645/mdm:103…	41
mdm00010	Glycolysis / Gluconeogenesis	60/1955	182/6420	0.250858	0.537553	Eri029195/Eri025477/Eri029432/Eri022912/Eri002037/Eri002161/Eri003884/Eri010883/novel.2338/Eri033054/Eri009384/Eri003746/Eri033132/Eri017591/novel.3601/Eri018641/Eri022916/Eri025112/Eri038604/Eri003011/Eri030397/Eri008021/Eri033067/Eri013915/Eri030732/Eri019838/Eri033904/Eri036238/Eri010686/Eri003791/Eri030727/Eri024721/Eri004991/novel.3999/Eri003785/Eri012370/Eri027957/Eri008837/Eri014260/Eri009…	ERIdvaD_GLEAN_10021301/ERIdvaD_GLEAN_10032975/ERIdvaD_GLEAN_10025691/ERIdvaD_GLEAN_10004971/ERIdvaD_GLEAN_10007046/ERIdvaD_GLEAN_10005390/ERIdvaD_GLEAN_10023263/ERIdvaD_GLEAN_10004558/-/ERIdvaD_GLEAN_10008179/ERIdvaD_GLEAN_10031516/ERIdvaD_GLEAN_10004994/ERIdvaD_GLEAN_10020405/ERIdvaD_GLEAN_10019172/-/ERIdvaD_GLEAN_10025762/ERIdvaD_GLEAN_10004972/ERIdvaD_GLEAN_10024335/ERIdvaD_GLEAN_10012658/ERId…	mdm:103400942/mdm:103437735/mdm:103401089/mdm:103428551/mdm:103408335/mdm:103428735/mdm:103439272/mdm:103447094/mdm:103427788/mdm:103411637/mdm:103437941/mdm:103421316/mdm:103445458/mdm:103399999/mdm:103441540/mdm:103449915/mdm:103432769/mdm:103416930/mdm:103439550/mdm:103431162/mdm:103451612/mdm:103414781/mdm:103443741/mdm:103451955/mdm:103427788/mdm:103455633/mdm:103450330/mdm:103442637/mdm:103…	60
mdm00400	Phenylalanine, tyrosine and tryptophan biosynthesis	22/1955	63/6420	0.258786	0.544813	Eri003278/Eri001450/Eri027207/Eri032055/novel.7899/Eri035373/Eri014573/Eri001105/Eri016163/Eri027169/Eri023663/Eri004191/Eri027790/Eri004580/Eri016177/Eri038428/Eri007770/Eri016180/Eri030127/Eri004689/Eri016171/Eri017492	ERIdvaD_GLEAN_10010537/ERIdvaD_GLEAN_10023805/ERIdvaD_GLEAN_10019437/ERIdvaD_GLEAN_10014224/-/ERIdvaD_GLEAN_10011514/ERIdvaD_GLEAN_10027880/ERIdvaD_GLEAN_10006899/ERIdvaD_GLEAN_10009288/ERIdvaD_GLEAN_10019403/ERIdvaD_GLEAN_10023127/ERIdvaD_GLEAN_10002497/ERIdvaD_GLEAN_10020555/ERIdvaD_GLEAN_10025163/ERIdvaD_GLEAN_10016582/ERIdvaD_GLEAN_10004892/ERIdvaD_GLEAN_10005909/ERIdvaD_GLEAN_10016583/CUFF33…	mdm:103436360/mdm:103428057/mdm:103422257/mdm:103440666/mdm:103401702/mdm:103434002/mdm:103421012/mdm:103404478/mdm:103448720/mdm:103417350/mdm:103430495/mdm:103424012/mdm:103405859/mdm:103441177/mdm:103429954/mdm:103409994/mdm:103436603/mdm:103447654/mdm:103423796/mdm:103432856/mdm:103447659/mdm:103445713	22
mdm02010	ABC transporters	15/1955	42/6420	0.277856	0.574874	Eri010471/Eri010691/Eri001211/Eri008331/Eri033854/Eri011198/novel.8302/Eri033124/Eri010639/Eri001264/Eri022856/Eri017119/Eri018111/Eri011657/Eri001262	CUFF121.44.1/ERIdvaD_GLEAN_10032423/ERIdvaD_GLEAN_10020194/ERIdvaD_GLEAN_10004453/ERIdvaD_GLEAN_10011658/ERIdvaD_GLEAN_10005636/-/ERIdvaD_GLEAN_10020397/ERIdvaD_GLEAN_10032377/ERIdvaD_GLEAN_10020238/ERIdvaD_GLEAN_10006689/ERIdvaD_GLEAN_10025593/ERIdvaD_GLEAN_10020475/ERIdvaD_GLEAN_10021187/ERIdvaD_GLEAN_10020237	mdm:103436917/mdm:103404434/mdm:103442343/mdm:103443387/mdm:103450365/mdm:103405966/mdm:103452859/mdm:103435941/mdm:103432041/mdm:103442303/mdm:103405968/mdm:103433112/mdm:103407686/mdm:103438940/mdm:103424183	15
mdm00195	Photosynthesis	22/1955	64/6420	0.287495	0.576326	Eri018557/Eri032646/Eri033890/Eri014883/Eri039741/Eri018976/Eri001774/Eri035653/Eri036287/Eri040230/Eri029388/Eri034659/Eri037909/Eri035464/Eri014935/Eri017354/novel.1222/Eri015049/Eri017883/Eri005861/Eri037976/Eri017483	ERIdvaD_GLEAN_10001192/ERIdvaD_GLEAN_10017508/ERIdvaD_GLEAN_10011691/ERIdvaD_GLEAN_10015865/ERIdvaD_GLEAN_10006704/ERIdvaD_GLEAN_10004228/ERIdvaD_GLEAN_10009495/ERIdvaD_GLEAN_10014959/ERIdvaD_GLEAN_10030191/ERIdvaD_GLEAN_10008139/ERIdvaD_GLEAN_10025652/ERIdvaD_GLEAN_10033717/ERIdvaD_GLEAN_10019777/ERIdvaD_GLEAN_10028090/ERIdvaD_GLEAN_10026962/ERIdvaD_GLEAN_10006338/-/ERIdvaD_GLEAN_10027413/ERIdva…	mdm:103429793/mdm:103438778/mdm:103450341/mdm:103425919/mdm:103441940/mdm:103428089/mdm:103409108/mdm:103434495/mdm:103439960/mdm:103451487/mdm:103425043/mdm:103434480/mdm:103456305/mdm:103432238/mdm:103441569/mdm:103405142/mdm:103405453/mdm:103420850/mdm:103453352/mdm:103404760/mdm:103436886/mdm:103445710	22
mdm00603	Glycosphingolipid biosynthesis - globo and isoglobo series	5/1955	12/6420	0.288229	0.576326	Eri034651/Eri012389/Eri017065/Eri032769/Eri031175	ERIdvaD_GLEAN_10033708/ERIdvaD_GLEAN_10001046/ERIdvaD_GLEAN_10030728/ERIdvaD_GLEAN_10010638/ERIdvaD_GLEAN_10010917	mdm:103433494/mdm:103413648/mdm:103437970/mdm:103419674/mdm:103434574	5
mdm03420	Nucleotide excision repair	28/1955	83/6420	0.292966	0.576326	Eri016225/Eri009438/Eri027727/Eri039387/Eri008474/Eri026336/Eri034960/Eri012052/Eri009183/Eri024707/Eri039239/Eri033790/Eri021453/novel.7210/Eri006336/novel.2619/Eri001316/Eri024874/Eri002780/Eri001974/Eri023386/Eri003470/Eri000520/Eri029772/Eri022870/Eri034981/Eri007354/Eri000781	ERIdvaD_GLEAN_10016627/ERIdvaD_GLEAN_10031563/ERIdvaD_GLEAN_10026716/ERIdvaD_GLEAN_10022519/ERIdvaD_GLEAN_10006547/ERIdvaD_GLEAN_10015213/ERIdvaD_GLEAN_10010587/ERIdvaD_GLEAN_10002072/CUFF106.74.1/ERIdvaD_GLEAN_10016752/CUFF418.34.1/ERIdvaD_GLEAN_10028326/ERIdvaD_GLEAN_10009051/-/CUFF74.115.1/-/ERIdvaD_GLEAN_10020281/ERIdvaD_GLEAN_10027976/ERIdvaD_GLEAN_10007680/ERIdvaD_GLEAN_10029312/CUFF263.4.2…	mdm:103447453/mdm:103437891/mdm:103419136/mdm:103456110/mdm:103424256/mdm:103448067/mdm:103423359/mdm:103420106/mdm:103438276/mdm:103416545/mdm:103438855/mdm:103455429/mdm:103438343/mdm:103414880/mdm:103428006/mdm:103404343/mdm:103442264/mdm:103405525/mdm:103431349/mdm:103454327/mdm:103401724/mdm:103429235/mdm:103431823/mdm:103405820/mdm:103456355/mdm:103408270/mdm:103405797/mdm:103423184	28
mdm00460	Cyanoamino acid metabolism	22/1955	65/6420	0.31723	0.613994	Eri030815/Eri024704/Eri001828/Eri030148/novel.1724/Eri006346/Eri009259/Eri006600/Eri013922/Eri017241/Eri012428/Eri006985/Eri025091/Eri003748/Eri026783/Eri023814/Eri002729/Eri028840/Eri000372/Eri010906/Eri035806/Eri036475	ERIdvaD_GLEAN_10020154/ERIdvaD_GLEAN_10016749/ERIdvaD_GLEAN_10020907/ERIdvaD_GLEAN_10033806/-/ERIdvaD_GLEAN_10002164/ERIdvaD_GLEAN_10031397/ERIdvaD_GLEAN_10034566/ERIdvaD_GLEAN_10033098/CUFF191.18.2/ERIdvaD_GLEAN_10006003/ERIdvaD_GLEAN_10015515/ERIdvaD_GLEAN_10000358/ERIdvaD_GLEAN_10004996/ERIdvaD_GLEAN_10028403/CUFF267.33.1/ERIdvaD_GLEAN_10014983/ERIdvaD_GLEAN_10017763/ERIdvaD_GLEAN_10031720/CUF…	mdm:103446691/mdm:103403009/mdm:103417299/mdm:103451774/mdm:103418926/mdm:103448135/mdm:103438060/mdm:103431619/mdm:103408957/mdm:103448646/mdm:103449484/mdm:103438774/mdm:103401891/mdm:103441699/mdm:103431625/mdm:103447738/mdm:103422589/mdm:103449889/mdm:103402833/mdm:103443414/mdm:103443315/mdm:103407088	22
mdm00220	Arginine biosynthesis	16/1955	47/6420	0.346465	0.659933	Eri009596/Eri027544/Eri024546/Eri014006/Eri027790/Eri016083/Eri004580/Eri038307/Eri007839/novel.8218/Eri040438/Eri006629/Eri031071/Eri015250/Eri019854/Eri037971	ERIdvaD_GLEAN_10026292/ERIdvaD_GLEAN_10024239/ERIdvaD_GLEAN_10023767/ERIdvaD_GLEAN_10033174/ERIdvaD_GLEAN_10020555/ERIdvaD_GLEAN_10033489/ERIdvaD_GLEAN_10025163/ERIdvaD_GLEAN_10004268/ERIdvaD_GLEAN_10002914/-/ERIdvaD_GLEAN_10022616/ERIdvaD_GLEAN_10034594/ERIdvaD_GLEAN_10031148/ERIdvaD_GLEAN_10003784/ERIdvaD_GLEAN_10023499/ERIdvaD_GLEAN_10009533	mdm:103416800/mdm:103453050/mdm:103418424/mdm:103452041/mdm:103405859/mdm:103443626/mdm:103441177/mdm:103438445/mdm:103449307/mdm:103452120/mdm:103453876/mdm:103404137/mdm:103439617/mdm:103421902/mdm:103417448/mdm:103436887	16
mdm00430	Taurine and hypotaurine metabolism	6/1955	16/6420	0.35508	0.665774	Eri012428/Eri033745/Eri040475/Eri010681/Eri028840/Eri025302	ERIdvaD_GLEAN_10006003/ERIdvaD_GLEAN_10028277/ERIdvaD_GLEAN_10022645/ERIdvaD_GLEAN_10032413/ERIdvaD_GLEAN_10017763/ERIdvaD_GLEAN_10032802	mdm:103449484/mdm:103431210/mdm:103449336/mdm:103404418/mdm:103449889/mdm:103444237	6
mdm00904	Diterpenoid biosynthesis	12/1955	35/6420	0.370302	0.683635	novel.3888/Eri007051/Eri020337/Eri026808/Eri005763/Eri026141/Eri017500/Eri030831/Eri002312/Eri024465/Eri001497/Eri000697	-/ERIdvaD_GLEAN_10002613/ERIdvaD_GLEAN_10000756/ERIdvaD_GLEAN_10000328/ERIdvaD_GLEAN_10007738/ERIdvaD_GLEAN_10019008/ERIdvaD_GLEAN_10019624/ERIdvaD_GLEAN_10020170/ERIdvaD_GLEAN_10010841/ERIdvaD_GLEAN_10023704/ERIdvaD_GLEAN_10008635/ERIdvaD_GLEAN_10030158	mdm:103435869/mdm:103439689/mdm:103435869/mdm:103445375/mdm:103439897/mdm:103403504/mdm:103445723/mdm:103446677/mdm:103435672/mdm:103452657/mdm:103408968/mdm:103429342	12
mdm00450	Selenocompound metabolism	7/1955	20/6420	0.409289	0.744162	Eri011511/Eri003988/Eri040467/Eri000750/Eri032169/Eri034688/Eri005529	ERIdvaD_GLEAN_10006166/ERIdvaD_GLEAN_10007592/ERIdvaD_GLEAN_10022639/ERIdvaD_GLEAN_10003965/ERIdvaD_GLEAN_10019538/ERIdvaD_GLEAN_10033742/ERIdvaD_GLEAN_10005135	mdm:103437427/mdm:103435850/mdm:103453893/mdm:103449328/mdm:103416410/mdm:103434271/mdm:103448245	7
mdm00900	Terpenoid backbone biosynthesis	27/1955	85/6420	0.436118	0.7759	Eri005349/Eri000963/Eri017786/Eri027684/Eri021848/Eri022591/Eri035115/Eri009561/Eri008783/Eri037296/Eri032512/Eri001318/Eri021730/Eri028061/Eri035008/Eri026222/Eri007657/Eri004268/Eri036148/Eri013439/Eri027508/Eri032998/Eri037837/Eri029755/Eri020995/Eri039139/Eri007820	ERIdvaD_GLEAN_10012049/ERIdvaD_GLEAN_10006873/ERIdvaD_GLEAN_10019289/ERIdvaD_GLEAN_10026673/ERIdvaD_GLEAN_10013721/ERIdvaD_GLEAN_10017366/ERIdvaD_GLEAN_10009149/ERIdvaD_GLEAN_10026264/ERIdvaD_GLEAN_10022087/ERIdvaD_GLEAN_10032764/ERIdvaD_GLEAN_10018647/CUFF19.243.1/ERIdvaD_GLEAN_10030067/ERIdvaD_GLEAN_10017595/ERIdvaD_GLEAN_10019918/ERIdvaD_GLEAN_10026513/ERIdvaD_GLEAN_10015303/ERIdvaD_GLEAN_1001…	mdm:103411406/mdm:103421562/mdm:103414031/mdm:103418805/mdm:103447197/mdm:103421883/mdm:103439200/mdm:103403800/mdm:103405049/mdm:103455059/mdm:103446821/mdm:103429024/mdm:103415980/mdm:103429192/mdm:103444755/mdm:103432249/mdm:103407600/mdm:103420566/mdm:103412801/mdm:103420733/mdm:103453010/mdm:103404698/mdm:103437319/mdm:103432301/mdm:103445233/mdm:103442493/mdm:103441443	27
mdm01210	2-Oxocarboxylic acid metabolism	22/1955	69/6420	0.442409	0.7759	Eri013578/novel.1068/Eri011448/Eri025303/Eri014006/novel.3217/Eri027790/Eri016083/Eri004580/Eri025132/Eri014437/Eri030509/novel.523/Eri006629/Eri027171/Eri010384/Eri019352/Eri025841/Eri018413/Eri020127/Eri008588/Eri037971	ERIdvaD_GLEAN_10017665/-/ERIdvaD_GLEAN_10012368/ERIdvaD_GLEAN_10032803/ERIdvaD_GLEAN_10033174/-/ERIdvaD_GLEAN_10020555/ERIdvaD_GLEAN_10033489/ERIdvaD_GLEAN_10025163/ERIdvaD_GLEAN_10024355/ERIdvaD_GLEAN_10027751/ERIdvaD_GLEAN_10034147/-/ERIdvaD_GLEAN_10034594/ERIdvaD_GLEAN_10019405/ERIdvaD_GLEAN_10002932/ERIdvaD_GLEAN_10029183/ERIdvaD_GLEAN_10021132/ERIdvaD_GLEAN_10021504/ERIdvaD_GLEAN_10016321/ER…	mdm:103409760/mdm:103442231/mdm:103442081/mdm:103444241/mdm:103452041/mdm:103437102/mdm:103405859/mdm:103443626/mdm:103441177/mdm:103425766/mdm:103441012/mdm:103451531/mdm:103438183/mdm:103404137/mdm:103405612/mdm:103401041/mdm:103445182/mdm:103412293/mdm:103442231/mdm:103443511/mdm:103433221/mdm:103436887	22
mdm00310	Lysine degradation	17/1955	53/6420	0.449455	0.7759	Eri029195/Eri025477/Eri029432/novel.3601/Eri003011/Eri008783/Eri013915/Eri032512/Eri028061/Eri008901/Eri030727/Eri004095/Eri024721/novel.3033/Eri025128/Eri014202/Eri009100	ERIdvaD_GLEAN_10021301/ERIdvaD_GLEAN_10032975/ERIdvaD_GLEAN_10025691/-/ERIdvaD_GLEAN_10027159/ERIdvaD_GLEAN_10022087/ERIdvaD_GLEAN_10033090/ERIdvaD_GLEAN_10018647/ERIdvaD_GLEAN_10017595/ERIdvaD_GLEAN_10006635/ERIdvaD_GLEAN_10008592/CUFF49.102.1/ERIdvaD_GLEAN_10016766/-/ERIdvaD_GLEAN_10024351/ERIdvaD_GLEAN_10033355/ERIdvaD_GLEAN_10006127	mdm:103400942/mdm:103437735/mdm:103401089/mdm:103441540/mdm:103431162/mdm:103405049/mdm:103451955/mdm:103446821/mdm:103429192/mdm:103410757/mdm:103401714/mdm:103404785/mdm:108172121/mdm:103404831/mdm:103404509/mdm:103452487/mdm:103433171	17
mdm00290	Valine, leucine and isoleucine biosynthesis	8/1955	24/6420	0.454658	0.7759	Eri013578/novel.3217/Eri014437/Eri012173/novel.523/Eri027171/Eri019352/Eri020127	ERIdvaD_GLEAN_10017665/-/ERIdvaD_GLEAN_10027751/ERIdvaD_GLEAN_10001470/-/ERIdvaD_GLEAN_10019405/ERIdvaD_GLEAN_10029183/ERIdvaD_GLEAN_10016321	mdm:103409760/mdm:103437102/mdm:103441012/mdm:103413090/mdm:103438183/mdm:103405612/mdm:103445182/mdm:103443511	8
mdm03010	Ribosome	125/1955	406/6420	0.459074	0.7759	Eri014107/novel.8035/Eri001208/Eri010702/Eri034827/novel.8190/Eri014288/Eri013007/Eri020879/Eri009119/Eri037036/Eri038524/Eri010861/novel.3438/Eri008603/Eri014291/Eri008247/Eri000100/Eri024815/Eri013708/Eri003413/Eri002897/Eri024200/Eri009314/Eri036284/Eri033808/novel.5165/Eri036691/Eri011637/Eri030735/Eri031679/Eri034669/Eri023426/Eri008832/Eri036855/Eri036308/Eri025200/Eri001352/Eri035610/Eri03…	ERIdvaD_GLEAN_10033270/-/ERIdvaD_GLEAN_10020191/ERIdvaD_GLEAN_10032433/ERIdvaD_GLEAN_10001304/-/ERIdvaD_GLEAN_10021575/ERIdvaD_GLEAN_10031586/ERIdvaD_GLEAN_10015772/ERIdvaD_GLEAN_10006146/ERIdvaD_GLEAN_10032545/ERIdvaD_GLEAN_10011010/ERIdvaD_GLEAN_10004541/-/ERIdvaD_GLEAN_10027185/ERIdvaD_GLEAN_10021578/CUFF95.71.1/CUFF5.204.1/ERIdvaD_GLEAN_10027929/ERIdvaD_GLEAN_10016354/ERIdvaD_GLEAN_10034214/E…	mdm:103452128/mdm:103449155/mdm:103404430/mdm:103404440/mdm:103420727/mdm:103431889/mdm:103400749/mdm:103448627/mdm:103436397/mdm:103433146/mdm:103449941/mdm:103414829/mdm:103447230/mdm:103451992/mdm:103430876/mdm:103453730/mdm:103418256/mdm:13630222/mdm:103406472/mdm:103434992/mdm:103413540/mdm:103431186/mdm:103453631/mdm:103438013/mdm:108170911/mdm:103455407/mdm:103443712/mdm:103434141/mdm:1034…	125
mdm04141	Protein processing in endoplasmic reticulum	92/1955	300/6420	0.489545	0.815909	Eri016912/Eri006972/Eri008007/Eri017192/Eri014737/Eri037477/Eri021736/Eri037732/Eri015254/Eri027594/Eri038358/Eri001664/Eri024855/Eri014729/Eri034697/Eri026228/Eri033380/Eri016771/Eri021729/Eri033155/Eri016086/Eri016910/Eri023091/Eri025259/Eri014489/novel.6520/Eri030103/Eri005146/Eri026813/Eri015095/Eri038802/Eri037873/Eri006755/Eri014838/Eri016056/Eri033847/Eri023092/Eri021841/Eri007167/Eri00764…	ERIdvaD_GLEAN_10030579/ERIdvaD_GLEAN_10015504/ERIdvaD_GLEAN_10015920/ERIdvaD_GLEAN_10014648/ERIdvaD_GLEAN_10011432/ERIdvaD_GLEAN_10019070/ERIdvaD_GLEAN_10030072/ERIdvaD_GLEAN_10022174/ERIdvaD_GLEAN_10003788/ERIdvaD_GLEAN_10002093/ERIdvaD_GLEAN_10013990/ERIdvaD_GLEAN_10018384/ERIdvaD_GLEAN_10027961/ERIdvaD_GLEAN_10011423/CUFF373.455.1/ERIdvaD_GLEAN_10026517/ERIdvaD_GLEAN_10025493/ERIdvaD_GLEAN_100…	mdm:103426503/mdm:103438785/mdm:103443172/mdm:103408779/mdm:103439807/mdm:103436955/mdm:103425074/mdm:103435013/mdm:103445871/mdm:103446880/mdm:103439934/mdm:103421245/mdm:103405589/mdm:103426487/mdm:103434172/mdm:103444115/mdm:103431126/mdm:108175026/mdm:103425068/mdm:103445436/mdm:103403108/mdm:103417894/mdm:103402427/mdm:103442187/mdm:103402452/mdm:103423775/mdm:103428235/mdm:103433773/mdm:103…	92
mdm00905	Brassinosteroid biosynthesis	8/1955	25/6420	0.508092	0.817477	Eri024195/Eri031436/Eri030189/Eri016965/Eri030188/Eri000411/Eri029207/Eri032384	ERIdvaD_GLEAN_10015754/ERIdvaD_GLEAN_10024995/ERIdvaD_GLEAN_10033847/ERIdvaD_GLEAN_10030630/ERIdvaD_GLEAN_10033845/ERIdvaD_GLEAN_10031757/ERIdvaD_GLEAN_10021311/ERIdvaD_GLEAN_10029500	mdm:103405364/mdm:103448399/mdm:103414269/mdm:103437230/mdm:103451739/mdm:103403255/mdm:103400874/mdm:103424929	8
mdm00730	Thiamine metabolism	11/1955	35/6420	0.513575	0.817477	Eri009561/Eri018857/novel.4905/Eri003586/Eri027707/Eri027508/Eri003708/Eri036582/Eri003799/Eri011104/Eri007820	ERIdvaD_GLEAN_10026264/ERIdvaD_GLEAN_10021893/-/ERIdvaD_GLEAN_10017196/ERIdvaD_GLEAN_10026696/CUFF308.68.2/ERIdvaD_GLEAN_10001536/CUFF391.209.1/ERIdvaD_GLEAN_10008627/ERIdvaD_GLEAN_10007078/ERIdvaD_GLEAN_10013930	mdm:103403800/mdm:103405440/mdm:103434223/mdm:103455019/mdm:103418935/mdm:103453010/mdm:103451211/mdm:103434223/mdm:103403546/mdm:103425028/mdm:103441443	11
mdm00240	Pyrimidine metabolism	48/1955	157/6420	0.517295	0.817477	Eri003688/Eri033011/Eri020834/Eri031737/Eri012553/Eri029977/Eri023879/Eri011669/Eri021828/Eri015678/Eri026871/Eri025190/Eri025925/Eri008474/Eri014068/Eri035802/Eri023329/Eri036297/Eri026336/Eri030689/Eri040419/Eri027553/Eri025832/Eri018296/Eri009605/Eri009183/Eri010845/Eri012551/Eri022147/Eri011951/Eri008122/Eri034805/Eri038958/Eri021453/Eri037068/Eri006336/Eri022078/Eri038588/Eri008045/Eri002464…	ERIdvaD_GLEAN_10009038/ERIdvaD_GLEAN_10010862/ERIdvaD_GLEAN_10008531/ERIdvaD_GLEAN_10008250/ERIdvaD_GLEAN_10020002/ERIdvaD_GLEAN_10026461/ERIdvaD_GLEAN_10000434/ERIdvaD_GLEAN_10021195/ERIdvaD_GLEAN_10013704/ERIdvaD_GLEAN_10022366/ERIdvaD_GLEAN_10018335/ERIdvaD_GLEAN_10024413/ERIdvaD_GLEAN_10023900/ERIdvaD_GLEAN_10006547/ERIdvaD_GLEAN_10033234/CUFF384.153.1/CUFF262.89.2/ERIdvaD_GLEAN_10030200/ERId…	mdm:103405637/mdm:103445346/mdm:103431505/mdm:103407262/mdm:103401829/mdm:103440554/mdm:103425573/mdm:103410088/mdm:103419429/mdm:103429814/mdm:103401388/mdm:103432016/mdm:103404467/mdm:103424256/mdm:103452098/mdm:103443311/mdm:103437370/mdm:103416137/mdm:103448067/mdm:103403125/mdm:103428652/mdm:103453059/mdm:103445952/mdm:103442142/mdm:103403833/mdm:103438276/mdm:103442123/mdm:103454197/mdm:103…	48
mdm00902	Monoterpenoid biosynthesis	4/1955	12/6420	0.521442	0.817477	Eri008461/Eri011596/novel.4459/Eri019281	ERIdvaD_GLEAN_10004668/ERIdvaD_GLEAN_10014830/-/ERIdvaD_GLEAN_10016521	mdm:103400509/mdm:103437352/mdm:103406159/mdm:103401547	4
mdm00908	Zeatin biosynthesis	7/1955	22/6420	0.524548	0.817477	Eri015169/Eri038901/Eri014870/Eri039167/Eri014466/Eri015518/Eri006835	ERIdvaD_GLEAN_10027526/ERIdvaD_GLEAN_10026865/ERIdvaD_GLEAN_10015853/ERIdvaD_GLEAN_10017437/ERIdvaD_GLEAN_10027779/ERIdvaD_GLEAN_10025382/ERIdvaD_GLEAN_10018074	mdm:103440288/mdm:103449027/mdm:103404713/mdm:103442522/mdm:103440905/mdm:103424196/mdm:103432442	7
mdm00514	Other types of O-glycan biosynthesis	6/1955	20/6420	0.601039	0.924676	Eri008913/Eri023550/Eri040277/Eri007514/Eri038924/Eri036563	ERIdvaD_GLEAN_10004773/ERIdvaD_GLEAN_10002081/ERIdvaD_GLEAN_10007484/ERIdvaD_GLEAN_10018518/CUFF413.229.2/ERIdvaD_GLEAN_10029598	mdm:103407421/mdm:103420519/mdm:103411235/mdm:103456241/mdm:103404238/mdm:103451095	6
mdm00670	One carbon pool by folate	8/1955	27/6420	0.608838	0.924817	Eri013922/Eri003748/Eri026783/Eri035664/Eri010906/Eri027880/Eri010251/Eri030763	ERIdvaD_GLEAN_10033098/ERIdvaD_GLEAN_10004996/ERIdvaD_GLEAN_10028403/ERIdvaD_GLEAN_10014969/CUFF125.12.1/ERIdvaD_GLEAN_10007373/ERIdvaD_GLEAN_10001166/ERIdvaD_GLEAN_10020105	mdm:103408957/mdm:103441699/mdm:103431625/mdm:103419610/mdm:103443414/mdm:103413504/mdm:103426685/mdm:103446734	8
mdm00300	Lysine biosynthesis	6/1955	21/6420	0.654381	0.95236	Eri011448/Eri025132/Eri030509/novel.462/Eri010041/Eri019221	ERIdvaD_GLEAN_10012368/ERIdvaD_GLEAN_10024355/ERIdvaD_GLEAN_10034147/-/ERIdvaD_GLEAN_10007937/ERIdvaD_GLEAN_10002344	mdm:103442081/mdm:103425766/mdm:103451531/mdm:103421998/mdm:103436467/mdm:103450933	6
mdm00590	Arachidonic acid metabolism	6/1955	21/6420	0.654381	0.95236	Eri033496/Eri012428/novel.3053/Eri028840/Eri002570/Eri014590	CUFF362.21.1/ERIdvaD_GLEAN_10006003/-/ERIdvaD_GLEAN_10017763/ERIdvaD_GLEAN_10030948/ERIdvaD_GLEAN_10027897	mdm:103413787/mdm:103449484/mdm:103404077/mdm:103449889/mdm:103442282/mdm:103440709	6
mdm03440	Homologous recombination	22/1955	76/6420	0.654772	0.95236	Eri023839/Eri009438/Eri039387/Eri011716/Eri024707/Eri003391/Eri033790/Eri021453/novel.7210/Eri006336/Eri007549/novel.2619/Eri015102/Eri001316/Eri020672/Eri002780/novel.2530/Eri003012/Eri001974/Eri033912/Eri003470/Eri011970	ERIdvaD_GLEAN_10019485/ERIdvaD_GLEAN_10031563/ERIdvaD_GLEAN_10022519/ERIdvaD_GLEAN_10005942/ERIdvaD_GLEAN_10016752/ERIdvaD_GLEAN_10002572/ERIdvaD_GLEAN_10028326/ERIdvaD_GLEAN_10009051/-/CUFF74.115.1/ERIdvaD_GLEAN_10018552/-/ERIdvaD_GLEAN_10027466/ERIdvaD_GLEAN_10020281/ERIdvaD_GLEAN_10028969/ERIdvaD_GLEAN_10007680/-/ERIdvaD_GLEAN_10027160/ERIdvaD_GLEAN_10029312/ERIdvaD_GLEAN_10008983/ERIdvaD_GLEA…	mdm:103447752/mdm:103437891/mdm:103456110/mdm:103450867/mdm:103416545/mdm:103438879/mdm:103455429/mdm:103438343/mdm:103414880/mdm:103428006/mdm:103431441/mdm:103404343/mdm:103440257/mdm:103442264/mdm:103416307/mdm:103431349/mdm:103437953/mdm:103455231/mdm:103454327/mdm:103445590/mdm:103429235/mdm:103427770	22
mdm00261	Monobactam biosynthesis	4/1955	14/6420	0.658716	0.95236	Eri011448/Eri025132/Eri030509/novel.462	ERIdvaD_GLEAN_10012368/ERIdvaD_GLEAN_10024355/ERIdvaD_GLEAN_10034147/-	mdm:103442081/mdm:103425766/mdm:103451531/mdm:103421998	4
mdm00945	Stilbenoid, diarylheptanoid and gingerol biosynthesis	9/1955	33/6420	0.715622	0.999999	Eri014112/Eri006752/novel.5012/Eri014053/novel.2038/Eri008112/Eri024851/Eri024844/Eri007293	ERIdvaD_GLEAN_10033274/ERIdvaD_GLEAN_10009232/-/ERIdvaD_GLEAN_10033217/-/ERIdvaD_GLEAN_10013882/ERIdvaD_GLEAN_10027957/ERIdvaD_GLEAN_10027953/ERIdvaD_GLEAN_10002385	mdm:103452136/mdm:103441965/mdm:103434060/mdm:103423883/mdm:103428961/mdm:103454980/mdm:103405591/mdm:103417342/mdm:103443992	9
mdm03050	Proteasome	23/1955	82/6420	0.721138	0.999999	Eri002254/Eri002201/Eri020103/novel.7058/Eri009830/Eri033163/Eri001330/Eri003611/Eri023038/Eri019414/novel.5699/Eri031906/Eri014954/novel.1178/Eri017902/Eri034238/Eri003257/Eri033003/Eri003012/Eri034108/Eri003684/Eri005939/Eri001329	ERIdvaD_GLEAN_10017068/ERIdvaD_GLEAN_10002230/ERIdvaD_GLEAN_10016298/-/ERIdvaD_GLEAN_10028612/ERIdvaD_GLEAN_10020433/ERIdvaD_GLEAN_10012266/ERIdvaD_GLEAN_10017222/ERIdvaD_GLEAN_10021793/ERIdvaD_GLEAN_10029235/-/CUFF345.151.1/ERIdvaD_GLEAN_10026981/-/ERIdvaD_GLEAN_10015663/ERIdvaD_GLEAN_10011997/CUFF40.14.1/ERIdvaD_GLEAN_10022931/ERIdvaD_GLEAN_10027160/ERIdvaD_GLEAN_10005757/ERIdvaD_GLEAN_10009036…	mdm:103433601/mdm:103444668/mdm:103443490/mdm:103455104/mdm:103445035/mdm:103445430/mdm:103454690/mdm:103455036/mdm:103436261/mdm:103412488/mdm:103435285/mdm:103445819/mdm:103410873/mdm:103450462/mdm:103446296/mdm:103445102/mdm:103426307/mdm:103404700/mdm:103455231/mdm:103428634/mdm:103405640/mdm:103418407/mdm:103454692	23
mdm00130	Ubiquinone and other terpenoid-quinone biosynthesis	16/1955	58/6420	0.728274	0.999999	Eri025063/Eri017365/Eri020400/Eri008397/Eri026946/Eri024883/Eri016163/Eri021720/Eri024538/Eri032563/Eri033569/novel.3457/Eri020580/Eri000824/Eri025584/Eri024681	ERIdvaD_GLEAN_10008401/ERIdvaD_GLEAN_10006347/ERIdvaD_GLEAN_10025920/ERIdvaD_GLEAN_10012151/ERIdvaD_GLEAN_10030352/ERIdvaD_GLEAN_10027985/ERIdvaD_GLEAN_10009288/ERIdvaD_GLEAN_10030058/ERIdvaD_GLEAN_10023760/ERIdvaD_GLEAN_10031220/ERIdvaD_GLEAN_10018799/-/ERIdvaD_GLEAN_10012324/ERIdvaD_GLEAN_10020879/ERIdvaD_GLEAN_10011971/ERIdvaD_GLEAN_10016728	mdm:103440010/mdm:103417220/mdm:103426517/mdm:103421281/mdm:103430174/mdm:103427406/mdm:103448720/mdm:103401224/mdm:103452602/mdm:103425704/mdm:103456033/mdm:103423809/mdm:103453843/mdm:103414721/mdm:103444452/mdm:103403026	16
mdm00906	Carotenoid biosynthesis	15/1955	55/6420	0.742239	0.999999	Eri002314/Eri006513/Eri024323/Eri008011/Eri017760/Eri005282/Eri008575/Eri037118/novel.1786/Eri003395/novel.1294/Eri020845/Eri005613/Eri024723/Eri009979	ERIdvaD_GLEAN_10010842/ERIdvaD_GLEAN_10034483/ERIdvaD_GLEAN_10029904/ERIdvaD_GLEAN_10015924/CUFF196.165.1/ERIdvaD_GLEAN_10005464/ERIdvaD_GLEAN_10009099/ERIdvaD_GLEAN_10032606/-/ERIdvaD_GLEAN_10000250/-/CUFF231.72.1/ERIdvaD_GLEAN_10004651/ERIdvaD_GLEAN_10016768/ERIdvaD_GLEAN_10021222	mdm:103441488/mdm:103403091/mdm:103409417/mdm:103406562/mdm:103451121/mdm:103438489/mdm:103437179/mdm:103450601/mdm:103438505/mdm:103438505/mdm:103436490/mdm:103400619/mdm:103446486/mdm:103403002/mdm:103424693	15
mdm04070	Phosphatidylinositol signaling system	24/1955	90/6420	0.8155	0.999999	Eri016973/Eri033453/Eri000634/Eri002680/Eri032469/Eri015192/Eri002330/Eri018622/Eri025072/Eri034110/Eri010187/Eri016080/Eri006171/Eri023545/Eri004128/Eri000250/Eri001236/Eri026896/Eri013601/Eri001815/Eri013404/Eri027665/Eri009190/Eri002134	ERIdvaD_GLEAN_10030637/ERIdvaD_GLEAN_10025555/ERIdvaD_GLEAN_10031961/ERIdvaD_GLEAN_10003598/ERIdvaD_GLEAN_10018610/ERIdvaD_GLEAN_10027544/ERIdvaD_GLEAN_10010852/ERIdvaD_GLEAN_10025745/CUFF281.61.1/ERIdvaD_GLEAN_10005759/ERIdvaD_GLEAN_10010494/ERIdvaD_GLEAN_10033486/ERIdvaD_GLEAN_10004405/ERIdvaD_GLEAN_10002076/ERIdvaD_GLEAN_10023056/CUFF10.43.1/ERIdvaD_GLEAN_10020218/ERIdvaD_GLEAN_10018357/ERIdva…	mdm:103406415/mdm:103432829/mdm:103451587/mdm:103404485/mdm:103422491/mdm:103440309/mdm:103438122/mdm:103454710/mdm:103420816/mdm:103410485/mdm:103434428/mdm:103443630/mdm:103441763/mdm:103438623/mdm:103411254/mdm:103455657/mdm:103442791/mdm:103431596/mdm:103443900/mdm:103448305/mdm:103424996/mdm:103447387/mdm:103438271/mdm:103439427	24
mdm00780	Biotin metabolism	6/1955	25/6420	0.819998	0.999999	Eri038119/Eri001967/Eri010538/Eri020636/Eri011819/Eri003212	ERIdvaD_GLEAN_10009878/CUFF27.146.2/ERIdvaD_GLEAN_10018292/ERIdvaD_GLEAN_10028935/ERIdvaD_GLEAN_10028881/ERIdvaD_GLEAN_10015460	mdm:103404630/mdm:103430993/mdm:103435437/mdm:103431754/mdm:103429415/mdm:103453733	6
mdm04120	Ubiquitin mediated proteolysis	54/1955	199/6420	0.867231	0.999999	Eri018624/Eri001664/Eri001847/Eri039417/Eri016086/Eri038126/novel.6975/Eri025372/Eri024471/Eri005146/Eri038802/Eri037873/Eri005457/novel.2005/Eri012809/novel.4583/Eri017637/Eri032455/Eri020536/Eri009138/Eri009013/novel.3513/Eri032686/Eri033230/Eri023792/Eri026217/Eri002909/Eri018183/novel.4840/Eri010324/Eri002681/Eri039693/Eri024032/Eri033866/Eri015720/novel.4600/Eri023315/Eri019902/Eri002122/Eri…	ERIdvaD_GLEAN_10025746/ERIdvaD_GLEAN_10018384/ERIdvaD_GLEAN_10011593/ERIdvaD_GLEAN_10022548/ERIdvaD_GLEAN_10033491/ERIdvaD_GLEAN_10009885/-/ERIdvaD_GLEAN_10032869/ERIdvaD_GLEAN_10023708/ERIdvaD_GLEAN_10024925/ERIdvaD_GLEAN_10026780/ERIdvaD_GLEAN_10019741/ERIdvaD_GLEAN_10002860/-/CUFF150.65.1/-/CUFF195.142.1/ERIdvaD_GLEAN_10018599/ERIdvaD_GLEAN_10026045/ERIdvaD_GLEAN_10001653/ERIdvaD_GLEAN_1000409…	mdm:103449919/mdm:103421245/mdm:103427272/mdm:103456136/mdm:103403108/mdm:103404576/mdm:103437807/mdm:103409746/mdm:103416711/mdm:103433773/mdm:103449129/mdm:103456000/mdm:103421242/mdm:103401882/mdm:103402013/mdm:103412327/mdm:103426553/mdm:103446785/mdm:103443714/mdm:103444539/mdm:103448291/mdm:103428259/mdm:103405733/mdm:103443622/mdm:103412985/mdm:103431500/mdm:103413023/mdm:103408253/mdm:103…	54
mdm00750	Vitamin B6 metabolism	4/1955	19/6420	0.875941	0.999999	Eri020197/Eri028640/Eri037523/Eri011117	ERIdvaD_GLEAN_10010112/ERIdvaD_GLEAN_10014560/ERIdvaD_GLEAN_10019111/ERIdvaD_GLEAN_10007091	mdm:103454697/mdm:103401959/mdm:103424640/mdm:103401006	4
mdm00562	Inositol phosphate metabolism	24/1955	94/6420	0.877544	0.999999	Eri016973/Eri033453/Eri000634/Eri002680/Eri032469/Eri015192/Eri026206/Eri002330/Eri007979/Eri037418/Eri025072/novel.3771/Eri034110/Eri010187/Eri016080/Eri006171/Eri023545/Eri037710/Eri026896/Eri013601/Eri013404/Eri027665/Eri019189/Eri002134	ERIdvaD_GLEAN_10030637/ERIdvaD_GLEAN_10025555/ERIdvaD_GLEAN_10031961/ERIdvaD_GLEAN_10003598/ERIdvaD_GLEAN_10018610/ERIdvaD_GLEAN_10027544/ERIdvaD_GLEAN_10011053/ERIdvaD_GLEAN_10010852/ERIdvaD_GLEAN_10004936/ERIdvaD_GLEAN_10008798/CUFF281.61.1/-/ERIdvaD_GLEAN_10005759/ERIdvaD_GLEAN_10010494/ERIdvaD_GLEAN_10033486/ERIdvaD_GLEAN_10004405/ERIdvaD_GLEAN_10002076/CUFF400.91.1/ERIdvaD_GLEAN_10018357/ERI…	mdm:103406415/mdm:103432829/mdm:103451587/mdm:103404485/mdm:103422491/mdm:103440309/mdm:103436971/mdm:103438122/mdm:103437527/mdm:103439079/mdm:103420816/mdm:103456328/mdm:103410485/mdm:103434428/mdm:103443630/mdm:103441763/mdm:103438623/mdm:103435138/mdm:103431596/mdm:103443900/mdm:103424996/mdm:103447387/mdm:103443644/mdm:103439427	24
mdm00230	Purine metabolism	60/1955	221/6420	0.877687	0.999999	Eri038136/Eri003688/Eri002037/Eri007477/Eri031737/Eri012553/Eri023879/Eri027941/Eri026871/Eri025190/Eri025734/Eri025925/Eri008474/Eri012981/Eri014068/Eri035802/Eri018641/Eri031961/Eri023329/Eri036297/Eri026336/Eri030689/Eri040419/Eri027553/Eri013407/Eri009605/Eri009183/Eri010845/Eri008447/Eri028572/Eri022147/Eri034519/Eri011951/novel.8218/Eri023440/Eri034805/Eri039634/Eri002171/Eri021453/Eri03081…	CUFF405.102.2/ERIdvaD_GLEAN_10009038/ERIdvaD_GLEAN_10007046/CUFF86.33.1/ERIdvaD_GLEAN_10008250/ERIdvaD_GLEAN_10020002/ERIdvaD_GLEAN_10000434/ERIdvaD_GLEAN_10010608/ERIdvaD_GLEAN_10018335/ERIdvaD_GLEAN_10024413/ERIdvaD_GLEAN_10015199/ERIdvaD_GLEAN_10023900/ERIdvaD_GLEAN_10006547/ERIdvaD_GLEAN_10001331/ERIdvaD_GLEAN_10033234/CUFF384.153.1/ERIdvaD_GLEAN_10025762/ERIdvaD_GLEAN_10009364/CUFF262.89.2/E…	mdm:103426006/mdm:103405637/mdm:103408335/mdm:103456217/mdm:103407262/mdm:103401829/mdm:103425573/mdm:103429615/mdm:103401388/mdm:103432016/mdm:103440651/mdm:103404467/mdm:103424256/mdm:103441651/mdm:103452098/mdm:103443311/mdm:103449915/mdm:103434779/mdm:103437370/mdm:103416137/mdm:103448067/mdm:103403125/mdm:103428652/mdm:103453059/mdm:103449836/mdm:103403833/mdm:103438276/mdm:103442123/mdm:103…	60
mdm00564	Glycerophospholipid metabolism	36/1955	137/6420	0.879386	0.999999	Eri019831/Eri009240/Eri015727/Eri017807/Eri026446/Eri031582/Eri011430/Eri031232/Eri037692/Eri002228/novel.3053/Eri039801/Eri004442/Eri007979/Eri030107/novel.6704/Eri017417/Eri000414/Eri015508/Eri004128/Eri012616/Eri021040/Eri000948/Eri021354/Eri002449/Eri031455/Eri013108/Eri001815/Eri034739/Eri000596/Eri026291/novel.3001/Eri035631/Eri005106/Eri033889/Eri029167	ERIdvaD_GLEAN_10023477/ERIdvaD_GLEAN_10031379/ERIdvaD_GLEAN_10000537/ERIdvaD_GLEAN_10019308/CUFF295.13.1/ERIdvaD_GLEAN_10013663/ERIdvaD_GLEAN_10012351/ERIdvaD_GLEAN_10020034/ERIdvaD_GLEAN_10022139/ERIdvaD_GLEAN_10017043/-/CUFF424.100.1/ERIdvaD_GLEAN_10011808/ERIdvaD_GLEAN_10004936/ERIdvaD_GLEAN_10023343/-/ERIdvaD_GLEAN_10010063/CUFF12.141.1/ERIdvaD_GLEAN_10025374/ERIdvaD_GLEAN_10023056/ERIdvaD_GL…	mdm:103424613/mdm:103428324/mdm:103450606/mdm:103451162/mdm:103401865/mdm:103433922/mdm:103442107/mdm:103401898/mdm:103435271/mdm:103427617/mdm:103404077/mdm:103413181/mdm:103428020/mdm:103437527/mdm:103437260/mdm:103418000/mdm:103435306/mdm:103449319/mdm:103433953/mdm:103411254/mdm:103441433/mdm:103446228/mdm:103442659/mdm:103403715/mdm:103420923/mdm:103448253/mdm:103441610/mdm:103448305/mdm:103…	36
mdm00030	Pentose phosphate pathway	18/1955	73/6420	0.888559	0.999999	Eri020483/Eri010883/novel.2338/Eri033054/Eri017591/Eri030397/Eri030732/Eri036238/Eri032962/Eri036141/Eri009109/Eri009464/Eri015225/Eri000833/Eri005764/Eri007273/Eri036671/novel.5911	ERIdvaD_GLEAN_10025998/ERIdvaD_GLEAN_10004558/-/ERIdvaD_GLEAN_10008179/ERIdvaD_GLEAN_10019172/ERIdvaD_GLEAN_10034036/CUFF336.52.1/ERIdvaD_GLEAN_10009908/ERIdvaD_GLEAN_10022896/ERIdvaD_GLEAN_10014109/ERIdvaD_GLEAN_10006136/ERIdvaD_GLEAN_10005978/ERIdvaD_GLEAN_10003007/ERIdvaD_GLEAN_10020888/ERIdvaD_GLEAN_10007739/ERIdvaD_GLEAN_10000946/ERIdvaD_GLEAN_10029699/-	mdm:103406595/mdm:103447094/mdm:103427788/mdm:103411637/mdm:103399999/mdm:103451612/mdm:103427788/mdm:103442637/mdm:103404670/mdm:103418499/mdm:103433158/mdm:103409392/mdm:103441653/mdm:103449399/mdm:103439907/mdm:103414857/mdm:103419496/mdm:103414874	18
mdm00600	Sphingolipid metabolism	7/1955	33/6420	0.914999	0.999999	Eri002269/Eri021889/Eri003429/Eri017065/Eri032769/Eri007966/novel.4851	ERIdvaD_GLEAN_10007550/CUFF244.15.2/ERIdvaD_GLEAN_10034228/ERIdvaD_GLEAN_10030728/ERIdvaD_GLEAN_10010638/ERIdvaD_GLEAN_10007011/-	mdm:103426990/mdm:103443567/mdm:103449654/mdm:103437970/mdm:103419674/mdm:103443947/mdm:103426990	7
mdm00740	Riboflavin metabolism	6/1955	29/6420	0.915557	0.999999	Eri010407/Eri019872/Eri024898/Eri009198/Eri005795/Eri003465	ERIdvaD_GLEAN_10008944/ERIdvaD_GLEAN_10023514/ERIdvaD_GLEAN_10027998/ERIdvaD_GLEAN_10031340/ERIdvaD_GLEAN_10011557/ERIdvaD_GLEAN_10034264	mdm:103444627/mdm:103438263/mdm:103417329/mdm:103420418/mdm:103430610/mdm:103443132	6
mdm00790	Folate biosynthesis	6/1955	30/6420	0.931061	0.999999	Eri019985/Eri016881/Eri031159/Eri008935/Eri037668/Eri025002	ERIdvaD_GLEAN_10010457/ERIdvaD_GLEAN_10030556/ERIdvaD_GLEAN_10013438/ERIdvaD_GLEAN_10009737/ERIdvaD_GLEAN_10022118/ERIdvaD_GLEAN_10016859	mdm:103435873/mdm:103444473/mdm:103426050/mdm:103413115/mdm:103435496/mdm:103446216	6
mdm00565	Ether lipid metabolism	7/1955	36/6420	0.952786	0.999999	novel.3053/Eri007979/Eri030107/Eri000414/Eri021354/Eri002449/Eri033889	-/ERIdvaD_GLEAN_10004936/ERIdvaD_GLEAN_10023343/CUFF12.141.1/ERIdvaD_GLEAN_10021914/ERIdvaD_GLEAN_10030841/ERIdvaD_GLEAN_10011690	mdm:103404077/mdm:103437527/mdm:103437260/mdm:103449319/mdm:103403715/mdm:103420923/mdm:103450340	7
mdm04122	Sulfur relay system	2/1955	14/6420	0.955997	0.999999	Eri018857/Eri031159	ERIdvaD_GLEAN_10021893/ERIdvaD_GLEAN_10013438	mdm:103405440/mdm:103426050	2
mdm00190	Oxidative phosphorylation	39/1955	160/6420	0.964501	0.999999	Eri016096/Eri013823/novel.8314/Eri020574/Eri025253/Eri010665/novel.5229/novel.3280/Eri018557/Eri032446/Eri039380/novel.7169/Eri025074/Eri035653/Eri021693/Eri030407/Eri015156/Eri015888/novel.3565/Eri037352/novel.6246/Eri020383/Eri020402/Eri012368/Eri004880/Eri015982/Eri033793/Eri034347/Eri006628/Eri015994/novel.2911/Eri005815/Eri025224/Eri010005/Eri001882/Eri001592/Eri029817/novel.3027/Eri037939	ERIdvaD_GLEAN_10033501/CUFF161.40.1/-/CUFF229.20.2/ERIdvaD_GLEAN_10024471/ERIdvaD_GLEAN_10032400/-/-/ERIdvaD_GLEAN_10001192/ERIdvaD_GLEAN_10018589/CUFF419.140.2/-/ERIdvaD_GLEAN_10008414/ERIdvaD_GLEAN_10014959/ERIdvaD_GLEAN_10030033/ERIdvaD_GLEAN_10034046/ERIdvaD_GLEAN_10027511/ERIdvaD_GLEAN_10005593/-/ERIdvaD_GLEAN_10012410/-/ERIdvaD_GLEAN_10025906/ERIdvaD_GLEAN_10025922/ERIdvaD_GLEAN_10007210/ER…	mdm:103405329/mdm:103441340/mdm:103440277/mdm:103435662/mdm:103442184/mdm:103404406/mdm:103401662/mdm:103424657/mdm:103429793/mdm:103412555/mdm:103456100/mdm:103428061/mdm:103420809/mdm:103434495/mdm:103401166/mdm:103451602/mdm:103412077/mdm:103411085/mdm:103439817/mdm:103450056/mdm:103407287/mdm:103406616/mdm:103426515/mdm:103454644/mdm:103403466/mdm:103417231/mdm:103455418/mdm:103438605/mdm:103…	39
mdm00920	Sulfur metabolism	8/1955	42/6420	0.96735	0.999999	Eri015823/Eri025091/Eri037060/Eri020195/Eri023154/Eri011751/Eri012471/Eri023700	ERIdvaD_GLEAN_10010803/ERIdvaD_GLEAN_10000358/ERIdvaD_GLEAN_10032565/ERIdvaD_GLEAN_10010110/ERIdvaD_GLEAN_10020956/ERIdvaD_GLEAN_10028819/ERIdvaD_GLEAN_10014372/ERIdvaD_GLEAN_10023154	mdm:103407278/mdm:103401891/mdm:103450147/mdm:103455681/mdm:103416847/mdm:103430260/mdm:103436725/mdm:103451006	8
mdm03013	RNA transport	58/1955	235/6420	0.980393	0.999999	novel.3014/Eri013654/Eri011849/novel.4262/novel.2598/Eri009938/Eri034209/Eri016771/Eri033052/Eri039861/novel.8071/Eri023881/Eri023931/Eri009647/Eri009367/Eri031467/Eri037749/Eri034587/Eri031324/Eri039408/Eri035945/Eri038434/Eri025845/Eri016642/Eri039468/Eri019555/Eri020070/Eri009845/Eri025054/Eri022228/Eri001673/Eri032385/Eri019205/Eri037115/Eri040488/Eri007457/Eri038246/Eri009844/Eri018607/Eri03…	-/ERIdvaD_GLEAN_10021678/ERIdvaD_GLEAN_10028905/-/-/ERIdvaD_GLEAN_10007978/ERIdvaD_GLEAN_10007771/ERIdvaD_GLEAN_10027356/ERIdvaD_GLEAN_10008177/ERIdvaD_GLEAN_10001363/-/ERIdvaD_GLEAN_10005267/CUFF268.122.1/ERIdvaD_GLEAN_10026337/ERIdvaD_GLEAN_10031501/ERIdvaD_GLEAN_10025027/ERIdvaD_GLEAN_10022190/ERIdvaD_GLEAN_10033660/ERIdvaD_GLEAN_10017478/ERIdvaD_GLEAN_10022540/ERIdvaD_GLEAN_10018221/ERIdvaD_G…	mdm:103414635/mdm:103428699/mdm:103429260/mdm:103448238/mdm:103420349/mdm:103422977/mdm:103428250/mdm:108175026/mdm:103443724/mdm:103427089/mdm:103403580/mdm:103435701/mdm:103412422/mdm:103445898/mdm:103437950/mdm:103448198/mdm:103434842/mdm:103417711/mdm:103447858/mdm:103421236/mdm:103435345/mdm:103400361/mdm:103446019/mdm:103439440/mdm:103431343/mdm:103448370/mdm:103443464/mdm:103445060/mdm:103…	58
mdm00760	Nicotinate and nicotinamide metabolism	3/1955	22/6420	0.981526	0.999999	Eri036297/Eri018434/Eri001311	ERIdvaD_GLEAN_10030200/ERIdvaD_GLEAN_10021527/ERIdvaD_GLEAN_10020275	mdm:103416137/mdm:103411161/mdm:103404573	3
mdm03450	Non-homologous end-joining	1/1955	11/6420	0.981655	0.999999	Eri019208	ERIdvaD_GLEAN_10003527	mdm:103451039	1
mdm00970	Aminoacyl-tRNA biosynthesis	18/1955	88/6420	0.987411	0.999999	Eri003988/Eri032729/novel.4489/Eri030743/Eri038174/Eri017392/Eri036995/Eri034688/Eri014209/Eri039412/Eri021393/Eri006737/Eri027233/Eri033603/Eri036556/Eri027284/novel.1860/Eri028378	ERIdvaD_GLEAN_10007592/CUFF353.44.1/-/ERIdvaD_GLEAN_10020086/ERIdvaD_GLEAN_10016176/ERIdvaD_GLEAN_10006731/ERIdvaD_GLEAN_10014084/ERIdvaD_GLEAN_10033742/ERIdvaD_GLEAN_10033362/ERIdvaD_GLEAN_10022543/ERIdvaD_GLEAN_10021953/ERIdvaD_GLEAN_10009220/CUFF305.41.1/ERIdvaD_GLEAN_10018830/ERIdvaD_GLEAN_10029589/ERIdvaD_GLEAN_10029106/-/ERIdvaD_GLEAN_10010753	mdm:103435850/mdm:103430875/mdm:103413355/mdm:103446741/mdm:103405984/mdm:103402408/mdm:103452907/mdm:103434271/mdm:103414514/mdm:103456132/mdm:103403761/mdm:103421403/mdm:103425220/mdm:103431315/mdm:103434233/mdm:103444548/mdm:103414768/mdm:103453842	18
mdm04130	SNARE interactions in vesicular transport	7/1955	46/6420	0.994812	0.999999	Eri022946/Eri008627/Eri001478/Eri017581/Eri033626/Eri034189/Eri033957	ERIdvaD_GLEAN_10007185/ERIdvaD_GLEAN_10027203/ERIdvaD_GLEAN_10023826/ERIdvaD_GLEAN_10019163/ERIdvaD_GLEAN_10028173/ERIdvaD_GLEAN_10007752/ERIdvaD_GLEAN_10011610	mdm:103432115/mdm:103419294/mdm:103418404/mdm:103400013/mdm:103424293/mdm:103418979/mdm:103453374	7
mdm03040	Spliceosome	70/1955	292/6420	0.994999	0.999999	Eri037732/Eri034548/Eri018419/Eri027594/Eri027175/Eri037702/Eri025582/Eri007854/Eri024855/Eri004914/Eri034697/Eri011684/Eri009469/Eri024714/Eri019762/Eri013917/Eri023091/Eri034746/Eri035296/Eri039220/Eri007095/Eri020529/Eri019483/Eri023881/Eri006755/novel.5051/Eri023092/Eri011719/Eri037749/Eri006722/Eri027510/Eri039507/Eri034413/Eri036603/Eri032057/Eri026668/novel.3654/Eri011355/Eri001673/Eri0122…	ERIdvaD_GLEAN_10022174/ERIdvaD_GLEAN_10033623/CUFF201.221.1/ERIdvaD_GLEAN_10002093/ERIdvaD_GLEAN_10019407/ERIdvaD_GLEAN_10022149/CUFF284.7.2/ERIdvaD_GLEAN_10003439/ERIdvaD_GLEAN_10027961/ERIdvaD_GLEAN_10017137/CUFF373.455.1/CUFF135.32.3/ERIdvaD_GLEAN_10005983/ERIdvaD_GLEAN_10016759/ERIdvaD_GLEAN_10006613/ERIdvaD_GLEAN_10033092/ERIdvaD_GLEAN_10005204/ERIdvaD_GLEAN_10006940/ERIdvaD_GLEAN_10024122/E…	mdm:103435013/mdm:103432354/mdm:103442236/mdm:103446880/mdm:103426121/mdm:103451423/mdm:103434558/mdm:103425049/mdm:103405589/mdm:103403424/mdm:103434172/mdm:103450895/mdm:103436682/mdm:103404818/mdm:103448000/mdm:103451960/mdm:103402427/mdm:103428507/mdm:103453832/mdm:103412740/mdm:103447002/mdm:103443790/mdm:103455192/mdm:103435701/mdm:103421399/mdm:103453832/mdm:103402426/mdm:103450859/mdm:103…	70
mdm00770	Pantothenate and CoA biosynthesis	5/1955	38/6420	0.996445	0.999999	Eri014437/Eri019515/Eri019352/Eri020127/Eri029526	ERIdvaD_GLEAN_10027751/CUFF216.163.2/ERIdvaD_GLEAN_10029183/ERIdvaD_GLEAN_10016321/ERIdvaD_GLEAN_10018053	mdm:103441012/mdm:103455216/mdm:103445182/mdm:103443511/mdm:103435817	5
mdm00563	Glycosylphosphatidylinositol (GPI)-anchor biosynthesis	4/1955	33/6420	0.996476	0.999999	Eri015238/Eri006282/Eri036625/Eri010614	ERIdvaD_GLEAN_10005825/ERIdvaD_GLEAN_10016576/ERIdvaD_GLEAN_10029655/ERIdvaD_GLEAN_10032353	mdm:103403563/mdm:103454552/mdm:103434187/mdm:103425883	4
mdm03022	Basal transcription factors	9/1955	58/6420	0.997322	0.999999	Eri033724/Eri004717/Eri015160/novel.1267/Eri033723/Eri024283/Eri002947/Eri011924/Eri022870	ERIdvaD_GLEAN_10028255/ERIdvaD_GLEAN_10015692/ERIdvaD_GLEAN_10027515/-/ERIdvaD_GLEAN_10028254/ERIdvaD_GLEAN_10015436/ERIdvaD_GLEAN_10027103/ERIdvaD_GLEAN_10010003/ERIdvaD_GLEAN_10003839	mdm:103437963/mdm:103432767/mdm:103440284/mdm:103424539/mdm:103437964/mdm:103453604/mdm:103437783/mdm:103446140/mdm:103456355	9
mdm04144	Endocytosis	54/1955	239/6420	0.997676	0.999999	Eri037732/Eri003144/Eri005705/Eri018423/Eri027594/Eri010294/Eri024855/Eri011548/Eri034697/Eri029351/Eri032425/Eri012113/Eri037043/Eri023091/Eri006557/Eri027782/novel.8031/Eri006755/Eri030107/Eri027639/Eri023092/Eri011556/Eri019416/Eri015112/novel.2654/Eri039851/Eri034413/Eri020051/Eri032455/Eri011258/Eri034670/Eri015493/Eri010006/Eri023545/Eri024856/novel.7248/Eri008246/Eri033836/Eri021354/Eri023…	ERIdvaD_GLEAN_10022174/ERIdvaD_GLEAN_10013116/ERIdvaD_GLEAN_10024652/ERIdvaD_GLEAN_10021514/ERIdvaD_GLEAN_10002093/ERIdvaD_GLEAN_10008690/ERIdvaD_GLEAN_10027961/ERIdvaD_GLEAN_10002867/CUFF373.455.1/ERIdvaD_GLEAN_10008008/ERIdvaD_GLEAN_10018569/ERIdvaD_GLEAN_10014847/ERIdvaD_GLEAN_10032552/ERIdvaD_GLEAN_10005204/ERIdvaD_GLEAN_10034524/ERIdvaD_GLEAN_10020547/-/ERIdvaD_GLEAN_10009233/ERIdvaD_GLEAN_1…	mdm:103435013/mdm:103404322/mdm:103447494/mdm:103442241/mdm:103446880/mdm:103426236/mdm:103405589/mdm:103405475/mdm:103434172/mdm:103448507/mdm:103446767/mdm:103447712/mdm:103400755/mdm:103402427/mdm:103453715/mdm:103405852/mdm:103424955/mdm:103421399/mdm:103437260/mdm:103418648/mdm:103402426/mdm:103405467/mdm:103426994/mdm:103420864/mdm:103406371/mdm:103444819/mdm:103414890/mdm:103430170/mdm:103…	54
mdm03015	mRNA surveillance pathway	34/1955	171/6420	0.999413	0.999999	Eri030309/Eri033052/Eri008370/Eri023881/Eri008737/Eri038635/Eri037749/Eri034587/Eri038434/Eri016642/Eri015582/Eri025241/Eri018406/Eri001673/Eri039435/Eri036106/Eri001234/Eri007961/Eri007457/Eri021669/Eri037856/Eri033695/Eri000830/novel.7704/Eri019502/Eri033927/Eri037666/novel.7904/Eri011332/Eri015597/Eri033207/Eri014062/Eri009337/novel.8240	ERIdvaD_GLEAN_10033954/ERIdvaD_GLEAN_10008177/ERIdvaD_GLEAN_10012128/ERIdvaD_GLEAN_10005267/ERIdvaD_GLEAN_10022049/ERIdvaD_GLEAN_10025790/ERIdvaD_GLEAN_10022190/ERIdvaD_GLEAN_10033660/ERIdvaD_GLEAN_10003401/ERIdvaD_GLEAN_10013159/CUFF176.137.1/ERIdvaD_GLEAN_10024459/ERIdvaD_GLEAN_10021495/ERIdvaD_GLEAN_10018394/ERIdvaD_GLEAN_10022562/ERIdvaD_GLEAN_10027645/ERIdvaD_GLEAN_10020215/ERIdvaD_GLEAN_100…	mdm:103414247/mdm:103443724/mdm:103433128/mdm:103435701/mdm:103404991/mdm:103400479/mdm:103434842/mdm:103417711/mdm:103400361/mdm:103439440/mdm:103439774/mdm:103442169/mdm:103429119/mdm:103407737/mdm:103456147/mdm:103414747/mdm:103421492/mdm:103443911/mdm:103456194/mdm:103402261/mdm:103401381/mdm:103455492/mdm:103449447/mdm:103402313/mdm:103455205/mdm:103435725/mdm:103435475/mdm:103407424/mdm:103…	34
mdm00860	Porphyrin and chlorophyll metabolism	10/1955	70/6420	0.999517	0.999999	Eri035313/novel.6246/Eri030976/novel.7342/novel.1071/Eri003745/Eri027284/Eri016510/Eri036052/Eri018615	ERIdvaD_GLEAN_10004130/-/ERIdvaD_GLEAN_10031066/-/-/ERIdvaD_GLEAN_10004993/ERIdvaD_GLEAN_10029106/ERIdvaD_GLEAN_10014695/CUFF387.75.1/ERIdvaD_GLEAN_10025738	mdm:103455996/mdm:103407287/mdm:108170665/mdm:103444765/mdm:103426911/mdm:103441701/mdm:103444548/mdm:103434858/mdm:103424137/mdm:103454703	10
mdm04136	Autophagy - other	7/1955	56/6420	0.999569	0.999999	Eri024502/Eri013662/Eri035643/Eri015597/novel.7029/Eri024286/Eri023927	ERIdvaD_GLEAN_10023728/ERIdvaD_GLEAN_10021686/ERIdvaD_GLEAN_10014949/ERIdvaD_GLEAN_10022299/-/ERIdvaD_GLEAN_10015439/ERIdvaD_GLEAN_10032114	mdm:103452631/mdm:103428572/mdm:103410128/mdm:103415097/mdm:103433730/mdm:103453607/mdm:103446327	7
mdm03020	RNA polymerase	7/1955	57/6420	0.999668	0.999999	Eri003688/Eri031737/Eri035802/Eri011951/Eri008045/Eri035510/Eri013443	ERIdvaD_GLEAN_10009038/ERIdvaD_GLEAN_10008250/CUFF384.153.1/ERIdvaD_GLEAN_10003454/ERIdvaD_GLEAN_10015956/ERIdvaD_GLEAN_10028130/ERIdvaD_GLEAN_10027735	mdm:103405637/mdm:103407262/mdm:103443311/mdm:103449855/mdm:103440640/mdm:103452784/mdm:103449810	7
mdm03018	RNA degradation	29/1955	160/6420	0.999884	0.999999	Eri009956/Eri012628/Eri033054/Eri009384/Eri006316/Eri029486/Eri038604/Eri032046/Eri033052/Eri037142/Eri039312/Eri038434/Eri016642/Eri026052/Eri037307/Eri017978/Eri014417/Eri018123/Eri009974/Eri000861/Eri001576/novel.1044/Eri000820/novel.5064/novel.1050/Eri031267/Eri036291/Eri000925/Eri021112	ERIdvaD_GLEAN_10021202/CUFF147.98.1/ERIdvaD_GLEAN_10008179/ERIdvaD_GLEAN_10031516/ERIdvaD_GLEAN_10003828/ERIdvaD_GLEAN_10018018/ERIdvaD_GLEAN_10012658/ERIdvaD_GLEAN_10014216/ERIdvaD_GLEAN_10008177/ERIdvaD_GLEAN_10032628/ERIdvaD_GLEAN_10007649/ERIdvaD_GLEAN_10003401/ERIdvaD_GLEAN_10013159/ERIdvaD_GLEAN_10011173/ERIdvaD_GLEAN_10032773/ERIdvaD_GLEAN_10029826/ERIdvaD_GLEAN_10001813/ERIdvaD_GLEAN_1002…	mdm:103405103/mdm:103441447/mdm:103411637/mdm:103437941/mdm:103436566/mdm:103409164/mdm:103439550/mdm:103440663/mdm:103443724/mdm:103450784/mdm:103417767/mdm:103400361/mdm:103439440/mdm:103446980/mdm:103418247/mdm:103447898/mdm:103453565/mdm:103412891/mdm:103424932/mdm:103429530/mdm:103413296/mdm:103421615/mdm:103449384/mdm:103449624/mdm:103432463/mdm:103453460/mdm:103406586/mdm:103439242/mdm:103…	29
mdm00510	N-Glycan biosynthesis	7/1955	67/6420	0.999978	0.999999	novel.3243/Eri021729/Eri010631/Eri033260/Eri014104/Eri016015/Eri022909	-/ERIdvaD_GLEAN_10030066/ERIdvaD_GLEAN_10032369/CUFF359.51.1/ERIdvaD_GLEAN_10033266/ERIdvaD_GLEAN_10033433/CUFF257.29.2	mdm:103445584/mdm:103425068/mdm:103404378/mdm:103455701/mdm:103414334/mdm:103405218/mdm:103431583	7
mdm03060	Protein export	6/1955	67/6420	0.999995	0.999999	Eri014729/novel.7057/Eri002540/Eri014562/Eri001662/Eri026568	ERIdvaD_GLEAN_10011423/-/ERIdvaD_GLEAN_10030919/ERIdvaD_GLEAN_10027869/ERIdvaD_GLEAN_10018382/ERIdvaD_GLEAN_10015086	mdm:103426487/mdm:103444837/mdm:103441925/mdm:103440748/mdm:103421208/mdm:103450916	6
mdm03008	Ribosome biogenesis in eukaryotes	14/1955	114/6420	0.999999	0.999999	novel.4262/Eri027259/Eri000100/Eri013407/Eri039468/Eri025054/Eri032385/Eri004682/Eri025509/Eri038525/Eri017485/Eri020411/Eri000925/novel.1629	-/ERIdvaD_GLEAN_10029080/CUFF5.204.1/ERIdvaD_GLEAN_10027711/ERIdvaD_GLEAN_10022594/ERIdvaD_GLEAN_10008393/ERIdvaD_GLEAN_10029501/CUFF55.107.1/ERIdvaD_GLEAN_10033008/ERIdvaD_GLEAN_10011011/ERIdvaD_GLEAN_10019609/ERIdvaD_GLEAN_10025930/ERIdvaD_GLEAN_10010785/-	mdm:103448238/mdm:103428138/mdm:13630222/mdm:103449836/mdm:103431343/mdm:103420803/mdm:103424931/mdm:103438641/mdm:103437703/mdm:103447774/mdm:103456003/mdm:103417898/mdm:103439242/mdm:103439184	14

## Sheet: Table S5-4
Table S5-4 KEGG enrichment analysis of the DEGs between GA3 treatment and control in leaves (May).
KEGG id	Description	Gene Ratio	Bg Ratio	p value	p adjust	Gene id	Gene Name	KEGG ID	Count
mdm03010	Ribosome	302/2893	401/6141	1.24263e-32	1.49116e-30	Eri014819/Eri012624/novel.3903/Eri003280/Eri020101/Eri004747/Eri039283/Eri012882/Eri033675/Eri002166/Eri007509/Eri038064/Eri015485/Eri018950/Eri038996/Eri022125/Eri037600/Eri040090/Eri022875/Eri016941/Eri036134/Eri035432/Eri028158/Eri031108/Eri005269/Eri038758/Eri023426/Eri018396/Eri031300/Eri010882/Eri026341/Eri036350/Eri005462/Eri019188/Eri034658/Eri019720/Eri014219/Eri004592/Eri037758/Eri01734…	ERIdvaD_GLEAN_10020335/ERIdvaD_GLEAN_10012904/-/ERIdvaD_GLEAN_10010539/ERIdvaD_GLEAN_10016296/ERIdvaD_GLEAN_10015719/CUFF418.95.1/ERIdvaD_GLEAN_10001635/ERIdvaD_GLEAN_10028212/ERIdvaD_GLEAN_10005395/ERIdvaD_GLEAN_10018513/CUFF404.191.1/ERIdvaD_GLEAN_10010176/ERIdvaD_GLEAN_10003258/ERIdvaD_GLEAN_10025111/ERIdvaD_GLEAN_10017944/ERIdvaD_GLEAN_10015608/ERIdvaD_GLEAN_10024784/ERIdvaD_GLEAN_10003844/ER…	mdm:103428521/mdm:103421261/mdm:103439437/mdm:103436358/mdm:103411581/mdm:103432748/mdm:103414607/mdm:103433002/mdm:103431224/mdm:103441057/mdm:103456245/mdm:103402379/mdm:103429685/mdm:103433256/mdm:103403582/mdm:103413736/mdm:103419146/mdm:103446082/mdm:103446775/mdm:103455122/mdm:103432335/mdm:103426014/mdm:103431729/mdm:103430894/mdm:103413414/mdm:103449168/mdm:103419207/mdm:103411147/mdm:103…	302
mdm00195	Photosynthesis	50/2893	64/6141	3.34866e-07	2.00919e-05	Eri033972/Eri015422/Eri040023/Eri033151/Eri029476/Eri037909/Eri032153/Eri017780/Eri017483/novel.7477/Eri018145/Eri011249/Eri035464/Eri039917/novel.1222/Eri018976/Eri014032/Eri006397/Eri023130/Eri004123/Eri038018/novel.3004/Eri029388/Eri007474/Eri017883/Eri012644/Eri033117/Eri030650/Eri036287/Eri014935/Eri030780/novel.5322/Eri036510/Eri035653/Eri009149/Eri017531/Eri033890/Eri032646/Eri039741/novel…	CUFF365.104.1/ERIdvaD_GLEAN_10024312/ERIdvaD_GLEAN_10024725/CUFF357.127.1/ERIdvaD_GLEAN_10018009/ERIdvaD_GLEAN_10019777/ERIdvaD_GLEAN_10019522/ERIdvaD_GLEAN_10019283/ERIdvaD_GLEAN_10019607/-/ERIdvaD_GLEAN_10020507/ERIdvaD_GLEAN_10009459/ERIdvaD_GLEAN_10028090/ERIdvaD_GLEAN_10012560/-/ERIdvaD_GLEAN_10004228/ERIdvaD_GLEAN_10033201/ERIdvaD_GLEAN_10034398/ERIdvaD_GLEAN_10020935/ERIdvaD_GLEAN_10023051…	mdm:103424798/mdm:103405453/mdm:103446135/mdm:103445440/mdm:103428016/mdm:103456305/mdm:103416404/mdm:103451149/mdm:103445710/mdm:103443153/mdm:103417553/mdm:103446065/mdm:103432238/mdm:103423489/mdm:103405453/mdm:103428089/mdm:103430669/mdm:103401257/mdm:103403899/mdm:103442560/mdm:103402526/mdm:103435763/mdm:103425043/mdm:108169624/mdm:103453352/mdm:103434631/mdm:103445471/mdm:103425509/mdm:103…	50
mdm00196	Photosynthesis - antenna proteins	25/2893	27/6141	6.74228e-07	2.69691e-05	Eri010304/Eri034549/Eri025336/Eri022156/Eri013728/Eri024771/Eri025012/Eri028096/Eri020635/Eri032058/Eri018582/Eri007214/Eri003213/Eri002871/Eri039529/Eri011770/Eri013729/Eri026715/Eri002249/Eri014119/Eri020046/Eri027417/Eri009458/Eri031706/Eri037214	ERIdvaD_GLEAN_10008699/ERIdvaD_GLEAN_10033624/ERIdvaD_GLEAN_10032835/ERIdvaD_GLEAN_10006752/ERIdvaD_GLEAN_10016373/ERIdvaD_GLEAN_10003570/ERIdvaD_GLEAN_10016872/ERIdvaD_GLEAN_10017628/ERIdvaD_GLEAN_10028934/ERIdvaD_GLEAN_10014227/ERIdvaD_GLEAN_10001418/ERIdvaD_GLEAN_10007164/ERIdvaD_GLEAN_10015461/ERIdvaD_GLEAN_10027030/ERIdvaD_GLEAN_10012191/ERIdvaD_GLEAN_10028836/ERIdvaD_GLEAN_10016374/ERIdvaD_…	mdm:103426241/mdm:103432374/mdm:103437829/mdm:103420118/mdm:103434976/mdm:103405098/mdm:103427883/mdm:103443035/mdm:103431753/mdm:103444815/mdm:103454049/mdm:103450616/mdm:103453723/mdm:103455362/mdm:103403170/mdm:103430085/mdm:103427879/mdm:103442984/mdm:103433590/mdm:103452146/mdm:103408183/mdm:108171701/mdm:103436678/mdm:103455968/mdm:103451376	25
mdm03008	Ribosome biogenesis in eukaryotes	77/2893	111/6141	1.43487e-06	4.3046e-05	Eri008026/Eri003585/Eri014749/Eri000932/Eri031462/Eri006220/Eri021260/Eri007181/Eri035349/Eri001164/Eri019709/Eri009388/Eri033935/Eri011953/Eri008127/Eri032740/Eri006101/Eri013166/Eri033826/Eri003175/Eri018797/Eri027352/Eri019505/Eri007825/Eri005295/Eri033511/Eri031435/Eri023684/Eri008554/Eri039703/Eri006554/Eri035688/Eri036764/Eri017485/Eri032941/Eri015121/Eri009497/Eri027259/Eri039467/Eri021347…	CUFF93.37.1/ERIdvaD_GLEAN_10017195/CUFF166.127.1/ERIdvaD_GLEAN_10010792/ERIdvaD_GLEAN_10025022/CUFF73.87.2/CUFF237.20.1/ERIdvaD_GLEAN_10008100/ERIdvaD_GLEAN_10011493/ERIdvaD_GLEAN_10002478/ERIdvaD_GLEAN_10022433/ERIdvaD_GLEAN_10031520/CUFF365.40.2/ERIdvaD_GLEAN_10003456/ERIdvaD_GLEAN_10013894/ERIdvaD_GLEAN_10026914/ERIdvaD_GLEAN_10006067/ERIdvaD_GLEAN_10011909/ERIdvaD_GLEAN_10011630/ERIdvaD_GLEAN…	mdm:103442968/mdm:103455020/mdm:103406558/mdm:103439184/mdm:103448224/mdm:103437556/mdm:103445611/mdm:103448663/mdm:103434134/mdm:103435821/mdm:103436944/mdm:103437945/mdm:103435733/mdm:103454576/mdm:103454968/mdm:103414820/mdm:103436546/mdm:103455880/mdm:103450393/mdm:103403990/mdm:103436106/mdm:103445412/mdm:103431152/mdm:103441404/mdm:103404064/mdm:103424400/mdm:103448409/mdm:103450990/mdm:103…	77
mdm03013	RNA transport	131/2893	229/6141	0.00114256	0.0274215	Eri013122/Eri027448/Eri006304/novel.3014/Eri026461/Eri020070/Eri024249/Eri006743/Eri021513/Eri002569/Eri031372/Eri016752/Eri031109/Eri014589/Eri011849/Eri031320/Eri026886/Eri028614/Eri034209/Eri039407/Eri038249/Eri029057/Eri036861/Eri031324/Eri018097/Eri026305/Eri005270/Eri039408/Eri007877/Eri021408/Eri017720/Eri007825/Eri031724/Eri033207/Eri016937/Eri017914/Eri017671/Eri031435/Eri040244/Eri01551…	ERIdvaD_GLEAN_10031685/ERIdvaD_GLEAN_10020800/ERIdvaD_GLEAN_10003322/-/ERIdvaD_GLEAN_10022948/ERIdvaD_GLEAN_10016267/CUFF270.24.2/ERIdvaD_GLEAN_10009225/CUFF240.16.1/ERIdvaD_GLEAN_10030947/ERIdvaD_GLEAN_10024952/ERIdvaD_GLEAN_10027338/ERIdvaD_GLEAN_10031182/ERIdvaD_GLEAN_10027896/ERIdvaD_GLEAN_10028905/ERIdvaD_GLEAN_10017475/ERIdvaD_GLEAN_10018349/ERIdvaD_GLEAN_10014539/ERIdvaD_GLEAN_10007771/ERI…	mdm:103441616/mdm:103441102/mdm:103434805/mdm:103414635/mdm:103401870/mdm:103443464/mdm:103454559/mdm:103442037/mdm:103455950/mdm:103442290/mdm:103418014/mdm:103404953/mdm:103439655/mdm:103440710/mdm:103429260/mdm:103422071/mdm:103401400/mdm:103401984/mdm:103428250/mdm:103415489/mdm:103447856/mdm:103442497/mdm:103428869/mdm:103447858/mdm:103422639/mdm:103411743/mdm:103438370/mdm:103421236/mdm:103…	131
mdm00710	Carbon fixation in photosynthetic organisms	60/2893	97/6141	0.00230263	0.0460527	Eri026256/Eri024896/Eri025695/Eri025345/Eri008021/Eri016927/Eri030622/Eri024410/Eri025114/Eri007880/Eri036000/Eri020326/Eri032691/Eri000832/Eri031898/Eri030421/Eri002881/novel.6024/Eri027523/Eri028795/Eri000471/Eri033558/Eri002860/Eri027790/Eri009579/novel.7667/Eri027065/Eri000833/Eri026405/Eri009799/Eri020170/Eri000594/Eri030686/novel.5154/novel.7792/Eri038749/Eri018299/Eri017136/Eri012315/Eri03…	ERIdvaD_GLEAN_10026539/ERIdvaD_GLEAN_10027996/ERIdvaD_GLEAN_10015165/ERIdvaD_GLEAN_10032844/CUFF93.32.2/ERIdvaD_GLEAN_10030593/ERIdvaD_GLEAN_10022749/ERIdvaD_GLEAN_10029978/ERIdvaD_GLEAN_10024336/ERIdvaD_GLEAN_10004329/CUFF386.138.1/ERIdvaD_GLEAN_10010989/ERIdvaD_GLEAN_10005558/ERIdvaD_GLEAN_10020887/ERIdvaD_GLEAN_10016160/ERIdvaD_GLEAN_10034061/ERIdvaD_GLEAN_10027040/-/ERIdvaD_GLEAN_10024220/ERI…	mdm:103444126/mdm:103426107/mdm:103445876/mdm:103437822/mdm:103414781/mdm:103444794/mdm:103403075/mdm:103436834/mdm:103425757/mdm:103444638/mdm:103435386/mdm:103453790/mdm:103432255/mdm:103449400/mdm:103445810/mdm:103451598/mdm:103424543/mdm:103436249/mdm:103453016/mdm:103426653/mdm:103402738/mdm:103424713/mdm:103455372/mdm:103405859/mdm:103403814/mdm:103406865/mdm:103448757/mdm:103449399/mdm:103…	60
mdm01200	Carbon metabolism	189/2893	347/6141	0.00281221	0.0482093	Eri026256/Eri040438/Eri030865/Eri021693/Eri024896/Eri025695/Eri025345/Eri008021/Eri023700/Eri017512/Eri016927/Eri028041/Eri030622/Eri024410/Eri025114/Eri007880/Eri036000/Eri020326/Eri025112/Eri038604/Eri001857/Eri032691/Eri033132/Eri000832/Eri035513/Eri015631/novel.5229/Eri031898/Eri030421/Eri007839/Eri002161/Eri009137/Eri002881/Eri011466/Eri002335/Eri002465/novel.6024/Eri003785/Eri027523/Eri0288…	ERIdvaD_GLEAN_10026539/ERIdvaD_GLEAN_10022616/ERIdvaD_GLEAN_10005726/ERIdvaD_GLEAN_10030033/ERIdvaD_GLEAN_10027996/ERIdvaD_GLEAN_10015165/ERIdvaD_GLEAN_10032844/CUFF93.32.2/ERIdvaD_GLEAN_10023154/ERIdvaD_GLEAN_10019636/ERIdvaD_GLEAN_10030593/ERIdvaD_GLEAN_10017579/ERIdvaD_GLEAN_10022749/ERIdvaD_GLEAN_10029978/ERIdvaD_GLEAN_10024336/ERIdvaD_GLEAN_10004329/CUFF386.138.1/ERIdvaD_GLEAN_10010989/ERIdv…	mdm:103444126/mdm:103453876/mdm:103423201/mdm:103401166/mdm:103426107/mdm:103445876/mdm:103437822/mdm:103414781/mdm:103451006/mdm:103445750/mdm:103444794/mdm:103429189/mdm:103403075/mdm:103436834/mdm:103425757/mdm:103444638/mdm:103435386/mdm:103453790/mdm:103416930/mdm:103439550/mdm:103427269/mdm:103432255/mdm:103445458/mdm:103449400/mdm:103452788/mdm:103452435/mdm:103401662/mdm:103445810/mdm:103…	189
mdm00630	Glyoxylate and dicarboxylate metabolism	57/2893	93/6141	0.00392839	0.0589258	Eri026256/Eri009596/Eri030865/Eri011044/Eri025345/Eri019854/Eri017512/Eri030622/Eri025112/Eri001857/Eri032691/Eri015250/Eri035513/Eri009137/Eri002881/Eri011466/Eri002335/novel.6024/Eri003785/Eri026783/Eri035664/Eri027544/Eri033514/Eri028061/Eri032512/Eri012462/Eri012279/Eri015425/Eri006600/Eri020170/novel.5154/Eri003174/Eri012466/Eri021462/Eri012315/Eri018996/novel.5815/Eri030763/novel.4924/Eri00…	ERIdvaD_GLEAN_10026539/ERIdvaD_GLEAN_10026292/ERIdvaD_GLEAN_10005726/ERIdvaD_GLEAN_10032045/ERIdvaD_GLEAN_10032844/ERIdvaD_GLEAN_10023499/ERIdvaD_GLEAN_10019636/ERIdvaD_GLEAN_10022749/ERIdvaD_GLEAN_10024335/ERIdvaD_GLEAN_10011601/ERIdvaD_GLEAN_10005558/ERIdvaD_GLEAN_10003784/ERIdvaD_GLEAN_10028133/ERIdvaD_GLEAN_10001652/ERIdvaD_GLEAN_10027040/ERIdvaD_GLEAN_10012387/ERIdvaD_GLEAN_10010857/-/ERIdva…	mdm:103444126/mdm:103416800/mdm:103423201/mdm:103424403/mdm:103437822/mdm:103417448/mdm:103445750/mdm:103403075/mdm:103416930/mdm:103427269/mdm:103432255/mdm:103421902/mdm:103452788/mdm:103444537/mdm:103424543/mdm:103442064/mdm:103435655/mdm:103436249/mdm:103403560/mdm:103431625/mdm:103419610/mdm:103453050/mdm:103429050/mdm:103429192/mdm:103446821/mdm:103429547/mdm:103437713/mdm:103411658/mdm:103…	57
mdm00910	Nitrogen metabolism	24/2893	37/6141	0.0222684	0.296913	Eri040438/Eri009596/Eri018411/Eri032016/Eri036865/Eri024293/Eri019854/Eri035669/Eri013926/Eri015250/Eri007839/Eri027544/Eri023442/Eri006600/Eri038307/Eri020531/Eri026669/Eri031790/Eri015513/novel.272/Eri017987/novel.7051/Eri036109/Eri026474	ERIdvaD_GLEAN_10022616/ERIdvaD_GLEAN_10026292/ERIdvaD_GLEAN_10021502/ERIdvaD_GLEAN_10004967/CUFF394.5.2/ERIdvaD_GLEAN_10006232/ERIdvaD_GLEAN_10023499/ERIdvaD_GLEAN_10009247/ERIdvaD_GLEAN_10033102/ERIdvaD_GLEAN_10003784/ERIdvaD_GLEAN_10002914/ERIdvaD_GLEAN_10024239/ERIdvaD_GLEAN_10028544/ERIdvaD_GLEAN_10034566/ERIdvaD_GLEAN_10004268/ERIdvaD_GLEAN_10026040/ERIdvaD_GLEAN_10006053/ERIdvaD_GLEAN_10012…	mdm:103453876/mdm:103416800/mdm:103421471/mdm:103407845/mdm:103410911/mdm:103427116/mdm:103417448/mdm:103436487/mdm:103451971/mdm:103421902/mdm:103449307/mdm:103453050/mdm:103409500/mdm:103431619/mdm:103438445/mdm:103443818/mdm:103439880/mdm:103449532/mdm:103424366/mdm:103443818/mdm:103447903/mdm:103439573/mdm:103430865/mdm:103401883	24
mdm00030	Pentose phosphate pathway	42/2893	72/6141	0.0359307	0.41481	Eri028041/Eri007880/Eri020326/Eri000832/Eri030421/Eri002465/Eri028838/Eri036238/Eri014213/Eri005764/Eri024445/Eri002860/Eri010883/Eri000833/Eri026405/Eri028628/Eri009799/Eri000594/Eri025999/Eri018299/Eri031045/Eri015225/Eri036141/Eri030479/Eri025210/novel.4684/Eri016767/Eri000620/Eri030397/novel.376/Eri000401/Eri007049/novel.4803/Eri036671/Eri033054/novel.5911/Eri023727/Eri021928/Eri007273/Eri030…	ERIdvaD_GLEAN_10017579/ERIdvaD_GLEAN_10004329/ERIdvaD_GLEAN_10010989/ERIdvaD_GLEAN_10020887/ERIdvaD_GLEAN_10034061/ERIdvaD_GLEAN_10030857/ERIdvaD_GLEAN_10017761/ERIdvaD_GLEAN_10009908/ERIdvaD_GLEAN_10033366/ERIdvaD_GLEAN_10007739/ERIdvaD_GLEAN_10030009/ERIdvaD_GLEAN_10027021/ERIdvaD_GLEAN_10004558/ERIdvaD_GLEAN_10020888/ERIdvaD_GLEAN_10019857/ERIdvaD_GLEAN_10014551/ERIdvaD_GLEAN_10011757/ERIdvaD_…	mdm:103429189/mdm:103444638/mdm:103453790/mdm:103449400/mdm:103451598/mdm:103440430/mdm:103406791/mdm:103442637/mdm:103452497/mdm:103439907/mdm:103428170/mdm:103455372/mdm:103447094/mdm:103449399/mdm:103433550/mdm:103401972/mdm:103437847/mdm:103402644/mdm:103403189/mdm:103442148/mdm:103406481/mdm:103441653/mdm:103418499/mdm:103430692/mdm:103404212/mdm:103436454/mdm:103436558/mdm:103402620/mdm:103…	42
mdm00010	Glycolysis / Gluconeogenesis	95/2893	176/6141	0.0380242	0.41481	Eri025695/Eri008021/Eri028996/Eri007880/Eri036000/Eri020326/Eri025112/Eri038604/Eri033132/Eri000832/Eri035513/Eri002161/Eri011466/Eri002465/Eri003785/Eri028838/Eri004992/Eri036238/Eri005764/Eri001842/Eri030727/Eri024880/Eri004991/Eri008325/Eri029432/Eri027298/Eri026042/Eri005113/Eri025477/novel.3168/Eri010883/Eri040527/Eri000833/Eri026405/Eri028628/Eri009230/Eri007125/Eri026017/Eri000594/Eri03068…	ERIdvaD_GLEAN_10015165/CUFF93.32.2/ERIdvaD_GLEAN_10021715/ERIdvaD_GLEAN_10004329/CUFF386.138.1/ERIdvaD_GLEAN_10010989/ERIdvaD_GLEAN_10024335/ERIdvaD_GLEAN_10012658/ERIdvaD_GLEAN_10020405/ERIdvaD_GLEAN_10020887/ERIdvaD_GLEAN_10028133/ERIdvaD_GLEAN_10005390/ERIdvaD_GLEAN_10012387/ERIdvaD_GLEAN_10030857/ERIdvaD_GLEAN_10008616/ERIdvaD_GLEAN_10017761/ERIdvaD_GLEAN_10004918/ERIdvaD_GLEAN_10009908/ERIdv…	mdm:103445876/mdm:103414781/mdm:103416573/mdm:103444638/mdm:103435386/mdm:103453790/mdm:103416930/mdm:103439550/mdm:103445458/mdm:103449400/mdm:103452788/mdm:103428735/mdm:103442064/mdm:103440430/mdm:103403560/mdm:103406791/mdm:103413791/mdm:103442637/mdm:103439907/mdm:103426939/mdm:103401714/mdm:103432216/mdm:103413792/mdm:103443326/mdm:103401089/mdm:103409569/mdm:103429773/mdm:103450793/mdm:103…	95
mdm04122	Sulfur relay system	10/2893	14/6141	0.0591078	0.591078	Eri018857/Eri027231/novel.7205/Eri004726/Eri034212/Eri034364/Eri015034/Eri033903/Eri018885/Eri031159	ERIdvaD_GLEAN_10021893/ERIdvaD_GLEAN_10029055/-/CUFF56.37.1/ERIdvaD_GLEAN_10007774/ERIdvaD_GLEAN_10007623/ERIdvaD_GLEAN_10027398/ERIdvaD_GLEAN_10011706/ERIdvaD_GLEAN_10004694/ERIdvaD_GLEAN_10013438	mdm:103405440/mdm:103425111/mdm:103456282/mdm:103432761/mdm:103428465/mdm:103456282/mdm:103440218/mdm:103450332/mdm:103444505/mdm:103426050	10
mdm00250	Alanine, aspartate and glutamate metabolism	39/2893	70/6141	0.091831	0.817133	Eri018219/Eri040438/Eri009596/Eri030865/Eri019854/Eri030622/Eri001857/Eri015250/Eri007839/Eri009181/Eri014548/Eri027190/Eri002911/Eri033558/Eri027544/Eri018434/Eri027790/Eri015345/Eri023442/Eri018541/Eri020707/Eri024275/Eri001311/Eri038307/Eri020531/Eri026669/Eri025374/Eri035436/Eri040473/novel.272/novel.3897/Eri003813/novel.7051/novel.8214/Eri014006/novel.2514/Eri037470/Eri004580/Eri012825	ERIdvaD_GLEAN_10017311/ERIdvaD_GLEAN_10022616/ERIdvaD_GLEAN_10026292/ERIdvaD_GLEAN_10005726/ERIdvaD_GLEAN_10023499/ERIdvaD_GLEAN_10022749/ERIdvaD_GLEAN_10011601/ERIdvaD_GLEAN_10003784/ERIdvaD_GLEAN_10002914/ERIdvaD_GLEAN_10031322/ERIdvaD_GLEAN_10027855/ERIdvaD_GLEAN_10019422/ERIdvaD_GLEAN_10027070/ERIdvaD_GLEAN_10018789/ERIdvaD_GLEAN_10024239/ERIdvaD_GLEAN_10021527/ERIdvaD_GLEAN_10020555/ERIdvaD_…	mdm:103447373/mdm:103453876/mdm:103416800/mdm:103423201/mdm:103417448/mdm:103403075/mdm:103427269/mdm:103421902/mdm:103449307/mdm:103455676/mdm:103440751/mdm:103439363/mdm:103422846/mdm:103424713/mdm:103453050/mdm:103411161/mdm:103405859/mdm:103445155/mdm:103409500/mdm:103432594/mdm:103425297/mdm:103453601/mdm:103404573/mdm:103438445/mdm:103443818/mdm:103439880/mdm:103420331/mdm:103429193/mdm:103…	39
mdm00500	Starch and sucrose metabolism	102/2893	197/6141	0.103681	0.817133	Eri028007/novel.2463/Eri023447/Eri003008/Eri024766/Eri002666/Eri022623/Eri009637/Eri019569/Eri035654/Eri003873/Eri016219/Eri002465/Eri039895/Eri022536/Eri024730/Eri001007/Eri015010/Eri005764/Eri001842/Eri027220/Eri020541/Eri002727/novel.5746/Eri010425/Eri036475/Eri026831/Eri006020/Eri036058/Eri017241/Eri004504/Eri031828/Eri016201/Eri025307/Eri028628/Eri035225/novel.7455/Eri001409/Eri020146/Eri029…	CUFF313.57.1/-/ERIdvaD_GLEAN_10028549/ERIdvaD_GLEAN_10027156/ERIdvaD_GLEAN_10003563/ERIdvaD_GLEAN_10003584/ERIdvaD_GLEAN_10005778/ERIdvaD_GLEAN_10026328/ERIdvaD_GLEAN_10013478/ERIdvaD_GLEAN_10014960/ERIdvaD_GLEAN_10023252/ERIdvaD_GLEAN_10016621/ERIdvaD_GLEAN_10030857/ERIdvaD_GLEAN_10012544/CUFF252.183.1/ERIdvaD_GLEAN_10016775/CUFF17.67.2/ERIdvaD_GLEAN_10027376/ERIdvaD_GLEAN_10007739/ERIdvaD_GLEAN…	mdm:103437450/mdm:103414046/mdm:103424908/mdm:103455235/mdm:103432152/mdm:103442398/mdm:103405347/mdm:103403858/mdm:103422990/mdm:103434594/mdm:103438567/mdm:103447449/mdm:103440430/mdm:103451194/mdm:103402925/mdm:103402996/mdm:103401910/mdm:103440187/mdm:103439907/mdm:103426939/mdm:103411875/mdm:103443655/mdm:103429821/mdm:108172192/mdm:103444588/mdm:103407088/mdm:108173932/mdm:103424236/mdm:103…	102
mdm03018	RNA degradation	81/2893	155/6141	0.111477	0.817133	Eri026052/Eri027448/Eri029486/Eri000861/Eri006316/Eri033161/Eri021513/Eri038604/Eri007118/Eri005047/Eri033826/Eri028838/Eri009278/Eri005270/Eri038775/Eri014417/Eri021449/Eri033932/Eri009143/Eri014561/Eri003133/novel.4039/Eri035729/Eri019800/Eri015854/Eri008573/Eri015121/Eri004298/Eri018744/Eri040527/Eri037307/Eri003647/Eri026761/Eri009692/Eri004949/Eri009926/novel.2096/Eri017978/Eri023134/novel.1…	ERIdvaD_GLEAN_10011173/ERIdvaD_GLEAN_10020800/ERIdvaD_GLEAN_10018018/ERIdvaD_GLEAN_10006831/ERIdvaD_GLEAN_10003828/ERIdvaD_GLEAN_10020431/CUFF240.16.1/ERIdvaD_GLEAN_10012658/ERIdvaD_GLEAN_10009793/ERIdvaD_GLEAN_10024830/ERIdvaD_GLEAN_10011630/ERIdvaD_GLEAN_10017761/ERIdvaD_GLEAN_10031415/ERIdvaD_GLEAN_10005457/CUFF413.32.1/ERIdvaD_GLEAN_10001813/ERIdvaD_GLEAN_10001999/ERIdvaD_GLEAN_10009003/CUFF1…	mdm:103446980/mdm:103441102/mdm:103409164/mdm:103429530/mdm:103436566/mdm:103422208/mdm:103455950/mdm:103439550/mdm:103414744/mdm:103450832/mdm:103450393/mdm:103406791/mdm:103438041/mdm:103438370/mdm:103449152/mdm:103453565/mdm:103451398/mdm:103435729/mdm:103409890/mdm:103440747/mdm:103404317/mdm:103443155/mdm:103443155/mdm:103424773/mdm:103450084/mdm:103428218/mdm:103428601/mdm:103422431/mdm:103…	81
mdm00860	Porphyrin and chlorophyll metabolism	38/2893	69/6141	0.112961	0.817133	Eri017249/Eri018615/novel.7342/novel.2977/Eri012593/Eri016510/Eri021474/Eri038660/Eri014944/Eri002692/Eri022847/Eri035313/Eri025216/Eri003745/Eri037529/Eri023951/Eri037827/Eri027054/Eri031475/Eri030976/Eri012926/Eri039727/Eri018039/Eri008929/Eri001025/Eri014938/Eri020264/Eri027490/Eri009543/Eri002880/novel.3149/Eri036052/Eri039605/Eri036360/novel.6246/Eri035451/Eri017757/Eri030943	ERIdvaD_GLEAN_10009306/ERIdvaD_GLEAN_10025738/-/-/ERIdvaD_GLEAN_10012874/ERIdvaD_GLEAN_10014695/ERIdvaD_GLEAN_10009069/ERIdvaD_GLEAN_10025810/ERIdvaD_GLEAN_10026970/ERIdvaD_GLEAN_10009128/ERIdvaD_GLEAN_10006684/ERIdvaD_GLEAN_10004130/ERIdvaD_GLEAN_10024433/ERIdvaD_GLEAN_10004993/ERIdvaD_GLEAN_10019117/ERIdvaD_GLEAN_10032135/ERIdvaD_GLEAN_10017008/ERIdvaD_GLEAN_10030441/ERIdvaD_GLEAN_10025035/ERId…	mdm:103430380/mdm:103454703/mdm:103444765/mdm:103430380/mdm:103411494/mdm:103434858/mdm:103438359/mdm:103400502/mdm:103441578/mdm:103431022/mdm:103444480/mdm:103455996/mdm:103404531/mdm:103441701/mdm:103424647/mdm:103446341/mdm:103444765/mdm:103448768/mdm:103448109/mdm:108170665/mdm:103450672/mdm:103441929/mdm:103448044/mdm:103441948/mdm:103444879/mdm:103441572/mdm:103425596/mdm:103453029/mdm:103…	38
mdm03050	Proteasome	44/2893	81/6141	0.11576	0.817133	Eri036795/Eri003012/Eri033003/Eri015818/Eri015206/Eri014102/Eri001330/Eri026427/Eri029489/Eri016936/Eri005939/Eri033163/Eri039145/Eri002224/Eri009773/Eri003611/Eri017902/novel.7058/Eri033876/Eri023038/Eri029378/Eri003684/novel.1178/Eri037891/Eri009830/Eri014954/Eri004856/Eri007609/Eri003257/Eri017431/Eri011682/Eri038299/Eri033222/Eri026371/Eri030718/Eri016092/novel.4921/Eri025794/Eri024203/Eri008…	ERIdvaD_GLEAN_10028057/ERIdvaD_GLEAN_10027160/ERIdvaD_GLEAN_10022931/ERIdvaD_GLEAN_10010798/ERIdvaD_GLEAN_10027557/ERIdvaD_GLEAN_10033264/ERIdvaD_GLEAN_10012266/ERIdvaD_GLEAN_10019879/ERIdvaD_GLEAN_10018021/ERIdvaD_GLEAN_10030601/ERIdvaD_GLEAN_10003795/ERIdvaD_GLEAN_10020433/ERIdvaD_GLEAN_10017418/ERIdvaD_GLEAN_10017040/ERIdvaD_GLEAN_10011735/ERIdvaD_GLEAN_10017222/ERIdvaD_GLEAN_10015663/-/ERIdva…	mdm:103406855/mdm:103455231/mdm:103404700/mdm:103447255/mdm:103450462/mdm:103403145/mdm:103454690/mdm:103423462/mdm:103435795/mdm:103415196/mdm:103418407/mdm:103445430/mdm:103442496/mdm:103433578/mdm:103404065/mdm:103455036/mdm:103446296/mdm:103455104/mdm:103410450/mdm:103436261/mdm:103418266/mdm:103405640/mdm:103450462/mdm:103456126/mdm:103445035/mdm:103410873/mdm:103456070/mdm:103416950/mdm:103…	44
mdm00640	Propanoate metabolism	24/2893	42/6141	0.124711	0.83141	Eri028996/Eri025112/Eri035513/Eri008184/Eri011466/Eri028061/Eri005288/Eri032512/Eri010819/novel.2149/Eri014575/Eri033917/Eri026046/Eri003889/Eri022897/Eri038697/novel.1670/Eri009532/novel.6706/Eri035747/Eri009152/Eri007543/Eri001389/Eri024474	ERIdvaD_GLEAN_10021715/ERIdvaD_GLEAN_10024335/ERIdvaD_GLEAN_10028133/ERIdvaD_GLEAN_10006098/ERIdvaD_GLEAN_10012387/ERIdvaD_GLEAN_10017595/ERIdvaD_GLEAN_10003114/ERIdvaD_GLEAN_10018647/ERIdvaD_GLEAN_10032529/-/ERIdvaD_GLEAN_10027882/ERIdvaD_GLEAN_10008989/CUFF290.22.1/ERIdvaD_GLEAN_10023267/ERIdvaD_GLEAN_10004848/ERIdvaD_GLEAN_10025848/-/ERIdvaD_GLEAN_10026236/-/ERIdvaD_GLEAN_10023564/ERIdvaD_GLEA…	mdm:103416573/mdm:103416930/mdm:103452788/mdm:103434476/mdm:103442064/mdm:103429192/mdm:103416903/mdm:103446821/mdm:103442406/mdm:103449446/mdm:103421010/mdm:103428008/mdm:103429776/mdm:103438249/mdm:103401787/mdm:103400579/mdm:103403474/mdm:103430775/mdm:103446967/mdm:103443175/mdm:103438297/mdm:103456265/mdm:103453644/mdm:103423928	24
mdm00670	One carbon pool by folate	16/2893	27/6141	0.141375	0.892893	Eri015631/Eri009137/Eri026783/Eri035664/novel.3701/Eri010251/Eri030763/Eri027880/Eri012792/Eri017269/Eri009950/Eri013118/Eri003748/novel.574/Eri015245/Eri008426	ERIdvaD_GLEAN_10022332/ERIdvaD_GLEAN_10001652/ERIdvaD_GLEAN_10028403/ERIdvaD_GLEAN_10014969/-/ERIdvaD_GLEAN_10001166/ERIdvaD_GLEAN_10020105/ERIdvaD_GLEAN_10007373/ERIdvaD_GLEAN_10018902/ERIdvaD_GLEAN_10011797/CUFF112.38.2/ERIdvaD_GLEAN_10031681/ERIdvaD_GLEAN_10004996/-/ERIdvaD_GLEAN_10003779/CUFF97.127.2	mdm:103452435/mdm:103444537/mdm:103431625/mdm:103419610/mdm:103449512/mdm:103426685/mdm:103446734/mdm:103413504/mdm:103402023/mdm:103440375/mdm:103426016/mdm:103441614/mdm:103441699/mdm:103444537/mdm:103444223/mdm:103437095	16
mdm00906	Carotenoid biosynthesis	25/2893	45/6141	0.161246	0.967478	Eri024723/Eri008011/Eri031710/novel.1786/Eri003395/Eri017737/Eri034911/Eri035732/Eri036686/novel.7316/Eri017760/Eri023715/Eri005676/novel.1294/Eri025667/Eri020845/Eri017501/Eri025321/Eri006513/Eri002314/Eri024323/Eri039973/Eri005613/Eri022307/Eri033293	ERIdvaD_GLEAN_10016768/ERIdvaD_GLEAN_10015924/ERIdvaD_GLEAN_10008227/-/ERIdvaD_GLEAN_10000250/ERIdvaD_GLEAN_10019246/ERIdvaD_GLEAN_10016980/ERIdvaD_GLEAN_10023551/ERIdvaD_GLEAN_10029713/-/CUFF196.165.1/ERIdvaD_GLEAN_10023169/ERIdvaD_GLEAN_10024627/-/ERIdvaD_GLEAN_10009647/CUFF231.72.1/ERIdvaD_GLEAN_10019625/ERIdvaD_GLEAN_10032820/ERIdvaD_GLEAN_10034483/ERIdvaD_GLEAN_10010842/ERIdvaD_GLEAN_1002990…	mdm:103403002/mdm:103406562/mdm:103455974/mdm:103438505/mdm:103438505/mdm:103451110/mdm:103431475/mdm:103443160/mdm:103434148/mdm:103431475/mdm:103451121/mdm:103451012/mdm:103420642/mdm:103436490/mdm:103400646/mdm:103400619/mdm:103445724/mdm:103444252/mdm:103403091/mdm:103441488/mdm:103409417/mdm:103435001/mdm:103446486/mdm:103436490/mdm:103435153	25
mdm00905	Brassinosteroid biosynthesis	13/2893	22/6141	0.18039	0.99994	Eri016965/Eri033447/Eri005339/Eri024195/Eri029207/Eri000411/Eri029439/Eri030392/Eri031436/Eri029287/Eri030189/Eri032384/novel.1740	ERIdvaD_GLEAN_10030630/ERIdvaD_GLEAN_10025549/ERIdvaD_GLEAN_10012038/ERIdvaD_GLEAN_10015754/ERIdvaD_GLEAN_10021311/ERIdvaD_GLEAN_10031757/ERIdvaD_GLEAN_10025699/ERIdvaD_GLEAN_10034031/ERIdvaD_GLEAN_10024995/ERIdvaD_GLEAN_10021377/ERIdvaD_GLEAN_10033847/ERIdvaD_GLEAN_10029500/-	mdm:103437230/mdm:103432823/mdm:103442442/mdm:103405364/mdm:103400874/mdm:103403255/mdm:103431557/mdm:103451616/mdm:103448399/mdm:103401541/mdm:103414269/mdm:103424929/mdm:103442442	13
mdm00270	Cysteine and methionine metabolism	65/2893	127/6141	0.200628	0.99994	Eri025345/Eri023700/Eri028996/Eri034094/Eri025132/Eri000699/Eri024722/Eri010727/Eri032542/Eri030509/Eri036345/Eri004204/Eri002881/novel.6024/Eri011448/Eri020516/Eri014548/Eri027190/Eri040467/Eri037060/Eri011511/Eri036254/Eri037208/Eri033558/novel.965/Eri020195/Eri032543/Eri027790/Eri030241/novel.1593/Eri010431/Eri033485/Eri014313/Eri025091/Eri020170/Eri006773/novel.5154/Eri016163/Eri026676/Eri000…	ERIdvaD_GLEAN_10032844/ERIdvaD_GLEAN_10023154/ERIdvaD_GLEAN_10021715/ERIdvaD_GLEAN_10021261/ERIdvaD_GLEAN_10024355/ERIdvaD_GLEAN_10030160/CUFF276.73.1/ERIdvaD_GLEAN_10032452/ERIdvaD_GLEAN_10031203/ERIdvaD_GLEAN_10034147/ERIdvaD_GLEAN_10030245/CUFF50.45.2/ERIdvaD_GLEAN_10027040/-/ERIdvaD_GLEAN_10012368/CUFF228.287.3/ERIdvaD_GLEAN_10027855/ERIdvaD_GLEAN_10019422/ERIdvaD_GLEAN_10022639/ERIdvaD_GLEAN…	mdm:103437822/mdm:103451006/mdm:103416573/mdm:103401300/mdm:103425766/mdm:103429245/mdm:103451952/mdm:103432045/mdm:103416852/mdm:103451531/mdm:103424053/mdm:103448693/mdm:103424543/mdm:103436249/mdm:103442081/mdm:103445553/mdm:103440751/mdm:103439363/mdm:103453893/mdm:103450147/mdm:103437427/mdm:103411280/mdm:103451249/mdm:103424713/mdm:103425187/mdm:103455681/mdm:103416853/mdm:103405859/mdm:103…	65
mdm03020	RNA polymerase	30/2893	57/6141	0.23992	0.99994	novel.3621/Eri031954/Eri027179/Eri011604/Eri039742/Eri013406/Eri029484/Eri028889/Eri015086/Eri024257/Eri037097/Eri001656/Eri008045/Eri000865/novel.7903/Eri011537/Eri026192/Eri027201/Eri039210/Eri021210/Eri011472/Eri026480/Eri028979/Eri021869/Eri039571/Eri003688/Eri024045/Eri032519/Eri013443/novel.499	-/ERIdvaD_GLEAN_10009357/ERIdvaD_GLEAN_10019411/ERIdvaD_GLEAN_10001156/ERIdvaD_GLEAN_10006705/ERIdvaD_GLEAN_10027710/ERIdvaD_GLEAN_10018016/CUFF324.67.1/ERIdvaD_GLEAN_10027450/ERIdvaD_GLEAN_10015413/ERIdvaD_GLEAN_10032590/ERIdvaD_GLEAN_10018377/ERIdvaD_GLEAN_10015956/ERIdvaD_GLEAN_10006835/-/ERIdvaD_GLEAN_10004041/ERIdvaD_GLEAN_10003480/ERIdvaD_GLEAN_10019433/CUFF417.33.1/ERIdvaD_GLEAN_10029765/E…	mdm:103454361/mdm:103434788/mdm:103405606/mdm:103436450/mdm:103428976/mdm:103449837/mdm:103400868/mdm:103428934/mdm:103428591/mdm:103453588/mdm:103431694/mdm:103411076/mdm:103440640/mdm:103436572/mdm:103428976/mdm:103401669/mdm:103449746/mdm:103401690/mdm:103412574/mdm:103407488/mdm:103454361/mdm:103416193/mdm:103454069/mdm:103447184/mdm:103437616/mdm:103405637/mdm:103446412/mdm:103446838/mdm:103…	30
mdm00350	Tyrosine metabolism	26/2893	50/6141	0.289582	0.99994	Eri014001/Eri017365/Eri033132/Eri016145/Eri002161/Eri033355/Eri014548/Eri031995/Eri027298/Eri033558/Eri027790/Eri025550/Eri019697/Eri016163/novel.3999/Eri032443/Eri029501/Eri022916/Eri033904/Eri032181/novel.1803/Eri003689/novel.2856/Eri022911/Eri027207/Eri004580	ERIdvaD_GLEAN_10033169/ERIdvaD_GLEAN_10006347/ERIdvaD_GLEAN_10020405/ERIdvaD_GLEAN_10009271/ERIdvaD_GLEAN_10005390/ERIdvaD_GLEAN_10003802/ERIdvaD_GLEAN_10027855/ERIdvaD_GLEAN_10009391/ERIdvaD_GLEAN_10029116/ERIdvaD_GLEAN_10018789/ERIdvaD_GLEAN_10020555/ERIdvaD_GLEAN_10033039/ERIdvaD_GLEAN_10022421/ERIdvaD_GLEAN_10009288/-/ERIdvaD_GLEAN_10018586/ERIdvaD_GLEAN_10018033/ERIdvaD_GLEAN_10004972/ERIdva…	mdm:103452038/mdm:103417220/mdm:103445458/mdm:103427355/mdm:103428735/mdm:103412348/mdm:103440751/mdm:103412438/mdm:103409569/mdm:103424713/mdm:103405859/mdm:103443458/mdm:103407292/mdm:103448720/mdm:103450330/mdm:103422481/mdm:103438895/mdm:103432769/mdm:103450330/mdm:103442015/mdm:103403735/mdm:103426156/mdm:103435799/mdm:103439766/mdm:103422257/mdm:103441177	26
mdm00220	Arginine biosynthesis	25/2893	48/6141	0.291444	0.99994	Eri040438/Eri009596/Eri019854/Eri030622/Eri015250/Eri007839/Eri014548/novel.8218/Eri033558/Eri031891/Eri027544/Eri027790/Eri023442/Eri006629/Eri038307/Eri036143/Eri018566/Eri040473/Eri013867/Eri031071/Eri021653/novel.7051/Eri002415/Eri014006/Eri004580	ERIdvaD_GLEAN_10022616/ERIdvaD_GLEAN_10026292/ERIdvaD_GLEAN_10023499/ERIdvaD_GLEAN_10022749/ERIdvaD_GLEAN_10003784/ERIdvaD_GLEAN_10002914/ERIdvaD_GLEAN_10027855/-/ERIdvaD_GLEAN_10018789/ERIdvaD_GLEAN_10016157/ERIdvaD_GLEAN_10024239/ERIdvaD_GLEAN_10020555/ERIdvaD_GLEAN_10028544/ERIdvaD_GLEAN_10034594/ERIdvaD_GLEAN_10004268/CUFF388.7.2/ERIdvaD_GLEAN_10001478/ERIdvaD_GLEAN_10022643/CUFF161.102.1/ERI…	mdm:103453876/mdm:103416800/mdm:103417448/mdm:103403075/mdm:103421902/mdm:103449307/mdm:103440751/mdm:103452120/mdm:103424713/mdm:103445805/mdm:103453050/mdm:103405859/mdm:103409500/mdm:103404137/mdm:103438445/mdm:103436082/mdm:103433381/mdm:103430915/mdm:103410829/mdm:103439617/mdm:103402280/mdm:103439573/mdm:103450463/mdm:103452041/mdm:103441177	25
mdm00620	Pyruvate metabolism	57/2893	114/6141	0.297926	0.99994	Eri024896/Eri025345/Eri028996/Eri025112/Eri035513/Eri002881/Eri011466/novel.6024/Eri003785/Eri027523/Eri028795/Eri030727/Eri000471/Eri008325/Eri029432/Eri026042/Eri025477/Eri009579/novel.7667/Eri028061/Eri005288/Eri027065/Eri032512/Eri007125/Eri020170/Eri010819/Eri026017/novel.5154/Eri038749/Eri030317/Eri037583/Eri012315/Eri022380/Eri029634/Eri003011/Eri018010/Eri003889/Eri002040/novel.2356/Eri00…	ERIdvaD_GLEAN_10027996/ERIdvaD_GLEAN_10032844/ERIdvaD_GLEAN_10021715/ERIdvaD_GLEAN_10024335/ERIdvaD_GLEAN_10028133/ERIdvaD_GLEAN_10027040/ERIdvaD_GLEAN_10012387/-/ERIdvaD_GLEAN_10008616/ERIdvaD_GLEAN_10024220/ERIdvaD_GLEAN_10017722/ERIdvaD_GLEAN_10008592/ERIdvaD_GLEAN_10031814/ERIdvaD_GLEAN_10004444/ERIdvaD_GLEAN_10025691/ERIdvaD_GLEAN_10011164/ERIdvaD_GLEAN_10032975/ERIdvaD_GLEAN_10026277/-/ERId…	mdm:103426107/mdm:103437822/mdm:103416573/mdm:103416930/mdm:103452788/mdm:103424543/mdm:103442064/mdm:103436249/mdm:103403560/mdm:103453016/mdm:103426653/mdm:103401714/mdm:103402738/mdm:103443326/mdm:103401089/mdm:103429773/mdm:103437735/mdm:103403814/mdm:103406865/mdm:103429192/mdm:103416903/mdm:103448757/mdm:103446821/mdm:103414668/mdm:103431524/mdm:103442406/mdm:103403207/mdm:103437822/mdm:103…	57
mdm00072	Synthesis and degradation of ketone bodies	6/2893	10/6141	0.308038	0.99994	Eri035008/Eri037837/Eri028061/Eri032512/Eri033819/novel.6265	ERIdvaD_GLEAN_10019918/ERIdvaD_GLEAN_10017016/ERIdvaD_GLEAN_10017595/ERIdvaD_GLEAN_10018647/ERIdvaD_GLEAN_10004382/-	mdm:103444755/mdm:103437319/mdm:103429192/mdm:103446821/mdm:103413646/mdm:103413646	6
mdm00909	Sesquiterpenoid and triterpenoid biosynthesis	12/2893	22/6141	0.312873	0.99994	Eri015333/Eri008439/Eri019361/Eri017336/novel.168/novel.2677/Eri006663/Eri012653/Eri013136/Eri010043/novel.6006/Eri010225	ERIdvaD_GLEAN_10008467/CUFF98.8.2/ERIdvaD_GLEAN_10029192/ERIdvaD_GLEAN_10008924/-/-/ERIdvaD_GLEAN_10034623/CUFF148.54.2/ERIdvaD_GLEAN_10011882/ERIdvaD_GLEAN_10007940/-/ERIdvaD_GLEAN_10009267	mdm:103443090/mdm:103445128/mdm:103445174/mdm:103443364/mdm:103443364/mdm:103445174/mdm:103404994/mdm:103446592/mdm:103455855/mdm:103436299/mdm:103428773/mdm:103429606	12
mdm00950	Isoquinoline alkaloid biosynthesis	11/2893	20/6141	0.313683	0.99994	Eri014001/Eri014548/Eri031995/Eri033558/Eri027790/Eri025550/Eri019697/Eri016163/Eri003689/Eri027207/Eri004580	ERIdvaD_GLEAN_10033169/ERIdvaD_GLEAN_10027855/ERIdvaD_GLEAN_10009391/ERIdvaD_GLEAN_10018789/ERIdvaD_GLEAN_10020555/ERIdvaD_GLEAN_10033039/ERIdvaD_GLEAN_10022421/ERIdvaD_GLEAN_10009288/ERIdvaD_GLEAN_10009039/ERIdvaD_GLEAN_10019437/ERIdvaD_GLEAN_10025163	mdm:103452038/mdm:103440751/mdm:103412438/mdm:103424713/mdm:103405859/mdm:103443458/mdm:103407292/mdm:103448720/mdm:103426156/mdm:103422257/mdm:103441177	11
mdm00260	Glycine, serine and threonine metabolism	49/2893	98/6141	0.316671	0.99994	Eri014001/Eri030865/Eri030622/Eri025132/Eri001857/Eri035513/Eri030509/Eri009137/Eri025438/Eri011448/Eri027190/Eri026783/Eri035664/Eri023635/Eri005113/Eri010431/Eri025550/Eri018670/Eri012279/Eri015425/Eri019697/Eri002979/Eri017492/Eri003174/Eri022380/Eri018996/Eri013074/Eri030763/novel.4924/Eri006481/Eri018890/Eri002396/Eri012792/novel.462/Eri003884/novel.8146/Eri010576/Eri018655/Eri003646/Eri0140…	ERIdvaD_GLEAN_10033169/ERIdvaD_GLEAN_10005726/ERIdvaD_GLEAN_10022749/ERIdvaD_GLEAN_10024355/ERIdvaD_GLEAN_10011601/ERIdvaD_GLEAN_10028133/ERIdvaD_GLEAN_10034147/ERIdvaD_GLEAN_10001652/ERIdvaD_GLEAN_10032940/ERIdvaD_GLEAN_10012368/ERIdvaD_GLEAN_10019422/ERIdvaD_GLEAN_10028403/ERIdvaD_GLEAN_10014969/ERIdvaD_GLEAN_10008071/ERIdvaD_GLEAN_10024895/ERIdvaD_GLEAN_10008968/ERIdvaD_GLEAN_10033039/ERIdvaD_…	mdm:103452038/mdm:103423201/mdm:103403075/mdm:103425766/mdm:103427269/mdm:103452788/mdm:103451531/mdm:103444537/mdm:103409732/mdm:103442081/mdm:103439363/mdm:103431625/mdm:103419610/mdm:103430123/mdm:103450793/mdm:103444584/mdm:103443458/mdm:103417000/mdm:103437713/mdm:103411658/mdm:103407292/mdm:103455259/mdm:103445713/mdm:103403988/mdm:103400922/mdm:103440671/mdm:103441632/mdm:103446734/mdm:103…	49
mdm00280	Valine, leucine and isoleucine degradation	33/2893	65/6141	0.318922	0.99994	Eri035513/novel.4621/Eri035008/Eri027190/Eri030727/Eri037837/Eri029432/Eri025477/Eri028061/Eri032512/Eri033819/Eri002105/Eri006913/novel.2149/Eri014575/novel.5610/Eri001764/novel.6265/Eri022380/Eri026046/Eri003011/Eri022897/Eri035675/Eri038697/Eri009532/Eri002657/novel.2514/Eri015417/novel.6706/Eri035747/Eri013915/Eri007543/Eri024474	ERIdvaD_GLEAN_10028133/-/ERIdvaD_GLEAN_10019918/ERIdvaD_GLEAN_10019422/ERIdvaD_GLEAN_10008592/ERIdvaD_GLEAN_10017016/ERIdvaD_GLEAN_10025691/ERIdvaD_GLEAN_10032975/ERIdvaD_GLEAN_10017595/ERIdvaD_GLEAN_10018647/ERIdvaD_GLEAN_10004382/ERIdvaD_GLEAN_10021281/ERIdvaD_GLEAN_10003904/-/ERIdvaD_GLEAN_10027882/-/ERIdvaD_GLEAN_10009487/-/CUFF251.70.1/CUFF290.22.1/ERIdvaD_GLEAN_10027159/ERIdvaD_GLEAN_100048…	mdm:103452788/mdm:103443506/mdm:103444755/mdm:103439363/mdm:103401714/mdm:103437319/mdm:103401089/mdm:103437735/mdm:103429192/mdm:103446821/mdm:103413646/mdm:103424904/mdm:103401464/mdm:103449446/mdm:103421010/mdm:103424904/mdm:103435630/mdm:103413646/mdm:103400922/mdm:103429776/mdm:103431162/mdm:103401787/mdm:103436482/mdm:103400579/mdm:103430775/mdm:103405442/mdm:103439363/mdm:103421837/mdm:103…	33
mdm00400	Phenylalanine, tyrosine and tryptophan biosynthesis	31/2893	61/6141	0.324207	0.99994	Eri003278/Eri007770/Eri035373/Eri027169/Eri023068/Eri016177/Eri014548/Eri030533/novel.7899/Eri033464/Eri033558/Eri023635/Eri027790/Eri011331/Eri028348/Eri013009/Eri017492/Eri016163/Eri033423/Eri023663/Eri028064/Eri003689/Eri030050/novel.3554/Eri035659/Eri027693/Eri027207/Eri004191/Eri029937/Eri004580/Eri001450	ERIdvaD_GLEAN_10010537/ERIdvaD_GLEAN_10005909/ERIdvaD_GLEAN_10011514/ERIdvaD_GLEAN_10019403/ERIdvaD_GLEAN_10014484/ERIdvaD_GLEAN_10016582/ERIdvaD_GLEAN_10027855/CUFF334.561.1/-/CUFF361.211.1/ERIdvaD_GLEAN_10018789/ERIdvaD_GLEAN_10008071/ERIdvaD_GLEAN_10020555/ERIdvaD_GLEAN_10025229/ERIdvaD_GLEAN_10011084/ERIdvaD_GLEAN_10031588/ERIdvaD_GLEAN_10019616/ERIdvaD_GLEAN_10009288/ERIdvaD_GLEAN_10025536/E…	mdm:103436360/mdm:103436603/mdm:103434002/mdm:103417350/mdm:103454765/mdm:103429954/mdm:103440751/mdm:103429443/mdm:103401702/mdm:103432835/mdm:103424713/mdm:103430123/mdm:103405859/mdm:103444825/mdm:103447705/mdm:103448629/mdm:103445713/mdm:103448720/mdm:103431675/mdm:103430495/mdm:103443011/mdm:103426156/mdm:108173469/mdm:103429954/mdm:103434493/mdm:103412951/mdm:103422257/mdm:103424012/mdm:103…	31
mdm00410	beta-Alanine metabolism	27/2893	53/6141	0.335418	0.99994	Eri014001/Eri024722/Eri029526/Eri040305/Eri008184/Eri009181/Eri020516/Eri030727/Eri029432/Eri025477/Eri025550/Eri019697/novel.2149/Eri014575/Eri009210/novel.2454/Eri026676/Eri022380/Eri027355/Eri003011/Eri038697/Eri035724/novel.1867/Eri009532/Eri035747/Eri013915/Eri017349	ERIdvaD_GLEAN_10033169/CUFF276.73.1/ERIdvaD_GLEAN_10018053/CUFF430.79.1/ERIdvaD_GLEAN_10006098/ERIdvaD_GLEAN_10031322/CUFF228.287.3/ERIdvaD_GLEAN_10008592/ERIdvaD_GLEAN_10025691/ERIdvaD_GLEAN_10032975/ERIdvaD_GLEAN_10033039/ERIdvaD_GLEAN_10022421/-/ERIdvaD_GLEAN_10027882/CUFF106.104.2/-/ERIdvaD_GLEAN_10006058/CUFF251.70.1/ERIdvaD_GLEAN_10012217/ERIdvaD_GLEAN_10027159/ERIdvaD_GLEAN_10025848/ERIdva…	mdm:103452038/mdm:103451952/mdm:103435817/mdm:103412969/mdm:103434476/mdm:103455676/mdm:103445553/mdm:103401714/mdm:103401089/mdm:103437735/mdm:103443458/mdm:103407292/mdm:103449446/mdm:103421010/mdm:103438108/mdm:103445002/mdm:103406584/mdm:103400922/mdm:103445414/mdm:103431162/mdm:103400579/mdm:103443150/mdm:103445564/mdm:103430775/mdm:103443175/mdm:103451955/mdm:103405136	27
mdm00020	Citrate cycle (TCA cycle)	40/2893	80/6141	0.340896	0.99994	Eri021693/Eri025345/Eri026094/Eri035513/novel.5229/Eri002881/Eri035489/novel.6024/novel.1068/Eri024672/Eri020170/Eri026017/novel.5154/Eri029337/Eri021462/Eri030317/Eri037583/Eri013948/Eri012315/Eri033917/Eri029634/Eri027842/Eri018413/Eri016714/Eri029058/Eri035270/Eri034671/Eri004055/novel.5454/Eri033176/Eri025628/Eri024251/Eri015981/Eri009152/Eri016699/Eri010384/Eri009375/novel.810/Eri024490/Eri0…	ERIdvaD_GLEAN_10030033/ERIdvaD_GLEAN_10032844/ERIdvaD_GLEAN_10018963/ERIdvaD_GLEAN_10028133/-/ERIdvaD_GLEAN_10027040/CUFF381.55.2/-/-/ERIdvaD_GLEAN_10016719/ERIdvaD_GLEAN_10011776/ERIdvaD_GLEAN_10011332/-/ERIdvaD_GLEAN_10000872/CUFF239.82.1/ERIdvaD_GLEAN_10033963/ERIdvaD_GLEAN_10015591/ERIdvaD_GLEAN_10033122/CUFF143.90.1/ERIdvaD_GLEAN_10008989/ERIdvaD_GLEAN_10028447/ERIdvaD_GLEAN_10020599/ERIdvaD…	mdm:103401166/mdm:103437822/mdm:103416716/mdm:103452788/mdm:103401662/mdm:103424543/mdm:103452775/mdm:103436249/mdm:103442231/mdm:103403033/mdm:103431524/mdm:103403207/mdm:103437822/mdm:103434412/mdm:103413538/mdm:103423752/mdm:103408134/mdm:103451997/mdm:103455965/mdm:103428008/mdm:103439433/mdm:103426212/mdm:103442231/mdm:103404831/mdm:103401764/mdm:103451907/mdm:103406334/mdm:103442605/mdm:103…	40
mdm00061	Fatty acid biosynthesis	24/2893	47/6141	0.344481	0.99994	Eri036938/Eri014931/Eri040435/Eri039944/novel.6114/Eri005288/Eri036479/Eri022917/Eri010819/Eri003995/Eri021593/Eri003889/Eri038637/novel.6121/novel.7883/Eri024657/Eri000706/Eri015283/Eri010487/Eri040144/Eri001967/Eri013716/Eri036271/Eri001389	ERIdvaD_GLEAN_10010216/ERIdvaD_GLEAN_10026959/ERIdvaD_GLEAN_10022613/ERIdvaD_GLEAN_10002255/-/ERIdvaD_GLEAN_10003114/ERIdvaD_GLEAN_10029520/ERIdvaD_GLEAN_10004973/ERIdvaD_GLEAN_10032529/ERIdvaD_GLEAN_10007599/ERIdvaD_GLEAN_10006973/ERIdvaD_GLEAN_10023267/ERIdvaD_GLEAN_10025792/-/-/ERIdvaD_GLEAN_10007916/ERIdvaD_GLEAN_10030166/ERIdvaD_GLEAN_10001511/ERIdvaD_GLEAN_10001172/ERIdvaD_GLEAN_10008308/CU…	mdm:103429387/mdm:103450636/mdm:103414842/mdm:103446203/mdm:103443012/mdm:103416903/mdm:103434298/mdm:103408191/mdm:103442406/mdm:103435859/mdm:103447290/mdm:103438249/mdm:103400481/mdm:103405061/mdm:103456108/mdm:103453103/mdm:103427197/mdm:103426975/mdm:103449797/mdm:103443403/mdm:103430993/mdm:103434985/mdm:103442680/mdm:103453644	24
mdm00100	Steroid biosynthesis	24/2893	47/6141	0.344481	0.99994	Eri015333/Eri015051/Eri008439/Eri004923/Eri033887/Eri019361/novel.4189/Eri005700/Eri008215/Eri018915/Eri034092/Eri015780/Eri014214/Eri018297/Eri004742/Eri006227/novel.2677/Eri006663/novel.4812/Eri029889/Eri036260/Eri026275/Eri013136/Eri010043	ERIdvaD_GLEAN_10008467/ERIdvaD_GLEAN_10027415/CUFF98.8.2/ERIdvaD_GLEAN_10017146/ERIdvaD_GLEAN_10011688/ERIdvaD_GLEAN_10029192/-/ERIdvaD_GLEAN_10024648/ERIdvaD_GLEAN_10004255/CUFF209.35.1/ERIdvaD_GLEAN_10021260/CUFF178.93.1/ERIdvaD_GLEAN_10033367/ERIdvaD_GLEAN_10021391/ERIdvaD_GLEAN_10015714/ERIdvaD_GLEAN_10016112/-/ERIdvaD_GLEAN_10034623/-/ERIdvaD_GLEAN_10026385/CUFF389.112.1/ERIdvaD_GLEAN_100265…	mdm:103443090/mdm:103440234/mdm:103445128/mdm:103403411/mdm:103450343/mdm:103445174/mdm:103426143/mdm:103423556/mdm:103431669/mdm:103438422/mdm:103401301/mdm:103447498/mdm:103452498/mdm:103442145/mdm:103419184/mdm:103455012/mdm:103445174/mdm:103404994/mdm:103405691/mdm:103440612/mdm:103421686/mdm:103444140/mdm:103455855/mdm:103436299	24
mdm00941	Flavonoid biosynthesis	24/2893	47/6141	0.344481	0.99994	Eri002414/Eri037823/Eri037918/Eri000489/Eri006752/Eri020129/Eri035584/Eri030871/Eri030682/Eri020131/Eri007567/Eri024844/Eri033801/Eri014721/Eri039531/Eri030961/Eri020657/Eri028140/Eri034633/Eri030287/Eri008112/Eri026852/Eri024851/novel.6768	ERIdvaD_GLEAN_10030804/ERIdvaD_GLEAN_10017006/ERIdvaD_GLEAN_10019785/ERIdvaD_GLEAN_10031831/ERIdvaD_GLEAN_10009232/ERIdvaD_GLEAN_10016323/ERIdvaD_GLEAN_10014900/ERIdvaD_GLEAN_10012962/ERIdvaD_GLEAN_10022806/ERIdvaD_GLEAN_10016324/ERIdvaD_GLEAN_10003332/ERIdvaD_GLEAN_10027953/ERIdvaD_GLEAN_10028336/ERIdvaD_GLEAN_10011416/CUFF420.84.1/ERIdvaD_GLEAN_10031051/ERIdvaD_GLEAN_10028955/ERIdvaD_GLEAN_1000…	mdm:103450464/mdm:103420259/mdm:103400025/mdm:103431832/mdm:103441965/mdm:103443512/mdm:103434638/mdm:103413102/mdm:103403119/mdm:103443513/mdm:103409539/mdm:103417342/mdm:103455413/mdm:103410304/mdm:103424194/mdm:103432919/mdm:103425310/mdm:103454521/mdm:103433740/mdm:103451680/mdm:103454980/mdm:103447265/mdm:103405591/mdm:103427139	24
mdm00330	Arginine and proline metabolism	36/2893	72/6141	0.353065	0.99994	Eri016878/Eri024722/Eri026612/Eri040305/Eri020318/Eri020516/Eri014548/Eri030727/novel.4467/Eri002911/Eri029432/Eri033558/Eri025477/Eri027790/Eri030241/Eri026676/Eri036143/Eri025374/Eri022380/Eri003011/Eri031071/Eri033882/Eri020350/Eri009991/Eri004377/Eri035724/novel.1867/Eri008268/Eri015586/Eri032971/Eri015061/Eri013915/Eri035898/Eri004580/Eri017349/Eri025654	CUFF188.47.1/CUFF276.73.1/ERIdvaD_GLEAN_10015131/CUFF430.79.1/ERIdvaD_GLEAN_10010981/CUFF228.287.3/ERIdvaD_GLEAN_10027855/ERIdvaD_GLEAN_10008592/-/ERIdvaD_GLEAN_10027070/ERIdvaD_GLEAN_10025691/ERIdvaD_GLEAN_10018789/ERIdvaD_GLEAN_10032975/ERIdvaD_GLEAN_10020555/ERIdvaD_GLEAN_10033889/ERIdvaD_GLEAN_10006058/CUFF388.7.2/ERIdvaD_GLEAN_10032871/CUFF251.70.1/ERIdvaD_GLEAN_10027159/ERIdvaD_GLEAN_100311…	mdm:103435445/mdm:103451952/mdm:103412168/mdm:103412969/mdm:103422167/mdm:103445553/mdm:103440751/mdm:103401714/mdm:103409876/mdm:103422846/mdm:103401089/mdm:103424713/mdm:103437735/mdm:103405859/mdm:103451713/mdm:103406584/mdm:103436082/mdm:103420331/mdm:103400922/mdm:103431162/mdm:103439617/mdm:103450348/mdm:103453363/mdm:103424556/mdm:103435159/mdm:103443150/mdm:103445564/mdm:103455898/mdm:103…	36
mdm01230	Biosynthesis of amino acids	153/2893	317/6141	0.357108	0.99994	Eri018219/Eri009596/Eri025695/Eri008021/Eri003278/Eri016878/Eri019854/Eri023700/Eri007770/Eri035373/Eri030622/Eri036000/Eri020326/Eri038604/Eri025132/Eri027169/Eri023068/Eri015250/Eri000832/Eri016177/Eri010727/Eri030421/Eri030509/Eri009137/Eri011448/Eri028838/novel.1068/Eri014548/Eri040467/Eri014213/Eri026783/Eri037060/Eri030533/Eri001636/Eri024445/novel.7899/Eri008325/Eri033464/Eri013676/Eri0335…	ERIdvaD_GLEAN_10017311/ERIdvaD_GLEAN_10026292/ERIdvaD_GLEAN_10015165/CUFF93.32.2/ERIdvaD_GLEAN_10010537/CUFF188.47.1/ERIdvaD_GLEAN_10023499/ERIdvaD_GLEAN_10023154/ERIdvaD_GLEAN_10005909/ERIdvaD_GLEAN_10011514/ERIdvaD_GLEAN_10022749/CUFF386.138.1/ERIdvaD_GLEAN_10010989/ERIdvaD_GLEAN_10012658/ERIdvaD_GLEAN_10024355/ERIdvaD_GLEAN_10019403/ERIdvaD_GLEAN_10014484/ERIdvaD_GLEAN_10003784/ERIdvaD_GLEAN_1…	mdm:103447373/mdm:103416800/mdm:103445876/mdm:103414781/mdm:103436360/mdm:103435445/mdm:103417448/mdm:103451006/mdm:103436603/mdm:103434002/mdm:103403075/mdm:103435386/mdm:103453790/mdm:103439550/mdm:103425766/mdm:103417350/mdm:103454765/mdm:103421902/mdm:103449400/mdm:103429954/mdm:103432045/mdm:103451598/mdm:103451531/mdm:103444537/mdm:103442081/mdm:103406791/mdm:103442231/mdm:103440751/mdm:103…	153
mdm04146	Peroxisome	58/2893	118/6141	0.360505	0.99994	Eri015267/Eri018035/Eri030865/Eri008160/Eri017512/Eri014886/Eri036938/Eri001857/Eri014471/Eri008184/Eri014931/Eri011743/novel.4621/Eri002335/Eri029019/Eri023672/novel.1068/novel.7391/Eri004177/Eri038310/novel.1382/novel.6114/novel.3761/Eri023480/Eri001328/Eri012462/Eri033819/Eri021195/novel.3915/Eri012466/novel.6265/novel.8023/Eri009263/Eri019810/Eri040252/Eri027842/Eri018413/novel.5815/Eri011885…	ERIdvaD_GLEAN_10010363/ERIdvaD_GLEAN_10029879/ERIdvaD_GLEAN_10005726/CUFF94.81.2/ERIdvaD_GLEAN_10019636/ERIdvaD_GLEAN_10015868/ERIdvaD_GLEAN_10010216/ERIdvaD_GLEAN_10011601/ERIdvaD_GLEAN_10027785/ERIdvaD_GLEAN_10006098/ERIdvaD_GLEAN_10026959/ERIdvaD_GLEAN_10028814/-/ERIdvaD_GLEAN_10010857/ERIdvaD_GLEAN_10021735/ERIdvaD_GLEAN_10023136/-/-/ERIdvaD_GLEAN_10023099/ERIdvaD_GLEAN_10004271/-/-/-/ERIdvaD…	mdm:103428743/mdm:103448046/mdm:103423201/mdm:103408758/mdm:103445750/mdm:103417101/mdm:103429387/mdm:103427269/mdm:103440898/mdm:103434476/mdm:103450636/mdm:103430324/mdm:103443506/mdm:103435655/mdm:103437084/mdm:103450984/mdm:103442231/mdm:103434128/mdm:103442533/mdm:103431645/mdm:103437718/mdm:103443012/mdm:103452780/mdm:103432990/mdm:103454695/mdm:103429547/mdm:103413646/mdm:103447973/mdm:103…	58
mdm04141	Protein processing in endoplasmic reticulum	143/2893	297/6141	0.378718	0.99994	Eri033380/Eri016912/Eri014046/Eri027594/Eri024855/Eri008007/Eri005743/Eri014827/Eri016910/Eri016056/Eri038358/Eri037732/Eri037477/Eri032168/Eri015254/Eri014737/Eri016907/Eri026813/Eri033155/Eri035947/Eri024856/Eri033847/Eri008747/Eri022566/Eri023188/Eri017192/Eri008301/Eri033288/Eri030103/Eri025259/Eri031544/Eri031085/Eri000439/Eri014791/Eri034697/Eri006755/Eri029481/Eri007646/Eri006972/Eri026711…	ERIdvaD_GLEAN_10025493/ERIdvaD_GLEAN_10030579/ERIdvaD_GLEAN_10033212/ERIdvaD_GLEAN_10002093/ERIdvaD_GLEAN_10027961/ERIdvaD_GLEAN_10015920/ERIdvaD_GLEAN_10002677/CUFF167.88.1/ERIdvaD_GLEAN_10030577/ERIdvaD_GLEAN_10033465/ERIdvaD_GLEAN_10013990/ERIdvaD_GLEAN_10022174/ERIdvaD_GLEAN_10019070/ERIdvaD_GLEAN_10019537/ERIdvaD_GLEAN_10003788/ERIdvaD_GLEAN_10011432/ERIdvaD_GLEAN_10030575/ERIdvaD_GLEAN_1000…	mdm:103431126/mdm:103426503/mdm:103452075/mdm:103446880/mdm:103405589/mdm:103443172/mdm:103449219/mdm:103433399/mdm:103417894/mdm:103454275/mdm:103439934/mdm:103435013/mdm:103436955/mdm:103416411/mdm:103445871/mdm:103439807/mdm:103406608/mdm:103421408/mdm:103445436/mdm:103409029/mdm:103405590/mdm:103450371/mdm:103405004/mdm:103438118/mdm:103448121/mdm:103408779/mdm:103433439/mdm:103422173/mdm:103…	143
mdm00960	Tropane, piperidine and pyridine alkaloid biosynthesis	14/2893	27/6141	0.380536	0.99994	Eri030532/Eri014001/novel.3740/Eri014548/Eri033558/Eri027790/Eri015772/Eri025550/Eri019697/Eri016163/Eri016866/Eri003689/Eri027207/Eri004580	ERIdvaD_GLEAN_10034165/ERIdvaD_GLEAN_10033169/-/ERIdvaD_GLEAN_10027855/ERIdvaD_GLEAN_10018789/ERIdvaD_GLEAN_10020555/ERIdvaD_GLEAN_10014459/ERIdvaD_GLEAN_10033039/ERIdvaD_GLEAN_10022421/ERIdvaD_GLEAN_10009288/CUFF188.28.1/ERIdvaD_GLEAN_10009039/ERIdvaD_GLEAN_10019437/ERIdvaD_GLEAN_10025163	mdm:103430383/mdm:103452038/mdm:103422716/mdm:103440751/mdm:103424713/mdm:103405859/mdm:103439216/mdm:103443458/mdm:103407292/mdm:103448720/mdm:103436182/mdm:103426156/mdm:103422257/mdm:103441177	14
mdm00480	Glutathione metabolism	55/2893	113/6141	0.404254	0.99994	Eri034175/Eri033497/Eri033148/Eri009925/Eri009605/Eri028041/Eri012428/Eri014948/Eri024722/Eri008509/Eri034401/Eri031290/Eri025355/Eri035735/Eri014590/Eri009273/Eri020516/novel.1068/Eri017521/Eri020114/Eri033496/Eri029475/Eri039488/Eri039490/Eri008884/Eri007467/Eri033485/Eri031657/Eri029754/Eri015241/Eri014278/Eri033145/Eri034647/Eri017613/Eri010081/novel.5149/Eri025999/Eri026676/Eri035734/Eri0393…	CUFF368.115.1/ERIdvaD_GLEAN_10013851/ERIdvaD_GLEAN_10020420/ERIdvaD_GLEAN_10002766/ERIdvaD_GLEAN_10026300/ERIdvaD_GLEAN_10017579/ERIdvaD_GLEAN_10006003/ERIdvaD_GLEAN_10026974/CUFF276.73.1/ERIdvaD_GLEAN_10013551/ERIdvaD_GLEAN_10010263/ERIdvaD_GLEAN_10017451/ERIdvaD_GLEAN_10032852/ERIdvaD_GLEAN_10023554/ERIdvaD_GLEAN_10027897/ERIdvaD_GLEAN_10031410/CUFF228.287.3/-/ERIdvaD_GLEAN_10019645/ERIdvaD_GLE…	mdm:103423404/mdm:103454744/mdm:103445443/mdm:103447832/mdm:103403833/mdm:103429189/mdm:103449484/mdm:103428850/mdm:103451952/mdm:103432552/mdm:103454768/mdm:103407746/mdm:103438172/mdm:103443165/mdm:103440709/mdm:103438045/mdm:103445553/mdm:103442231/mdm:103445382/mdm:103443500/mdm:103413787/mdm:103428018/mdm:103424010/mdm:103435649/mdm:103441211/mdm:103456198/mdm:103403980/mdm:103409906/mdm:103…	55
mdm00430	Taurine and hypotaurine metabolism	8/2893	15/6141	0.409783	0.99994	Eri012428/Eri009181/Eri010681/Eri001220/Eri014278/Eri040475/Eri027801/Eri003285	ERIdvaD_GLEAN_10006003/ERIdvaD_GLEAN_10031322/ERIdvaD_GLEAN_10032413/ERIdvaD_GLEAN_10020203/ERIdvaD_GLEAN_10021565/ERIdvaD_GLEAN_10022645/ERIdvaD_GLEAN_10020566/ERIdvaD_GLEAN_10010544	mdm:103449484/mdm:103455676/mdm:103404418/mdm:103442330/mdm:103400780/mdm:103449336/mdm:103405867/mdm:103436355	8
mdm03430	Mismatch repair	28/2893	57/6141	0.430601	0.99994	Eri027873/Eri037320/Eri000781/Eri003470/Eri037559/Eri021453/Eri034960/novel.7210/Eri011639/Eri013923/Eri002780/Eri012052/Eri027071/Eri007354/Eri030723/Eri038684/Eri034981/Eri009359/Eri032750/Eri024707/Eri009069/novel.2530/Eri039387/novel.6150/Eri033201/Eri011478/Eri022057/Eri038776	ERIdvaD_GLEAN_10007370/ERIdvaD_GLEAN_10032785/ERIdvaD_GLEAN_10020837/ERIdvaD_GLEAN_10034269/ERIdvaD_GLEAN_10015567/ERIdvaD_GLEAN_10009051/ERIdvaD_GLEAN_10010587/-/ERIdvaD_GLEAN_10021171/ERIdvaD_GLEAN_10033099/ERIdvaD_GLEAN_10007680/ERIdvaD_GLEAN_10002072/ERIdvaD_GLEAN_10005163/ERIdvaD_GLEAN_10009602/ERIdvaD_GLEAN_10008588/ERIdvaD_GLEAN_10025836/ERIdvaD_GLEAN_10019893/ERIdvaD_GLEAN_10031493/CUFF35…	mdm:103430252/mdm:103401012/mdm:103423184/mdm:103429235/mdm:103408170/mdm:103438343/mdm:103423359/mdm:103414880/mdm:103438927/mdm:103451966/mdm:103431349/mdm:103420106/mdm:103413305/mdm:103405797/mdm:103441543/mdm:103424956/mdm:103408270/mdm:103437966/mdm:103453823/mdm:103416545/mdm:103439741/mdm:103437953/mdm:103456110/mdm:103424866/mdm:108174052/mdm:103448783/mdm:103421979/mdm:103449151	28
mdm04075	Plant hormone signal transduction	137/2893	287/6141	0.437269	0.99994	Eri035275/Eri014248/Eri035725/Eri017488/Eri014895/Eri031483/Eri016929/novel.7732/Eri023746/Eri011396/Eri036414/Eri020302/Eri038200/Eri024256/Eri032147/Eri033604/Eri035082/Eri032810/Eri030908/Eri010051/novel.5294/Eri012207/Eri035673/Eri031506/Eri039715/Eri034229/Eri010027/Eri017351/Eri007465/Eri035066/Eri036655/Eri001477/Eri019728/Eri029753/Eri020300/Eri018598/Eri006466/Eri035379/Eri021792/Eri0022…	ERIdvaD_GLEAN_10024100/ERIdvaD_GLEAN_10021536/ERIdvaD_GLEAN_10023541/ERIdvaD_GLEAN_10019612/ERIdvaD_GLEAN_10015875/ERIdvaD_GLEAN_10025043/ERIdvaD_GLEAN_10030595/-/ERIdvaD_GLEAN_10023198/ERIdvaD_GLEAN_10001946/ERIdvaD_GLEAN_10030302/ERIdvaD_GLEAN_10010965/ERIdvaD_GLEAN_10016199/ERIdvaD_GLEAN_10015412/ERIdvaD_GLEAN_10019517/ERIdvaD_GLEAN_10018831/ERIdvaD_GLEAN_10020722/ERIdvaD_GLEAN_10010680/ERIdva…	mdm:103451909/mdm:103400712/mdm:103411497/mdm:103445717/mdm:103435463/mdm:103426588/mdm:103444810/mdm:103454215/mdm:103430506/mdm:103441251/mdm:103453285/mdm:103422162/mdm:103444199/mdm:103453589/mdm:103431796/mdm:103415456/mdm:103413926/mdm:103427835/mdm:103432868/mdm:103436897/mdm:103404642/mdm:103445478/mdm:103436484/mdm:103426582/mdm:103409129/mdm:103404780/mdm:103436328/mdm:103405139/mdm:103…	137
mdm00062	Fatty acid elongation	22/2893	45/6141	0.463027	0.99994	Eri030327/Eri001517/Eri009915/Eri002432/Eri030011/Eri029888/Eri001709/Eri032572/Eri018356/Eri008219/Eri032950/Eri016388/novel.1036/Eri012171/Eri018595/Eri005369/Eri030655/Eri014036/Eri010458/Eri023489/Eri031425/Eri012879	ERIdvaD_GLEAN_10033973/ERIdvaD_GLEAN_10008648/ERIdvaD_GLEAN_10028682/ERIdvaD_GLEAN_10030824/ERIdvaD_GLEAN_10026493/ERIdvaD_GLEAN_10026384/ERIdvaD_GLEAN_10018426/ERIdvaD_GLEAN_10031228/ERIdvaD_GLEAN_10021448/ERIdvaD_GLEAN_10004256/ERIdvaD_GLEAN_10022884/ERIdvaD_GLEAN_10014203/-/ERIdvaD_GLEAN_10004716/ERIdvaD_GLEAN_10003036/ERIdvaD_GLEAN_10012068/ERIdvaD_GLEAN_10022779/CUFF162.227.1/ERIdvaD_GLEAN_1…	mdm:103451654/mdm:103408877/mdm:103433517/mdm:103450478/mdm:103420939/mdm:103440610/mdm:103447764/mdm:103431992/mdm:103411143/mdm:103401795/mdm:103425906/mdm:103415212/mdm:103447764/mdm:103448194/mdm:103409522/mdm:103442460/mdm:103403099/mdm:103452068/mdm:103436924/mdm:103432996/mdm:103448443/mdm:103417377	22
mdm00240	Pyrimidine metabolism	75/2893	157/6141	0.464716	0.99994	novel.3621/Eri034805/Eri025832/Eri009605/Eri031954/Eri025834/Eri027179/Eri035936/Eri011604/Eri030238/Eri003133/Eri004987/Eri003470/Eri039742/Eri013406/Eri038588/Eri029484/Eri028889/Eri020707/Eri031102/Eri021828/Eri021453/Eri030454/Eri015086/Eri033749/Eri009210/novel.2454/Eri024257/Eri037097/Eri023329/Eri002780/Eri032474/Eri001656/Eri008045/Eri012551/Eri000865/novel.7903/Eri015459/Eri003608/Eri011…	-/ERIdvaD_GLEAN_10021853/ERIdvaD_GLEAN_10021124/ERIdvaD_GLEAN_10026300/ERIdvaD_GLEAN_10009357/ERIdvaD_GLEAN_10021125/ERIdvaD_GLEAN_10019411/ERIdvaD_GLEAN_10018212/ERIdvaD_GLEAN_10001156/ERIdvaD_GLEAN_10033886/ERIdvaD_GLEAN_10013106/ERIdvaD_GLEAN_10004914/ERIdvaD_GLEAN_10034269/ERIdvaD_GLEAN_10006705/ERIdvaD_GLEAN_10027710/ERIdvaD_GLEAN_10012642/ERIdvaD_GLEAN_10018016/CUFF324.67.1/ERIdvaD_GLEAN_10…	mdm:103454361/mdm:103439015/mdm:103445952/mdm:103403833/mdm:103434788/mdm:103445950/mdm:103405606/mdm:103409026/mdm:103436450/mdm:103451709/mdm:103404317/mdm:103423438/mdm:103429235/mdm:103428976/mdm:103449837/mdm:103440925/mdm:103400868/mdm:103428934/mdm:103425297/mdm:103439646/mdm:103419429/mdm:103438343/mdm:103403212/mdm:103428591/mdm:103455460/mdm:103438108/mdm:103445002/mdm:103453588/mdm:103…	75
mdm00230	Purine metabolism	104/2893	219/6141	0.481373	0.99994	novel.3621/Eri025051/Eri034805/Eri024192/Eri009605/Eri031961/Eri031954/Eri011024/Eri027179/novel.7158/Eri010255/Eri011604/Eri038136/Eri023769/Eri005764/Eri003133/Eri025787/Eri024445/novel.8218/Eri003470/Eri008325/Eri039742/Eri026042/Eri038769/Eri015227/Eri013406/Eri015345/Eri029484/Eri028889/Eri003708/Eri007125/Eri021453/Eri025734/Eri025214/Eri015086/Eri021195/novel.3701/Eri024257/Eri037097/Eri03…	-/ERIdvaD_GLEAN_10008390/ERIdvaD_GLEAN_10021853/ERIdvaD_GLEAN_10015751/ERIdvaD_GLEAN_10026300/ERIdvaD_GLEAN_10009364/ERIdvaD_GLEAN_10009357/ERIdvaD_GLEAN_10032030/ERIdvaD_GLEAN_10019411/-/CUFF118.11.1/ERIdvaD_GLEAN_10001156/CUFF405.102.2/ERIdvaD_GLEAN_10023217/ERIdvaD_GLEAN_10007739/ERIdvaD_GLEAN_10013106/ERIdvaD_GLEAN_10021084/ERIdvaD_GLEAN_10030009/-/ERIdvaD_GLEAN_10034269/ERIdvaD_GLEAN_1000444…	mdm:103454361/mdm:103420799/mdm:103439015/mdm:103424155/mdm:103403833/mdm:103434779/mdm:103434788/mdm:103415093/mdm:103405606/mdm:103433341/mdm:103449726/mdm:103436450/mdm:103426006/mdm:103451046/mdm:103439907/mdm:103404317/mdm:103446000/mdm:103428170/mdm:103452120/mdm:103429235/mdm:103443326/mdm:103428976/mdm:103429773/mdm:103449161/mdm:103441654/mdm:103449837/mdm:103445155/mdm:103400868/mdm:103…	104
mdm01212	Fatty acid metabolism	40/2893	84/6141	0.505493	0.99994	Eri001517/Eri009915/Eri036938/Eri014931/novel.4621/Eri003473/Eri038644/Eri040435/Eri039944/novel.6114/Eri028061/Eri005288/Eri036479/Eri022917/Eri032512/Eri023480/Eri010819/Eri021593/Eri003889/Eri038637/Eri012171/Eri018595/novel.6121/Eri024657/Eri000706/Eri014177/Eri030655/Eri009532/Eri014036/Eri015283/Eri023489/novel.2145/Eri010487/Eri040144/Eri012879/Eri001967/Eri013716/Eri035843/Eri036271/Eri00…	ERIdvaD_GLEAN_10008648/ERIdvaD_GLEAN_10028682/ERIdvaD_GLEAN_10010216/ERIdvaD_GLEAN_10026959/-/ERIdvaD_GLEAN_10034272/ERIdvaD_GLEAN_10025797/ERIdvaD_GLEAN_10022613/ERIdvaD_GLEAN_10002255/-/ERIdvaD_GLEAN_10017595/ERIdvaD_GLEAN_10003114/ERIdvaD_GLEAN_10029520/ERIdvaD_GLEAN_10004973/ERIdvaD_GLEAN_10018647/ERIdvaD_GLEAN_10028576/ERIdvaD_GLEAN_10032529/ERIdvaD_GLEAN_10006973/ERIdvaD_GLEAN_10023267/ERId…	mdm:103408877/mdm:103433517/mdm:103429387/mdm:103450636/mdm:103443506/mdm:103443127/mdm:103400486/mdm:103414842/mdm:103446203/mdm:103443012/mdm:103429192/mdm:103416903/mdm:103434298/mdm:103408191/mdm:103446821/mdm:103432990/mdm:103442406/mdm:103447290/mdm:103438249/mdm:103400481/mdm:103448194/mdm:103409522/mdm:103405061/mdm:103453103/mdm:103427197/mdm:103452467/mdm:103403099/mdm:103430775/mdm:103…	40
mdm00261	Monobactam biosynthesis	7/2893	14/6141	0.518141	0.99994	Eri025132/Eri030509/Eri011448/Eri001636/Eri010431/Eri018890/novel.462	ERIdvaD_GLEAN_10024355/ERIdvaD_GLEAN_10034147/ERIdvaD_GLEAN_10012368/ERIdvaD_GLEAN_10004724/ERIdvaD_GLEAN_10008968/ERIdvaD_GLEAN_10004698/-	mdm:103425766/mdm:103451531/mdm:103442081/mdm:103405881/mdm:103444584/mdm:103425227/mdm:103421998	7
mdm00053	Ascorbate and aldarate metabolism	31/2893	66/6141	0.557397	0.99994	Eri009925/Eri023740/Eri010976/Eri014948/Eri019561/Eri031290/Eri036664/Eri030147/Eri034216/Eri018425/Eri012358/Eri030727/Eri000371/Eri029432/Eri027473/Eri025477/Eri007536/Eri026176/Eri007467/Eri029754/Eri034647/Eri025280/Eri022380/Eri003011/Eri040045/Eri023611/Eri001767/Eri029375/Eri038199/Eri013915/Eri003291	ERIdvaD_GLEAN_10002766/ERIdvaD_GLEAN_10023192/CUFF126.82.2/ERIdvaD_GLEAN_10026974/CUFF217.48.1/ERIdvaD_GLEAN_10017451/ERIdvaD_GLEAN_10029692/ERIdvaD_GLEAN_10033805/ERIdvaD_GLEAN_10007778/CUFF201.229.2/ERIdvaD_GLEAN_10003419/ERIdvaD_GLEAN_10008592/ERIdvaD_GLEAN_10031719/ERIdvaD_GLEAN_10025691/ERIdvaD_GLEAN_10003710/ERIdvaD_GLEAN_10032975/ERIdvaD_GLEAN_10018540/ERIdvaD_GLEAN_10004741/ERIdvaD_GLEAN_…	mdm:103447832/mdm:103430505/mdm:103411764/mdm:103428850/mdm:103413187/mdm:103407746/mdm:103408656/mdm:103451773/mdm:103427292/mdm:103442243/mdm:103448151/mdm:103401714/mdm:103416496/mdm:103401089/mdm:103436244/mdm:103437735/mdm:103456258/mdm:103453944/mdm:103456198/mdm:103426194/mdm:103433463/mdm:103404258/mdm:103400922/mdm:103431162/mdm:103446110/mdm:103423291/mdm:103435625/mdm:103415927/mdm:103…	31
mdm04712	Circadian rhythm - plant	24/2893	51/6141	0.55775	0.99994	Eri024547/Eri038347/Eri035063/Eri034171/Eri006705/Eri020129/Eri034602/Eri009794/Eri008062/Eri010434/Eri013042/Eri036764/Eri020131/Eri020577/Eri012012/Eri009851/Eri020808/Eri028045/Eri005081/Eri020233/Eri012768/Eri021969/Eri036481/Eri002855	ERIdvaD_GLEAN_10023768/ERIdvaD_GLEAN_10013980/ERIdvaD_GLEAN_10020704/ERIdvaD_GLEAN_10018894/CUFF76.40.1/ERIdvaD_GLEAN_10016323/ERIdvaD_GLEAN_10033673/ERIdvaD_GLEAN_10011752/ERIdvaD_GLEAN_10015972/ERIdvaD_GLEAN_10008971/ERIdvaD_GLEAN_10031618/ERIdvaD_GLEAN_10028033/ERIdvaD_GLEAN_10016324/ERIdvaD_GLEAN_10012321/CUFF139.99.1/ERIdvaD_GLEAN_10028629/ERIdvaD_GLEAN_10003687/ERIdvaD_GLEAN_10017581/ERIdva…	mdm:103452525/mdm:103439942/mdm:103412857/mdm:103433468/mdm:103450118/mdm:103443512/mdm:103417716/mdm:103437843/mdm:103440494/mdm:103444580/mdm:103453329/mdm:103406598/mdm:103443513/mdm:103453835/mdm:103401481/mdm:103412066/mdm:103444682/mdm:103442994/mdm:103450807/mdm:103453448/mdm:103410195/mdm:103433823/mdm:103434295/mdm:103455376	24
mdm00300	Lysine biosynthesis	10/2893	21/6141	0.566411	0.99994	Eri025132/Eri030509/Eri011448/Eri001636/Eri010431/Eri017271/Eri012953/Eri010041/Eri018890/novel.462	ERIdvaD_GLEAN_10024355/ERIdvaD_GLEAN_10034147/ERIdvaD_GLEAN_10012368/ERIdvaD_GLEAN_10004724/ERIdvaD_GLEAN_10008968/ERIdvaD_GLEAN_10011799/ERIdvaD_GLEAN_10007702/ERIdvaD_GLEAN_10007937/ERIdvaD_GLEAN_10004698/-	mdm:103425766/mdm:103451531/mdm:103442081/mdm:103405881/mdm:103444584/mdm:103440371/mdm:103448417/mdm:103436467/mdm:103425227/mdm:103421998	10
mdm00970	Aminoacyl-tRNA biosynthesis	41/2893	88/6141	0.580671	0.99994	Eri008096/Eri039021/Eri004821/novel.1049/Eri013327/Eri004976/novel.1860/Eri008712/Eri013899/Eri035903/Eri010224/Eri032729/Eri009106/Eri039412/Eri026055/Eri033603/Eri038196/Eri030354/Eri009387/Eri030743/Eri032132/Eri038021/Eri038174/Eri008733/Eri027233/Eri026697/novel.702/novel.5783/novel.1862/Eri036556/Eri012968/Eri013386/Eri025778/novel.5521/Eri009678/Eri009034/novel.3566/Eri024736/novel.3384/Er…	ERIdvaD_GLEAN_10016003/ERIdvaD_GLEAN_10025131/ERIdvaD_GLEAN_10012819/-/ERIdvaD_GLEAN_10003939/ERIdvaD_GLEAN_10001227/-/CUFF100.73.2/CUFF162.65.1/ERIdvaD_GLEAN_10009340/ERIdvaD_GLEAN_10009266/CUFF353.44.1/ERIdvaD_GLEAN_10006133/ERIdvaD_GLEAN_10022543/ERIdvaD_GLEAN_10011176/ERIdvaD_GLEAN_10018830/ERIdvaD_GLEAN_10016195/ERIdvaD_GLEAN_10033998/ERIdvaD_GLEAN_10031519/ERIdvaD_GLEAN_10020086/ERIdvaD_GLE…	mdm:103440196/mdm:103403606/mdm:103432081/mdm:13630219/mdm:103443445/mdm:103443586/mdm:103414768/mdm:103401125/mdm:103425496/mdm:103433959/mdm:103437139/mdm:103430875/mdm:103433164/mdm:103456132/mdm:103446975/mdm:103431315/mdm:103444347/mdm:103451635/mdm:103437944/mdm:103446741/mdm:103441973/mdm:103402523/mdm:103405984/mdm:103404985/mdm:103425220/mdm:103442966/mdm:103451635/mdm:103439010/mdm:1034…	41
mdm00460	Cyanoamino acid metabolism	27/2893	58/6141	0.585105	0.99994	Eri012428/Eri009137/Eri026783/Eri002727/Eri036475/Eri017241/Eri016201/Eri014278/Eri025091/novel.3036/Eri006600/novel.7492/novel.2497/Eri018046/Eri006985/Eri015989/Eri023814/Eri012148/Eri030815/Eri000372/Eri012792/Eri009259/Eri013118/Eri003748/novel.574/Eri015245/Eri004111	ERIdvaD_GLEAN_10006003/ERIdvaD_GLEAN_10001652/ERIdvaD_GLEAN_10028403/ERIdvaD_GLEAN_10014981/ERIdvaD_GLEAN_10029516/CUFF191.18.2/ERIdvaD_GLEAN_10016604/ERIdvaD_GLEAN_10021565/ERIdvaD_GLEAN_10000358/-/ERIdvaD_GLEAN_10034566/-/-/CUFF198.191.1/ERIdvaD_GLEAN_10015515/ERIdvaD_GLEAN_10033413/CUFF267.33.1/ERIdvaD_GLEAN_10014880/ERIdvaD_GLEAN_10020154/ERIdvaD_GLEAN_10031720/ERIdvaD_GLEAN_10018902/ERIdvaD_…	mdm:103449484/mdm:103444537/mdm:103431625/mdm:103429821/mdm:103407088/mdm:103448646/mdm:103429892/mdm:103400780/mdm:103401891/mdm:103429895/mdm:103431619/mdm:103443315/mdm:103426942/mdm:103448033/mdm:103438774/mdm:103417232/mdm:103447738/mdm:103447445/mdm:103446691/mdm:103402833/mdm:103402023/mdm:103438060/mdm:103441614/mdm:103441699/mdm:103444537/mdm:103444223/mdm:103407871	27
mdm00340	Histidine metabolism	13/2893	28/6141	0.601756	0.99994	Eri007870/Eri030727/Eri029432/Eri013676/Eri025477/novel.5960/Eri022380/Eri003011/Eri023146/Eri038248/Eri012629/novel.2515/Eri013915	ERIdvaD_GLEAN_10004319/ERIdvaD_GLEAN_10008592/ERIdvaD_GLEAN_10025691/ERIdvaD_GLEAN_10021698/ERIdvaD_GLEAN_10032975/-/CUFF251.70.1/ERIdvaD_GLEAN_10027159/ERIdvaD_GLEAN_10020948/ERIdvaD_GLEAN_10008119/ERIdvaD_GLEAN_10012909/-/ERIdvaD_GLEAN_10033090	mdm:103444632/mdm:103401714/mdm:103401089/mdm:103448480/mdm:103437735/mdm:103409380/mdm:103400922/mdm:103431162/mdm:103403916/mdm:103422734/mdm:103441446/mdm:103429431/mdm:103451955	13
mdm01040	Biosynthesis of unsaturated fatty acids	13/2893	28/6141	0.601756	0.99994	Eri001517/novel.4621/Eri003473/Eri036479/Eri022917/Eri023480/Eri012171/Eri018595/Eri014177/Eri030655/Eri014036/novel.2145/Eri035843	ERIdvaD_GLEAN_10008648/-/ERIdvaD_GLEAN_10034272/ERIdvaD_GLEAN_10029520/ERIdvaD_GLEAN_10004973/ERIdvaD_GLEAN_10028576/ERIdvaD_GLEAN_10004716/ERIdvaD_GLEAN_10003036/ERIdvaD_GLEAN_10033331/ERIdvaD_GLEAN_10022779/CUFF162.227.1/-/ERIdvaD_GLEAN_10004504	mdm:103408877/mdm:103443506/mdm:103443127/mdm:103434298/mdm:103408191/mdm:103432990/mdm:103448194/mdm:103409522/mdm:103452467/mdm:103403099/mdm:103452068/mdm:103408450/mdm:103413591	13
mdm02010	ABC transporters	18/2893	39/6141	0.609277	0.99994	Eri011198/Eri010471/novel.430/Eri010691/Eri001211/Eri036458/Eri008331/Eri037626/Eri040028/Eri015074/Eri001264/Eri034660/Eri013997/Eri009032/Eri001792/Eri022856/Eri017119/novel.8302	ERIdvaD_GLEAN_10005636/CUFF121.44.1/-/ERIdvaD_GLEAN_10032423/ERIdvaD_GLEAN_10020194/CUFF391.33.2/ERIdvaD_GLEAN_10004453/ERIdvaD_GLEAN_10015636/CUFF426.176.1/ERIdvaD_GLEAN_10027438/ERIdvaD_GLEAN_10020238/ERIdvaD_GLEAN_10033718/ERIdvaD_GLEAN_10033165/ERIdvaD_GLEAN_10013334/ERIdvaD_GLEAN_10009511/ERIdvaD_GLEAN_10006689/ERIdvaD_GLEAN_10025593/-	mdm:103405966/mdm:103436917/mdm:103405966/mdm:103404434/mdm:103442343/mdm:103423936/mdm:103443387/mdm:103430209/mdm:103452859/mdm:103410452/mdm:103442303/mdm:103434497/mdm:103452034/mdm:103439709/mdm:103412376/mdm:103405968/mdm:103433112/mdm:103452859	18
mdm00071	Fatty acid degradation	30/2893	65/6141	0.609331	0.99994	Eri036938/Eri033132/Eri014931/novel.4621/Eri002161/Eri038644/Eri030727/Eri029432/Eri027298/Eri025477/novel.6114/Eri028061/Eri032512/Eri023480/novel.3999/Eri022380/Eri029501/Eri022916/Eri033904/Eri003011/novel.2856/Eri022911/novel.6121/Eri024657/Eri014177/Eri009532/novel.2145/Eri010487/Eri040144/Eri013915	ERIdvaD_GLEAN_10010216/ERIdvaD_GLEAN_10020405/ERIdvaD_GLEAN_10026959/-/ERIdvaD_GLEAN_10005390/ERIdvaD_GLEAN_10025797/ERIdvaD_GLEAN_10008592/ERIdvaD_GLEAN_10025691/ERIdvaD_GLEAN_10029116/ERIdvaD_GLEAN_10032975/-/ERIdvaD_GLEAN_10017595/ERIdvaD_GLEAN_10018647/ERIdvaD_GLEAN_10028576/-/CUFF251.70.1/ERIdvaD_GLEAN_10018033/ERIdvaD_GLEAN_10004972/ERIdvaD_GLEAN_10011707/ERIdvaD_GLEAN_10027159/-/ERIdvaD_GL…	mdm:103429387/mdm:103445458/mdm:103450636/mdm:103443506/mdm:103428735/mdm:103400486/mdm:103401714/mdm:103401089/mdm:103409569/mdm:103437735/mdm:103443012/mdm:103429192/mdm:103446821/mdm:103432990/mdm:103450330/mdm:103400922/mdm:103438895/mdm:103432769/mdm:103450330/mdm:103431162/mdm:103435799/mdm:103439766/mdm:103405061/mdm:103453103/mdm:103452467/mdm:103430775/mdm:103408450/mdm:103449797/mdm:103…	30
mdm01210	2-Oxocarboxylic acid metabolism	30/2893	65/6141	0.609331	0.99994	Eri030622/Eri025132/Eri030509/novel.1287/Eri011448/novel.1068/Eri014548/Eri033558/Eri031891/Eri039018/Eri027790/Eri010431/novel.3217/Eri020127/Eri006629/Eri021462/Eri027842/Eri018566/Eri018413/Eri013867/Eri017658/Eri021653/Eri014006/Eri004055/Eri015981/Eri016699/Eri010384/Eri004580/Eri024446/Eri024938	ERIdvaD_GLEAN_10022749/ERIdvaD_GLEAN_10024355/ERIdvaD_GLEAN_10034147/-/ERIdvaD_GLEAN_10012368/-/ERIdvaD_GLEAN_10027855/ERIdvaD_GLEAN_10018789/ERIdvaD_GLEAN_10016157/ERIdvaD_GLEAN_10025128/ERIdvaD_GLEAN_10020555/ERIdvaD_GLEAN_10008968/-/ERIdvaD_GLEAN_10016321/ERIdvaD_GLEAN_10034594/CUFF239.82.1/ERIdvaD_GLEAN_10020599/ERIdvaD_GLEAN_10001478/ERIdvaD_GLEAN_10021504/CUFF161.102.1/ERIdvaD_GLEAN_1001922…	mdm:103403075/mdm:103425766/mdm:103451531/mdm:103455316/mdm:103442081/mdm:103442231/mdm:103440751/mdm:103424713/mdm:103445805/mdm:103403601/mdm:103405859/mdm:103444584/mdm:103437102/mdm:103443511/mdm:103404137/mdm:103413538/mdm:103426212/mdm:103433381/mdm:103442231/mdm:103410829/mdm:103456339/mdm:103402280/mdm:103452041/mdm:103442605/mdm:103417230/mdm:103404815/mdm:103401041/mdm:103441177/mdm:103…	30
mdm00052	Galactose metabolism	28/2893	61/6141	0.624091	0.99994	novel.2463/Eri021922/Eri023513/Eri030952/Eri013936/Eri023485/Eri039895/Eri002269/Eri028320/Eri026187/Eri028838/Eri005764/Eri001842/Eri007536/novel.4851/Eri025307/Eri009230/Eri028816/Eri003125/Eri031045/Eri030479/Eri007049/Eri010686/Eri033054/Eri032769/Eri004968/Eri033835/Eri009015	-/ERIdvaD_GLEAN_10018688/ERIdvaD_GLEAN_10028604/ERIdvaD_GLEAN_10031042/ERIdvaD_GLEAN_10033111/ERIdvaD_GLEAN_10028580/ERIdvaD_GLEAN_10012544/ERIdvaD_GLEAN_10007550/ERIdvaD_GLEAN_10011062/ERIdvaD_GLEAN_10003475/ERIdvaD_GLEAN_10017761/ERIdvaD_GLEAN_10007739/ERIdvaD_GLEAN_10011589/ERIdvaD_GLEAN_10018540/-/ERIdvaD_GLEAN_10032806/ERIdvaD_GLEAN_10031368/ERIdvaD_GLEAN_10017740/ERIdvaD_GLEAN_10013096/ERId…	mdm:103414046/mdm:103433851/mdm:103433018/mdm:103432910/mdm:103451980/mdm:103417143/mdm:103451194/mdm:103426990/mdm:103401588/mdm:103454409/mdm:103406791/mdm:103439907/mdm:103426939/mdm:103456258/mdm:103426990/mdm:103444244/mdm:103438099/mdm:103449780/mdm:103404306/mdm:103406481/mdm:103430692/mdm:103439690/mdm:103404424/mdm:103411637/mdm:103419674/mdm:103451430/mdm:103450387/mdm:103448288	28
mdm00561	Glycerolipid metabolism	46/2893	100/6141	0.626722	0.99994	Eri031232/Eri030952/Eri005866/Eri034144/Eri037151/Eri004992/Eri030727/Eri003665/Eri004991/Eri029432/Eri025477/Eri009194/Eri000957/Eri002221/Eri024226/Eri024438/Eri029799/Eri024533/Eri022380/Eri018996/Eri004989/Eri013108/Eri030053/Eri003011/Eri029852/Eri031186/Eri034739/Eri009762/Eri037501/Eri033809/novel.7665/Eri024224/Eri026140/Eri033596/Eri000577/Eri040132/Eri000541/Eri019878/Eri009191/Eri03276…	ERIdvaD_GLEAN_10020034/ERIdvaD_GLEAN_10031042/ERIdvaD_GLEAN_10010338/ERIdvaD_GLEAN_10018871/ERIdvaD_GLEAN_10032637/ERIdvaD_GLEAN_10004918/ERIdvaD_GLEAN_10008592/ERIdvaD_GLEAN_10017269/ERIdvaD_GLEAN_10004917/ERIdvaD_GLEAN_10025691/ERIdvaD_GLEAN_10032975/ERIdvaD_GLEAN_10031336/ERIdvaD_GLEAN_10006867/ERIdvaD_GLEAN_10017037/ERIdvaD_GLEAN_10009953/ERIdvaD_GLEAN_10030002/ERIdvaD_GLEAN_10002604/ERIdvaD_…	mdm:103401898/mdm:103432910/mdm:103404756/mdm:103450185/mdm:103450792/mdm:103413791/mdm:103401714/mdm:103400825/mdm:103413792/mdm:103401089/mdm:103437735/mdm:103438266/mdm:103429086/mdm:103433646/mdm:103433453/mdm:103436855/mdm:103408363/mdm:103452609/mdm:103400922/mdm:103440671/mdm:108169249/mdm:103441610/mdm:103436071/mdm:103431162/mdm:103455552/mdm:103426378/mdm:103406315/mdm:103437868/mdm:103…	46
mdm00650	Butanoate metabolism	11/2893	24/6141	0.627681	0.99994	Eri035008/Eri009181/Eri037837/Eri028061/Eri032512/Eri033819/novel.6265/Eri035436/Eri017658/Eri024446/Eri024938	ERIdvaD_GLEAN_10019918/ERIdvaD_GLEAN_10031322/ERIdvaD_GLEAN_10017016/ERIdvaD_GLEAN_10017595/ERIdvaD_GLEAN_10018647/ERIdvaD_GLEAN_10004382/-/CUFF380.67.1/ERIdvaD_GLEAN_10019221/ERIdvaD_GLEAN_10030010/CUFF279.26.2	mdm:103444755/mdm:103455676/mdm:103437319/mdm:103429192/mdm:103446821/mdm:103413646/mdm:103413646/mdm:103429193/mdm:103456339/mdm:103436863/mdm:103412455	11
mdm00590	Arachidonic acid metabolism	10/2893	22/6141	0.642377	0.99994	Eri033497/Eri019835/Eri012428/Eri014590/Eri033496/Eri014278/Eri009234/Eri015083/novel.5116/Eri004975	ERIdvaD_GLEAN_10013851/ERIdvaD_GLEAN_10023481/ERIdvaD_GLEAN_10006003/ERIdvaD_GLEAN_10027897/CUFF362.21.1/ERIdvaD_GLEAN_10021565/ERIdvaD_GLEAN_10031374/ERIdvaD_GLEAN_10027447/-/ERIdvaD_GLEAN_10001226	mdm:103454744/mdm:103455631/mdm:103449484/mdm:103440709/mdm:103413787/mdm:103400780/mdm:103438085/mdm:103428590/mdm:103433303/mdm:103443583	10
mdm00603	Glycosphingolipid biosynthesis - globo and isoglobo series	5/2893	11/6141	0.657	0.99994	Eri030952/novel.7244/Eri032769/Eri004968/Eri034651	ERIdvaD_GLEAN_10031042/-/ERIdvaD_GLEAN_10010638/ERIdvaD_GLEAN_10017190/ERIdvaD_GLEAN_10033708	mdm:103432910/mdm:103433494/mdm:103419674/mdm:103451430/mdm:103433494	5
mdm00073	Cutin, suberine and wax biosynthesis	9/2893	20/6141	0.658527	0.99994	Eri040257/Eri014558/Eri006132/Eri036482/Eri011420/Eri031379/Eri025587/Eri030494/Eri002535	ERIdvaD_GLEAN_10008169/ERIdvaD_GLEAN_10027865/ERIdvaD_GLEAN_10004059/ERIdvaD_GLEAN_10029523/ERIdvaD_GLEAN_10012341/ERIdvaD_GLEAN_10024959/ERIdvaD_GLEAN_10011974/ERIdvaD_GLEAN_10034131/ERIdvaD_GLEAN_10030914	mdm:103451451/mdm:103440744/mdm:103437295/mdm:103434296/mdm:103442116/mdm:103448759/mdm:103434560/mdm:103430617/mdm:103441817	9
mdm03040	Spliceosome	133/2893	290/6141	0.689838	0.99994	Eri027594/Eri024855/Eri014827/Eri037732/Eri024856/Eri018223/Eri031462/Eri034697/Eri006755/Eri033791/Eri018419/novel.2534/Eri013917/Eri007886/Eri034746/Eri020529/Eri023092/novel.4428/Eri006722/Eri038775/Eri025536/Eri023091/Eri021719/Eri033207/Eri020874/Eri009143/Eri017761/novel.4989/Eri030178/Eri004946/Eri024559/Eri040244/Eri006621/Eri038754/Eri030084/novel.7250/Eri031988/Eri001816/Eri013053/Eri02…	ERIdvaD_GLEAN_10002093/ERIdvaD_GLEAN_10027961/CUFF167.88.1/ERIdvaD_GLEAN_10022174/ERIdvaD_GLEAN_10027962/ERIdvaD_GLEAN_10017315/ERIdvaD_GLEAN_10025022/CUFF373.455.1/ERIdvaD_GLEAN_10009233/ERIdvaD_GLEAN_10028327/CUFF201.221.1/-/ERIdvaD_GLEAN_10033092/ERIdvaD_GLEAN_10004335/ERIdvaD_GLEAN_10006940/ERIdvaD_GLEAN_10026038/ERIdvaD_GLEAN_10005205/-/ERIdvaD_GLEAN_10009207/CUFF413.32.1/ERIdvaD_GLEAN_10033…	mdm:103446880/mdm:103405589/mdm:103433399/mdm:103435013/mdm:103405590/mdm:103447376/mdm:103448224/mdm:103434172/mdm:103421399/mdm:103455425/mdm:103442236/mdm:103437889/mdm:103451960/mdm:103444644/mdm:103428507/mdm:103443790/mdm:103402426/mdm:103449493/mdm:103441989/mdm:103449152/mdm:103437688/mdm:103402427/mdm:103401225/mdm:103427275/mdm:103450318/mdm:103409890/mdm:103451124/mdm:103422738/mdm:103…	133
mdm00051	Fructose and mannose metabolism	39/2893	87/6141	0.703956	0.99994	Eri009009/Eri025437/Eri002413/Eri009008/Eri007880/Eri020326/Eri000832/Eri026260/Eri028838/Eri036238/Eri009027/Eri001842/Eri006265/novel.2504/Eri000833/Eri026405/Eri005765/Eri018203/Eri000594/Eri009279/Eri029776/Eri028816/Eri031045/Eri005149/Eri016767/Eri030397/novel.4803/Eri007048/Eri033054/Eri019878/Eri009191/novel.5911/Eri001831/Eri020901/Eri034725/Eri007273/Eri030732/Eri033835/Eri009015	ERIdvaD_GLEAN_10001905/ERIdvaD_GLEAN_10032939/ERIdvaD_GLEAN_10030803/CUFF104.16.1/ERIdvaD_GLEAN_10004329/ERIdvaD_GLEAN_10010989/ERIdvaD_GLEAN_10020887/ERIdvaD_GLEAN_10026543/ERIdvaD_GLEAN_10017761/ERIdvaD_GLEAN_10009908/ERIdvaD_GLEAN_10013330/ERIdvaD_GLEAN_10011589/ERIdvaD_GLEAN_10016561/-/ERIdvaD_GLEAN_10020888/ERIdvaD_GLEAN_10019857/ERIdvaD_GLEAN_10007740/ERIdvaD_GLEAN_10017299/ERIdvaD_GLEAN_10…	mdm:103417836/mdm:103437762/mdm:103450467/mdm:103440064/mdm:103444638/mdm:103453790/mdm:103449400/mdm:103444130/mdm:103406791/mdm:103442637/mdm:103431148/mdm:103426939/mdm:103439376/mdm:103439704/mdm:103449399/mdm:103433550/mdm:103439933/mdm:103447628/mdm:103402644/mdm:103444346/mdm:103441205/mdm:103449780/mdm:103406481/mdm:103423521/mdm:103436558/mdm:103451612/mdm:103447986/mdm:103439692/mdm:103…	39
mdm00380	Tryptophan metabolism	22/2893	50/6141	0.719744	0.99994	Eri000699/Eri026612/novel.1287/Eri030727/novel.4467/Eri029432/Eri025477/Eri028061/Eri032512/Eri012462/Eri029337/Eri008544/Eri012466/Eri022380/Eri003011/Eri016539/Eri005136/Eri034671/Eri005587/Eri013915/Eri035898/Eri018994	ERIdvaD_GLEAN_10030160/ERIdvaD_GLEAN_10015131/-/ERIdvaD_GLEAN_10008592/-/ERIdvaD_GLEAN_10025691/ERIdvaD_GLEAN_10032975/ERIdvaD_GLEAN_10017595/ERIdvaD_GLEAN_10018647/ERIdvaD_GLEAN_10014365/ERIdvaD_GLEAN_10000872/ERIdvaD_GLEAN_10013583/ERIdvaD_GLEAN_10014369/CUFF251.70.1/ERIdvaD_GLEAN_10027159/ERIdvaD_GLEAN_10014724/ERIdvaD_GLEAN_10024917/ERIdvaD_GLEAN_10033727/ERIdvaD_GLEAN_10001519/ERIdvaD_GLEAN_…	mdm:103429245/mdm:103412168/mdm:103455316/mdm:103401714/mdm:103409876/mdm:103401089/mdm:103437735/mdm:103429192/mdm:103446821/mdm:103429547/mdm:103434412/mdm:103432489/mdm:103436733/mdm:103400922/mdm:103431162/mdm:103427860/mdm:103450782/mdm:103406334/mdm:103408796/mdm:103451955/mdm:103433962/mdm:103440674	22
mdm03420	Nucleotide excision repair	36/2893	82/6141	0.756675	0.99994	Eri014867/Eri000781/Eri003470/Eri011384/Eri024874/Eri021453/Eri034960/novel.7210/Eri011639/Eri013550/Eri031963/Eri013923/Eri002780/Eri012052/Eri027071/Eri009274/Eri007354/Eri030723/Eri034981/Eri031329/Eri032750/Eri029772/Eri024707/Eri032108/Eri039387/novel.6150/Eri019803/Eri033201/Eri001795/Eri011478/Eri010598/Eri040024/novel.5306/Eri032149/Eri012325/Eri022057	ERIdvaD_GLEAN_10015851/ERIdvaD_GLEAN_10020837/ERIdvaD_GLEAN_10034269/ERIdvaD_GLEAN_10001210/ERIdvaD_GLEAN_10027976/ERIdvaD_GLEAN_10009051/ERIdvaD_GLEAN_10010587/-/ERIdvaD_GLEAN_10021171/ERIdvaD_GLEAN_10000562/ERIdvaD_GLEAN_10009365/ERIdvaD_GLEAN_10033099/ERIdvaD_GLEAN_10007680/ERIdvaD_GLEAN_10002072/ERIdvaD_GLEAN_10005163/ERIdvaD_GLEAN_10031411/ERIdvaD_GLEAN_10009602/ERIdvaD_GLEAN_10008588/ERIdva…	mdm:103404715/mdm:103423184/mdm:103429235/mdm:103447396/mdm:103405525/mdm:103438343/mdm:103423359/mdm:103414880/mdm:103438927/mdm:103455895/mdm:103408851/mdm:103451966/mdm:103431349/mdm:103420106/mdm:103413305/mdm:103438044/mdm:103405797/mdm:103441543/mdm:103408270/mdm:103422116/mdm:103453823/mdm:103405820/mdm:103416545/mdm:103444036/mdm:103456110/mdm:103424866/mdm:103427105/mdm:108174052/mdm:103…	36
mdm00310	Lysine degradation	22/2893	51/6141	0.761023	0.99994	Eri030727/Eri037572/Eri029432/Eri025477/Eri028061/Eri003074/Eri032512/Eri029337/Eri022380/Eri006153/Eri028235/Eri003011/Eri037267/Eri004686/Eri016714/novel.8146/Eri034671/Eri006533/Eri036725/Eri018605/Eri013915/Eri001324	ERIdvaD_GLEAN_10008592/ERIdvaD_GLEAN_10015581/ERIdvaD_GLEAN_10025691/ERIdvaD_GLEAN_10032975/ERIdvaD_GLEAN_10017595/ERIdvaD_GLEAN_10004856/ERIdvaD_GLEAN_10018647/ERIdvaD_GLEAN_10000872/CUFF251.70.1/ERIdvaD_GLEAN_10003621/CUFF316.47.2/ERIdvaD_GLEAN_10027159/ERIdvaD_GLEAN_10032737/CUFF55.115.2/ERIdvaD_GLEAN_10027303/-/ERIdvaD_GLEAN_10033727/CUFF75.324.1/ERIdvaD_GLEAN_10006798/ERIdvaD_GLEAN_10025730/…	mdm:103401714/mdm:103449206/mdm:103401089/mdm:103437735/mdm:103429192/mdm:103445821/mdm:103446821/mdm:103434412/mdm:103400922/mdm:103436100/mdm:103456316/mdm:103431162/mdm:103406980/mdm:103438644/mdm:103404831/mdm:103456087/mdm:103406334/mdm:103403246/mdm:103409193/mdm:103449908/mdm:103451955/mdm:103454698	22
mdm00130	Ubiquinone and other terpenoid-quinone biosynthesis	24/2893	56/6141	0.780355	0.99994	Eri017365/Eri026946/Eri000824/Eri000447/Eri035862/novel.3457/Eri014549/Eri024538/Eri006082/Eri032714/Eri032730/Eri024681/Eri016163/Eri006363/Eri013938/Eri015979/novel.8303/Eri021720/Eri003689/Eri003417/Eri016311/Eri026852/novel.6768/Eri024160	ERIdvaD_GLEAN_10006347/ERIdvaD_GLEAN_10030352/ERIdvaD_GLEAN_10020879/ERIdvaD_GLEAN_10031794/ERIdvaD_GLEAN_10005252/-/ERIdvaD_GLEAN_10027856/ERIdvaD_GLEAN_10023760/ERIdvaD_GLEAN_10002819/ERIdvaD_GLEAN_10026895/CUFF353.45.1/ERIdvaD_GLEAN_10016728/ERIdvaD_GLEAN_10009288/ERIdvaD_GLEAN_10034366/ERIdvaD_GLEAN_10033114/ERIdvaD_GLEAN_10033405/-/ERIdvaD_GLEAN_10030058/ERIdvaD_GLEAN_10009039/ERIdvaD_GLEAN_…	mdm:103417220/mdm:103430174/mdm:103414721/mdm:103425450/mdm:103453758/mdm:103423809/mdm:103440854/mdm:103452602/mdm:103444873/mdm:103407620/mdm:103453838/mdm:103403026/mdm:103448720/mdm:103426815/mdm:103451983/mdm:103405199/mdm:103446111/mdm:103401224/mdm:103426156/mdm:103413543/mdm:103448560/mdm:103447265/mdm:103427139/mdm:103446600	24
mdm00520	Amino sugar and nucleotide sugar metabolism	70/2893	158/6141	0.786943	0.99994	Eri008327/Eri040158/Eri023513/Eri020898/Eri025437/Eri023740/Eri024766/Eri001325/Eri028196/Eri009637/Eri036664/Eri014703/Eri019755/Eri030147/Eri002465/novel.3052/Eri026260/Eri025615/Eri005764/Eri001842/Eri018606/Eri006265/Eri018488/Eri025771/novel.7821/Eri000371/Eri007536/Eri007869/novel.1883/Eri025307/Eri028628/Eri004858/Eri005765/Eri004003/Eri009279/novel.7244/Eri004157/Eri000403/Eri019684/Eri02…	ERIdvaD_GLEAN_10004446/ERIdvaD_GLEAN_10008322/ERIdvaD_GLEAN_10028604/ERIdvaD_GLEAN_10015788/ERIdvaD_GLEAN_10032939/ERIdvaD_GLEAN_10023192/ERIdvaD_GLEAN_10003563/ERIdvaD_GLEAN_10012261/ERIdvaD_GLEAN_10005795/ERIdvaD_GLEAN_10026328/ERIdvaD_GLEAN_10029692/ERIdvaD_GLEAN_10011398/ERIdvaD_GLEAN_10006606/ERIdvaD_GLEAN_10033805/ERIdvaD_GLEAN_10030857/-/ERIdvaD_GLEAN_10026543/ERIdvaD_GLEAN_10005033/ERIdva…	mdm:103443354/mdm:103443417/mdm:103433018/mdm:103447119/mdm:103437762/mdm:103430505/mdm:103432152/mdm:103454700/mdm:103435689/mdm:103403858/mdm:103408656/mdm:103439831/mdm:103448012/mdm:103451773/mdm:103440430/mdm:103424161/mdm:103444130/mdm:103432596/mdm:103439907/mdm:103426939/mdm:103449909/mdm:103439376/mdm:103423813/mdm:103422295/mdm:103432596/mdm:103416496/mdm:103456258/mdm:103401024/mdm:103…	70
mdm00740	Riboflavin metabolism	12/2893	29/6141	0.789274	0.99994	Eri022022/Eri001698/Eri036801/Eri005795/Eri011354/Eri024898/Eri036501/novel.7159/Eri039837/Eri003465/Eri010407/Eri008584	ERIdvaD_GLEAN_10021986/ERIdvaD_GLEAN_10018417/ERIdvaD_GLEAN_10028062/ERIdvaD_GLEAN_10011557/ERIdvaD_GLEAN_10025250/ERIdvaD_GLEAN_10027998/ERIdvaD_GLEAN_10029543/-/ERIdvaD_GLEAN_10026154/ERIdvaD_GLEAN_10034264/ERIdvaD_GLEAN_10008944/ERIdvaD_GLEAN_10027169	mdm:103411101/mdm:103427171/mdm:103429744/mdm:103430610/mdm:103401618/mdm:103417329/mdm:103451152/mdm:103443270/mdm:103437501/mdm:103443132/mdm:103444627/mdm:103422115	12
mdm00511	Other glycan degradation	8/2893	20/6141	0.805107	0.99994	Eri002269/novel.2595/novel.4851/novel.7244/Eri021889/Eri011451/Eri013884/Eri034651	ERIdvaD_GLEAN_10007550/-/-/-/CUFF244.15.2/ERIdvaD_GLEAN_10012371/ERIdvaD_GLEAN_10003500/ERIdvaD_GLEAN_10033708	mdm:103426990/mdm:103439605/mdm:103426990/mdm:103433494/mdm:103443567/mdm:103442701/mdm:103439742/mdm:103433494	8
mdm00730	Thiamine metabolism	14/2893	34/6141	0.806703	0.99994	novel.7158/Eri018857/Eri036582/Eri003708/Eri025214/Eri016195/Eri027508/Eri014106/Eri006224/Eri011850/novel.169/Eri003586/Eri006219/Eri011104	-/ERIdvaD_GLEAN_10021893/CUFF391.209.1/ERIdvaD_GLEAN_10001536/ERIdvaD_GLEAN_10024432/ERIdvaD_GLEAN_10016598/CUFF308.68.2/ERIdvaD_GLEAN_10033269/CUFF73.93.2/ERIdvaD_GLEAN_10028906/-/ERIdvaD_GLEAN_10017196/CUFF73.86.1/ERIdvaD_GLEAN_10007078	mdm:103433341/mdm:103405440/mdm:103434223/mdm:103451211/mdm:103404205/mdm:103447435/mdm:103453010/mdm:103452126/mdm:103408751/mdm:103429668/mdm:103432577/mdm:103455019/mdm:103437557/mdm:103425028	14
mdm00904	Diterpenoid biosynthesis	10/2893	25/6141	0.819382	0.99994	novel.4290/Eri000697/Eri030831/Eri025703/Eri016600/Eri018493/Eri017500/novel.3021/Eri026808/Eri002312	-/ERIdvaD_GLEAN_10030158/ERIdvaD_GLEAN_10020170/ERIdvaD_GLEAN_10015171/ERIdvaD_GLEAN_10004066/ERIdvaD_GLEAN_10017089/ERIdvaD_GLEAN_10019624/-/ERIdvaD_GLEAN_10000328/ERIdvaD_GLEAN_10010841	mdm:103441571/mdm:103429342/mdm:103446677/mdm:103445924/mdm:103445372/mdm:103448456/mdm:103445723/mdm:103445375/mdm:103445375/mdm:103435672	10
mdm00750	Vitamin B6 metabolism	7/2893	18/6141	0.825027	0.99994	Eri002259/Eri001193/Eri007204/Eri015446/Eri038367/Eri031331/Eri003646	ERIdvaD_GLEAN_10017073/ERIdvaD_GLEAN_10002530/ERIdvaD_GLEAN_10007157/ERIdvaD_GLEAN_10024331/ERIdvaD_GLEAN_10013998/ERIdvaD_GLEAN_10017485/ERIdvaD_GLEAN_10017252	mdm:103433606/mdm:103447873/mdm:103452951/mdm:103418387/mdm:103439925/mdm:103422086/mdm:103425012	7
mdm00592	alpha-Linolenic acid metabolism	30/2893	71/6141	0.827337	0.99994	Eri001553/Eri005275/Eri002730/novel.4621/Eri029096/Eri038644/Eri000497/Eri037171/Eri027298/Eri002409/Eri019980/Eri020685/Eri023480/Eri019983/Eri012519/Eri029501/Eri019981/Eri022916/Eri021619/Eri036487/novel.2856/Eri022401/Eri022911/novel.4493/Eri002488/Eri029948/Eri014177/Eri020865/Eri024196/novel.2145	ERIdvaD_GLEAN_10022235/ERIdvaD_GLEAN_10005460/ERIdvaD_GLEAN_10014984/-/ERIdvaD_GLEAN_10030503/ERIdvaD_GLEAN_10025797/ERIdvaD_GLEAN_10031838/ERIdvaD_GLEAN_10032653/ERIdvaD_GLEAN_10029116/ERIdvaD_GLEAN_10030799/ERIdvaD_GLEAN_10010452/CUFF229.181.1/ERIdvaD_GLEAN_10028576/ERIdvaD_GLEAN_10010455/ERIdvaD_GLEAN_10001924/ERIdvaD_GLEAN_10018033/ERIdvaD_GLEAN_10010453/ERIdvaD_GLEAN_10004972/ERIdvaD_GLEAN_1…	mdm:103418601/mdm:103438366/mdm:103422578/mdm:103443506/mdm:103449741/mdm:103400486/mdm:103402724/mdm:103418086/mdm:103409569/mdm:108169219/mdm:103435876/mdm:103445041/mdm:103432990/mdm:103435875/mdm:103427164/mdm:103438895/mdm:103435877/mdm:103432769/mdm:103445367/mdm:103434288/mdm:103435799/mdm:103400952/mdm:103439766/mdm:103438876/mdm:103440454/mdm:103440457/mdm:103452467/mdm:103450322/mdm:103…	30
mdm00040	Pentose and glucuronate interconversions	37/2893	87/6141	0.833997	0.99994	Eri009009/Eri009008/Eri030147/Eri004992/Eri009027/Eri004991/Eri000371/Eri016841/Eri002860/novel.2504/Eri007536/Eri025724/Eri034641/Eri012783/Eri025307/Eri009799/Eri004519/Eri024226/Eri039920/Eri018299/Eri025280/Eri004989/Eri025210/Eri038764/Eri001469/novel.132/Eri001127/Eri028820/Eri031096/Eri024224/Eri025660/Eri001831/Eri023266/Eri038937/Eri039689/Eri014264/Eri024317	ERIdvaD_GLEAN_10001905/CUFF104.16.1/ERIdvaD_GLEAN_10033805/ERIdvaD_GLEAN_10004918/ERIdvaD_GLEAN_10013330/ERIdvaD_GLEAN_10004917/ERIdvaD_GLEAN_10031719/ERIdvaD_GLEAN_10001869/ERIdvaD_GLEAN_10027021/-/ERIdvaD_GLEAN_10018540/ERIdvaD_GLEAN_10015190/ERIdvaD_GLEAN_10033697/ERIdvaD_GLEAN_10002142/ERIdvaD_GLEAN_10032806/ERIdvaD_GLEAN_10011757/ERIdvaD_GLEAN_10014284/ERIdvaD_GLEAN_10009953/ERIdvaD_GLEAN_10…	mdm:103417836/mdm:103440064/mdm:103451773/mdm:103413791/mdm:103431148/mdm:103413792/mdm:103416496/mdm:103452244/mdm:103455372/mdm:103439704/mdm:103456258/mdm:103432756/mdm:103406299/mdm:103440957/mdm:103444244/mdm:103437847/mdm:103400887/mdm:103433453/mdm:103402104/mdm:103442148/mdm:103404258/mdm:108169249/mdm:103404212/mdm:103423120/mdm:103405945/mdm:103452244/mdm:103404465/mdm:103449806/mdm:103…	37
mdm00908	Zeatin biosynthesis	6/2893	16/6141	0.846555	0.99994	novel.2133/Eri028386/Eri014466/Eri014339/Eri014870/Eri006835	-/ERIdvaD_GLEAN_10010759/ERIdvaD_GLEAN_10027779/ERIdvaD_GLEAN_10021618/ERIdvaD_GLEAN_10015853/ERIdvaD_GLEAN_10018074	mdm:103444894/mdm:103438473/mdm:103440905/mdm:103431537/mdm:103404713/mdm:103432442	6
mdm00600	Sphingolipid metabolism	13/2893	33/6141	0.856764	0.99994	Eri030952/Eri025139/Eri011442/Eri002269/novel.4851/novel.6451/Eri021889/Eri000451/Eri010205/Eri032769/Eri003061/Eri004968/Eri009633	ERIdvaD_GLEAN_10031042/ERIdvaD_GLEAN_10024362/ERIdvaD_GLEAN_10012362/ERIdvaD_GLEAN_10007550/-/-/CUFF244.15.2/ERIdvaD_GLEAN_10031796/ERIdvaD_GLEAN_10010512/ERIdvaD_GLEAN_10010638/ERIdvaD_GLEAN_10007847/ERIdvaD_GLEAN_10017190/CUFF108.230.1	mdm:103432910/mdm:103404143/mdm:103442090/mdm:103426990/mdm:103426990/mdm:103404143/mdm:103443567/mdm:103451706/mdm:103434442/mdm:103419674/mdm:103436493/mdm:103451430/mdm:103403853	13
mdm00945	Stilbenoid, diarylheptanoid and gingerol biosynthesis	10/2893	26/6141	0.860646	0.99994	Eri006752/Eri030682/Eri007567/Eri024844/Eri039531/Eri028140/Eri008112/Eri026852/Eri024851/novel.6768	ERIdvaD_GLEAN_10009232/ERIdvaD_GLEAN_10022806/ERIdvaD_GLEAN_10003332/ERIdvaD_GLEAN_10027953/CUFF420.84.1/ERIdvaD_GLEAN_10005343/ERIdvaD_GLEAN_10013882/ERIdvaD_GLEAN_10003281/ERIdvaD_GLEAN_10027957/-	mdm:103441965/mdm:103403119/mdm:103409539/mdm:103417342/mdm:103424194/mdm:103454521/mdm:103454980/mdm:103447265/mdm:103405591/mdm:103427139	10
mdm00514	Other types of O-glycan biosynthesis	7/2893	19/6141	0.87085	0.99994	Eri031678/Eri008913/novel.5812/Eri007514/Eri016090/novel.3124/Eri013426	ERIdvaD_GLEAN_10010530/ERIdvaD_GLEAN_10004773/-/ERIdvaD_GLEAN_10018518/ERIdvaD_GLEAN_10033495/-/ERIdvaD_GLEAN_10027721	mdm:103441245/mdm:103407421/mdm:103404238/mdm:103456241/mdm:103436268/mdm:103429549/mdm:103449819	7
mdm00780	Biotin metabolism	9/2893	24/6141	0.875386	0.99994	Eri040435/Eri026484/Eri039944/Eri003754/Eri010538/Eri001967/Eri013716/Eri002131/Eri036271	ERIdvaD_GLEAN_10022613/ERIdvaD_GLEAN_10022971/ERIdvaD_GLEAN_10002255/ERIdvaD_GLEAN_10008336/ERIdvaD_GLEAN_10018292/CUFF27.146.2/ERIdvaD_GLEAN_10016363/ERIdvaD_GLEAN_10004026/ERIdvaD_GLEAN_10009936	mdm:103414842/mdm:103401855/mdm:103446203/mdm:103447394/mdm:103435437/mdm:103430993/mdm:103434985/mdm:103421290/mdm:103442680	9
mdm04626	Plant-pathogen interaction	98/2893	225/6141	0.876302	0.99994	Eri008007/Eri000739/Eri014737/Eri033847/Eri008747/novel.1556/Eri037074/Eri035088/Eri020097/Eri005907/Eri000439/Eri007646/Eri026677/Eri026711/Eri006504/Eri017933/Eri022245/Eri039769/Eri011386/novel.8243/Eri010259/Eri006040/Eri023399/Eri014034/Eri010027/Eri024566/novel.7981/Eri013175/Eri028155/Eri039059/Eri015095/Eri015512/novel.6520/Eri037916/novel.2541/Eri021100/Eri007583/Eri038085/Eri014169/Eri0…	ERIdvaD_GLEAN_10015920/CUFF14.20.3/ERIdvaD_GLEAN_10011432/ERIdvaD_GLEAN_10011651/ERIdvaD_GLEAN_10022059/-/CUFF396.138.2/ERIdvaD_GLEAN_10020728/ERIdvaD_GLEAN_10016291/ERIdvaD_GLEAN_10007453/ERIdvaD_GLEAN_10031786/ERIdvaD_GLEAN_10015292/ERIdvaD_GLEAN_10006059/ERIdvaD_GLEAN_10006669/ERIdvaD_GLEAN_10034474/ERIdvaD_GLEAN_10001148/ERIdvaD_GLEAN_10025290/ERIdvaD_GLEAN_10003978/CUFF131.38.1/-/ERIdvaD_GLE…	mdm:103443172/mdm:103443927/mdm:103439807/mdm:103450371/mdm:103405004/mdm:103413690/mdm:103402565/mdm:103414450/mdm:103443481/mdm:103407650/mdm:103402763/mdm:103418696/mdm:103420792/mdm:103442981/mdm:103402969/mdm:103455683/mdm:103438671/mdm:103429972/mdm:103433346/mdm:103413267/mdm:103454407/mdm:103443227/mdm:103413903/mdm:103427972/mdm:103436328/mdm:103441525/mdm:103444127/mdm:103455888/mdm:103…	98
mdm00920	Sulfur metabolism	16/2893	41/6141	0.884911	0.99994	Eri023700/Eri010727/Eri021216/Eri037060/Eri037776/Eri020195/Eri025091/Eri024101/Eri030770/Eri006618/Eri011178/Eri036703/Eri029329/Eri024125/Eri035745/Eri035660	ERIdvaD_GLEAN_10023154/ERIdvaD_GLEAN_10032452/ERIdvaD_GLEAN_10029771/ERIdvaD_GLEAN_10032565/ERIdvaD_GLEAN_10001896/ERIdvaD_GLEAN_10010110/ERIdvaD_GLEAN_10000358/ERIdvaD_GLEAN_10032264/ERIdvaD_GLEAN_10020110/ERIdvaD_GLEAN_10034583/ERIdvaD_GLEAN_10001430/ERIdvaD_GLEAN_10029729/ERIdvaD_GLEAN_10011482/ERIdvaD_GLEAN_10032291/ERIdvaD_GLEAN_10023562/ERIdvaD_GLEAN_10014965	mdm:103451006/mdm:103432045/mdm:103448261/mdm:103450147/mdm:103413283/mdm:103455681/mdm:103401891/mdm:103446461/mdm:103446730/mdm:103404032/mdm:103419026/mdm:103419491/mdm:103427551/mdm:103422411/mdm:103443171/mdm:103408766	16
mdm00290	Valine, leucine and isoleucine biosynthesis	7/2893	20/6141	0.906249	0.99994	Eri039018/novel.3217/Eri020127/Eri017658/Eri018655/Eri024446/Eri024938	ERIdvaD_GLEAN_10025128/-/ERIdvaD_GLEAN_10016321/ERIdvaD_GLEAN_10019221/ERIdvaD_GLEAN_10025772/ERIdvaD_GLEAN_10030010/CUFF279.26.2	mdm:103403601/mdm:103437102/mdm:103443511/mdm:103456339/mdm:103449936/mdm:103436863/mdm:103412455	7
mdm00760	Nicotinate and nicotinamide metabolism	8/2893	23/6141	0.919916	0.99994	Eri031926/Eri018434/Eri026872/Eri001311/Eri016357/Eri000635/Eri006969/Eri025569	ERIdvaD_GLEAN_10007194/ERIdvaD_GLEAN_10021527/ERIdvaD_GLEAN_10018336/ERIdvaD_GLEAN_10020275/ERIdvaD_GLEAN_10014177/ERIdvaD_GLEAN_10031962/ERIdvaD_GLEAN_10015501/ERIdvaD_GLEAN_10033060	mdm:103406019/mdm:103411161/mdm:103401389/mdm:103404573/mdm:103431122/mdm:103402607/mdm:103442426/mdm:103437663	8
mdm03440	Homologous recombination	28/2893	71/6141	0.923122	0.99994	Eri014345/Eri003012/Eri037104/Eri000646/Eri003470/Eri021453/novel.7210/Eri013923/Eri002780/Eri027071/Eri007549/Eri006074/Eri020672/Eri003391/Eri033912/Eri032750/Eri011775/Eri024707/Eri025499/novel.2530/Eri039387/novel.6150/Eri033201/Eri011478/Eri014455/Eri031925/Eri020847/Eri022057	ERIdvaD_GLEAN_10021624/ERIdvaD_GLEAN_10027160/ERIdvaD_GLEAN_10032592/ERIdvaD_GLEAN_10031972/ERIdvaD_GLEAN_10034269/ERIdvaD_GLEAN_10009051/-/ERIdvaD_GLEAN_10033099/ERIdvaD_GLEAN_10007680/ERIdvaD_GLEAN_10005163/ERIdvaD_GLEAN_10018552/ERIdvaD_GLEAN_10013187/ERIdvaD_GLEAN_10028969/ERIdvaD_GLEAN_10002572/ERIdvaD_GLEAN_10008983/CUFF353.80.1/ERIdvaD_GLEAN_10028841/ERIdvaD_GLEAN_10016752/ERIdvaD_GLEAN_10…	mdm:103400817/mdm:103455231/mdm:103418069/mdm:103402596/mdm:103429235/mdm:103438343/mdm:103414880/mdm:103451966/mdm:103431349/mdm:103413305/mdm:103431441/mdm:103454208/mdm:103416307/mdm:103438879/mdm:103445590/mdm:103453823/mdm:103430037/mdm:103416545/mdm:103438130/mdm:103437953/mdm:103456110/mdm:103424866/mdm:108174052/mdm:103448783/mdm:103440997/mdm:103421688/mdm:103400621/mdm:103421979	28
mdm00770	Pantothenate and CoA biosynthesis	13/2893	36/6141	0.933409	0.99994	Eri029526/Eri020127/Eri009210/novel.2454/Eri012417/Eri027355/Eri008513/Eri017658/Eri019515/Eri012081/Eri025501/Eri024446/Eri024938	ERIdvaD_GLEAN_10018053/ERIdvaD_GLEAN_10016321/CUFF106.104.2/-/ERIdvaD_GLEAN_10005993/ERIdvaD_GLEAN_10012217/ERIdvaD_GLEAN_10013554/ERIdvaD_GLEAN_10019221/CUFF216.163.2/CUFF141.44.2/ERIdvaD_GLEAN_10033000/ERIdvaD_GLEAN_10030010/CUFF279.26.2	mdm:103435817/mdm:103443511/mdm:103438108/mdm:103445002/mdm:103449466/mdm:103445414/mdm:103432550/mdm:103456339/mdm:103455216/mdm:103401141/mdm:103420318/mdm:103436863/mdm:103412455	13
mdm04016	MAPK signaling pathway - plant	74/2893	177/6141	0.934851	0.99994	Eri014248/Eri029204/Eri034805/novel.1556/Eri010318/Eri005907/Eri031483/Eri021175/Eri024256/Eri032147/Eri035082/Eri022245/Eri030908/Eri010051/Eri023399/Eri014034/Eri034229/Eri010027/Eri024566/Eri007465/Eri019859/Eri019728/Eri018598/Eri006466/Eri007869/Eri021792/Eri038773/Eri012462/Eri007937/Eri014169/Eri029748/Eri039846/Eri001064/Eri009190/Eri023329/novel.4413/Eri012466/Eri035131/Eri036609/Eri0046…	ERIdvaD_GLEAN_10021536/ERIdvaD_GLEAN_10021308/ERIdvaD_GLEAN_10021853/-/ERIdvaD_GLEAN_10009813/ERIdvaD_GLEAN_10007453/ERIdvaD_GLEAN_10025043/ERIdvaD_GLEAN_10029740/ERIdvaD_GLEAN_10015412/ERIdvaD_GLEAN_10019517/ERIdvaD_GLEAN_10020722/ERIdvaD_GLEAN_10025290/ERIdvaD_GLEAN_10031001/ERIdvaD_GLEAN_10006954/ERIdvaD_GLEAN_10002465/ERIdvaD_GLEAN_10033203/ERIdvaD_GLEAN_10005320/ERIdvaD_GLEAN_10007924/ERIdva…	mdm:103400712/mdm:103426799/mdm:103439015/mdm:103413690/mdm:103450443/mdm:103407650/mdm:103426588/mdm:103419982/mdm:103453589/mdm:103431796/mdm:103413926/mdm:103438671/mdm:103432868/mdm:103436897/mdm:103413903/mdm:103427972/mdm:103404780/mdm:103436328/mdm:103441525/mdm:103456202/mdm:103438110/mdm:103436962/mdm:103409091/mdm:103402785/mdm:103401024/mdm:103401284/mdm:103449156/mdm:103429547/mdm:103…	74
mdm03410	Base excision repair	17/2893	46/6141	0.938297	0.99994	Eri025811/Eri035946/Eri003470/Eri021453/Eri034960/Eri025846/Eri002780/Eri029972/Eri007354/Eri033446/Eri021975/Eri010898/Eri028240/Eri029273/Eri002430/novel.6150/Eri011478	ERIdvaD_GLEAN_10021105/ERIdvaD_GLEAN_10018222/ERIdvaD_GLEAN_10034269/ERIdvaD_GLEAN_10009051/ERIdvaD_GLEAN_10010587/ERIdvaD_GLEAN_10021137/ERIdvaD_GLEAN_10007680/ERIdvaD_GLEAN_10026456/ERIdvaD_GLEAN_10009602/ERIdvaD_GLEAN_10025548/ERIdvaD_GLEAN_10018737/ERIdvaD_GLEAN_10004569/ERIdvaD_GLEAN_10013275/ERIdvaD_GLEAN_10021362/ERIdvaD_GLEAN_10030822/-/ERIdvaD_GLEAN_10003532	mdm:103445971/mdm:103409028/mdm:103429235/mdm:103438343/mdm:103423359/mdm:103445940/mdm:103431349/mdm:103440512/mdm:103405797/mdm:103432821/mdm:103427661/mdm:103446994/mdm:103400293/mdm:103401480/mdm:103450476/mdm:103424866/mdm:103448783	17
mdm00591	Linoleic acid metabolism	8/2893	24/6141	0.94218	0.99994	Eri001553/Eri005275/Eri002730/Eri029096/Eri035919/Eri026590/Eri035918/Eri024196	ERIdvaD_GLEAN_10022235/ERIdvaD_GLEAN_10005460/ERIdvaD_GLEAN_10014984/ERIdvaD_GLEAN_10030503/ERIdvaD_GLEAN_10009354/ERIdvaD_GLEAN_10015107/ERIdvaD_GLEAN_10009353/ERIdvaD_GLEAN_10015755	mdm:103418601/mdm:103438366/mdm:103422578/mdm:103449741/mdm:103433947/mdm:103450936/mdm:103433949/mdm:103453627	8
mdm04933	AGE-RAGE signaling pathway in diabetic complications	8/2893	24/6141	0.94218	0.99994	Eri033453/novel.8168/Eri015084/Eri012846/novel.2244/Eri019422/Eri037875/Eri029301	ERIdvaD_GLEAN_10025555/-/ERIdvaD_GLEAN_10027448/ERIdvaD_GLEAN_10002211/-/ERIdvaD_GLEAN_10029243/ERIdvaD_GLEAN_10019743/ERIdvaD_GLEAN_10000509	mdm:103432829/mdm:103410421/mdm:103410421/mdm:103421855/mdm:103455244/mdm:103421031/mdm:103456019/mdm:103447828	8
mdm00565	Ether lipid metabolism	11/2893	32/6141	0.949218	0.99994	Eri027686/Eri014681/Eri030107/Eri040105/novel.1182/Eri031565/Eri008264/Eri035012/Eri024602/Eri002449/Eri000414	ERIdvaD_GLEAN_10026676/ERIdvaD_GLEAN_10003299/ERIdvaD_GLEAN_10023343/ERIdvaD_GLEAN_10001348/-/ERIdvaD_GLEAN_10013647/ERIdvaD_GLEAN_10006527/ERIdvaD_GLEAN_10019922/ERIdvaD_GLEAN_10005535/ERIdvaD_GLEAN_10030841/CUFF12.141.1	mdm:103418853/mdm:103447407/mdm:103437260/mdm:103439116/mdm:103420923/mdm:103433898/mdm:103418260/mdm:103411956/mdm:103452855/mdm:103420923/mdm:103449319	11
mdm00902	Monoterpenoid biosynthesis	3/2893	11/6141	0.950831	0.99994	Eri011594/novel.4459/Eri008461	ERIdvaD_GLEAN_10014828/-/ERIdvaD_GLEAN_10004668	mdm:103437348/mdm:103406159/mdm:103400509	3
mdm03450	Non-homologous end-joining	3/2893	11/6141	0.950831	0.99994	Eri003259/Eri021975/Eri011775	ERIdvaD_GLEAN_10013052/ERIdvaD_GLEAN_10018737/ERIdvaD_GLEAN_10028841	mdm:103411591/mdm:103427661/mdm:103430037	3
mdm00360	Phenylalanine metabolism	17/2893	48/6141	0.963056	0.99994	Eri014001/Eri017365/Eri026612/Eri033355/Eri014548/novel.4467/Eri033558/Eri027790/Eri025550/Eri019697/Eri016163/Eri003689/Eri026852/novel.6768/Eri027207/Eri035898/Eri004580	ERIdvaD_GLEAN_10033169/ERIdvaD_GLEAN_10006347/ERIdvaD_GLEAN_10015131/ERIdvaD_GLEAN_10003802/ERIdvaD_GLEAN_10027855/-/ERIdvaD_GLEAN_10018789/ERIdvaD_GLEAN_10020555/ERIdvaD_GLEAN_10033039/ERIdvaD_GLEAN_10022421/ERIdvaD_GLEAN_10009288/ERIdvaD_GLEAN_10009039/ERIdvaD_GLEAN_10003281/-/ERIdvaD_GLEAN_10019437/ERIdvaD_GLEAN_10009336/ERIdvaD_GLEAN_10025163	mdm:103452038/mdm:103417220/mdm:103412168/mdm:103412348/mdm:103440751/mdm:103409876/mdm:103424713/mdm:103405859/mdm:103443458/mdm:103407292/mdm:103448720/mdm:103426156/mdm:103447265/mdm:103427139/mdm:103422257/mdm:103433962/mdm:103441177	17
mdm03030	DNA replication	31/2893	82/6141	0.965603	0.99994	Eri000781/Eri003470/novel.7766/Eri021453/Eri034960/novel.7210/Eri011639/Eri013715/Eri013923/Eri002780/Eri012052/Eri027071/Eri007354/Eri021975/Eri030723/Eri034981/novel.8145/Eri001511/Eri032750/Eri024707/Eri030689/novel.2530/Eri039387/novel.6150/Eri033201/Eri011478/Eri017569/Eri039948/Eri017455/Eri025624/Eri022057	ERIdvaD_GLEAN_10020837/ERIdvaD_GLEAN_10034269/-/ERIdvaD_GLEAN_10009051/ERIdvaD_GLEAN_10010587/-/ERIdvaD_GLEAN_10021171/ERIdvaD_GLEAN_10016362/ERIdvaD_GLEAN_10033099/ERIdvaD_GLEAN_10007680/ERIdvaD_GLEAN_10002072/ERIdvaD_GLEAN_10005163/ERIdvaD_GLEAN_10009602/ERIdvaD_GLEAN_10018737/ERIdvaD_GLEAN_10008588/ERIdvaD_GLEAN_10019893/-/ERIdvaD_GLEAN_10008643/CUFF353.80.1/ERIdvaD_GLEAN_10016752/ERIdvaD_GLEA…	mdm:103423184/mdm:103429235/mdm:103410518/mdm:103438343/mdm:103423359/mdm:103414880/mdm:103438927/mdm:103434984/mdm:103451966/mdm:103431349/mdm:103420106/mdm:103413305/mdm:103405797/mdm:103427661/mdm:103441543/mdm:103408270/mdm:103424733/mdm:103426923/mdm:103453823/mdm:103416545/mdm:103403125/mdm:103437953/mdm:103456110/mdm:103424866/mdm:108174052/mdm:103448783/mdm:103415561/mdm:103412403/mdm:103…	31
mdm00531	Glycosaminoglycan degradation	5/2893	18/6141	0.97247	0.99994	novel.7244/Eri032264/Eri031579/Eri009770/Eri034651	-/ERIdvaD_GLEAN_10029397/ERIdvaD_GLEAN_10013661/ERIdvaD_GLEAN_10011732/ERIdvaD_GLEAN_10033708	mdm:103433494/mdm:103400053/mdm:103433911/mdm:103437866/mdm:103433494	5
mdm04145	Phagosome	43/2893	113/6141	0.979924	0.99994	Eri027917/Eri034785/Eri033320/Eri015572/Eri016239/Eri016493/novel.8168/Eri011034/Eri015084/Eri017804/Eri022705/Eri015982/Eri002074/novel.3876/Eri031535/Eri016240/Eri024570/Eri026066/Eri008360/Eri036492/Eri011938/Eri037939/Eri016080/novel.8031/Eri015103/Eri014838/Eri013795/novel.2244/novel.3664/Eri019422/novel.3328/Eri027090/novel.7169/Eri037875/novel.459/Eri011237/Eri000634/Eri007831/Eri026894/Er…	CUFF311.72.1/CUFF374.81.3/CUFF360.47.3/CUFF176.121.1/ERIdvaD_GLEAN_10016636/ERIdvaD_GLEAN_10014682/-/CUFF126.169.1/ERIdvaD_GLEAN_10027448/ERIdvaD_GLEAN_10019305/ERIdvaD_GLEAN_10026229/ERIdvaD_GLEAN_10033407/ERIdvaD_GLEAN_10003897/-/ERIdvaD_GLEAN_10013616/ERIdvaD_GLEAN_10016637/ERIdvaD_GLEAN_10023790/ERIdvaD_GLEAN_10011186/ERIdvaD_GLEAN_10012120/ERIdvaD_GLEAN_10029531/ERIdvaD_GLEAN_10004156/ERIdva…	mdm:103433554/mdm:103431922/mdm:103446090/mdm:103439762/mdm:103419231/mdm:103412425/mdm:103410421/mdm:103415092/mdm:103410421/mdm:103451159/mdm:103421364/mdm:103417231/mdm:103444907/mdm:103411684/mdm:103433875/mdm:103407673/mdm:103423904/mdm:103429780/mdm:103433136/mdm:103434283/mdm:103436316/mdm:103454081/mdm:103443630/mdm:103424955/mdm:103430391/mdm:103454869/mdm:103446298/mdm:103455244/mdm:103…	43
mdm00790	Folate biosynthesis	9/2893	30/6141	0.982021	0.99994	Eri001698/Eri011354/Eri019985/novel.7159/Eri027030/Eri039837/Eri017269/novel.7781/Eri031159	ERIdvaD_GLEAN_10018417/ERIdvaD_GLEAN_10025250/ERIdvaD_GLEAN_10010457/-/ERIdvaD_GLEAN_10030418/ERIdvaD_GLEAN_10026154/ERIdvaD_GLEAN_10011797/-/ERIdvaD_GLEAN_10013438	mdm:103427171/mdm:103401618/mdm:103435873/mdm:103443270/mdm:103448789/mdm:103437501/mdm:103440375/mdm:103408080/mdm:103426050	9
mdm00564	Glycerophospholipid metabolism	49/2893	128/6141	0.983086	0.99994	Eri031232/Eri027686/Eri014681/Eri005866/Eri034144/Eri013162/Eri005106/Eri030107/Eri039801/Eri015866/Eri040105/Eri004442/Eri022465/Eri021998/novel.1182/Eri031565/Eri008264/Eri003233/Eri032358/Eri034606/Eri024438/Eri029799/novel.5678/Eri032439/Eri024830/Eri031582/Eri030970/Eri013108/Eri035777/Eri034739/Eri009762/Eri036487/Eri033809/Eri035012/Eri031455/Eri009240/Eri000596/Eri012224/Eri024602/Eri0005…	ERIdvaD_GLEAN_10020034/ERIdvaD_GLEAN_10026676/ERIdvaD_GLEAN_10003299/ERIdvaD_GLEAN_10010338/ERIdvaD_GLEAN_10018871/ERIdvaD_GLEAN_10011906/ERIdvaD_GLEAN_10024888/ERIdvaD_GLEAN_10023343/CUFF424.100.1/ERIdvaD_GLEAN_10005571/ERIdvaD_GLEAN_10001348/ERIdvaD_GLEAN_10011808/ERIdvaD_GLEAN_10008520/ERIdvaD_GLEAN_10018757/-/ERIdvaD_GLEAN_10013647/ERIdvaD_GLEAN_10006527/ERIdvaD_GLEAN_10015481/ERIdvaD_GLEAN_1…	mdm:103401898/mdm:103418853/mdm:103447407/mdm:103404756/mdm:103450185/mdm:103455875/mdm:103421924/mdm:103437260/mdm:103413181/mdm:103455419/mdm:103439116/mdm:103428020/mdm:103446943/mdm:103433801/mdm:103420923/mdm:103433898/mdm:103418260/mdm:103453579/mdm:103400438/mdm:103433364/mdm:103436855/mdm:103408363/mdm:103428073/mdm:103446772/mdm:103405574/mdm:103433922/mdm:103432928/mdm:103441610/mdm:103…	49
mdm03022	Basal transcription factors	19/2893	57/6141	0.987787	0.99994	Eri015767/Eri019231/Eri033724/Eri031963/novel.4808/Eri039657/Eri009274/Eri017134/Eri005694/Eri034001/Eri013808/Eri031329/Eri033723/Eri002599/Eri019803/Eri010201/Eri019731/Eri034188/Eri032149	ERIdvaD_GLEAN_10014454/ERIdvaD_GLEAN_10008361/ERIdvaD_GLEAN_10028255/ERIdvaD_GLEAN_10009365/-/ERIdvaD_GLEAN_10023377/ERIdvaD_GLEAN_10031411/ERIdvaD_GLEAN_10025604/ERIdvaD_GLEAN_10024642/ERIdvaD_GLEAN_10010028/ERIdvaD_GLEAN_10000908/ERIdvaD_GLEAN_10017483/ERIdvaD_GLEAN_10028254/ERIdvaD_GLEAN_10030975/ERIdvaD_GLEAN_10023448/CUFF116.105.1/ERIdvaD_GLEAN_10022453/ERIdvaD_GLEAN_10007751/CUFF348.108.1	mdm:103447502/mdm:103410922/mdm:103437963/mdm:103408851/mdm:103412307/mdm:103450034/mdm:103438044/mdm:103433211/mdm:103407728/mdm:103411385/mdm:103450689/mdm:103422116/mdm:103437964/mdm:103449066/mdm:103427105/mdm:103434445/mdm:103412307/mdm:103428076/mdm:103441983	19
mdm03060	Protein export	23/2893	67/6141	0.987816	0.99994	Eri026568/Eri005471/Eri023341/Eri035887/Eri030649/Eri017619/Eri002248/Eri001662/Eri011278/Eri008670/Eri019254/Eri000600/Eri014562/Eri027588/Eri013795/novel.8089/novel.3664/Eri000662/novel.1064/Eri007544/Eri027109/Eri026620/Eri030678	ERIdvaD_GLEAN_10015086/ERIdvaD_GLEAN_10007789/ERIdvaD_GLEAN_10019960/ERIdvaD_GLEAN_10009326/ERIdvaD_GLEAN_10022774/ERIdvaD_GLEAN_10019190/ERIdvaD_GLEAN_10017062/ERIdvaD_GLEAN_10018382/ERIdvaD_GLEAN_10002156/ERIdvaD_GLEAN_10000634/ERIdvaD_GLEAN_10016499/ERIdvaD_GLEAN_10031930/ERIdvaD_GLEAN_10027869/ERIdvaD_GLEAN_10002089/ERIdvaD_GLEAN_10016438/-/-/ERIdvaD_GLEAN_10030135/-/ERIdvaD_GLEAN_10018547/ER…	mdm:103450916/mdm:103448872/mdm:103409676/mdm:103408625/mdm:103425510/mdm:103415545/mdm:103433591/mdm:103421208/mdm:103454024/mdm:103447723/mdm:103403583/mdm:103402635/mdm:103440748/mdm:103426559/mdm:103446298/mdm:103450916/mdm:103428838/mdm:103407131/mdm:103416168/mdm:103444515/mdm:103441922/mdm:103430480/mdm:103403114	23
mdm00450	Selenocompound metabolism	5/2893	20/6141	0.988299	0.99994	Eri010727/Eri040467/Eri011511/Eri013327/Eri037741	ERIdvaD_GLEAN_10032452/ERIdvaD_GLEAN_10022639/ERIdvaD_GLEAN_10006166/ERIdvaD_GLEAN_10003939/ERIdvaD_GLEAN_10022183	mdm:103432045/mdm:103453893/mdm:103437427/mdm:103443445/mdm:103434915	5
mdm00900	Terpenoid backbone biosynthesis	29/2893	82/6141	0.988531	0.99994	novel.4635/Eri018707/Eri036504/Eri017945/Eri004825/Eri020259/Eri005349/Eri035008/Eri026976/Eri013439/Eri039073/Eri021730/Eri037837/Eri028061/Eri004205/Eri032512/Eri013409/Eri008929/novel.2006/Eri004361/Eri027508/Eri002880/Eri019518/Eri020995/Eri017212/Eri032516/Eri026817/Eri035706/novel.6006	-/ERIdvaD_GLEAN_10006253/ERIdvaD_GLEAN_10029546/ERIdvaD_GLEAN_10029797/ERIdvaD_GLEAN_10012823/ERIdvaD_GLEAN_10004494/ERIdvaD_GLEAN_10012049/ERIdvaD_GLEAN_10019918/ERIdvaD_GLEAN_10030379/ERIdvaD_GLEAN_10027732/ERIdvaD_GLEAN_10010728/ERIdvaD_GLEAN_10030067/ERIdvaD_GLEAN_10017016/ERIdvaD_GLEAN_10017595/ERIdvaD_GLEAN_10012688/ERIdvaD_GLEAN_10018647/ERIdvaD_GLEAN_10027713/ERIdvaD_GLEAN_10009732/-/CUFF…	mdm:103400423/mdm:103410649/mdm:103419532/mdm:103413028/mdm:103427372/mdm:103430598/mdm:103411406/mdm:103444755/mdm:103448906/mdm:103420733/mdm:103412133/mdm:103415980/mdm:103437319/mdm:103429192/mdm:103412119/mdm:103446821/mdm:103449834/mdm:103441948/mdm:103418313/mdm:103435174/mdm:103453010/mdm:103424544/mdm:103455221/mdm:103445233/mdm:103408694/mdm:103429742/mdm:103442054/mdm:103409069/mdm:103…	29
mdm04136	Autophagy - other	18/2893	55/6141	0.989514	0.99994	Eri024096/Eri030778/novel.6580/Eri022495/Eri001507/Eri026649/Eri013662/Eri020543/Eri033333/novel.5654/Eri015452/Eri012538/Eri021795/Eri004985/novel.1397/Eri009885/Eri006093/Eri002959	ERIdvaD_GLEAN_10032259/ERIdvaD_GLEAN_10020119/-/ERIdvaD_GLEAN_10015030/ERIdvaD_GLEAN_10008640/ERIdvaD_GLEAN_10006034/ERIdvaD_GLEAN_10021686/ERIdvaD_GLEAN_10026052/ERIdvaD_GLEAN_10011295/-/ERIdvaD_GLEAN_10010148/ERIdvaD_GLEAN_10005279/ERIdvaD_GLEAN_10030125/CUFF59.23.1/-/CUFF111.126.1/CUFF71.79.1/ERIdvaD_GLEAN_10027113	mdm:103446456/mdm:103408768/mdm:108174305/mdm:103451899/mdm:103408931/mdm:103439863/mdm:103428572/mdm:103443639/mdm:103450720/mdm:103434391/mdm:103434872/mdm:103448395/mdm:103425083/mdm:103450279/mdm:103449655/mdm:103437339/mdm:103427829/mdm:103415254	18
mdm00510	N-Glycan biosynthesis	22/2893	66/6141	0.99189	0.99994	novel.3243/Eri025010/Eri018379/novel.2650/Eri038738/Eri002333/Eri014813/Eri036776/Eri018003/Eri005782/Eri017510/Eri032037/Eri027044/Eri039955/novel.1214/Eri009154/novel.8347/Eri021261/Eri009831/Eri040351/Eri035616/Eri015533	-/ERIdvaD_GLEAN_10016869/ERIdvaD_GLEAN_10021471/-/ERIdvaD_GLEAN_10025885/ERIdvaD_GLEAN_10010854/CUFF167.74.1/ERIdvaD_GLEAN_10028044/CUFF198.130.2/ERIdvaD_GLEAN_10011545/ERIdvaD_GLEAN_10019634/ERIdvaD_GLEAN_10014209/ERIdvaD_GLEAN_10030432/ERIdvaD_GLEAN_10002268/-/ERIdvaD_GLEAN_10031296/-/ERIdvaD_GLEAN_10018152/ERIdvaD_GLEAN_10028613/ERIdvaD_GLEAN_10003873/ERIdvaD_GLEAN_10014923/ERIdvaD_GLEAN_10025…	mdm:103445584/mdm:103427637/mdm:103421602/mdm:103438967/mdm:103449627/mdm:103435652/mdm:103427573/mdm:103406718/mdm:103447915/mdm:103443254/mdm:103445749/mdm:103406266/mdm:103448776/mdm:103446189/mdm:103445666/mdm:103438300/mdm:103448415/mdm:103445666/mdm:103412070/mdm:103431571/mdm:103434534/mdm:103436368	22
mdm03015	mRNA surveillance pathway	63/2893	168/6141	0.995658	0.99994	Eri027448/novel.8240/Eri008370/Eri031571/Eri024561/Eri006743/Eri021513/Eri035494/Eri005270/Eri033207/Eri022495/Eri038309/Eri040244/Eri007961/Eri037749/Eri008573/Eri012342/Eri008061/Eri031382/Eri021233/Eri014061/Eri007457/Eri034587/Eri022055/novel.3305/Eri028125/novel.5654/Eri033085/Eri038635/Eri015582/Eri023783/Eri023806/Eri009071/Eri019502/Eri038015/Eri007351/Eri021137/Eri030858/Eri019903/novel.…	ERIdvaD_GLEAN_10020800/-/ERIdvaD_GLEAN_10012128/ERIdvaD_GLEAN_10013654/ERIdvaD_GLEAN_10023782/ERIdvaD_GLEAN_10009225/CUFF240.16.1/ERIdvaD_GLEAN_10028114/ERIdvaD_GLEAN_10005457/ERIdvaD_GLEAN_10002185/ERIdvaD_GLEAN_10015030/ERIdvaD_GLEAN_10004270/ERIdvaD_GLEAN_10008155/ERIdvaD_GLEAN_10007007/ERIdvaD_GLEAN_10022190/ERIdvaD_GLEAN_10009097/CUFF143.136.1/ERIdvaD_GLEAN_10015971/ERIdvaD_GLEAN_10024962/CU…	mdm:103441102/mdm:103416107/mdm:103433128/mdm:103433904/mdm:103452511/mdm:103442037/mdm:103455950/mdm:103423952/mdm:103438370/mdm:103427275/mdm:103451899/mdm:103428530/mdm:103451466/mdm:103443911/mdm:103434842/mdm:103428218/mdm:103405687/mdm:103440483/mdm:103426623/mdm:103448274/mdm:103452092/mdm:103456194/mdm:103417711/mdm:103444430/mdm:108172716/mdm:103454555/mdm:103434391/mdm:103409139/mdm:103…	63
mdm04120	Ubiquitin mediated proteolysis	75/2893	198/6141	0.996862	0.99994	novel.1620/Eri031217/Eri026886/novel.3939/Eri037739/Eri006289/novel.4583/Eri027264/novel.6975/Eri033468/Eri006372/Eri028455/Eri008062/Eri032061/Eri034558/Eri020536/Eri029364/Eri006919/Eri001847/Eri011384/Eri005457/novel.3513/Eri032686/Eri027453/Eri037873/Eri013804/Eri027043/Eri033230/Eri013550/Eri008105/Eri026541/Eri016086/Eri034099/Eri009138/Eri035201/Eri024471/Eri014646/novel.5621/Eri039000/nov…	-/ERIdvaD_GLEAN_10020019/ERIdvaD_GLEAN_10018349/-/ERIdvaD_GLEAN_10022181/CUFF74.8.1/-/ERIdvaD_GLEAN_10029086/-/ERIdvaD_GLEAN_10025566/ERIdvaD_GLEAN_10034375/ERIdvaD_GLEAN_10014302/ERIdvaD_GLEAN_10015972/ERIdvaD_GLEAN_10014230/CUFF373.223.1/ERIdvaD_GLEAN_10026045/ERIdvaD_GLEAN_10025630/ERIdvaD_GLEAN_10003909/ERIdvaD_GLEAN_10011593/ERIdvaD_GLEAN_10001210/ERIdvaD_GLEAN_10002860/-/ERIdvaD_GLEAN_10005…	mdm:103433304/mdm:103401889/mdm:103401400/mdm:103447849/mdm:103436058/mdm:103434792/mdm:103412327/mdm:103436619/mdm:103437807/mdm:103432840/mdm:103401872/mdm:103405486/mdm:103440494/mdm:103444812/mdm:103439512/mdm:103443714/mdm:103401058/mdm:103425145/mdm:103427272/mdm:103447396/mdm:103421242/mdm:103428259/mdm:103405733/mdm:103441097/mdm:103456000/mdm:103430424/mdm:103448777/mdm:103443622/mdm:103…	75
mdm00563	Glycosylphosphatidylinositol (GPI)-anchor biosynthesis	8/2893	33/6141	0.9981	0.99994	Eri010614/Eri006282/Eri003104/Eri026074/Eri012710/Eri001281/Eri040194/Eri036116	ERIdvaD_GLEAN_10032353/ERIdvaD_GLEAN_10016576/ERIdvaD_GLEAN_10013080/ERIdvaD_GLEAN_10011193/ERIdvaD_GLEAN_10003011/ERIdvaD_GLEAN_10020252/CUFF429.55.1/ERIdvaD_GLEAN_10027655	mdm:103425883/mdm:103454552/mdm:103404277/mdm:103422550/mdm:103412653/mdm:103442287/mdm:103422195/mdm:103453483	8
mdm00190	Oxidative phosphorylation	56/2893	156/6141	0.998391	0.99994	Eri021693/Eri020574/Eri013823/novel.5229/novel.3280/Eri007474/Eri017805/Eri033320/Eri030780/Eri029259/novel.5322/Eri014644/Eri035653/Eri009149/Eri000115/Eri039727/novel.488/Eri025945/novel.4976/Eri018573/Eri020404/Eri015982/Eri002074/Eri014295/Eri027812/Eri032726/Eri015994/Eri032498/Eri039380/Eri007573/Eri037939/Eri025620/Eri010005/Eri003241/Eri018738/novel.5585/Eri000880/Eri003289/novel.6246/nov…	ERIdvaD_GLEAN_10030033/CUFF229.20.2/CUFF161.40.1/-/-/CUFF86.30.1/ERIdvaD_GLEAN_10019306/CUFF360.47.3/ERIdvaD_GLEAN_10020121/ERIdvaD_GLEAN_10021347/-/ERIdvaD_GLEAN_10016910/ERIdvaD_GLEAN_10014959/ERIdvaD_GLEAN_10031290/CUFF6.64.1/ERIdvaD_GLEAN_10006695/-/ERIdvaD_GLEAN_10013243/-/ERIdvaD_GLEAN_10001484/ERIdvaD_GLEAN_10025924/ERIdvaD_GLEAN_10033407/ERIdvaD_GLEAN_10003897/ERIdvaD_GLEAN_10021582/ERIdv…	mdm:103401166/mdm:103435662/mdm:103441340/mdm:103401662/mdm:103424657/mdm:108169624/mdm:103451160/mdm:103446090/mdm:103446721/mdm:103401320/mdm:103443904/mdm:103448680/mdm:103434495/mdm:103438301/mdm:13630239/mdm:103441929/mdm:13630227/mdm:13630204/mdm:103400707/mdm:103450198/mdm:103426511/mdm:103417231/mdm:103444907/mdm:103453729/mdm:103405874/mdm:103424044/mdm:103405212/mdm:103446814/mdm:103456…	56
mdm04070	Phosphatidylinositol signaling system	28/2893	89/6141	0.999125	0.99994	Eri033453/Eri034785/Eri006171/Eri005866/Eri012932/Eri014034/Eri002138/Eri025072/Eri010473/Eri001064/Eri032439/Eri009190/Eri002134/Eri029786/Eri012956/Eri009762/Eri033809/Eri016080/Eri037408/Eri031152/Eri010311/Eri022247/Eri000250/Eri006287/Eri000634/Eri015192/novel.2342/Eri001236	ERIdvaD_GLEAN_10025555/CUFF374.81.3/ERIdvaD_GLEAN_10004405/ERIdvaD_GLEAN_10010338/ERIdvaD_GLEAN_10002789/ERIdvaD_GLEAN_10033203/ERIdvaD_GLEAN_10004173/CUFF281.61.1/ERIdvaD_GLEAN_10017867/ERIdvaD_GLEAN_10007292/ERIdvaD_GLEAN_10018582/ERIdvaD_GLEAN_10031332/ERIdvaD_GLEAN_10004028/ERIdvaD_GLEAN_10009596/ERIdvaD_GLEAN_10000511/ERIdvaD_GLEAN_10011725/CUFF363.260.2/ERIdvaD_GLEAN_10033486/ERIdvaD_GLEAN_…	mdm:103432829/mdm:103431922/mdm:103441763/mdm:103404756/mdm:103414619/mdm:103427972/mdm:103405697/mdm:103420816/mdm:103436916/mdm:103452671/mdm:103446772/mdm:103438271/mdm:103439427/mdm:103405813/mdm:103433618/mdm:103437868/mdm:103455409/mdm:103443630/mdm:103449985/mdm:103426118/mdm:103423459/mdm:103438670/mdm:103455657/mdm:103410125/mdm:103451587/mdm:103440309/mdm:103419826/mdm:103442791	28
mdm00940	Phenylpropanoid biosynthesis	50/2893	149/6141	0.999746	0.99994	Eri035647/Eri015634/Eri038682/Eri020458/Eri008802/Eri030782/Eri006369/Eri020800/Eri027911/Eri006752/Eri002727/Eri023224/Eri036475/Eri019443/Eri017241/Eri029626/Eri030682/Eri007567/Eri016201/Eri012561/Eri021724/Eri024844/Eri033008/novel.7975/Eri007901/Eri039531/Eri029624/Eri005499/Eri020459/Eri017242/Eri002402/novel.2497/Eri028140/Eri018046/Eri040070/Eri006985/Eri023814/Eri030815/Eri000372/Eri0338…	ERIdvaD_GLEAN_10014953/ERIdvaD_GLEAN_10022335/ERIdvaD_GLEAN_10025834/ERIdvaD_GLEAN_10025974/ERIdvaD_GLEAN_10022103/ERIdvaD_GLEAN_10020123/ERIdvaD_GLEAN_10034372/ERIdvaD_GLEAN_10003679/ERIdvaD_GLEAN_10003554/ERIdvaD_GLEAN_10009232/ERIdvaD_GLEAN_10014981/ERIdvaD_GLEAN_10023653/ERIdvaD_GLEAN_10029516/ERIdvaD_GLEAN_10005697/CUFF191.18.2/ERIdvaD_GLEAN_10028440/ERIdvaD_GLEAN_10022806/ERIdvaD_GLEAN_1000…	mdm:103408778/mdm:103415572/mdm:103424949/mdm:103444340/mdm:103405068/mdm:103422468/mdm:103401840/mdm:103422058/mdm:103412367/mdm:103441965/mdm:103429821/mdm:103440691/mdm:103407088/mdm:103433738/mdm:103448646/mdm:108172651/mdm:103403119/mdm:103409539/mdm:103429892/mdm:103425234/mdm:103455522/mdm:103417342/mdm:103420099/mdm:103420798/mdm:103424888/mdm:103424194/mdm:103439452/mdm:103406762/mdm:103…	50
mdm04144	Endocytosis	84/2893	234/6141	0.99984	0.99994	Eri027594/Eri024855/Eri014827/Eri037732/Eri024856/novel.2336/Eri007864/Eri003144/Eri034697/Eri006755/novel.1814/Eri005705/Eri018482/Eri018423/Eri023092/novel.2654/Eri023091/Eri006557/Eri032795/Eri016989/novel.7250/Eri030107/Eri000515/novel.7248/Eri040105/Eri019689/Eri031565/Eri008264/Eri023561/Eri008699/Eri021099/Eri037683/Eri003185/Eri025651/Eri018575/Eri033470/Eri014197/Eri019416/Eri022672/Eri0…	ERIdvaD_GLEAN_10002093/ERIdvaD_GLEAN_10027961/CUFF167.88.1/ERIdvaD_GLEAN_10022174/ERIdvaD_GLEAN_10027962/-/ERIdvaD_GLEAN_10003448/ERIdvaD_GLEAN_10013116/CUFF373.455.1/ERIdvaD_GLEAN_10009233/-/ERIdvaD_GLEAN_10024652/CUFF202.86.1/ERIdvaD_GLEAN_10021514/ERIdvaD_GLEAN_10005205/-/ERIdvaD_GLEAN_10005204/ERIdvaD_GLEAN_10034524/ERIdvaD_GLEAN_10010665/ERIdvaD_GLEAN_10030652/-/ERIdvaD_GLEAN_10023343/ERIdva…	mdm:103446880/mdm:103405589/mdm:103433399/mdm:103435013/mdm:103405590/mdm:103446767/mdm:103415915/mdm:103404322/mdm:103434172/mdm:103421399/mdm:103418808/mdm:103447494/mdm:103423934/mdm:103442241/mdm:103402426/mdm:103406371/mdm:103402427/mdm:103453715/mdm:103434720/mdm:103437458/mdm:103437117/mdm:103437260/mdm:103402715/mdm:103434136/mdm:103439116/mdm:103420397/mdm:103433898/mdm:103418260/mdm:103…	84
mdm00562	Inositol phosphate metabolism	26/2893	91/6141	0.99991	0.99994	Eri033453/Eri027686/Eri016059/Eri034785/Eri006171/Eri014681/Eri019189/Eri012932/Eri002138/novel.3168/Eri025072/Eri010473/Eri017014/Eri002134/Eri018245/Eri029786/Eri012956/Eri016080/Eri037408/Eri010311/Eri022247/Eri000634/Eri020652/Eri015192/novel.2342/Eri034725	ERIdvaD_GLEAN_10025555/ERIdvaD_GLEAN_10026676/ERIdvaD_GLEAN_10033468/CUFF374.81.3/ERIdvaD_GLEAN_10004405/ERIdvaD_GLEAN_10003299/ERIdvaD_GLEAN_10011854/ERIdvaD_GLEAN_10002789/ERIdvaD_GLEAN_10004173/-/CUFF281.61.1/ERIdvaD_GLEAN_10017867/ERIdvaD_GLEAN_10030673/ERIdvaD_GLEAN_10004028/ERIdvaD_GLEAN_10017334/ERIdvaD_GLEAN_10009596/ERIdvaD_GLEAN_10000511/ERIdvaD_GLEAN_10033486/ERIdvaD_GLEAN_10008790/ERI…	mdm:103432829/mdm:103418853/mdm:103454272/mdm:103431922/mdm:103441763/mdm:103447407/mdm:103443644/mdm:103414619/mdm:103405697/mdm:103417780/mdm:103420816/mdm:103436916/mdm:103417780/mdm:103439427/mdm:103412824/mdm:103405813/mdm:103433618/mdm:103443630/mdm:103449985/mdm:103423459/mdm:103438670/mdm:103451587/mdm:103402185/mdm:103440309/mdm:103419826/mdm:103434073	26
mdm04130	SNARE interactions in vesicular transport	10/2893	47/6141	0.99994	0.99994	Eri007481/Eri010744/Eri004071/Eri003348/Eri040432/Eri003951/novel.6107/Eri022946/Eri034189/Eri022203	ERIdvaD_GLEAN_10018488/ERIdvaD_GLEAN_10032467/ERIdvaD_GLEAN_10023006/CUFF41.96.1/ERIdvaD_GLEAN_10022610/ERIdvaD_GLEAN_10004622/-/ERIdvaD_GLEAN_10007185/ERIdvaD_GLEAN_10007752/ERIdvaD_GLEAN_10005079	mdm:103415513/mdm:103404468/mdm:103442593/mdm:103410768/mdm:103449295/mdm:103436090/mdm:103449423/mdm:103432115/mdm:103418979/mdm:103449568	10

## Sheet: Table S5-5
Table S5-5 KEGG enrichment analysis of the DEGs between GA3 treatment and control in leaves (June).
KEGG id	Description	Gene Ratio	Bg Ratio	p value	p adjust	Gene id	Gene Name	KEGG ID	Count
mdm00195	Photosynthesis	46/1858	64/6151	6.15047e-12	7.38057e-10	Eri032646/Eri029388/Eri014935/Eri039741/Eri036287/Eri038018/Eri030650/Eri005861/Eri017531/Eri007474/Eri014032/Eri035653/Eri017780/Eri015049/Eri018145/Eri033890/Eri040023/Eri032153/Eri034661/Eri014883/Eri016281/Eri030780/Eri036313/novel.5322/Eri017883/novel.1222/Eri017483/Eri006397/Eri004123/Eri009149/Eri035173/Eri037909/Eri012644/Eri018976/Eri034659/Eri037976/Eri015422/Eri018557/Eri023130/Eri0400…	ERIdvaD_GLEAN_10017508/ERIdvaD_GLEAN_10025652/ERIdvaD_GLEAN_10026962/ERIdvaD_GLEAN_10006704/ERIdvaD_GLEAN_10030191/ERIdvaD_GLEAN_10019668/ERIdvaD_GLEAN_10022775/ERIdvaD_GLEAN_10010333/ERIdvaD_GLEAN_10019654/CUFF86.30.1/ERIdvaD_GLEAN_10033201/ERIdvaD_GLEAN_10014959/ERIdvaD_GLEAN_10019283/ERIdvaD_GLEAN_10027413/ERIdvaD_GLEAN_10020507/ERIdvaD_GLEAN_10011691/ERIdvaD_GLEAN_10024725/ERIdvaD_GLEAN_10019…	mdm:103438778/mdm:103425043/mdm:103441569/mdm:103441940/mdm:103439960/mdm:103402526/mdm:103425509/mdm:103404760/mdm:103445766/mdm:108169624/mdm:103430669/mdm:103434495/mdm:103451149/mdm:103420850/mdm:103417553/mdm:103450341/mdm:103446135/mdm:103416404/mdm:103406379/mdm:103425919/mdm:103448539/mdm:103446721/mdm:103453123/mdm:103443904/mdm:103453352/mdm:103405453/mdm:103445710/mdm:103401257/mdm:103…	46
mdm03010	Ribosome	171/1858	400/6151	2.64699e-08	1.58819e-06	Eri030827/Eri003147/Eri011637/Eri030986/Eri035610/Eri015269/novel.4256/Eri020879/Eri025183/Eri010702/Eri027706/novel.3438/Eri010824/Eri034819/Eri021269/Eri034827/Eri015421/Eri037036/novel.2256/Eri000538/Eri018532/Eri023415/Eri036284/Eri006761/novel.8190/Eri002411/Eri036588/Eri024016/Eri006716/Eri006810/novel.5024/novel.3903/Eri016494/Eri023936/Eri040287/Eri016697/novel.2782/Eri026145/Eri007068/Er…	ERIdvaD_GLEAN_10020166/ERIdvaD_GLEAN_10013119/ERIdvaD_GLEAN_10021169/ERIdvaD_GLEAN_10031076/CUFF382.81.1/ERIdvaD_GLEAN_10010365/-/ERIdvaD_GLEAN_10015772/ERIdvaD_GLEAN_10024407/ERIdvaD_GLEAN_10032433/ERIdvaD_GLEAN_10026695/-/ERIdvaD_GLEAN_10032534/ERIdvaD_GLEAN_10002244/ERIdvaD_GLEAN_10018160/ERIdvaD_GLEAN_10001304/ERIdvaD_GLEAN_10024311/ERIdvaD_GLEAN_10032545/-/ERIdvaD_GLEAN_10031877/ERIdvaD_GLEA…	mdm:103424406/mdm:103404332/mdm:103438908/mdm:103439551/mdm:103421932/mdm:103440981/mdm:103442245/mdm:103436397/mdm:103425782/mdm:103404440/mdm:103418944/mdm:103451992/mdm:103404502/mdm:103438449/mdm:103445626/mdm:103420727/mdm:103405452/mdm:103449941/mdm:103436602/mdm:103402698/mdm:103429039/mdm:103425640/mdm:108170911/mdm:103441961/mdm:103431889/mdm:103450456/mdm:103419516/mdm:103446395/mdm:103…	171
mdm01230	Biosynthesis of amino acids	135/1858	318/6151	1.35581e-06	5.42322e-05	Eri027544/Eri015250/Eri035373/Eri020326/Eri018219/Eri036671/Eri009596/Eri003278/Eri025091/Eri023727/Eri014006/Eri024503/Eri021949/Eri023154/Eri036000/Eri025695/Eri009799/Eri000832/Eri010727/Eri037710/Eri025512/Eri026783/Eri007770/Eri033054/Eri037060/Eri018890/Eri019854/Eri039018/Eri018566/Eri030622/Eri038604/Eri020531/Eri027207/Eri018655/Eri031045/Eri012471/Eri011655/Eri013074/Eri000620/Eri006629…	ERIdvaD_GLEAN_10024239/ERIdvaD_GLEAN_10003784/ERIdvaD_GLEAN_10011514/ERIdvaD_GLEAN_10010989/ERIdvaD_GLEAN_10017311/ERIdvaD_GLEAN_10029699/ERIdvaD_GLEAN_10026292/ERIdvaD_GLEAN_10010537/ERIdvaD_GLEAN_10000358/ERIdvaD_GLEAN_10023180/ERIdvaD_GLEAN_10033174/ERIdvaD_GLEAN_10023729/ERIdvaD_GLEAN_10018713/ERIdvaD_GLEAN_10020956/CUFF386.138.1/ERIdvaD_GLEAN_10015165/ERIdvaD_GLEAN_10011757/ERIdvaD_GLEAN_100…	mdm:103453050/mdm:103421902/mdm:103434002/mdm:103453790/mdm:103447373/mdm:103419496/mdm:103416800/mdm:103436360/mdm:103401891/mdm:103451020/mdm:103452041/mdm:103452632/mdm:103433836/mdm:103416847/mdm:103435386/mdm:103445876/mdm:103437847/mdm:103449400/mdm:103432045/mdm:103435138/mdm:103437705/mdm:103431625/mdm:103436603/mdm:103411637/mdm:103450147/mdm:103425227/mdm:103417448/mdm:103403601/mdm:103…	135
mdm00630	Glyoxylate and dicarboxylate metabolism	47/1858	93/6151	2.8455e-05	0.000810101	Eri027544/Eri032691/Eri030763/Eri015250/Eri035664/Eri021495/Eri009596/Eri014006/Eri012279/Eri017512/Eri002335/Eri003174/Eri030865/Eri037516/novel.5775/novel.6024/Eri025345/Eri026783/Eri006600/Eri011044/Eri015428/Eri019854/Eri030622/Eri009810/Eri003785/Eri033514/Eri017811/Eri026256/Eri026456/Eri012462/Eri024474/Eri001857/novel.5154/Eri012466/Eri009137/Eri018996/Eri033176/Eri008783/Eri040424/Eri026…	ERIdvaD_GLEAN_10024239/ERIdvaD_GLEAN_10005558/ERIdvaD_GLEAN_10020105/ERIdvaD_GLEAN_10003784/ERIdvaD_GLEAN_10014969/CUFF239.152.1/ERIdvaD_GLEAN_10026292/ERIdvaD_GLEAN_10033174/ERIdvaD_GLEAN_10002994/ERIdvaD_GLEAN_10019636/ERIdvaD_GLEAN_10010857/ERIdvaD_GLEAN_10017820/ERIdvaD_GLEAN_10005726/ERIdvaD_GLEAN_10019104/-/-/ERIdvaD_GLEAN_10032844/ERIdvaD_GLEAN_10028403/ERIdvaD_GLEAN_10034566/ERIdvaD_GLEAN…	mdm:103453050/mdm:103432255/mdm:103446734/mdm:103421902/mdm:103419610/mdm:103420047/mdm:103416800/mdm:103452041/mdm:103437713/mdm:103445750/mdm:103435655/mdm:103403988/mdm:103423201/mdm:103455829/mdm:103453451/mdm:103436249/mdm:103437822/mdm:103431625/mdm:103431619/mdm:103424403/mdm:103443798/mdm:103417448/mdm:103403075/mdm:103404344/mdm:103403560/mdm:103429050/mdm:103451169/mdm:103444126/mdm:103…	47
mdm00270	Cysteine and methionine metabolism	60/1858	127/6151	3.37542e-05	0.000810101	Eri025091/Eri024503/Eri021949/Eri023154/Eri010727/Eri034094/novel.5775/novel.6024/Eri036254/Eri025345/Eri037060/Eri018890/Eri036345/Eri039119/Eri040154/Eri038483/Eri012471/Eri027790/Eri032542/Eri005060/novel.5154/Eri036703/Eri010431/novel.6872/Eri033176/Eri023700/Eri033329/Eri000415/Eri025132/Eri014548/Eri008169/Eri010907/Eri006773/Eri011448/Eri000803/Eri028996/Eri003689/Eri018682/Eri036367/Eri03…	ERIdvaD_GLEAN_10000358/ERIdvaD_GLEAN_10023729/ERIdvaD_GLEAN_10018713/ERIdvaD_GLEAN_10020956/ERIdvaD_GLEAN_10032452/ERIdvaD_GLEAN_10021261/-/-/ERIdvaD_GLEAN_10009922/ERIdvaD_GLEAN_10032844/ERIdvaD_GLEAN_10032565/ERIdvaD_GLEAN_10004698/ERIdvaD_GLEAN_10030245/ERIdvaD_GLEAN_10017392/ERIdvaD_GLEAN_10008318/ERIdvaD_GLEAN_10011037/ERIdvaD_GLEAN_10014372/ERIdvaD_GLEAN_10020555/ERIdvaD_GLEAN_10031203/ERId…	mdm:103401891/mdm:103452632/mdm:103433836/mdm:103416847/mdm:103432045/mdm:103401300/mdm:103453451/mdm:103436249/mdm:103411280/mdm:103437822/mdm:103450147/mdm:103425227/mdm:103424053/mdm:108171783/mdm:103443415/mdm:103404960/mdm:103436725/mdm:103405859/mdm:103416852/mdm:103450820/mdm:103437822/mdm:103419491/mdm:103444584/mdm:103446762/mdm:103426025/mdm:103451006/mdm:103450725/mdm:103416479/mdm:103…	60
mdm00710	Carbon fixation in photosynthetic organisms	48/1858	97/6151	4.72855e-05	0.00094571	Eri032691/Eri020326/Eri018743/Eri025114/Eri026405/Eri036671/Eri023727/Eri014006/Eri036000/novel.3571/Eri025695/Eri009799/Eri000832/Eri011464/novel.5775/novel.6024/Eri024410/Eri037710/Eri025345/Eri016927/Eri033601/Eri030622/Eri007880/Eri026256/Eri002040/Eri000620/Eri030421/Eri027790/Eri019646/Eri002860/Eri030265/novel.5154/Eri036141/Eri011261/Eri024896/novel.6482/Eri016767/Eri033176/Eri013517/Eri0…	ERIdvaD_GLEAN_10005558/ERIdvaD_GLEAN_10010989/ERIdvaD_GLEAN_10020629/ERIdvaD_GLEAN_10024336/ERIdvaD_GLEAN_10019857/ERIdvaD_GLEAN_10029699/ERIdvaD_GLEAN_10023180/ERIdvaD_GLEAN_10033174/CUFF386.138.1/-/ERIdvaD_GLEAN_10015165/ERIdvaD_GLEAN_10011757/ERIdvaD_GLEAN_10020887/ERIdvaD_GLEAN_10012386/-/-/ERIdvaD_GLEAN_10029978/CUFF400.91.1/ERIdvaD_GLEAN_10032844/ERIdvaD_GLEAN_10030593/ERIdvaD_GLEAN_1001882…	mdm:103432255/mdm:103453790/mdm:103416291/mdm:103425757/mdm:103433550/mdm:103419496/mdm:103451020/mdm:103452041/mdm:103435386/mdm:103433550/mdm:103445876/mdm:103437847/mdm:103449400/mdm:103442070/mdm:103453451/mdm:103436249/mdm:103436834/mdm:103435138/mdm:103437822/mdm:103444794/mdm:103424699/mdm:103403075/mdm:103444638/mdm:103444126/mdm:103408309/mdm:103402620/mdm:103451598/mdm:103405859/mdm:103…	48
mdm01200	Carbon metabolism	136/1858	346/6151	0.000126979	0.00217678	Eri032691/Eri030763/Eri020326/Eri018743/Eri040438/Eri025114/Eri035664/Eri026405/Eri021495/Eri036671/Eri025091/Eri023727/Eri014006/Eri012279/Eri017512/Eri023154/Eri036000/Eri010883/novel.3571/Eri025695/Eri009799/Eri002335/Eri000832/Eri003174/Eri030865/Eri037516/Eri011464/novel.5775/novel.6024/Eri024410/Eri037710/Eri025345/Eri026783/Eri006600/Eri033132/Eri016927/Eri033054/Eri037060/Eri033601/Eri015…	ERIdvaD_GLEAN_10005558/ERIdvaD_GLEAN_10020105/ERIdvaD_GLEAN_10010989/ERIdvaD_GLEAN_10020629/ERIdvaD_GLEAN_10022616/ERIdvaD_GLEAN_10024336/ERIdvaD_GLEAN_10014969/ERIdvaD_GLEAN_10019857/CUFF239.152.1/ERIdvaD_GLEAN_10029699/ERIdvaD_GLEAN_10000358/ERIdvaD_GLEAN_10023180/ERIdvaD_GLEAN_10033174/ERIdvaD_GLEAN_10002994/ERIdvaD_GLEAN_10019636/ERIdvaD_GLEAN_10020956/CUFF386.138.1/ERIdvaD_GLEAN_10004558/-/E…	mdm:103432255/mdm:103446734/mdm:103453790/mdm:103416291/mdm:103453876/mdm:103425757/mdm:103419610/mdm:103433550/mdm:103420047/mdm:103419496/mdm:103401891/mdm:103451020/mdm:103452041/mdm:103437713/mdm:103445750/mdm:103416847/mdm:103435386/mdm:103447094/mdm:103433550/mdm:103445876/mdm:103437847/mdm:103435655/mdm:103449400/mdm:103403988/mdm:103423201/mdm:103455829/mdm:103442070/mdm:103453451/mdm:103…	136
mdm00400	Phenylalanine, tyrosine and tryptophan biosynthesis	33/1858	63/6151	0.000182024	0.00273036	Eri035373/Eri003278/Eri025512/Eri007770/Eri027207/Eri027169/Eri033423/Eri013009/novel.3554/Eri027790/Eri016177/Eri033464/Eri031298/Eri028348/Eri011331/Eri011432/Eri014548/Eri004689/Eri030533/Eri038428/Eri028064/novel.7899/Eri001105/Eri003689/Eri034543/Eri017492/Eri030050/Eri025149/Eri006072/Eri008788/Eri029937/Eri002304/Eri000347	ERIdvaD_GLEAN_10011514/ERIdvaD_GLEAN_10010537/ERIdvaD_GLEAN_10033011/ERIdvaD_GLEAN_10005909/ERIdvaD_GLEAN_10019437/ERIdvaD_GLEAN_10019403/ERIdvaD_GLEAN_10025536/ERIdvaD_GLEAN_10031588/-/ERIdvaD_GLEAN_10020555/ERIdvaD_GLEAN_10016582/CUFF361.211.1/CUFF340.54.3/ERIdvaD_GLEAN_10011084/ERIdvaD_GLEAN_10025229/ERIdvaD_GLEAN_10012353/ERIdvaD_GLEAN_10027855/ERIdvaD_GLEAN_10012298/CUFF334.561.1/ERIdvaD_GLE…	mdm:103434002/mdm:103436360/mdm:103437705/mdm:103436603/mdm:103422257/mdm:103417350/mdm:103431675/mdm:103448629/mdm:103429954/mdm:103405859/mdm:103429954/mdm:103432835/mdm:103422863/mdm:103447705/mdm:103444825/mdm:103442103/mdm:103440751/mdm:103432856/mdm:103429443/mdm:103409994/mdm:103443011/mdm:103401702/mdm:103404478/mdm:103426156/mdm:103431866/mdm:103445713/mdm:108173469/mdm:103404160/mdm:103…	33
mdm00196	Photosynthesis - antenna proteins	17/1858	27/6151	0.000423951	0.00565268	Eri007214/Eri031706/Eri018582/Eri010304/Eri002871/Eri028096/Eri022156/Eri003213/Eri025012/Eri011770/Eri037214/Eri026715/Eri013729/Eri009458/Eri020046/Eri032058/Eri027417	ERIdvaD_GLEAN_10007164/ERIdvaD_GLEAN_10008223/ERIdvaD_GLEAN_10001418/ERIdvaD_GLEAN_10008699/ERIdvaD_GLEAN_10027030/ERIdvaD_GLEAN_10017628/ERIdvaD_GLEAN_10006752/ERIdvaD_GLEAN_10015461/ERIdvaD_GLEAN_10016872/ERIdvaD_GLEAN_10028836/ERIdvaD_GLEAN_10032695/ERIdvaD_GLEAN_10006673/ERIdvaD_GLEAN_10016374/ERIdvaD_GLEAN_10005972/ERIdvaD_GLEAN_10013407/ERIdvaD_GLEAN_10014227/ERIdvaD_GLEAN_10020777	mdm:103450616/mdm:103455968/mdm:103454049/mdm:103426241/mdm:103455362/mdm:103443035/mdm:103420118/mdm:103453723/mdm:103427883/mdm:103430085/mdm:103451376/mdm:103442984/mdm:103427879/mdm:103436678/mdm:103408183/mdm:103444815/mdm:108171701	17
mdm04712	Circadian rhythm - plant	27/1858	51/6151	0.000555363	0.00666436	Eri010434/Eri020131/Eri038347/Eri029631/Eri012768/Eri014111/Eri014447/Eri024547/Eri034171/Eri020808/Eri021969/Eri014640/Eri010467/Eri002855/Eri033180/Eri001866/Eri019722/Eri034602/Eri020577/Eri026095/Eri020129/Eri032733/Eri029553/Eri009794/Eri020233/Eri035488/Eri006705	ERIdvaD_GLEAN_10008971/ERIdvaD_GLEAN_10016324/ERIdvaD_GLEAN_10013980/ERIdvaD_GLEAN_10028444/ERIdvaD_GLEAN_10017995/ERIdvaD_GLEAN_10033273/ERIdvaD_GLEAN_10027761/ERIdvaD_GLEAN_10023768/ERIdvaD_GLEAN_10018894/ERIdvaD_GLEAN_10003687/ERIdvaD_GLEAN_10018730/ERIdvaD_GLEAN_10016906/ERIdvaD_GLEAN_10017863/ERIdvaD_GLEAN_10027016/ERIdvaD_GLEAN_10007993/ERIdvaD_GLEAN_10004102/ERIdvaD_GLEAN_10022444/ERIdvaD_…	mdm:103444580/mdm:103443513/mdm:103439942/mdm:103403589/mdm:103410195/mdm:103421794/mdm:103440994/mdm:103452525/mdm:103433468/mdm:103444682/mdm:103433823/mdm:103427327/mdm:103409463/mdm:103455376/mdm:103425741/mdm:103415506/mdm:103436952/mdm:103417716/mdm:103453835/mdm:103431933/mdm:103443512/mdm:103414826/mdm:103429578/mdm:103437843/mdm:103453448/mdm:103423949/mdm:103450118	27
mdm00260	Glycine, serine and threonine metabolism	43/1858	98/6151	0.00269936	0.0294475	Eri030763/Eri035664/Eri021495/Eri014006/Eri012279/Eri003174/Eri030865/Eri037516/Eri026783/Eri018890/Eri015428/Eri030622/Eri018655/Eri013074/Eri026456/Eri024474/Eri014001/Eri001857/Eri022380/Eri012173/novel.8146/Eri010431/Eri023786/Eri009137/Eri018996/Eri033329/Eri025132/Eri011448/Eri020197/Eri018682/Eri026153/Eri025438/Eri002396/Eri018670/Eri017492/Eri030509/Eri024262/novel.7559/novel.3527/Eri002…	ERIdvaD_GLEAN_10020105/ERIdvaD_GLEAN_10014969/CUFF239.152.1/ERIdvaD_GLEAN_10033174/ERIdvaD_GLEAN_10002994/ERIdvaD_GLEAN_10017820/ERIdvaD_GLEAN_10005726/ERIdvaD_GLEAN_10019104/ERIdvaD_GLEAN_10028403/ERIdvaD_GLEAN_10004698/ERIdvaD_GLEAN_10024315/ERIdvaD_GLEAN_10022749/ERIdvaD_GLEAN_10025772/ERIdvaD_GLEAN_10031645/ERIdvaD_GLEAN_10022944/ERIdvaD_GLEAN_10023712/ERIdvaD_GLEAN_10033169/ERIdvaD_GLEAN_100…	mdm:103446734/mdm:103419610/mdm:103420047/mdm:103452041/mdm:103437713/mdm:103403988/mdm:103423201/mdm:103455829/mdm:103431625/mdm:103425227/mdm:103443798/mdm:103403075/mdm:103449936/mdm:103441632/mdm:103431685/mdm:103423928/mdm:103452038/mdm:103427269/mdm:103400922/mdm:103413090/mdm:103456087/mdm:103444584/mdm:103451064/mdm:103444537/mdm:103440671/mdm:103450725/mdm:103425766/mdm:103442081/mdm:103…	43
mdm00910	Nitrogen metabolism	20/1858	38/6151	0.00311825	0.0311825	Eri027544/Eri015250/Eri035669/Eri032016/Eri040438/Eri036865/Eri009596/Eri013926/Eri018411/Eri006600/Eri013957/Eri019854/Eri038307/Eri020531/Eri024293/novel.272/Eri026474/Eri031790/novel.4343/Eri026669	ERIdvaD_GLEAN_10024239/ERIdvaD_GLEAN_10003784/ERIdvaD_GLEAN_10009247/ERIdvaD_GLEAN_10004967/ERIdvaD_GLEAN_10022616/CUFF394.5.2/ERIdvaD_GLEAN_10026292/ERIdvaD_GLEAN_10033102/ERIdvaD_GLEAN_10021502/ERIdvaD_GLEAN_10034566/ERIdvaD_GLEAN_10033129/ERIdvaD_GLEAN_10023499/ERIdvaD_GLEAN_10004268/ERIdvaD_GLEAN_10026040/ERIdvaD_GLEAN_10006232/-/ERIdvaD_GLEAN_10022961/ERIdvaD_GLEAN_10012755/-/ERIdvaD_GLEAN_1…	mdm:103453050/mdm:103421902/mdm:103436487/mdm:103407845/mdm:103453876/mdm:103410911/mdm:103416800/mdm:103451971/mdm:103421471/mdm:103431619/mdm:103452006/mdm:103417448/mdm:103438445/mdm:103443818/mdm:103427116/mdm:103443818/mdm:103401883/mdm:103449532/mdm:103439880/mdm:103439880	20
mdm00300	Lysine biosynthesis	12/1858	21/6151	0.0091672	0.083918	Eri018890/Eri010041/Eri010431/Eri019357/Eri025132/Eri011448/Eri001636/Eri018682/Eri028229/Eri030509/Eri019221/Eri017271	ERIdvaD_GLEAN_10004698/ERIdvaD_GLEAN_10007937/ERIdvaD_GLEAN_10008968/CUFF215.77.2/ERIdvaD_GLEAN_10024355/ERIdvaD_GLEAN_10012368/ERIdvaD_GLEAN_10004724/ERIdvaD_GLEAN_10001250/ERIdvaD_GLEAN_10013263/ERIdvaD_GLEAN_10034147/ERIdvaD_GLEAN_10002344/ERIdvaD_GLEAN_10011799	mdm:103425227/mdm:103436467/mdm:103444584/mdm:103445180/mdm:103425766/mdm:103442081/mdm:103405881/mdm:103433177/mdm:103456324/mdm:103451531/mdm:103450933/mdm:103440371	12
mdm00941	Flavonoid biosynthesis	23/1858	49/6151	0.00979043	0.083918	Eri037823/Eri020131/Eri035584/Eri034633/Eri029396/Eri037918/Eri017076/Eri033801/Eri002414/Eri030871/Eri024036/Eri014111/Eri000489/Eri030961/Eri035686/novel.2038/Eri030682/Eri039531/Eri009357/Eri024844/Eri020129/Eri007010/Eri008112	ERIdvaD_GLEAN_10017006/ERIdvaD_GLEAN_10016324/ERIdvaD_GLEAN_10014900/ERIdvaD_GLEAN_10033689/ERIdvaD_GLEAN_10025659/ERIdvaD_GLEAN_10019785/ERIdvaD_GLEAN_10030739/ERIdvaD_GLEAN_10028336/ERIdvaD_GLEAN_10030804/ERIdvaD_GLEAN_10012962/ERIdvaD_GLEAN_10032215/ERIdvaD_GLEAN_10033273/ERIdvaD_GLEAN_10031831/ERIdvaD_GLEAN_10031051/ERIdvaD_GLEAN_10009260/-/ERIdvaD_GLEAN_10022806/CUFF420.84.1/ERIdvaD_GLEAN_10…	mdm:103420259/mdm:103443513/mdm:103434638/mdm:103433740/mdm:103436139/mdm:103400025/mdm:103430446/mdm:103455413/mdm:103450464/mdm:103413102/mdm:103422630/mdm:103421794/mdm:103431832/mdm:103432919/mdm:103448267/mdm:103428961/mdm:103403119/mdm:103424194/mdm:103420366/mdm:103417342/mdm:103443512/mdm:103436212/mdm:103454980	23
mdm00220	Arginine biosynthesis	22/1858	48/6151	0.0157635	0.126108	Eri027544/Eri015250/Eri040438/Eri009596/Eri014006/Eri019854/Eri018566/Eri038307/Eri030622/Eri006629/Eri027790/Eri031891/Eri036143/novel.1940/Eri037971/Eri014548/Eri008148/Eri014090/Eri031071/Eri016083/Eri021653/Eri002415	ERIdvaD_GLEAN_10024239/ERIdvaD_GLEAN_10003784/ERIdvaD_GLEAN_10022616/ERIdvaD_GLEAN_10026292/ERIdvaD_GLEAN_10033174/ERIdvaD_GLEAN_10023499/ERIdvaD_GLEAN_10001478/ERIdvaD_GLEAN_10004268/ERIdvaD_GLEAN_10022749/ERIdvaD_GLEAN_10034594/ERIdvaD_GLEAN_10020555/ERIdvaD_GLEAN_10016157/CUFF388.7.2/-/ERIdvaD_GLEAN_10009533/ERIdvaD_GLEAN_10027855/ERIdvaD_GLEAN_10013909/ERIdvaD_GLEAN_10033253/ERIdvaD_GLEAN_100…	mdm:103453050/mdm:103421902/mdm:103453876/mdm:103416800/mdm:103452041/mdm:103417448/mdm:103433381/mdm:103438445/mdm:103403075/mdm:103404137/mdm:103405859/mdm:103445805/mdm:103436082/mdm:103408759/mdm:103436887/mdm:103440751/mdm:103408759/mdm:103452120/mdm:103439617/mdm:103443626/mdm:103402280/mdm:103450463	22
mdm00906	Carotenoid biosynthesis	20/1858	44/6151	0.0230198	0.172648	Eri024723/Eri035732/Eri011067/Eri017760/Eri031710/Eri008011/Eri036686/Eri025321/Eri002361/Eri033654/Eri004576/Eri034911/Eri005676/Eri039973/Eri023715/Eri020845/Eri033293/Eri017737/Eri020603/Eri008575	ERIdvaD_GLEAN_10016768/ERIdvaD_GLEAN_10023551/ERIdvaD_GLEAN_10032065/CUFF196.165.1/ERIdvaD_GLEAN_10008227/ERIdvaD_GLEAN_10015924/ERIdvaD_GLEAN_10029713/ERIdvaD_GLEAN_10032820/ERIdvaD_GLEAN_10030760/ERIdvaD_GLEAN_10028195/ERIdvaD_GLEAN_10025159/ERIdvaD_GLEAN_10016980/ERIdvaD_GLEAN_10024627/ERIdvaD_GLEAN_10024685/ERIdvaD_GLEAN_10023169/CUFF231.72.1/ERIdvaD_GLEAN_10002506/ERIdvaD_GLEAN_10019246/ERId…	mdm:103403002/mdm:103443160/mdm:103454736/mdm:103451121/mdm:103455974/mdm:103406562/mdm:103434148/mdm:103444252/mdm:103401379/mdm:103454192/mdm:103416749/mdm:103431475/mdm:103420642/mdm:103435001/mdm:103451012/mdm:103400619/mdm:103435153/mdm:103451110/mdm:103454566/mdm:103437179	20
mdm00480	Glutathione metabolism	43/1858	110/6151	0.0279305	0.197157	Eri008884/Eri033148/Eri035252/Eri009925/Eri035251/Eri027553/Eri014948/Eri034647/Eri039346/Eri031290/Eri033149/Eri033497/Eri029754/Eri034175/Eri027842/Eri034607/Eri034401/Eri033145/Eri009273/Eri017484/Eri008464/Eri017519/Eri010081/novel.1068/Eri002570/Eri017521/Eri029375/Eri020114/Eri022509/Eri012553/novel.3638/Eri020516/Eri035735/Eri037888/Eri024722/Eri039488/Eri003291/Eri022147/Eri021124/Eri0145…	ERIdvaD_GLEAN_10006623/ERIdvaD_GLEAN_10020420/ERIdvaD_GLEAN_10024078/ERIdvaD_GLEAN_10002766/ERIdvaD_GLEAN_10024077/ERIdvaD_GLEAN_10024249/ERIdvaD_GLEAN_10026974/ERIdvaD_GLEAN_10033704/ERIdvaD_GLEAN_10022479/ERIdvaD_GLEAN_10017451/ERIdvaD_GLEAN_10020421/ERIdvaD_GLEAN_10013851/ERIdvaD_GLEAN_10009565/CUFF368.115.1/ERIdvaD_GLEAN_10020599/ERIdvaD_GLEAN_10033676/ERIdvaD_GLEAN_10010263/ERIdvaD_GLEAN_100…	mdm:103441211/mdm:103445443/mdm:103451886/mdm:103447832/mdm:103451887/mdm:103453059/mdm:103428850/mdm:103433463/mdm:103424725/mdm:103407746/mdm:103445566/mdm:103454744/mdm:103426194/mdm:103423404/mdm:103426212/mdm:103433281/mdm:103454768/mdm:103445446/mdm:103438045/mdm:103456002/mdm:103410030/mdm:103445755/mdm:103419315/mdm:103442231/mdm:103442282/mdm:103445382/mdm:103415927/mdm:103443500/mdm:103…	43
mdm00261	Monobactam biosynthesis	8/1858	14/6151	0.0326052	0.213232	Eri018890/Eri010431/Eri025132/Eri011448/Eri001636/Eri018682/Eri028229/Eri030509	ERIdvaD_GLEAN_10004698/ERIdvaD_GLEAN_10008968/ERIdvaD_GLEAN_10024355/ERIdvaD_GLEAN_10012368/ERIdvaD_GLEAN_10004724/ERIdvaD_GLEAN_10001250/ERIdvaD_GLEAN_10013263/ERIdvaD_GLEAN_10034147	mdm:103425227/mdm:103444584/mdm:103425766/mdm:103442081/mdm:103405881/mdm:103433177/mdm:103456324/mdm:103451531	8
mdm00350	Tyrosine metabolism	22/1858	51/6151	0.0337618	0.213232	Eri031995/Eri022911/Eri027298/Eri027296/Eri033132/Eri033355/Eri027207/Eri014001/Eri027790/Eri017365/Eri031997/Eri002161/Eri014548/Eri038428/Eri003689/Eri022916/novel.3999/novel.5867/Eri024081/Eri029503/Eri022912/Eri023135	ERIdvaD_GLEAN_10009391/ERIdvaD_GLEAN_10004970/ERIdvaD_GLEAN_10029116/ERIdvaD_GLEAN_10029114/ERIdvaD_GLEAN_10020405/ERIdvaD_GLEAN_10003802/ERIdvaD_GLEAN_10019437/ERIdvaD_GLEAN_10033169/ERIdvaD_GLEAN_10020555/ERIdvaD_GLEAN_10006347/ERIdvaD_GLEAN_10009393/ERIdvaD_GLEAN_10005390/ERIdvaD_GLEAN_10027855/ERIdvaD_GLEAN_10004892/ERIdvaD_GLEAN_10009039/ERIdvaD_GLEAN_10004972/-/-/ERIdvaD_GLEAN_10032249/ERId…	mdm:103412438/mdm:103439766/mdm:103409569/mdm:103409572/mdm:103445458/mdm:103412348/mdm:103422257/mdm:103452038/mdm:103405859/mdm:103417220/mdm:103434754/mdm:103428735/mdm:103440751/mdm:103409994/mdm:103426156/mdm:103432769/mdm:103450330/mdm:103442015/mdm:103446446/mdm:103435799/mdm:103428551/mdm:103438321	22
mdm00620	Pyruvate metabolism	44/1858	115/6151	0.0382039	0.227168	novel.5775/novel.6024/Eri025345/Eri003889/Eri033601/Eri003785/Eri025477/Eri002040/Eri002037/novel.5524/Eri024474/Eri033575/Eri011940/Eri019646/Eri022380/Eri037583/Eri030265/novel.5154/Eri026017/Eri024896/novel.6482/Eri034751/Eri033176/Eri013578/Eri004741/Eri038725/Eri028996/Eri008783/Eri004967/Eri026153/Eri013517/Eri030317/Eri026389/Eri028275/Eri008325/Eri012315/Eri025628/Eri040350/Eri007125/Eri0…	-/-/ERIdvaD_GLEAN_10032844/ERIdvaD_GLEAN_10023267/ERIdvaD_GLEAN_10018828/ERIdvaD_GLEAN_10008616/ERIdvaD_GLEAN_10032975/CUFF28.44.1/ERIdvaD_GLEAN_10007046/-/ERIdvaD_GLEAN_10023712/ERIdvaD_GLEAN_10018803/ERIdvaD_GLEAN_10004158/CUFF218.125.1/CUFF251.70.1/ERIdvaD_GLEAN_10015591/ERIdvaD_GLEAN_10033913/-/ERIdvaD_GLEAN_10011332/ERIdvaD_GLEAN_10027996/-/ERIdvaD_GLEAN_10006944/ERIdvaD_GLEAN_10007990/ERIdv…	mdm:103453451/mdm:103436249/mdm:103437822/mdm:103438249/mdm:103424699/mdm:103403560/mdm:103437735/mdm:103408309/mdm:103408335/mdm:103403207/mdm:103423928/mdm:103456027/mdm:103436310/mdm:103420647/mdm:103400922/mdm:103408134/mdm:103451698/mdm:103437822/mdm:103403207/mdm:103426107/mdm:103402073/mdm:103454775/mdm:103426025/mdm:103409760/mdm:103432752/mdm:103400637/mdm:103416573/mdm:103405049/mdm:103…	44
mdm00053	Ascorbate and aldarate metabolism	26/1858	63/6151	0.0397766	0.227168	Eri023740/Eri019561/Eri034216/Eri036664/Eri009925/Eri014948/Eri034647/Eri031290/Eri010976/Eri025477/Eri010187/Eri029754/Eri022380/Eri032469/Eri003146/Eri029375/Eri018425/Eri001767/novel.3638/Eri026176/Eri030147/Eri040045/Eri037888/Eri028275/Eri003291/Eri007536	ERIdvaD_GLEAN_10023192/CUFF217.48.1/ERIdvaD_GLEAN_10007778/ERIdvaD_GLEAN_10029692/ERIdvaD_GLEAN_10002766/ERIdvaD_GLEAN_10026974/ERIdvaD_GLEAN_10033704/ERIdvaD_GLEAN_10017451/CUFF126.82.2/ERIdvaD_GLEAN_10032975/ERIdvaD_GLEAN_10010494/ERIdvaD_GLEAN_10009565/CUFF251.70.1/ERIdvaD_GLEAN_10018610/ERIdvaD_GLEAN_10013118/ERIdvaD_GLEAN_10025641/CUFF201.229.2/ERIdvaD_GLEAN_10009489/-/ERIdvaD_GLEAN_10004741…	mdm:103430505/mdm:103413187/mdm:103427292/mdm:103408656/mdm:103447832/mdm:103428850/mdm:103433463/mdm:103407746/mdm:103411764/mdm:103437735/mdm:103434428/mdm:103426194/mdm:103400922/mdm:103422491/mdm:103404333/mdm:103415927/mdm:103442243/mdm:103435625/mdm:108171274/mdm:103453944/mdm:103451773/mdm:103446110/mdm:103456150/mdm:103431350/mdm:103436352/mdm:103456258	26
mdm00250	Alanine, aspartate and glutamate metabolism	28/1858	69/6151	0.0421076	0.227168	Eri027544/Eri015250/Eri040438/Eri018219/Eri009596/Eri014006/Eri030865/Eri009181/Eri036495/Eri019854/Eri038307/Eri030622/Eri020531/Eri018541/Eri019359/Eri001857/Eri027790/novel.1940/novel.272/Eri033329/Eri014548/Eri008148/novel.3897/Eri016083/novel.4343/Eri018434/Eri026669/Eri027190	ERIdvaD_GLEAN_10024239/ERIdvaD_GLEAN_10003784/ERIdvaD_GLEAN_10022616/ERIdvaD_GLEAN_10017311/ERIdvaD_GLEAN_10026292/ERIdvaD_GLEAN_10033174/ERIdvaD_GLEAN_10005726/ERIdvaD_GLEAN_10031322/ERIdvaD_GLEAN_10029536/ERIdvaD_GLEAN_10023499/ERIdvaD_GLEAN_10004268/ERIdvaD_GLEAN_10022749/ERIdvaD_GLEAN_10026040/ERIdvaD_GLEAN_10015903/ERIdvaD_GLEAN_10029190/ERIdvaD_GLEAN_10011601/ERIdvaD_GLEAN_10020555/-/-/ERId…	mdm:103453050/mdm:103421902/mdm:103453876/mdm:103447373/mdm:103416800/mdm:103452041/mdm:103423201/mdm:103455676/mdm:103419534/mdm:103417448/mdm:103438445/mdm:103403075/mdm:103443818/mdm:103432594/mdm:103445175/mdm:103427269/mdm:103405859/mdm:103408759/mdm:103443818/mdm:103450725/mdm:103440751/mdm:103408759/mdm:103447373/mdm:103443626/mdm:103439880/mdm:103411161/mdm:103439880/mdm:103439363	28
mdm00920	Sulfur metabolism	18/1858	41/6151	0.0435406	0.227168	Eri035660/Eri025091/Eri023154/Eri010727/Eri037060/Eri030770/Eri012471/Eri035745/Eri036703/Eri021216/Eri023700/Eri037776/Eri024125/Eri024101/Eri036701/Eri020195/Eri036314/Eri032817	ERIdvaD_GLEAN_10014965/ERIdvaD_GLEAN_10000358/ERIdvaD_GLEAN_10020956/ERIdvaD_GLEAN_10032452/ERIdvaD_GLEAN_10032565/ERIdvaD_GLEAN_10020110/ERIdvaD_GLEAN_10014372/ERIdvaD_GLEAN_10023562/ERIdvaD_GLEAN_10029729/ERIdvaD_GLEAN_10029771/ERIdvaD_GLEAN_10023154/ERIdvaD_GLEAN_10001896/ERIdvaD_GLEAN_10032291/ERIdvaD_GLEAN_10032264/ERIdvaD_GLEAN_10029727/ERIdvaD_GLEAN_10010110/ERIdvaD_GLEAN_10030214/ERIdvaD_…	mdm:103408766/mdm:103401891/mdm:103416847/mdm:103432045/mdm:103450147/mdm:103446730/mdm:103436725/mdm:103443171/mdm:103419491/mdm:103448261/mdm:103451006/mdm:103413283/mdm:103422411/mdm:103446461/mdm:103434146/mdm:103455681/mdm:103453124/mdm:103419663	18
mdm00360	Phenylalanine metabolism	20/1858	48/6151	0.0600795	0.296325	Eri008590/Eri025063/Eri020400/Eri026612/Eri034524/Eri033355/Eri027207/Eri035686/Eri014001/Eri034943/Eri027790/Eri017365/Eri014548/Eri038428/Eri003689/Eri006797/Eri024883/Eri018009/Eri023135/Eri019396	ERIdvaD_GLEAN_10027174/ERIdvaD_GLEAN_10008401/ERIdvaD_GLEAN_10025920/ERIdvaD_GLEAN_10015131/ERIdvaD_GLEAN_10033601/ERIdvaD_GLEAN_10003802/ERIdvaD_GLEAN_10019437/ERIdvaD_GLEAN_10009260/ERIdvaD_GLEAN_10033169/ERIdvaD_GLEAN_10010574/ERIdvaD_GLEAN_10020555/ERIdvaD_GLEAN_10006347/ERIdvaD_GLEAN_10027855/ERIdvaD_GLEAN_10004892/ERIdvaD_GLEAN_10009039/CUFF78.1.1/ERIdvaD_GLEAN_10027985/ERIdvaD_GLEAN_100298…	mdm:103433222/mdm:103440010/mdm:103426517/mdm:103412168/mdm:103430265/mdm:103412348/mdm:103422257/mdm:103448267/mdm:103452038/mdm:103423332/mdm:103405859/mdm:103417220/mdm:103440751/mdm:103409994/mdm:103426156/mdm:103430139/mdm:103427406/mdm:103447296/mdm:103438321/mdm:103409876	20
mdm00750	Vitamin B6 metabolism	9/1858	18/6151	0.0617344	0.296325	Eri015446/Eri002259/Eri038367/Eri007204/Eri020197/Eri024262/Eri028640/Eri020274/Eri011117	ERIdvaD_GLEAN_10024331/ERIdvaD_GLEAN_10017073/ERIdvaD_GLEAN_10013998/ERIdvaD_GLEAN_10007157/ERIdvaD_GLEAN_10010112/ERIdvaD_GLEAN_10015418/ERIdvaD_GLEAN_10014560/ERIdvaD_GLEAN_10005950/ERIdvaD_GLEAN_10007091	mdm:103418387/mdm:103433606/mdm:103439925/mdm:103452951/mdm:103454697/mdm:103401762/mdm:103401959/mdm:103423273/mdm:103401006	9
mdm01210	2-Oxocarboxylic acid metabolism	26/1858	66/6151	0.0691982	0.304825	Eri014006/Eri039018/Eri018566/Eri030622/novel.1287/Eri006629/Eri027790/Eri027842/Eri031891/Eri024938/Eri010431/Eri034751/Eri037971/Eri025132/Eri014548/novel.1068/Eri013578/Eri011448/Eri024754/Eri018682/Eri016083/Eri021653/Eri030509/Eri017543/Eri035940/Eri017658	ERIdvaD_GLEAN_10033174/ERIdvaD_GLEAN_10025128/ERIdvaD_GLEAN_10001478/ERIdvaD_GLEAN_10022749/-/ERIdvaD_GLEAN_10034594/ERIdvaD_GLEAN_10020555/ERIdvaD_GLEAN_10020599/ERIdvaD_GLEAN_10016157/CUFF279.26.2/ERIdvaD_GLEAN_10008968/ERIdvaD_GLEAN_10006944/ERIdvaD_GLEAN_10009533/ERIdvaD_GLEAN_10024355/ERIdvaD_GLEAN_10027855/-/ERIdvaD_GLEAN_10017665/ERIdvaD_GLEAN_10012368/ERIdvaD_GLEAN_10016794/ERIdvaD_GLEAN_…	mdm:103452041/mdm:103403601/mdm:103433381/mdm:103403075/mdm:103455316/mdm:103404137/mdm:103405859/mdm:103426212/mdm:103445805/mdm:103412455/mdm:103444584/mdm:103454775/mdm:103436887/mdm:103425766/mdm:103440751/mdm:103442231/mdm:103409760/mdm:103442081/mdm:103425490/mdm:103433177/mdm:103443626/mdm:103402280/mdm:103451531/mdm:103439765/mdm:103435343/mdm:103456339	26
mdm00950	Isoquinoline alkaloid biosynthesis	10/1858	21/6151	0.0701088	0.304825	Eri031995/Eri027207/Eri014001/Eri027790/Eri031997/Eri014548/Eri038428/Eri003689/Eri024081/Eri023135	ERIdvaD_GLEAN_10009391/ERIdvaD_GLEAN_10019437/ERIdvaD_GLEAN_10033169/ERIdvaD_GLEAN_10020555/ERIdvaD_GLEAN_10009393/ERIdvaD_GLEAN_10027855/ERIdvaD_GLEAN_10004892/ERIdvaD_GLEAN_10009039/ERIdvaD_GLEAN_10032249/ERIdvaD_GLEAN_10020939	mdm:103412438/mdm:103422257/mdm:103452038/mdm:103405859/mdm:103434754/mdm:103440751/mdm:103409994/mdm:103426156/mdm:103446446/mdm:103438321	10
mdm00500	Starch and sucrose metabolism	71/1858	202/6151	0.0711259	0.304825	Eri012043/Eri028007/Eri023447/Eri015010/Eri002666/Eri030815/Eri031828/Eri002412/Eri010425/Eri024766/Eri018869/Eri023814/Eri007921/Eri022623/Eri000367/Eri001403/Eri026651/Eri013730/Eri003008/Eri016219/Eri006020/Eri002727/Eri004806/Eri006343/Eri015042/Eri013326/Eri027220/Eri004504/Eri005764/novel.5746/Eri004111/Eri002465/Eri038573/Eri001409/Eri027418/Eri024973/Eri009015/Eri016638/Eri001738/Eri00963…	ERIdvaD_GLEAN_10014629/CUFF313.57.1/ERIdvaD_GLEAN_10028549/ERIdvaD_GLEAN_10027376/ERIdvaD_GLEAN_10003584/ERIdvaD_GLEAN_10020154/ERIdvaD_GLEAN_10014132/ERIdvaD_GLEAN_10030802/ERIdvaD_GLEAN_10008962/ERIdvaD_GLEAN_10003563/ERIdvaD_GLEAN_10004679/CUFF267.33.1/ERIdvaD_GLEAN_10008758/ERIdvaD_GLEAN_10005778/ERIdvaD_GLEAN_10031715/ERIdvaD_GLEAN_10007106/ERIdvaD_GLEAN_10006036/ERIdvaD_GLEAN_10016375/ERIdv…	mdm:103448413/mdm:103437450/mdm:103424908/mdm:103440187/mdm:103442398/mdm:103446691/mdm:103405334/mdm:103450465/mdm:103444588/mdm:103432152/mdm:103444513/mdm:103447738/mdm:103436460/mdm:103405347/mdm:103431906/mdm:103400673/mdm:103420788/mdm:103419707/mdm:103455235/mdm:103447449/mdm:103424236/mdm:103429821/mdm:103431945/mdm:103431464/mdm:103440221/mdm:103443444/mdm:103411875/mdm:103400901/mdm:103…	71
mdm00030	Pentose phosphate pathway	27/1858	71/6151	0.0961667	0.397931	Eri020326/Eri018743/Eri026405/Eri036671/Eri023727/Eri010883/novel.3571/Eri009799/Eri000832/Eri033054/Eri007880/Eri031045/Eri011655/Eri000620/Eri005764/Eri030421/Eri002465/Eri002860/Eri036141/Eri011261/Eri016767/Eri036238/Eri014213/Eri007049/Eri022654/Eri025210/Eri026984	ERIdvaD_GLEAN_10010989/ERIdvaD_GLEAN_10020629/ERIdvaD_GLEAN_10019857/ERIdvaD_GLEAN_10029699/ERIdvaD_GLEAN_10023180/ERIdvaD_GLEAN_10004558/-/ERIdvaD_GLEAN_10011757/ERIdvaD_GLEAN_10020887/ERIdvaD_GLEAN_10008179/ERIdvaD_GLEAN_10004329/ERIdvaD_GLEAN_10031122/ERIdvaD_GLEAN_10021185/ERIdvaD_GLEAN_10031947/ERIdvaD_GLEAN_10007739/ERIdvaD_GLEAN_10034061/ERIdvaD_GLEAN_10030857/ERIdvaD_GLEAN_10027021/ERIdva…	mdm:103453790/mdm:103416291/mdm:103433550/mdm:103419496/mdm:103451020/mdm:103447094/mdm:103433550/mdm:103437847/mdm:103449400/mdm:103411637/mdm:103444638/mdm:103406481/mdm:103438936/mdm:103402620/mdm:103439907/mdm:103451598/mdm:103440430/mdm:103455372/mdm:103418499/mdm:103446073/mdm:103436558/mdm:103442637/mdm:103452497/mdm:103439690/mdm:103439065/mdm:103404212/mdm:103430167	27
mdm00052	Galactose metabolism	23/1858	60/6151	0.109596	0.426673	Eri018165/Eri024685/Eri013936/Eri002269/Eri026187/Eri033054/Eri023485/Eri007031/Eri031045/Eri005764/Eri024472/Eri009015/Eri028421/Eri003125/Eri007049/Eri017065/Eri009230/Eri030952/Eri036822/Eri022654/Eri032769/Eri007536/Eri021922	ERIdvaD_GLEAN_10020525/ERIdvaD_GLEAN_10016732/ERIdvaD_GLEAN_10033111/ERIdvaD_GLEAN_10007550/ERIdvaD_GLEAN_10003475/ERIdvaD_GLEAN_10008179/ERIdvaD_GLEAN_10028580/ERIdvaD_GLEAN_10015551/ERIdvaD_GLEAN_10031122/ERIdvaD_GLEAN_10007739/ERIdvaD_GLEAN_10023710/ERIdvaD_GLEAN_10004092/ERIdvaD_GLEAN_10005509/ERIdvaD_GLEAN_10013096/ERIdvaD_GLEAN_10002612/ERIdvaD_GLEAN_10030728/ERIdvaD_GLEAN_10031368/ERIdvaD_…	mdm:103416906/mdm:103403023/mdm:103451980/mdm:103426990/mdm:103454409/mdm:103411637/mdm:103417143/mdm:103428436/mdm:103406481/mdm:103439907/mdm:103414540/mdm:103448288/mdm:103405941/mdm:103404306/mdm:103439690/mdm:103437970/mdm:103438099/mdm:103432910/mdm:103407923/mdm:103439065/mdm:103419674/mdm:103456258/mdm:103433851	23
mdm00071	Fatty acid degradation	24/1858	63/6151	0.110224	0.426673	Eri022911/Eri027298/Eri027296/Eri033132/Eri035172/Eri036938/novel.4621/Eri025477/Eri022380/novel.6121/Eri002161/Eri010487/Eri008783/Eri022916/Eri025914/novel.3999/Eri003681/Eri028275/Eri029510/Eri024657/Eri019896/Eri029503/Eri022912/Eri023480	ERIdvaD_GLEAN_10004970/ERIdvaD_GLEAN_10029116/ERIdvaD_GLEAN_10029114/ERIdvaD_GLEAN_10020405/ERIdvaD_GLEAN_10024000/ERIdvaD_GLEAN_10010216/-/ERIdvaD_GLEAN_10032975/CUFF251.70.1/-/ERIdvaD_GLEAN_10005390/ERIdvaD_GLEAN_10001172/ERIdvaD_GLEAN_10022087/ERIdvaD_GLEAN_10004972/ERIdvaD_GLEAN_10023890/-/ERIdvaD_GLEAN_10009033/ERIdvaD_GLEAN_10013308/ERIdvaD_GLEAN_10018041/ERIdvaD_GLEAN_10007916/CUFF222.2.1/…	mdm:103439766/mdm:103409569/mdm:103409572/mdm:103445458/mdm:103451801/mdm:103429387/mdm:103443506/mdm:103437735/mdm:103400922/mdm:103405061/mdm:103428735/mdm:103449797/mdm:103405049/mdm:103432769/mdm:103404405/mdm:103450330/mdm:103405633/mdm:103431350/mdm:103435806/mdm:103453103/mdm:103452503/mdm:103435799/mdm:103428551/mdm:103432990	24
mdm04146	Peroxisome	42/1858	118/6151	0.118769	0.445384	Eri018035/novel.7391/Eri015267/Eri011743/Eri017512/Eri031011/Eri002335/Eri030865/Eri000655/Eri030948/Eri036938/novel.4621/Eri014886/Eri023672/Eri001328/Eri012462/Eri001857/Eri027842/novel.8146/novel.6121/Eri012466/Eri010487/Eri004935/novel.4901/Eri039318/novel.1068/novel.1382/Eri025495/Eri025914/Eri008203/Eri000898/Eri004725/Eri003681/novel.6265/Eri029510/Eri038310/Eri024657/Eri019159/Eri023480/E…	ERIdvaD_GLEAN_10029879/-/ERIdvaD_GLEAN_10010363/ERIdvaD_GLEAN_10028814/ERIdvaD_GLEAN_10019636/ERIdvaD_GLEAN_10031098/ERIdvaD_GLEAN_10010857/ERIdvaD_GLEAN_10005726/ERIdvaD_GLEAN_10031981/ERIdvaD_GLEAN_10031038/ERIdvaD_GLEAN_10010216/-/ERIdvaD_GLEAN_10015868/ERIdvaD_GLEAN_10023136/CUFF20.7.1/ERIdvaD_GLEAN_10014365/ERIdvaD_GLEAN_10011601/ERIdvaD_GLEAN_10020599/-/-/ERIdvaD_GLEAN_10014369/ERIdvaD_GLEA…	mdm:103448046/mdm:103434128/mdm:103428743/mdm:103430324/mdm:103445750/mdm:103428529/mdm:103435655/mdm:103423201/mdm:103402584/mdm:103432912/mdm:103429387/mdm:103443506/mdm:103417101/mdm:103450984/mdm:103454695/mdm:103429547/mdm:103427269/mdm:103426212/mdm:103456087/mdm:103405061/mdm:103436733/mdm:103449797/mdm:103425598/mdm:103434214/mdm:103419492/mdm:103442231/mdm:103437718/mdm:103437718/mdm:103…	42
mdm00010	Glycolysis / Gluconeogenesis	60/1858	175/6151	0.134186	0.485972	Eri020326/Eri018743/Eri026405/Eri036000/Eri010883/novel.3571/Eri025695/Eri022911/Eri000832/Eri027298/Eri027296/Eri037710/Eri033132/Eri033054/Eri038604/Eri017014/Eri003785/Eri025477/Eri007880/Eri031045/Eri013074/Eri002037/novel.5524/Eri005764/Eri024474/Eri002465/Eri011940/Eri022380/Eri026017/novel.6482/Eri016767/Eri004991/Eri002161/Eri036238/Eri009015/Eri024226/Eri040527/Eri028996/Eri024880/Eri007…	ERIdvaD_GLEAN_10010989/ERIdvaD_GLEAN_10020629/ERIdvaD_GLEAN_10019857/CUFF386.138.1/ERIdvaD_GLEAN_10004558/-/ERIdvaD_GLEAN_10015165/ERIdvaD_GLEAN_10004970/ERIdvaD_GLEAN_10020887/ERIdvaD_GLEAN_10029116/ERIdvaD_GLEAN_10029114/CUFF400.91.1/ERIdvaD_GLEAN_10020405/ERIdvaD_GLEAN_10008179/ERIdvaD_GLEAN_10012658/ERIdvaD_GLEAN_10030673/ERIdvaD_GLEAN_10008616/ERIdvaD_GLEAN_10032975/ERIdvaD_GLEAN_10004329/ER…	mdm:103453790/mdm:103416291/mdm:103433550/mdm:103435386/mdm:103447094/mdm:103433550/mdm:103445876/mdm:103439766/mdm:103449400/mdm:103409569/mdm:103409572/mdm:103435138/mdm:103445458/mdm:103411637/mdm:103439550/mdm:103417780/mdm:103403560/mdm:103437735/mdm:103444638/mdm:103406481/mdm:103441632/mdm:103408335/mdm:103403207/mdm:103439907/mdm:103423928/mdm:103440430/mdm:103436310/mdm:103400922/mdm:103…	60
mdm00600	Sphingolipid metabolism	13/1858	32/6151	0.137692	0.485972	Eri002269/Eri019245/Eri021889/Eri017065/Eri032438/Eri021524/Eri030952/Eri003429/Eri006731/Eri032769/Eri025139/Eri010205/Eri011137	ERIdvaD_GLEAN_10007550/ERIdvaD_GLEAN_10008374/CUFF244.15.2/ERIdvaD_GLEAN_10030728/ERIdvaD_GLEAN_10018581/ERIdvaD_GLEAN_10009685/ERIdvaD_GLEAN_10031042/ERIdvaD_GLEAN_10034228/ERIdvaD_GLEAN_10009215/ERIdvaD_GLEAN_10010638/ERIdvaD_GLEAN_10024362/ERIdvaD_GLEAN_10010512/ERIdvaD_GLEAN_10002642	mdm:103426990/mdm:103453083/mdm:103443567/mdm:103437970/mdm:103446773/mdm:103455938/mdm:103432910/mdm:103449654/mdm:103428982/mdm:103419674/mdm:103404143/mdm:103434442/mdm:103431850	13
mdm00020	Citrate cycle (TCA cycle)	29/1858	80/6151	0.144337	0.49487	novel.5775/novel.6024/Eri035489/Eri024672/Eri025345/novel.5229/Eri013948/novel.5524/Eri024474/Eri027842/Eri037583/novel.5154/Eri026017/novel.6482/Eri033176/Eri033077/novel.1068/Eri026153/Eri013517/Eri030317/Eri012315/Eri025628/novel.7847/Eri029058/novel.810/Eri021693/Eri033259/Eri035940/novel.3033	-/-/CUFF381.55.2/ERIdvaD_GLEAN_10016719/ERIdvaD_GLEAN_10032844/-/ERIdvaD_GLEAN_10033122/-/ERIdvaD_GLEAN_10023712/ERIdvaD_GLEAN_10020599/ERIdvaD_GLEAN_10015591/-/ERIdvaD_GLEAN_10011332/-/ERIdvaD_GLEAN_10007990/ERIdvaD_GLEAN_10020354/-/ERIdvaD_GLEAN_10019020/ERIdvaD_GLEAN_10001933/ERIdvaD_GLEAN_10033963/CUFF143.90.1/ERIdvaD_GLEAN_10005046/-/ERIdvaD_GLEAN_10030471/-/ERIdvaD_GLEAN_10030033/ERIdvaD_GL…	mdm:103453451/mdm:103436249/mdm:103452775/mdm:103403033/mdm:103437822/mdm:103401662/mdm:103451997/mdm:103403207/mdm:103423928/mdm:103426212/mdm:103408134/mdm:103437822/mdm:103403207/mdm:103402073/mdm:103426025/mdm:103445597/mdm:103442231/mdm:103432166/mdm:103453451/mdm:103423752/mdm:103455965/mdm:103449196/mdm:103406342/mdm:103401764/mdm:103452775/mdm:103401166/mdm:103455699/mdm:103435343/mdm:103…	29
mdm00514	Other types of O-glycan biosynthesis	8/1858	19/6151	0.187073	0.623575	Eri038924/Eri040277/Eri019113/Eri002452/Eri031678/Eri013426/Eri025246/Eri036563	CUFF413.229.2/ERIdvaD_GLEAN_10007484/ERIdvaD_GLEAN_10005116/ERIdvaD_GLEAN_10030844/ERIdvaD_GLEAN_10010530/ERIdvaD_GLEAN_10027721/ERIdvaD_GLEAN_10024464/ERIdvaD_GLEAN_10029598	mdm:103404238/mdm:103411235/mdm:103449492/mdm:103440416/mdm:103441245/mdm:103449819/mdm:103411136/mdm:103451095	8
mdm00592	alpha-Linolenic acid metabolism	25/1858	71/6151	0.21189	0.68721	Eri002730/Eri022911/Eri027298/Eri027296/Eri021619/novel.4621/Eri024029/Eri019980/Eri002409/Eri001553/Eri025745/Eri020681/Eri029948/Eri020865/Eri020686/Eri022916/Eri014089/Eri037171/Eri003681/Eri029510/Eri019896/Eri029503/Eri020687/Eri022912/Eri023480	ERIdvaD_GLEAN_10014984/ERIdvaD_GLEAN_10004970/ERIdvaD_GLEAN_10029116/ERIdvaD_GLEAN_10029114/ERIdvaD_GLEAN_10001674/-/ERIdvaD_GLEAN_10032208/ERIdvaD_GLEAN_10010452/ERIdvaD_GLEAN_10030799/ERIdvaD_GLEAN_10022235/ERIdvaD_GLEAN_10021044/ERIdvaD_GLEAN_10028978/ERIdvaD_GLEAN_10026434/ERIdvaD_GLEAN_10002431/ERIdvaD_GLEAN_10028980/ERIdvaD_GLEAN_10004972/ERIdvaD_GLEAN_10033252/ERIdvaD_GLEAN_10032653/ERIdva…	mdm:103422578/mdm:103439766/mdm:103409569/mdm:103409572/mdm:103445367/mdm:103443506/mdm:103446404/mdm:103435876/mdm:108169219/mdm:103418601/mdm:103435274/mdm:103402212/mdm:103440457/mdm:103450322/mdm:103427712/mdm:103432769/mdm:103452114/mdm:103418086/mdm:103405633/mdm:103435806/mdm:103452503/mdm:103435799/mdm:103446504/mdm:103428551/mdm:103432990	25
mdm04141	Protein processing in endoplasmic reticulum	96/1858	297/6151	0.225738	0.712856	Eri033380/Eri038358/Eri032168/Eri016907/Eri026813/Eri030103/Eri037477/Eri025259/Eri029481/Eri024855/Eri026568/Eri023091/Eri024856/Eri015095/Eri008007/Eri014838/Eri033155/Eri037732/Eri022253/Eri005736/Eri001405/Eri016910/Eri014737/Eri027594/Eri014046/Eri008301/Eri008621/Eri016912/Eri033847/Eri038474/Eri014490/Eri031352/Eri015254/Eri006972/novel.7813/Eri014489/Eri014827/Eri016056/Eri036261/Eri01468…	ERIdvaD_GLEAN_10025493/ERIdvaD_GLEAN_10013990/ERIdvaD_GLEAN_10019537/ERIdvaD_GLEAN_10030575/ERIdvaD_GLEAN_10007272/ERIdvaD_GLEAN_10023340/ERIdvaD_GLEAN_10019070/CUFF282.257.1/ERIdvaD_GLEAN_10018013/ERIdvaD_GLEAN_10027961/ERIdvaD_GLEAN_10015086/ERIdvaD_GLEAN_10005204/ERIdvaD_GLEAN_10027962/ERIdvaD_GLEAN_10027459/ERIdvaD_GLEAN_10015920/ERIdvaD_GLEAN_10003057/ERIdvaD_GLEAN_10020427/ERIdvaD_GLEAN_100…	mdm:103431126/mdm:103439934/mdm:103416411/mdm:103406608/mdm:103421408/mdm:103428235/mdm:103436955/mdm:103442187/mdm:103435785/mdm:103405589/mdm:103450916/mdm:103402427/mdm:103405590/mdm:103440248/mdm:103443172/mdm:103454869/mdm:103445436/mdm:103435013/mdm:103438666/mdm:103449225/mdm:103400676/mdm:103417894/mdm:103439807/mdm:103446880/mdm:103452075/mdm:103433439/mdm:103433282/mdm:103426503/mdm:103…	96
mdm00511	Other glycan degradation	8/1858	20/6151	0.233749	0.719229	Eri002269/Eri034651/novel.2595/Eri017018/Eri030905/Eri021889/Eri006731/Eri011451	ERIdvaD_GLEAN_10007550/ERIdvaD_GLEAN_10033708/-/ERIdvaD_GLEAN_10030677/ERIdvaD_GLEAN_10030998/CUFF244.15.2/ERIdvaD_GLEAN_10009215/ERIdvaD_GLEAN_10012371	mdm:103426990/mdm:103433494/mdm:103439605/mdm:103437613/mdm:103427489/mdm:103443567/mdm:103428982/mdm:103442701	8
mdm00410	beta-Alanine metabolism	18/1858	51/6151	0.256962	0.757044	Eri009181/Eri009210/Eri025477/Eri040305/Eri014001/Eri022380/Eri027355/Eri023152/Eri020516/Eri035747/Eri024722/Eri017349/Eri028275/Eri037086/Eri034796/Eri029526/Eri026676/Eri023135	ERIdvaD_GLEAN_10031322/CUFF106.104.2/ERIdvaD_GLEAN_10032975/CUFF430.79.1/ERIdvaD_GLEAN_10033169/CUFF251.70.1/ERIdvaD_GLEAN_10012217/ERIdvaD_GLEAN_10020954/CUFF228.287.3/ERIdvaD_GLEAN_10023564/CUFF276.73.1/CUFF192.120.1/ERIdvaD_GLEAN_10013308/CUFF396.164.1/ERIdvaD_GLEAN_10021844/ERIdvaD_GLEAN_10018053/ERIdvaD_GLEAN_10006058/ERIdvaD_GLEAN_10020939	mdm:103455676/mdm:103438108/mdm:103437735/mdm:103412969/mdm:103452038/mdm:103400922/mdm:103445414/mdm:103423625/mdm:103445553/mdm:103443175/mdm:103451952/mdm:103405136/mdm:103431350/mdm:103450386/mdm:103439021/mdm:103435817/mdm:103406584/mdm:103438321	18
mdm00380	Tryptophan metabolism	17/1858	48/6151	0.260011	0.757044	Eri026612/novel.1287/Eri025477/Eri016539/Eri012462/Eri022380/Eri012466/Eri030233/Eri024754/Eri008783/Eri000699/Eri008544/Eri028275/Eri005136/Eri004593/novel.7847/Eri019396	ERIdvaD_GLEAN_10015131/-/ERIdvaD_GLEAN_10032975/ERIdvaD_GLEAN_10014724/ERIdvaD_GLEAN_10014365/CUFF251.70.1/ERIdvaD_GLEAN_10014369/ERIdvaD_GLEAN_10033882/ERIdvaD_GLEAN_10016794/ERIdvaD_GLEAN_10022087/ERIdvaD_GLEAN_10030160/ERIdvaD_GLEAN_10013583/ERIdvaD_GLEAN_10013308/ERIdvaD_GLEAN_10024917/ERIdvaD_GLEAN_10025176/-/CUFF215.126.1	mdm:103412168/mdm:103455316/mdm:103437735/mdm:103427860/mdm:103429547/mdm:103400922/mdm:103436733/mdm:103451714/mdm:103425490/mdm:103405049/mdm:103429245/mdm:103432489/mdm:103431350/mdm:103450782/mdm:103441186/mdm:103406342/mdm:103409876	17
mdm00670	One carbon pool by folate	10/1858	27/6151	0.280104	0.757044	Eri030763/Eri035664/Eri026783/Eri015631/Eri026456/Eri017269/Eri009137/Eri028236/Eri010251/Eri009950	ERIdvaD_GLEAN_10020105/ERIdvaD_GLEAN_10014969/ERIdvaD_GLEAN_10028403/ERIdvaD_GLEAN_10022332/ERIdvaD_GLEAN_10022944/ERIdvaD_GLEAN_10011797/ERIdvaD_GLEAN_10001652/ERIdvaD_GLEAN_10013270/ERIdvaD_GLEAN_10001166/CUFF112.38.2	mdm:103446734/mdm:103419610/mdm:103431625/mdm:103452435/mdm:103431685/mdm:103440375/mdm:103444537/mdm:103456317/mdm:103426685/mdm:103426016	10
mdm00960	Tropane, piperidine and pyridine alkaloid biosynthesis	10/1858	27/6151	0.280104	0.757044	Eri030532/novel.3740/Eri027207/Eri015772/Eri014001/Eri027790/Eri014548/Eri038428/Eri003689/Eri023135	ERIdvaD_GLEAN_10034165/-/ERIdvaD_GLEAN_10019437/ERIdvaD_GLEAN_10014459/ERIdvaD_GLEAN_10033169/ERIdvaD_GLEAN_10020555/ERIdvaD_GLEAN_10027855/ERIdvaD_GLEAN_10004892/ERIdvaD_GLEAN_10009039/ERIdvaD_GLEAN_10020939	mdm:103430383/mdm:103422716/mdm:103422257/mdm:103439216/mdm:103452038/mdm:103405859/mdm:103440751/mdm:103409994/mdm:103426156/mdm:103438321	10
mdm00650	Butanoate metabolism	9/1858	24/6151	0.282254	0.757044	Eri009181/Eri024938/Eri008783/Eri040424/Eri006797/Eri000898/novel.6265/Eri017543/Eri017658	ERIdvaD_GLEAN_10031322/CUFF279.26.2/ERIdvaD_GLEAN_10022087/ERIdvaD_GLEAN_10022603/CUFF78.1.1/ERIdvaD_GLEAN_10011954/-/ERIdvaD_GLEAN_10002624/ERIdvaD_GLEAN_10019221	mdm:103455676/mdm:103412455/mdm:103405049/mdm:103453867/mdm:103430139/mdm:103448176/mdm:103413646/mdm:103439765/mdm:103456339	9
mdm00290	Valine, leucine and isoleucine biosynthesis	8/1858	21/6151	0.283891	0.757044	Eri039018/Eri018655/Eri012173/Eri024938/Eri034751/Eri013578/Eri017543/Eri017658	ERIdvaD_GLEAN_10025128/ERIdvaD_GLEAN_10025772/ERIdvaD_GLEAN_10001470/CUFF279.26.2/ERIdvaD_GLEAN_10006944/ERIdvaD_GLEAN_10017665/ERIdvaD_GLEAN_10002624/ERIdvaD_GLEAN_10019221	mdm:103403601/mdm:103449936/mdm:103413090/mdm:103412455/mdm:103454775/mdm:103409760/mdm:103439765/mdm:103456339	8
mdm00051	Fructose and mannose metabolism	29/1858	87/6151	0.297081	0.774995	Eri009006/novel.2504/Eri020326/Eri018743/Eri002413/Eri026405/novel.3571/Eri000832/Eri037710/Eri016875/Eri033054/Eri009008/Eri007031/Eri002978/Eri007880/Eri031045/Eri032695/Eri019283/Eri016767/Eri036238/Eri009015/Eri001831/Eri009279/Eri037935/Eri023535/Eri034725/Eri022654/Eri027635/Eri029776	ERIdvaD_GLEAN_10001903/-/ERIdvaD_GLEAN_10010989/ERIdvaD_GLEAN_10020629/ERIdvaD_GLEAN_10030803/ERIdvaD_GLEAN_10019857/-/ERIdvaD_GLEAN_10020887/CUFF400.91.1/ERIdvaD_GLEAN_10030550/ERIdvaD_GLEAN_10008179/CUFF104.16.1/ERIdvaD_GLEAN_10015551/ERIdvaD_GLEAN_10027128/ERIdvaD_GLEAN_10004329/ERIdvaD_GLEAN_10031122/ERIdvaD_GLEAN_10005562/ERIdvaD_GLEAN_10016523/ERIdvaD_GLEAN_10027352/ERIdvaD_GLEAN_10009908/E…	mdm:103440086/mdm:103439704/mdm:103453790/mdm:103416291/mdm:103450467/mdm:103433550/mdm:103433550/mdm:103449400/mdm:103435138/mdm:103435383/mdm:103411637/mdm:103440064/mdm:103428436/mdm:103455258/mdm:103444638/mdm:103406481/mdm:103405684/mdm:103400412/mdm:103436558/mdm:103442637/mdm:103448288/mdm:103429066/mdm:103444346/mdm:103430965/mdm:103433770/mdm:103434073/mdm:103439065/mdm:103418639/mdm:103…	29
mdm00330	Arginine and proline metabolism	24/1858	72/6151	0.320948	0.819442	Eri026612/Eri032974/Eri039119/Eri025477/Eri040305/Eri016878/Eri027790/Eri022380/Eri036143/Eri023152/Eri001249/Eri000415/Eri014548/Eri039122/Eri031071/Eri020516/Eri024722/Eri015061/Eri017349/Eri028275/Eri037086/Eri033882/Eri026676/Eri019396	ERIdvaD_GLEAN_10015131/ERIdvaD_GLEAN_10022904/ERIdvaD_GLEAN_10017392/ERIdvaD_GLEAN_10032975/CUFF430.79.1/CUFF188.47.1/ERIdvaD_GLEAN_10020555/CUFF251.70.1/CUFF388.7.2/ERIdvaD_GLEAN_10020954/ERIdvaD_GLEAN_10020228/CUFF12.142.1/ERIdvaD_GLEAN_10027855/ERIdvaD_GLEAN_10017395/ERIdvaD_GLEAN_10031148/CUFF228.287.3/CUFF276.73.1/ERIdvaD_GLEAN_10027425/CUFF192.120.1/ERIdvaD_GLEAN_10013308/CUFF396.164.1/ERId…	mdm:103412168/mdm:103404681/mdm:108171783/mdm:103437735/mdm:103412969/mdm:103435445/mdm:103405859/mdm:103400922/mdm:103436082/mdm:103423625/mdm:103429029/mdm:103416479/mdm:103440751/mdm:103442478/mdm:103439617/mdm:103445553/mdm:103451952/mdm:103440239/mdm:103405136/mdm:103431350/mdm:103450386/mdm:103450348/mdm:103406584/mdm:103409876	24
mdm00061	Fatty acid biosynthesis	16/1858	47/6151	0.332811	0.831843	Eri037225/Eri003889/Eri036938/Eri040435/Eri004491/Eri031380/novel.6121/Eri005894/Eri028697/Eri010487/Eri025914/Eri020636/Eri026389/Eri024657/Eri038119/Eri022917	CUFF396.346.2/ERIdvaD_GLEAN_10023267/ERIdvaD_GLEAN_10010216/ERIdvaD_GLEAN_10022613/ERIdvaD_GLEAN_10014260/ERIdvaD_GLEAN_10024960/-/ERIdvaD_GLEAN_10007441/ERIdvaD_GLEAN_10016046/ERIdvaD_GLEAN_10001172/ERIdvaD_GLEAN_10023890/ERIdvaD_GLEAN_10028935/ERIdvaD_GLEAN_10019840/ERIdvaD_GLEAN_10007916/ERIdvaD_GLEAN_10009878/ERIdvaD_GLEAN_10004973	mdm:103401362/mdm:103438249/mdm:103429387/mdm:103414842/mdm:103400909/mdm:103448739/mdm:103405061/mdm:103429932/mdm:103401557/mdm:103449797/mdm:103404405/mdm:103431754/mdm:103450531/mdm:103453103/mdm:103404630/mdm:103408191	16
mdm02010	ABC transporters	13/1858	38/6151	0.351388	0.831843	Eri037626/Eri008331/novel.8302/Eri011657/Eri018111/Eri037768/Eri040028/Eri001264/Eri033124/Eri029183/Eri001211/Eri018113/Eri017119	ERIdvaD_GLEAN_10015636/ERIdvaD_GLEAN_10004453/-/ERIdvaD_GLEAN_10021187/ERIdvaD_GLEAN_10020475/ERIdvaD_GLEAN_10022208/CUFF426.176.1/ERIdvaD_GLEAN_10020238/ERIdvaD_GLEAN_10020397/ERIdvaD_GLEAN_10023971/ERIdvaD_GLEAN_10020194/ERIdvaD_GLEAN_10020477/ERIdvaD_GLEAN_10025593	mdm:103430209/mdm:103443387/mdm:103452859/mdm:103438940/mdm:103407686/mdm:103434664/mdm:103452859/mdm:103442303/mdm:103435941/mdm:103449760/mdm:103442343/mdm:103419512/mdm:103433112	13
mdm00860	Porphyrin and chlorophyll metabolism	23/1858	70/6151	0.355948	0.831843	Eri034367/Eri017249/Eri035313/Eri036536/Eri009543/novel.2977/Eri021474/Eri016510/Eri037529/Eri033286/Eri038660/Eri032340/novel.3149/Eri021978/Eri014944/Eri022327/Eri036360/Eri002880/novel.6246/Eri025216/Eri036017/Eri039727/Eri022847	ERIdvaD_GLEAN_10007624/ERIdvaD_GLEAN_10009306/ERIdvaD_GLEAN_10004130/ERIdvaD_GLEAN_10029576/ERIdvaD_GLEAN_10026248/-/ERIdvaD_GLEAN_10009069/ERIdvaD_GLEAN_10014695/ERIdvaD_GLEAN_10019117/ERIdvaD_GLEAN_10005022/ERIdvaD_GLEAN_10025810/ERIdvaD_GLEAN_10029464/-/ERIdvaD_GLEAN_10018740/ERIdvaD_GLEAN_10026970/ERIdvaD_GLEAN_10025364/ERIdvaD_GLEAN_10030258/ERIdvaD_GLEAN_10027039/-/ERIdvaD_GLEAN_10024433/ER…	mdm:103456287/mdm:103430380/mdm:103455996/mdm:103434245/mdm:103416790/mdm:103430380/mdm:103438359/mdm:103434858/mdm:103424647/mdm:103445227/mdm:103400502/mdm:103400421/mdm:103450672/mdm:103433819/mdm:103441578/mdm:103437511/mdm:103453222/mdm:103424544/mdm:103407287/mdm:103404531/mdm:103407287/mdm:103441929/mdm:103444480	23
mdm04075	Plant hormone signal transduction	89/1858	284/6151	0.357219	0.831843	Eri033287/Eri016929/Eri014248/Eri038624/Eri019728/Eri031405/Eri008561/Eri035673/Eri033114/Eri017488/Eri011643/Eri032587/Eri026453/Eri036609/Eri036160/novel.5718/Eri029748/Eri035082/Eri029698/Eri012543/Eri021969/Eri036196/Eri013787/Eri029060/Eri029753/Eri036414/Eri027402/Eri019404/Eri015411/Eri010433/Eri021649/Eri030908/Eri003842/Eri022359/Eri009570/Eri038408/Eri022479/Eri004616/Eri016867/Eri00094…	ERIdvaD_GLEAN_10005023/ERIdvaD_GLEAN_10030595/ERIdvaD_GLEAN_10021536/ERIdvaD_GLEAN_10025780/CUFF219.106.1/ERIdvaD_GLEAN_10024974/CUFF98.209.1/ERIdvaD_GLEAN_10009250/ERIdvaD_GLEAN_10020387/ERIdvaD_GLEAN_10019612/ERIdvaD_GLEAN_10021174/ERIdvaD_GLEAN_10031239/ERIdvaD_GLEAN_10022940/ERIdvaD_GLEAN_10029641/ERIdvaD_GLEAN_10014126/-/ERIdvaD_GLEAN_10006209/ERIdvaD_GLEAN_10020722/ERIdvaD_GLEAN_10028503/ER…	mdm:103445228/mdm:103444810/mdm:103400712/mdm:103400470/mdm:103436962/mdm:103406741/mdm:103432477/mdm:103436484/mdm:103412189/mdm:103445717/mdm:103438910/mdm:103425705/mdm:103401867/mdm:103427742/mdm:103436089/mdm:103435412/mdm:103428845/mdm:103413926/mdm:103416152/mdm:103454204/mdm:103433823/mdm:103454584/mdm:103417136/mdm:103401766/mdm:103405830/mdm:103453285/mdm:103441126/mdm:103412623/mdm:103…	89
mdm01212	Fatty acid metabolism	27/1858	83/6151	0.360465	0.831843	Eri037225/Eri003889/Eri001969/Eri036938/novel.4621/Eri040435/Eri004491/Eri001517/Eri031380/novel.6121/Eri005894/Eri028697/Eri010487/Eri001693/Eri008783/Eri025914/Eri020636/Eri003681/Eri026389/Eri029510/Eri024657/Eri019896/Eri034717/Eri023489/Eri023480/Eri038119/Eri022917	CUFF396.346.2/ERIdvaD_GLEAN_10023267/ERIdvaD_GLEAN_10029309/ERIdvaD_GLEAN_10010216/-/ERIdvaD_GLEAN_10022613/ERIdvaD_GLEAN_10014260/ERIdvaD_GLEAN_10008648/ERIdvaD_GLEAN_10024960/-/ERIdvaD_GLEAN_10007441/ERIdvaD_GLEAN_10016046/ERIdvaD_GLEAN_10001172/ERIdvaD_GLEAN_10018412/ERIdvaD_GLEAN_10022087/ERIdvaD_GLEAN_10023890/ERIdvaD_GLEAN_10028935/ERIdvaD_GLEAN_10009033/ERIdvaD_GLEAN_10019840/ERIdvaD_GLEAN…	mdm:103401362/mdm:103438249/mdm:103454260/mdm:103429387/mdm:103443506/mdm:103414842/mdm:103400909/mdm:103408877/mdm:103448739/mdm:103405061/mdm:103429932/mdm:103401557/mdm:103449797/mdm:103421525/mdm:103405049/mdm:103404405/mdm:103431754/mdm:103405633/mdm:103450531/mdm:103435806/mdm:103453103/mdm:103452503/mdm:103406406/mdm:103432996/mdm:103432990/mdm:103404630/mdm:103408191	27
mdm00100	Steroid biosynthesis	15/1858	45/6151	0.376552	0.852571	Eri015051/Eri004923/Eri034092/Eri018915/Eri018836/Eri036895/Eri008439/novel.2677/Eri015333/Eri036260/Eri029889/Eri014214/Eri013136/Eri012253/Eri006663	ERIdvaD_GLEAN_10027415/ERIdvaD_GLEAN_10017146/ERIdvaD_GLEAN_10021260/CUFF209.35.1/ERIdvaD_GLEAN_10021875/ERIdvaD_GLEAN_10007427/CUFF98.8.2/-/ERIdvaD_GLEAN_10008467/CUFF389.112.1/ERIdvaD_GLEAN_10026385/ERIdvaD_GLEAN_10033367/ERIdvaD_GLEAN_10011882/ERIdvaD_GLEAN_10026118/ERIdvaD_GLEAN_10034623	mdm:103440234/mdm:103403411/mdm:103401301/mdm:103438422/mdm:103431165/mdm:103411553/mdm:103445128/mdm:103445174/mdm:103443090/mdm:103421686/mdm:103440612/mdm:103452498/mdm:103455855/mdm:103453651/mdm:103404994	15
mdm00130	Ubiquinone and other terpenoid-quinone biosynthesis	18/1858	56/6151	0.425003	0.94445	Eri025063/Eri020400/Eri026946/Eri035862/Eri040531/Eri024160/Eri032730/Eri032563/Eri034943/Eri017365/Eri036389/Eri000447/Eri003689/Eri025375/Eri024883/Eri033569/Eri035574/Eri018009	ERIdvaD_GLEAN_10008401/ERIdvaD_GLEAN_10025920/ERIdvaD_GLEAN_10030352/ERIdvaD_GLEAN_10005252/ERIdvaD_GLEAN_10022696/ERIdvaD_GLEAN_10032318/CUFF353.45.1/ERIdvaD_GLEAN_10031220/ERIdvaD_GLEAN_10010574/ERIdvaD_GLEAN_10006347/ERIdvaD_GLEAN_10030281/ERIdvaD_GLEAN_10031794/ERIdvaD_GLEAN_10009039/ERIdvaD_GLEAN_10032874/ERIdvaD_GLEAN_10027985/ERIdvaD_GLEAN_10018799/ERIdvaD_GLEAN_10014890/ERIdvaD_GLEAN_1002…	mdm:103440010/mdm:103426517/mdm:103430174/mdm:103453758/mdm:103449390/mdm:103446600/mdm:103453838/mdm:103425704/mdm:103423332/mdm:103417220/mdm:103424079/mdm:103425450/mdm:103426156/mdm:103437799/mdm:103427406/mdm:103456033/mdm:103434645/mdm:103447296	18
mdm00902	Monoterpenoid biosynthesis	4/1858	11/6151	0.436502	0.947181	Eri011596/novel.4459/Eri019281/Eri030267	ERIdvaD_GLEAN_10014830/-/ERIdvaD_GLEAN_10016521/ERIdvaD_GLEAN_10033915	mdm:103437352/mdm:103406159/mdm:103401547/mdm:103451694	4
mdm00904	Diterpenoid biosynthesis	8/1858	24/6151	0.444141	0.947181	Eri025703/Eri040231/Eri030831/Eri017500/Eri038631/Eri017850/Eri035608/Eri026808	ERIdvaD_GLEAN_10015171/ERIdvaD_GLEAN_10008140/ERIdvaD_GLEAN_10020170/ERIdvaD_GLEAN_10019624/ERIdvaD_GLEAN_10025786/ERIdvaD_GLEAN_10002803/ERIdvaD_GLEAN_10014918/ERIdvaD_GLEAN_10000328	mdm:103445924/mdm:103403426/mdm:103446677/mdm:103445723/mdm:103400475/mdm:103407925/mdm:103434537/mdm:103445375	8
mdm00590	Arachidonic acid metabolism	7/1858	21/6151	0.457804	0.947181	Eri019835/Eri033497/Eri002570/Eri033859/Eri022259/Eri034599/Eri014590	ERIdvaD_GLEAN_10023481/ERIdvaD_GLEAN_10013851/ERIdvaD_GLEAN_10030948/ERIdvaD_GLEAN_10011663/ERIdvaD_GLEAN_10025304/ERIdvaD_GLEAN_10033670/ERIdvaD_GLEAN_10027897	mdm:103455631/mdm:103454744/mdm:103442282/mdm:103450361/mdm:103420529/mdm:103433303/mdm:103440709	7
mdm00909	Sesquiterpenoid and triterpenoid biosynthesis	7/1858	21/6151	0.457804	0.947181	Eri018836/Eri008439/novel.2677/Eri015333/Eri010225/Eri013136/Eri006663	ERIdvaD_GLEAN_10021875/CUFF98.8.2/-/ERIdvaD_GLEAN_10008467/ERIdvaD_GLEAN_10009267/ERIdvaD_GLEAN_10011882/ERIdvaD_GLEAN_10034623	mdm:103431165/mdm:103445128/mdm:103445174/mdm:103443090/mdm:103429606/mdm:103455855/mdm:103404994	7
mdm00908	Zeatin biosynthesis	6/1858	18/6151	0.473392	0.962831	Eri010325/Eri009613/Eri014870/Eri020169/Eri027558/Eri020922	ERIdvaD_GLEAN_10009820/ERIdvaD_GLEAN_10026307/ERIdvaD_GLEAN_10015853/ERIdvaD_GLEAN_10011775/ERIdvaD_GLEAN_10024254/ERIdvaD_GLEAN_10006555	mdm:103450431/mdm:103403839/mdm:103404713/mdm:103448749/mdm:103453066/mdm:103424065	6
mdm01040	Biosynthesis of unsaturated fatty acids	9/1858	28/6151	0.482133	0.964265	Eri001969/novel.4621/Eri001517/Eri001693/Eri003681/Eri029510/Eri034717/Eri023480/Eri022917	ERIdvaD_GLEAN_10029309/-/ERIdvaD_GLEAN_10008648/ERIdvaD_GLEAN_10018412/ERIdvaD_GLEAN_10009033/ERIdvaD_GLEAN_10018041/ERIdvaD_GLEAN_10033759/ERIdvaD_GLEAN_10028576/ERIdvaD_GLEAN_10004973	mdm:103454260/mdm:103443506/mdm:103408877/mdm:103421525/mdm:103405633/mdm:103435806/mdm:103406406/mdm:103432990/mdm:103408191	9
mdm00430	Taurine and hypotaurine metabolism	5/1858	15/6151	0.491659	0.967198	Eri001220/Eri010681/Eri040475/Eri009181/Eri027801	ERIdvaD_GLEAN_10020203/ERIdvaD_GLEAN_10032413/ERIdvaD_GLEAN_10022645/ERIdvaD_GLEAN_10031322/ERIdvaD_GLEAN_10020566	mdm:103442330/mdm:103404418/mdm:103449336/mdm:103455676/mdm:103405867	5
mdm00603	Glycosphingolipid biosynthesis - globo and isoglobo series	4/1858	12/6151	0.513918	0.994681	Eri034651/Eri017065/Eri030952/Eri032769	ERIdvaD_GLEAN_10033708/ERIdvaD_GLEAN_10030728/ERIdvaD_GLEAN_10031042/ERIdvaD_GLEAN_10010638	mdm:103433494/mdm:103437970/mdm:103432910/mdm:103419674	4
mdm00591	Linoleic acid metabolism	7/1858	23/6151	0.568828	1	Eri002730/Eri024029/Eri001553/Eri035919/Eri035918/Eri026591/Eri014089	ERIdvaD_GLEAN_10014984/ERIdvaD_GLEAN_10032208/ERIdvaD_GLEAN_10022235/ERIdvaD_GLEAN_10009354/ERIdvaD_GLEAN_10009353/CUFF296.145.1/ERIdvaD_GLEAN_10033252	mdm:103422578/mdm:103446404/mdm:103418601/mdm:103433947/mdm:103433949/mdm:103450937/mdm:103452114	7
mdm03060	Protein export	20/1858	67/6151	0.57162	1	Eri026568/Eri001405/Eri031352/novel.8089/Eri008670/Eri001662/Eri011278/Eri014031/Eri000600/Eri005471/Eri036660/Eri038052/Eri023743/novel.3664/Eri017619/Eri010239/novel.7359/Eri039513/Eri011203/Eri014729	ERIdvaD_GLEAN_10015086/ERIdvaD_GLEAN_10007108/ERIdvaD_GLEAN_10004861/-/ERIdvaD_GLEAN_10000634/ERIdvaD_GLEAN_10018382/ERIdvaD_GLEAN_10002156/ERIdvaD_GLEAN_10033200/ERIdvaD_GLEAN_10031930/ERIdvaD_GLEAN_10007789/ERIdvaD_GLEAN_10029688/ERIdvaD_GLEAN_10019697/ERIdvaD_GLEAN_10023195/-/ERIdvaD_GLEAN_10019190/ERIdvaD_GLEAN_10004835/-/ERIdvaD_GLEAN_10012176/ERIdvaD_GLEAN_10005641/ERIdvaD_GLEAN_10011423	mdm:103450916/mdm:103400676/mdm:103452588/mdm:103450916/mdm:103447723/mdm:103421208/mdm:103454024/mdm:103430670/mdm:103402635/mdm:103448872/mdm:103408658/mdm:103402387/mdm:103451031/mdm:103428838/mdm:103415545/mdm:103437478/mdm:103439333/mdm:103431885/mdm:103405971/mdm:103426487	20
mdm00790	Folate biosynthesis	9/1858	30/6151	0.578481	1	Eri001698/Eri007031/Eri017269/Eri016881/novel.4947/Eri025976/Eri022259/Eri027072/Eri032056	ERIdvaD_GLEAN_10018417/ERIdvaD_GLEAN_10015551/ERIdvaD_GLEAN_10011797/ERIdvaD_GLEAN_10030556/-/ERIdvaD_GLEAN_10006281/ERIdvaD_GLEAN_10025304/ERIdvaD_GLEAN_10005164/ERIdvaD_GLEAN_10014225	mdm:103427171/mdm:103428436/mdm:103440375/mdm:103444473/mdm:103422191/mdm:103435418/mdm:103420529/mdm:103430141/mdm:103428694	9
mdm00450	Selenocompound metabolism	6/1858	20/6151	0.591744	1	Eri010727/Eri020280/Eri034688/Eri003988/Eri013327/Eri032169	ERIdvaD_GLEAN_10032452/ERIdvaD_GLEAN_10005956/ERIdvaD_GLEAN_10033742/ERIdvaD_GLEAN_10007592/ERIdvaD_GLEAN_10003939/ERIdvaD_GLEAN_10019538	mdm:103432045/mdm:103449765/mdm:103434271/mdm:103435850/mdm:103443445/mdm:103416410	6
mdm00945	Stilbenoid, diarylheptanoid and gingerol biosynthesis	8/1858	27/6151	0.598116	1	Eri024036/Eri035686/novel.2038/Eri030682/Eri039531/Eri024844/Eri007010/Eri008112	ERIdvaD_GLEAN_10032215/ERIdvaD_GLEAN_10009260/-/ERIdvaD_GLEAN_10022806/CUFF420.84.1/ERIdvaD_GLEAN_10027953/ERIdvaD_GLEAN_10015536/ERIdvaD_GLEAN_10013882	mdm:103422630/mdm:103448267/mdm:103428961/mdm:103403119/mdm:103424194/mdm:103417342/mdm:103436212/mdm:103454980	8
mdm00640	Propanoate metabolism	12/1858	41/6151	0.610532	1	Eri003889/Eri024474/Eri033077/Eri028996/Eri008783/Eri026153/Eri035747/Eri026389/Eri034796/Eri007543/Eri011466/Eri033259	ERIdvaD_GLEAN_10023267/ERIdvaD_GLEAN_10023712/ERIdvaD_GLEAN_10020354/ERIdvaD_GLEAN_10021715/ERIdvaD_GLEAN_10022087/ERIdvaD_GLEAN_10019020/ERIdvaD_GLEAN_10023564/ERIdvaD_GLEAN_10019840/ERIdvaD_GLEAN_10021844/ERIdvaD_GLEAN_10018546/ERIdvaD_GLEAN_10012387/ERIdvaD_GLEAN_10003344	mdm:103438249/mdm:103423928/mdm:103445597/mdm:103416573/mdm:103405049/mdm:103432166/mdm:103443175/mdm:103450531/mdm:103439021/mdm:103456265/mdm:103442064/mdm:103455699	12
mdm00780	Biotin metabolism	7/1858	24/6151	0.62017	1	Eri037225/Eri040435/Eri004491/Eri028697/Eri002131/Eri020636/Eri038119	CUFF396.346.2/ERIdvaD_GLEAN_10022613/ERIdvaD_GLEAN_10014260/ERIdvaD_GLEAN_10016046/ERIdvaD_GLEAN_10004026/ERIdvaD_GLEAN_10028935/ERIdvaD_GLEAN_10009878	mdm:103401362/mdm:103414842/mdm:103400909/mdm:103401557/mdm:103421290/mdm:103431754/mdm:103404630	7
mdm00072	Synthesis and degradation of ketone bodies	3/1858	10/6151	0.622862	1	Eri008783/Eri000898/novel.6265	ERIdvaD_GLEAN_10022087/ERIdvaD_GLEAN_10011954/-	mdm:103405049/mdm:103448176/mdm:103413646	3
mdm00900	Terpenoid backbone biosynthesis	24/1858	83/6151	0.642247	1	novel.4635/novel.2006/Eri010974/Eri036504/Eri017707/Eri006924/Eri021730/Eri026976/Eri034637/Eri013439/Eri017945/Eri027508/Eri032516/Eri008783/Eri004825/Eri005349/Eri032171/Eri002880/Eri016650/Eri018792/Eri037295/Eri007552/Eri039139/Eri018707	-/-/ERIdvaD_GLEAN_10031989/ERIdvaD_GLEAN_10029546/CUFF196.80.3/ERIdvaD_GLEAN_10003914/ERIdvaD_GLEAN_10030067/ERIdvaD_GLEAN_10030379/ERIdvaD_GLEAN_10033693/ERIdvaD_GLEAN_10027732/ERIdvaD_GLEAN_10029797/CUFF308.68.2/ERIdvaD_GLEAN_10018652/ERIdvaD_GLEAN_10022087/ERIdvaD_GLEAN_10012823/ERIdvaD_GLEAN_10012049/ERIdvaD_GLEAN_10019540/ERIdvaD_GLEAN_10027039/ERIdvaD_GLEAN_10027246/ERIdvaD_GLEAN_10020665/E…	mdm:103400423/mdm:103418313/mdm:103411737/mdm:103419532/mdm:103434399/mdm:103422909/mdm:103415980/mdm:103448906/mdm:108169470/mdm:103420733/mdm:103413028/mdm:103453010/mdm:103429742/mdm:103405049/mdm:103427372/mdm:103411406/mdm:103402516/mdm:103424544/mdm:103404781/mdm:103432740/mdm:103406991/mdm:103400276/mdm:103442493/mdm:103410649	24
mdm04933	AGE-RAGE signaling pathway in diabetic complications	7/1858	25/6151	0.667945	1	Eri033453/Eri027665/Eri016973/Eri033855/Eri002996/Eri037875/Eri015084	ERIdvaD_GLEAN_10025555/ERIdvaD_GLEAN_10026655/ERIdvaD_GLEAN_10030637/ERIdvaD_GLEAN_10011659/ERIdvaD_GLEAN_10027146/ERIdvaD_GLEAN_10019743/ERIdvaD_GLEAN_10027448	mdm:103432829/mdm:103447387/mdm:103406415/mdm:103450367/mdm:103455244/mdm:103456019/mdm:103410421	7
mdm00940	Phenylpropanoid biosynthesis	45/1858	158/6151	0.711782	1	Eri008590/Eri024036/Eri025063/Eri030815/Eri035647/Eri023814/Eri020400/Eri034524/Eri017045/Eri002727/Eri035686/novel.2038/Eri005921/Eri021724/Eri004111/Eri034943/Eri030682/Eri039531/Eri008802/Eri010321/Eri030782/Eri006369/Eri006596/Eri011962/Eri024844/Eri005500/Eri037864/Eri038682/Eri029626/Eri040455/Eri027909/novel.1724/Eri019439/Eri016201/Eri007010/Eri024883/Eri015636/Eri015591/Eri037956/Eri0081…	ERIdvaD_GLEAN_10027174/ERIdvaD_GLEAN_10032215/ERIdvaD_GLEAN_10008401/ERIdvaD_GLEAN_10020154/ERIdvaD_GLEAN_10014953/CUFF267.33.1/ERIdvaD_GLEAN_10025920/ERIdvaD_GLEAN_10033601/ERIdvaD_GLEAN_10030706/ERIdvaD_GLEAN_10014981/ERIdvaD_GLEAN_10009260/-/ERIdvaD_GLEAN_10007467/ERIdvaD_GLEAN_10030061/CUFF49.122.2/ERIdvaD_GLEAN_10010574/ERIdvaD_GLEAN_10022806/CUFF420.84.1/ERIdvaD_GLEAN_10022103/ERIdvaD_GLEAN…	mdm:103433222/mdm:103422630/mdm:103440010/mdm:103446691/mdm:103408778/mdm:103447738/mdm:103426517/mdm:103430265/mdm:103437839/mdm:103429821/mdm:103448267/mdm:103428961/mdm:103418409/mdm:103455522/mdm:103407871/mdm:103423332/mdm:103403119/mdm:103424194/mdm:103405068/mdm:103450448/mdm:103422468/mdm:103401840/mdm:103403867/mdm:103448898/mdm:103417342/mdm:103449128/mdm:103455972/mdm:103424949/mdm:108…	45
mdm00062	Fatty acid elongation	12/1858	44/6151	0.717366	1	Eri018356/Eri001517/Eri002432/Eri013376/Eri008219/Eri001693/Eri032572/Eri029652/Eri029888/Eri021409/Eri034717/Eri023489	ERIdvaD_GLEAN_10021448/ERIdvaD_GLEAN_10008648/ERIdvaD_GLEAN_10030824/ERIdvaD_GLEAN_10027683/ERIdvaD_GLEAN_10004256/ERIdvaD_GLEAN_10018412/ERIdvaD_GLEAN_10031228/ERIdvaD_GLEAN_10028463/ERIdvaD_GLEAN_10026384/ERIdvaD_GLEAN_10021969/ERIdvaD_GLEAN_10033759/ERIdvaD_GLEAN_10028583	mdm:103411143/mdm:103408877/mdm:103450478/mdm:103440401/mdm:103401795/mdm:103421525/mdm:103431992/mdm:103427677/mdm:103440610/mdm:103403741/mdm:103406406/mdm:103432996	12
mdm04145	Phagosome	32/1858	114/6151	0.724321	1	Eri014838/Eri022253/Eri016493/Eri016239/Eri015572/Eri017804/Eri026400/Eri007831/Eri011938/Eri016240/Eri013601/Eri037262/Eri034785/Eri026894/Eri027917/Eri033855/Eri007105/Eri020735/Eri000726/Eri008360/Eri033320/Eri039451/novel.7169/Eri002996/novel.8031/novel.3664/Eri015982/Eri037875/Eri015084/Eri019830/Eri004514/Eri002074	ERIdvaD_GLEAN_10003057/ERIdvaD_GLEAN_10025297/ERIdvaD_GLEAN_10014682/ERIdvaD_GLEAN_10016636/CUFF176.121.1/ERIdvaD_GLEAN_10019305/ERIdvaD_GLEAN_10019852/ERIdvaD_GLEAN_10002906/ERIdvaD_GLEAN_10004156/ERIdvaD_GLEAN_10016637/ERIdvaD_GLEAN_10001194/CUFF396.421.1/CUFF374.81.3/ERIdvaD_GLEAN_10018355/CUFF311.72.1/ERIdvaD_GLEAN_10011659/ERIdvaD_GLEAN_10009780/ERIdvaD_GLEAN_10029022/ERIdvaD_GLEAN_10030184/…	mdm:103454869/mdm:103438666/mdm:103412425/mdm:103419231/mdm:103439762/mdm:103451159/mdm:103423471/mdm:103449312/mdm:103436316/mdm:103407673/mdm:103443900/mdm:103454048/mdm:103431922/mdm:103420719/mdm:103433554/mdm:103450367/mdm:103414895/mdm:103416275/mdm:103426388/mdm:103433136/mdm:103446090/mdm:103456165/mdm:103428061/mdm:103455244/mdm:103424955/mdm:103428838/mdm:103417231/mdm:103456019/mdm:103…	32
mdm00730	Thiamine metabolism	9/1858	34/6151	0.741483	1	Eri011850/Eri020667/Eri027707/Eri027508/Eri003799/novel.4735/Eri010086/Eri021447/Eri039736	ERIdvaD_GLEAN_10028906/ERIdvaD_GLEAN_10028964/ERIdvaD_GLEAN_10026696/CUFF308.68.2/ERIdvaD_GLEAN_10008627/-/ERIdvaD_GLEAN_10012489/CUFF239.43.1/ERIdvaD_GLEAN_10006701	mdm:103429668/mdm:103402204/mdm:103418935/mdm:103453010/mdm:103403546/mdm:103416306/mdm:103433341/mdm:103451086/mdm:103402564	9
mdm00562	Inositol phosphate metabolism	25/1858	91/6151	0.751458	1	Eri033453/Eri027665/Eri025072/Eri037710/Eri017014/Eri016973/Eri019189/Eri010187/Eri013601/Eri037262/Eri025743/Eri034785/Eri032469/Eri036186/novel.5190/Eri016059/novel.3168/Eri022247/Eri034725/Eri011942/Eri002134/Eri014681/Eri003203/Eri004514/Eri006171	ERIdvaD_GLEAN_10025555/ERIdvaD_GLEAN_10026655/CUFF281.61.1/CUFF400.91.1/ERIdvaD_GLEAN_10030673/ERIdvaD_GLEAN_10030637/ERIdvaD_GLEAN_10011854/ERIdvaD_GLEAN_10010494/ERIdvaD_GLEAN_10001194/CUFF396.421.1/CUFF287.2.1/CUFF374.81.3/ERIdvaD_GLEAN_10018610/ERIdvaD_GLEAN_10014409/-/ERIdvaD_GLEAN_10033468/-/ERIdvaD_GLEAN_10025292/CUFF373.510.2/ERIdvaD_GLEAN_10004159/ERIdvaD_GLEAN_10004028/ERIdvaD_GLEAN_100…	mdm:103432829/mdm:103447387/mdm:103420816/mdm:103435138/mdm:103417780/mdm:103406415/mdm:103443644/mdm:103434428/mdm:103443900/mdm:103454048/mdm:103419826/mdm:103431922/mdm:103422491/mdm:103413152/mdm:103411035/mdm:103454272/mdm:103417780/mdm:103438670/mdm:103434073/mdm:103436308/mdm:103439427/mdm:103447407/mdm:103411009/mdm:103400892/mdm:103441763	25
mdm04626	Plant-pathogen interaction	64/1858	228/6151	0.784052	1	Eri015095/Eri008007/Eri014737/Eri033847/novel.7981/Eri002679/Eri010799/Eri025427/Eri000739/Eri005907/Eri026711/novel.1556/Eri024566/Eri030053/Eri012726/Eri020592/Eri021741/Eri002373/Eri026861/Eri020097/Eri007583/Eri029165/Eri035088/Eri022245/Eri017933/novel.3652/Eri025424/Eri015565/Eri008747/Eri023249/Eri032012/novel.2541/Eri026677/Eri025397/Eri026707/Eri031071/Eri008742/Eri035338/Eri014724/Eri00…	ERIdvaD_GLEAN_10027459/ERIdvaD_GLEAN_10015920/ERIdvaD_GLEAN_10011432/ERIdvaD_GLEAN_10011651/-/ERIdvaD_GLEAN_10003597/ERIdvaD_GLEAN_10032508/ERIdvaD_GLEAN_10032928/CUFF14.20.3/ERIdvaD_GLEAN_10007453/ERIdvaD_GLEAN_10006669/-/ERIdvaD_GLEAN_10023787/ERIdvaD_GLEAN_10023305/ERIdvaD_GLEAN_10017958/ERIdvaD_GLEAN_10011351/ERIdvaD_GLEAN_10030077/ERIdvaD_GLEAN_10030771/ERIdvaD_GLEAN_10001765/ERIdvaD_GLEAN_1…	mdm:103440248/mdm:103443172/mdm:103439807/mdm:103450371/mdm:103444127/mdm:103429045/mdm:103404487/mdm:103409737/mdm:103443927/mdm:103407650/mdm:103442981/mdm:103413690/mdm:103441525/mdm:103436071/mdm:103439316/mdm:103454558/mdm:103415984/mdm:103401369/mdm:103449586/mdm:103443481/mdm:103407638/mdm:103454482/mdm:103414450/mdm:103438671/mdm:103455683/mdm:103426644/mdm:103455264/mdm:103436384/mdm:103…	64
mdm03040	Spliceosome	81/1858	289/6151	0.813358	1	Eri024855/Eri023091/Eri024856/Eri037732/Eri027594/Eri025582/Eri024061/Eri034548/Eri014827/Eri001373/Eri039507/Eri020529/Eri017761/Eri003720/Eri006322/Eri004946/Eri001576/Eri006722/Eri018223/Eri028742/Eri030084/Eri009461/novel.4428/Eri038775/Eri030166/Eri020263/Eri011684/Eri013053/Eri006621/Eri019762/Eri037749/Eri021523/novel.5730/Eri025979/Eri027198/Eri007316/Eri034912/Eri024362/Eri039214/Eri0319…	ERIdvaD_GLEAN_10027961/ERIdvaD_GLEAN_10005204/ERIdvaD_GLEAN_10027962/ERIdvaD_GLEAN_10022174/ERIdvaD_GLEAN_10002093/CUFF284.7.2/ERIdvaD_GLEAN_10032233/ERIdvaD_GLEAN_10033623/CUFF167.88.1/ERIdvaD_GLEAN_10014793/ERIdvaD_GLEAN_10012170/ERIdvaD_GLEAN_10026038/ERIdvaD_GLEAN_10019263/ERIdvaD_GLEAN_10001549/ERIdvaD_GLEAN_10003835/ERIdvaD_GLEAN_10017167/ERIdvaD_GLEAN_10022253/ERIdvaD_GLEAN_10009207/ERIdva…	mdm:103405589/mdm:103402427/mdm:103405590/mdm:103435013/mdm:103446880/mdm:103434558/mdm:103446433/mdm:103432354/mdm:103433399/mdm:103453559/mdm:103403149/mdm:103443790/mdm:103451124/mdm:103447305/mdm:103415580/mdm:103425594/mdm:103413296/mdm:103441989/mdm:103447376/mdm:103437437/mdm:103437281/mdm:103436674/mdm:103449493/mdm:103449152/mdm:103402813/mdm:103423701/mdm:103450895/mdm:103453321/mdm:103…	81
mdm00520	Amino sugar and nucleotide sugar metabolism	44/1858	161/6151	0.813397	1	Eri012043/Eri023740/Eri036664/Eri002412/Eri019755/Eri024766/Eri036495/Eri002532/Eri028196/Eri025615/Eri032526/Eri035011/Eri016875/Eri010862/Eri002978/Eri020898/Eri034651/Eri009421/Eri017482/Eri032695/Eri005764/Eri019283/Eri002465/Eri018488/Eri009015/Eri009637/Eri009279/Eri034689/Eri001325/Eri007049/Eri037935/Eri003914/Eri027000/Eri030147/Eri015966/Eri036822/Eri009413/novel.7094/Eri007536/Eri01968…	ERIdvaD_GLEAN_10014629/ERIdvaD_GLEAN_10023192/ERIdvaD_GLEAN_10029692/ERIdvaD_GLEAN_10030802/ERIdvaD_GLEAN_10006606/ERIdvaD_GLEAN_10003563/ERIdvaD_GLEAN_10029536/ERIdvaD_GLEAN_10030912/ERIdvaD_GLEAN_10005795/ERIdvaD_GLEAN_10005033/ERIdvaD_GLEAN_10018661/ERIdvaD_GLEAN_10019921/ERIdvaD_GLEAN_10030550/ERIdvaD_GLEAN_10004542/ERIdvaD_GLEAN_10027128/ERIdvaD_GLEAN_10015788/ERIdvaD_GLEAN_10033708/ERIdvaD_…	mdm:103448413/mdm:103430505/mdm:103408656/mdm:103450465/mdm:103448012/mdm:103432152/mdm:103419534/mdm:103441854/mdm:103435689/mdm:103432596/mdm:103446839/mdm:103444758/mdm:103435383/mdm:108169440/mdm:103455258/mdm:103447119/mdm:103433494/mdm:103437908/mdm:103445708/mdm:103405684/mdm:103439907/mdm:103400412/mdm:103440430/mdm:103423813/mdm:103448288/mdm:103403858/mdm:103444346/mdm:103434247/mdm:103…	44
mdm00460	Cyanoamino acid metabolism	15/1858	59/6151	0.827572	1	Eri030815/Eri025091/Eri023814/Eri026783/Eri006600/Eri002727/Eri026456/Eri004111/Eri024704/Eri009137/Eri040455/novel.1724/Eri016201/Eri005649/Eri011810	ERIdvaD_GLEAN_10020154/ERIdvaD_GLEAN_10000358/CUFF267.33.1/ERIdvaD_GLEAN_10028403/ERIdvaD_GLEAN_10034566/ERIdvaD_GLEAN_10014981/ERIdvaD_GLEAN_10022944/CUFF49.122.2/ERIdvaD_GLEAN_10016749/ERIdvaD_GLEAN_10001652/ERIdvaD_GLEAN_10022630/-/ERIdvaD_GLEAN_10016604/ERIdvaD_GLEAN_10024603/ERIdvaD_GLEAN_10028872	mdm:103446691/mdm:103401891/mdm:103447738/mdm:103431625/mdm:103431619/mdm:103429821/mdm:103431685/mdm:103407871/mdm:103403009/mdm:103444537/mdm:103453963/mdm:103418926/mdm:103429892/mdm:103420796/mdm:103429506	15
mdm00561	Glycerolipid metabolism	26/1858	99/6151	0.834304	1	Eri007031/Eri030053/Eri025477/Eri022380/Eri024533/Eri004991/Eri003366/Eri018996/Eri026375/Eri024226/Eri003665/Eri037989/Eri024438/Eri017065/Eri034994/Eri040134/Eri033596/Eri030952/Eri000257/Eri028275/Eri021040/Eri032769/Eri037615/Eri017002/novel.6549/Eri019086	ERIdvaD_GLEAN_10015551/ERIdvaD_GLEAN_10023305/ERIdvaD_GLEAN_10032975/CUFF251.70.1/ERIdvaD_GLEAN_10023755/ERIdvaD_GLEAN_10004917/ERIdvaD_GLEAN_10005717/ERIdvaD_GLEAN_10013746/ERIdvaD_GLEAN_10019826/ERIdvaD_GLEAN_10009953/ERIdvaD_GLEAN_10017269/ERIdvaD_GLEAN_10001089/ERIdvaD_GLEAN_10030002/ERIdvaD_GLEAN_10030728/ERIdvaD_GLEAN_10019905/ERIdvaD_GLEAN_10009197/ERIdvaD_GLEAN_10018823/ERIdvaD_GLEAN_1003…	mdm:103428436/mdm:103436071/mdm:103437735/mdm:103400922/mdm:103452609/mdm:103413792/mdm:103410732/mdm:103440671/mdm:103450599/mdm:103433453/mdm:103400825/mdm:103403751/mdm:103436855/mdm:103437970/mdm:103433023/mdm:103422169/mdm:103408030/mdm:103432910/mdm:103417972/mdm:103431350/mdm:103446228/mdm:103419674/mdm:103432595/mdm:103432852/mdm:103402694/mdm:103429278	26
mdm00280	Valine, leucine and isoleucine degradation	16/1858	63/6151	0.834708	1	novel.4621/Eri025477/Eri002657/Eri024474/Eri022380/Eri033329/Eri008783/Eri026153/Eri000898/Eri035747/novel.6265/Eri028275/Eri029510/Eri034796/Eri007543/Eri027190	-/ERIdvaD_GLEAN_10032975/ERIdvaD_GLEAN_10005743/ERIdvaD_GLEAN_10023712/CUFF251.70.1/ERIdvaD_GLEAN_10011291/ERIdvaD_GLEAN_10022087/ERIdvaD_GLEAN_10019020/ERIdvaD_GLEAN_10011954/ERIdvaD_GLEAN_10023564/-/ERIdvaD_GLEAN_10013308/ERIdvaD_GLEAN_10018041/ERIdvaD_GLEAN_10021844/ERIdvaD_GLEAN_10018546/ERIdvaD_GLEAN_10019422	mdm:103443506/mdm:103437735/mdm:103405442/mdm:103423928/mdm:103400922/mdm:103450725/mdm:103405049/mdm:103432166/mdm:103448176/mdm:103443175/mdm:103413646/mdm:103431350/mdm:103435806/mdm:103439021/mdm:103456265/mdm:103439363	16
mdm00905	Brassinosteroid biosynthesis	5/1858	22/6151	0.840979	1	Eri021694/Eri016965/Eri029207/Eri000411/Eri030392	ERIdvaD_GLEAN_10030034/ERIdvaD_GLEAN_10030630/ERIdvaD_GLEAN_10021311/ERIdvaD_GLEAN_10031757/ERIdvaD_GLEAN_10034031	mdm:103401164/mdm:103437230/mdm:103400874/mdm:103403255/mdm:103451616	5
mdm00073	Cutin, suberine and wax biosynthesis	6/1858	26/6151	0.843422	1	Eri031379/Eri035172/Eri030494/Eri031943/Eri034895/Eri040257	ERIdvaD_GLEAN_10024959/ERIdvaD_GLEAN_10024000/ERIdvaD_GLEAN_10034131/ERIdvaD_GLEAN_10001399/ERIdvaD_GLEAN_10016967/ERIdvaD_GLEAN_10008169	mdm:103448759/mdm:103451801/mdm:103430617/mdm:103444567/mdm:103451675/mdm:103451451	6
mdm00190	Oxidative phosphorylation	42/1858	157/6151	0.851836	1	Eri007474/Eri035653/Eri010665/novel.5229/Eri030780/novel.5322/Eri025945/Eri025394/Eri009149/novel.488/Eri039380/Eri020574/Eri039496/Eri029817/Eri018557/Eri037045/Eri032726/Eri034569/Eri036044/Eri033320/Eri023233/novel.6246/Eri039451/Eri003241/novel.7169/Eri027812/Eri019740/Eri013823/novel.7495/Eri015982/Eri000880/Eri020402/Eri026214/Eri017805/novel.4852/Eri036017/Eri039727/Eri002074/Eri021693/Eri…	CUFF86.30.1/ERIdvaD_GLEAN_10014959/ERIdvaD_GLEAN_10032400/-/ERIdvaD_GLEAN_10020121/-/ERIdvaD_GLEAN_10013243/ERIdvaD_GLEAN_10032894/ERIdvaD_GLEAN_10031290/-/CUFF419.140.2/CUFF229.20.2/ERIdvaD_GLEAN_10012159/ERIdvaD_GLEAN_10008834/ERIdvaD_GLEAN_10001192/ERIdvaD_GLEAN_10032554/CUFF353.42.1/ERIdvaD_GLEAN_10033644/ERIdvaD_GLEAN_10027587/CUFF360.47.3/ERIdvaD_GLEAN_10023663/-/ERIdvaD_GLEAN_10022578/ERId…	mdm:108169624/mdm:103434495/mdm:103404406/mdm:103401662/mdm:103446721/mdm:103443904/mdm:13630204/mdm:103437790/mdm:103438301/mdm:13630227/mdm:103456100/mdm:103435662/mdm:103403141/mdm:103402343/mdm:103429793/mdm:103418060/mdm:103424044/mdm:103432490/mdm:103425419/mdm:103446090/mdm:103440698/mdm:103407287/mdm:103456165/mdm:103441868/mdm:103428061/mdm:103405874/mdm:103423567/mdm:103441340/mdm:10344…	42
mdm00310	Lysine degradation	12/1858	50/6151	0.868764	1	Eri025477/Eri037267/Eri022380/novel.8146/Eri036725/Eri008783/Eri006533/Eri004095/Eri028275/Eri037572/novel.7847/novel.3033	ERIdvaD_GLEAN_10032975/ERIdvaD_GLEAN_10032737/CUFF251.70.1/-/ERIdvaD_GLEAN_10006798/ERIdvaD_GLEAN_10022087/CUFF75.324.1/CUFF49.102.1/ERIdvaD_GLEAN_10013308/ERIdvaD_GLEAN_10015581/-/-	mdm:103437735/mdm:103406980/mdm:103400922/mdm:103456087/mdm:103409193/mdm:103405049/mdm:103403246/mdm:103404785/mdm:103431350/mdm:103449206/mdm:103406342/mdm:103404831	12
mdm00531	Glycosaminoglycan degradation	4/1858	19/6151	0.871269	1	Eri007495/Eri032264/Eri034651/Eri031579	ERIdvaD_GLEAN_10018499/ERIdvaD_GLEAN_10029397/ERIdvaD_GLEAN_10033708/ERIdvaD_GLEAN_10013661	mdm:103456224/mdm:103400053/mdm:103433494/mdm:103433911	4
mdm00510	N-Glycan biosynthesis	16/1858	66/6151	0.885869	1	Eri005782/novel.2650/Eri022220/Eri027044/Eri010631/Eri030607/Eri008644/Eri002333/Eri040351/Eri025010/Eri033260/Eri017510/Eri021729/Eri013359/Eri035616/Eri035883	ERIdvaD_GLEAN_10011545/-/ERIdvaD_GLEAN_10025268/ERIdvaD_GLEAN_10030432/ERIdvaD_GLEAN_10032369/ERIdvaD_GLEAN_10022734/ERIdvaD_GLEAN_10027218/ERIdvaD_GLEAN_10010854/ERIdvaD_GLEAN_10003873/ERIdvaD_GLEAN_10016869/CUFF359.51.1/ERIdvaD_GLEAN_10019634/ERIdvaD_GLEAN_10030066/CUFF157.89.1/ERIdvaD_GLEAN_10014923/ERIdvaD_GLEAN_10009322	mdm:103443254/mdm:103438967/mdm:103438685/mdm:103448776/mdm:103404378/mdm:103403060/mdm:103433268/mdm:103435652/mdm:103431571/mdm:103427637/mdm:103455701/mdm:103445749/mdm:103425068/mdm:103440937/mdm:103434534/mdm:103427691	16
mdm03018	RNA degradation	40/1858	154/6151	0.895156	1	Eri033161/Eri006316/Eri000861/Eri021513/Eri033054/Eri016642/Eri029486/Eri033932/Eri008573/Eri038604/Eri012628/Eri031045/Eri026052/Eri001576/Eri027448/Eri013267/Eri038775/novel.7331/Eri035729/Eri035425/Eri020258/Eri028326/Eri040527/Eri031288/Eri034537/Eri033826/Eri005287/Eri026761/novel.4039/Eri032046/Eri007171/Eri022654/Eri009926/Eri040474/Eri000925/Eri034035/Eri015719/Eri021112/Eri012160/Eri0099…	ERIdvaD_GLEAN_10020431/ERIdvaD_GLEAN_10003828/ERIdvaD_GLEAN_10006831/CUFF240.16.1/ERIdvaD_GLEAN_10008179/ERIdvaD_GLEAN_10013159/ERIdvaD_GLEAN_10018018/ERIdvaD_GLEAN_10009003/ERIdvaD_GLEAN_10009097/ERIdvaD_GLEAN_10012658/CUFF147.98.1/ERIdvaD_GLEAN_10031122/ERIdvaD_GLEAN_10011173/ERIdvaD_GLEAN_10022253/ERIdvaD_GLEAN_10020800/ERIdvaD_GLEAN_10007505/CUFF413.32.1/-/ERIdvaD_GLEAN_10023546/CUFF380.54.2/…	mdm:103422208/mdm:103436566/mdm:103429530/mdm:103455950/mdm:103411637/mdm:103439440/mdm:103409164/mdm:103435729/mdm:103428218/mdm:103439550/mdm:103441447/mdm:103406481/mdm:103446980/mdm:103413296/mdm:103441102/mdm:103447144/mdm:103449152/mdm:103417297/mdm:103443155/mdm:103405108/mdm:103451444/mdm:103400075/mdm:103453924/mdm:103421878/mdm:103431377/mdm:103450393/mdm:103404070/mdm:103416066/mdm:103…	40
mdm03410	Base excision repair	11/1858	48/6151	0.89926	1	Eri002780/Eri004918/novel.5345/Eri017611/Eri025846/Eri015535/Eri021453/novel.7431/Eri034960/Eri028240/Eri026336	ERIdvaD_GLEAN_10007680/ERIdvaD_GLEAN_10017141/-/ERIdvaD_GLEAN_10019184/ERIdvaD_GLEAN_10021137/ERIdvaD_GLEAN_10025394/ERIdvaD_GLEAN_10009051/-/ERIdvaD_GLEAN_10010587/ERIdvaD_GLEAN_10013275/ERIdvaD_GLEAN_10015213	mdm:103431349/mdm:103403419/mdm:103430112/mdm:103456385/mdm:103445940/mdm:103409337/mdm:103438343/mdm:103432669/mdm:103423359/mdm:103400293/mdm:103448067	11
mdm00563	Glycosylphosphatidylinositol (GPI)-anchor biosynthesis	7/1858	33/6151	0.910295	1	Eri012710/Eri037321/Eri003104/Eri006282/novel.6605/Eri036116/Eri026751	ERIdvaD_GLEAN_10003011/ERIdvaD_GLEAN_10032786/ERIdvaD_GLEAN_10013080/ERIdvaD_GLEAN_10016576/-/ERIdvaD_GLEAN_10027655/CUFF299.56.2	mdm:103412653/mdm:103454590/mdm:103404277/mdm:103454552/mdm:103403563/mdm:103453483/mdm:103423159	7
[truncated: 28 more rows]

## Sheet: Table S5-6
Table S5-6 KEGG enrichment analysis of the DEGs between GA3 treatment and control in leaves (August).
[truncated: 120 more rows]
