# Supplementary material for: Gibberellin Induced Transcriptome Profiles Reveal Gene Regulation of Loquat Flowering
Source: Front Genet. 2021 Sep 10;12:703688. doi: 10.3389/fgene.2021.703688 (PMC8460860; doi:10.3389/fgene.2021.703688)
Supplement: Supplementary file 6 [file Table_6.XLSX]

## Sheet: Table S6-1
Table S6-1 The FPKM value of 111 down-regulated DEGs at all stages between GA3 and CK treatment in buds
Gene ID	GA3 treatment			CK			Description
	May	June	August	May	June	August
Eri002410	13.0508	8.63802	11.4893	23.6183	12.308	17.4328	-
Eri002412	22.9754	27.7358	21.0241	31.7231	47.611	49.1584	-
Eri002414	236.72	190.803	157.495	340.487	252.461	414.806	Epimerase
Eri002421	112.491	159.576	211.115	260.539	237.621	322.751	NmrA
Eri002459	1.68142	0.642526	1.09906	2.80021	1.40337	3.53926	-
Eri002775	131.813	119.95	97.3601	205.696	163.122	143.467	-
Eri003739	124.113	137.83	120.585	199.111	162.14	171.078	-
Eri003786	64.4393	73.7826	81.2365	102.162	101.271	166.379	-
Eri003889	19.3782	20.5023	17.876	25.9694	28.2594	33.3464	Carboxyl_trans
Eri004211	16.8402	14.803	12.065	25.5983	26.8	18.5324	LRRNT_2
Eri005352	97.3966	70.319	66.7947	304.469	106.364	98.2773	-
Eri005635	55.5419	58.5888	81.5848	80.5327	84.9563	114.708	-
Eri006270	79.9564	85.2045	82.5652	137.123	131.417	185.195	Myb_DNA-binding
Eri006354	814.222	819.909	821.961	1177.47	978.516	1168.37	-
Eri006545	43.1629	36.9492	56.781	68.4121	64.1313	101.302	-
Eri007416	118.14	123.369	114.822	147.586	219.721	267.344	-
Eri007440	32.324	37.3401	31.0926	45.0328	48.0706	37.6562	Epimerase
Eri007715	4.01012	6.59192	9.76376	8.15244	10.5557	13.9714	Glycos_transf_1
Eri008479	15.6108	37.5732	38.3641	28.3857	59.9915	79.6541	F-box
Eri008934	1.3646	1.05176	1.23728	3.62423	4.66324	5.20278	-
Eri009357	21.7813	22.5841	25.7425	32.0395	44.5398	54.9508	NmrA
Eri009422	15.4549	16.2853	18.9829	24.5745	22.874	44.1057	-
Eri009513	10.9456	4.69149	6.72293	17.4753	7.81217	20.8459	-
Eri010132	45.5143	14.4813	12.4864	69.1231	23.6753	24.2241	-
Eri010175	93.383	125.074	133.041	127.862	155.478	191.497	-
Eri010483	8.16262	5.22181	7.40112	11.5317	9.5199	16.2724	-
Eri010502	460.086	404.631	347.639	641.881	479.723	841.145	-
Eri010719	67.2664	51.8942	43.6614	136.441	66.3712	77.7446	-
Eri012440	16.1095	5.82154	6.71011	23.6598	11.3883	16.4426	p450
Eri012492	1.14771	1.4563	1.19679	2.4375	2.88274	2.54494	Sugar_tr
Eri013052	4.12512	6.10104	7.46755	9.67953	9.80278	17.5204	Sugar_tr
Eri013195	4.62238	6.88857	8.88788	10.2391	10.268	14.4859	Peptidase_S8
Eri013674	218.096	163.664	194.62	283.478	195.519	236.82	-
Eri014100	12.6049	16.3897	8.19552	21.7871	20.8671	25.935	p450
Eri014111	64.8373	66.3516	52.7469	84.1168	77.5375	76.7608	Chal_sti_synt_N
Eri014212	18.3222	16.6514	17.5483	24.3985	21.9172	45.7301	-
Eri014451	490.055	360.332	438.446	763.06	442.652	709.434	-
Eri014489	194.695	119.506	77.0641	570.77	571.883	119.784	-
Eri014550	7.69748	11.5665	12.8492	21.7121	16.9054	27.2571	AP2
Eri015010	46.0521	72.1841	76.1358	62.4553	142.323	101.831	-
Eri015636	228.209	206.758	136.7	369.064	275.985	407.789	-
Eri016065	187.644	195.544	178.313	273.704	222.303	204.727	AP2
Eri016184	4.28552	5.52422	3.24629	7.49234	12.8195	11.3906	-
Eri017045	43.6039	49.0068	35.661	130.984	67.7125	61.8916	-
Eri017076	336.694	266.34	210.802	504.97	373.716	571.925	-
Eri017634	6.60888	8.2564	9.85049	11.6953	10.9794	23.8389	-
Eri018021	66.0891	59.9302	75.2788	88.7207	79.4685	116.87	-
Eri018165	22.5698	23.5056	18.0495	39.117	64.5097	33.2822	-
Eri018624	82.8741	79.7436	68.7846	116.839	106.866	156.505	UQ_con
Eri018977	1.22085	4.08644	2.81076	4.52395	9.02917	5.03083	NAM
Eri020129	76.7054	63.5619	48.8849	114.237	75.1643	118.348	Chal_sti_synt_N
Eri020400	61.4643	48.4891	39.6635	84.8639	62.5638	102.234	AMP-binding
Eri020458	69.4708	96.3482	128.835	137.346	137.554	193.785	-
Eri020487	23.9248	14.8304	20.2222	31.2337	39.8567	24.6518	OPT
Eri020697	24.7182	22.2432	28.5915	39.3154	27.8572	41.1807	-
Eri022375	571.218	567.347	374.1	919.132	699.553	623.429	-
Eri022611	11.6819	14.3989	12.6803	27.5424	21.0984	18.2422	MFS_1
Eri023291	5.78083	7.90274	8.12361	11.7304	11.753	18.4857	-
Eri023891	7.56007	7.78924	8.75959	12.4915	11.8613	24.3166	-
Eri024267	14.1003	15.8878	22.1277	19.821	25.7999	28.5932	CBFB_NFYA
Eri024564	202.865	222.16	203.206	460.764	323.928	281.726	-
Eri024571	2.73462	1.66352	2.00487	5.04814	2.53461	6.09112	MCM
Eri024846	14.3868	11.0139	7.84595	30.3054	31.3323	20.3418	-
Eri024851	14.7483	20.779	28.8827	26.0349	25.317	38.2442	-
Eri025021	13069.9	11127.8	12325.5	18862.9	18694.1	19025.8	-
Eri025405	26.4727	20.0975	25.3038	39.3427	25.2673	36.9097	AAA
Eri026503	167.608	146.715	128.326	234.429	182.254	294.384	2OG-FeII_Oxy
Eri026887	18.9449	17.8579	25.9282	30.5466	24.4069	56.3831	-
Eri027437	9.47626	8.3251	11.074	15.5781	11.5982	16.8022	HSF_DNA-bind
Eri027520	34.064	31.7089	51.8867	57.403	45.6126	71.135	-
Eri027551	23.8721	27.365	26.6273	34.835	35.1867	49.0591	-
Eri027596	20.119	20.3458	22.9725	32.4251	28.0624	53.8555	-
Eri027712	3.49317	2.84726	3.57577	6.98054	5.21432	10.833	-
Eri027896	25.1345	18.707	23.3563	51.3839	29.4609	33.438	-
Eri028327	47.7601	13.7442	14.1414	72.0217	26.4026	25.8142	-
Eri029396	197.345	165.507	142.594	275.238	249.385	341.382	2OG-FeII_Oxy
Eri029426	11.1751	14.9112	21.9718	23.8288	22.6544	46.1344	p450
Eri029977	21.9823	14.8326	18.5567	59.8221	23.2866	44.5479	-
Eri030259	39.0291	40.6929	46.1408	55.9676	53.2053	99.6545	-
Eri030815	22.452	16.0367	13.7597	28.8488	32.0885	45.8929	Glyco_hydro_1
Eri030961	241.909	225.02	186.143	339.512	343.997	389.922	-
Eri030993	5.21937	4.06638	1.92661	9.1192	6.18652	7.21733	p450
Eri032129	60.5066	36.3997	28.863	93.605	76.1687	41.9893	-
Eri032138	12.7025	13.242	17.6253	20.0743	18.3035	36.5331	-
Eri032190	109.211	96.5927	79.8345	146.217	110.358	126.756	p450
Eri032400	2.0238	7.70164	16.1778	43.758	22.6741	27.1545	-
Eri032849	134.207	125.153	128.991	182.75	144.344	170.922	-
Eri032960	6.22501	6.36429	8.42695	18.2199	9.9366	16.4771	bZIP_1
Eri033704	5.49084	7.23735	7.65082	9.52905	12.0965	13.4952	p450
Eri033712	1.75913	3.32341	1.80937	4.10295	5.77989	6.03605	p450
Eri034884	66.4367	47.9777	51.4551	87.2944	69.6768	86.4072	IQ
Eri034916	10.7338	6.61972	3.15682	25.9044	12.3532	12.3396	-
Eri035251	21.4224	16.6478	17.8846	36.3012	22.8344	54.3049	GST_N
Eri035518	58.4908	68.9524	80.647	124.514	101.102	143.138	-
Eri035520	1.67964	2.10734	2.10624	3.3099	3.17705	5.07763	Glyco_hydro_3_C
Eri035584	306.074	233.609	214.552	440.709	353.888	632.632	Epimerase
Eri036423	36.9044	47.145	45.7063	50.2913	61.7705	107.161	-
Eri037740	79.6715	80.6673	81.7544	114.713	92.035	170.682	-
Eri037823	528.539	490.664	386.996	773.573	645.101	909.987	2OG-FeII_Oxy
Eri037918	473.151	337.134	323.649	667.014	481.35	852.648	2OG-FeII_Oxy
Eri037956	26.9937	27.0759	35.1447	46.9713	41.1249	98.7876	p450
Eri038116	3.10564	10.5867	5.98484	6.83744	18.7029	18.5506	-
Eri039234	9.52616	11.9355	13.9561	17.4372	16.9541	24.514	-
Eri039379	15.8706	24.6928	17.0297	42.3858	32.6875	22.8421	-
Eri039777	265.091	294.16	313.086	384.038	362.291	483.887	Usp
Eri039853	40.1696	28.6001	21.7338	51.7685	38.2536	42.9188	-
Eri039872	5.58012	7.65246	9.0087	10.1053	9.63021	22.6254	-
Eri040402	8.24233	22.3002	14.2697	19.7902	41.5055	27.3165	ABC2_membrane
novel.2504	184.868	81.3253	137.247	250.438	108.775	184.11	-
novel.5372	0.560475	0.944446	0.816162	2.21953	4.75305	2.26246	-
novel.5409	0.554045	0.668264	0.882223	1.24444	1.35105	2.11582	-

## Sheet: Table S6-2
Table S6-2 The FPKM value of 151 up-regulated DEGs at all stages between GA3 and CK treatment in buds
Gene ID	GA3 treatment			CK			Description
	May	June	August	May	June	August
Eri000412	19.1131	17.3657	18.0473	13.2877	11.4351	12.72	-
Eri000495	80.969	94.2201	60.0346	46.5482	50.8543	33.5065	B3
Eri000544	14.4892	26.3638	26.718	7.85142	19.6161	11.4162	-
Eri000578	4.5007	8.67162	9.29436	0.7036	4.41447	2.02805	-
Eri001554	3.98559	19.6064	10.6825	1.02055	5.46324	1.23335	Lipoxygenase
Eri002111	34.9557	41.3969	14.1181	20.2727	15.641	10.4826	AP2
Eri002514	19.8108	22.2508	13.3996	12.1162	12.0707	9.36662	-
Eri002548	8.9086	14.4575	13.3772	1.64937	9.31352	4.65751	WRKY
Eri003008	6.96683	7.08432	15.7324	3.95964	4.94505	6.71967	-
Eri003656	37.7499	53.1293	20.0826	19.332	24.6966	13.1273	-
Eri003700	10.7116	13.407	9.32045	1.38078	4.10864	3.62573	-
Eri004708	10.3549	15.9901	14.2536	4.89333	9.19866	5.75689	-
Eri004818	5.64677	8.06601	7.28741	1.13485	4.70724	1.28294	-
Eri004863	39.7373	42.6996	41.7184	23.7042	22.0231	23.3112	bZIP_1
Eri005391	6.54523	7.79635	6.34802	3.82696	4.76592	4.27977	Lipase_3
Eri005513	42.9894	43.2677	57.5719	16.5947	22.3097	38.8765	-
Eri005514	84.6532	85.3689	120.929	36.8627	55.6967	79.4833	-
Eri005857	9.02669	13.7185	6.07876	1.70249	5.65765	1.32717	Myb_DNA-binding
Eri005907	7.14444	11.7925	11.3138	4.46719	7.43364	5.78372	WRKY
Eri006097	59.3312	153.424	110.282	34.4265	91.88	37.5473	2OG-FeII_Oxy
Eri006807	15.9133	17.2453	10.8523	8.63172	9.01259	6.61619	AP2
Eri007664	1.25196	0.432232	0.986821	0.191365	0.0255598	0.145667	FAD_binding_4
Eri008002	87.2885	53.6588	36.8433	31.9954	30.2867	25.8492	-
Eri008498	63.1984	68.2131	82.1012	33.7269	53.4751	49.3737	Abhydrolase_3
Eri008602	3.83466	5.92649	7.55249	1.61653	2.67685	4.55895	-
Eri009574	264.546	281.266	211.599	203.385	195.195	164.012	-
Eri009956	59.3566	91.7173	28.7092	39.348	40.5622	10.6483	CAF1
Eri009958	70.399	101.483	35.3771	40.4319	40.8285	20.7213	CAF1
Eri010186	26.6607	41.0813	46.8402	19.5928	31.3475	23.8372	Cytochrom_B561
Eri010803	4.33445	10.8082	4.63767	2.74842	7.13153	2.52092	Clp_N
Eri011254	23.3735	15.7095	19.2439	14.2134	5.77561	8.47502	-
Eri012428	4.86766	8.65019	7.05855	2.9231	5.80676	3.45394	-
Eri012757	13.2208	15.0625	11.9676	9.02297	8.09761	6.70321	WRKY
Eri012773	16.1555	58.9798	39.0603	6.34136	20.1777	13.6224	2OG-FeII_Oxy
Eri013013	28.2494	18.9164	15.0319	17.3006	9.26348	5.99761	-
Eri013156	3.33636	14.7434	5.53359	0.564532	6.57263	1.31548	-
Eri013188	37.2414	58.7908	25.226	24.5411	27.1087	16.391	-
Eri014227	8.97529	14.2234	19.1744	0.399176	9.95091	1.67717	2OG-FeII_Oxy
Eri014459	23.022	7.60296	31.5414	6.76831	3.26144	10.2733	-
Eri014563	15.4801	21.4144	14.2337	10.6292	17.2193	11.4395	Clp_N
Eri014800	3.8834	3.79998	10.9667	0.886024	1.3492	1.71261	-
Eri015039	11.2724	40.2048	20.328	5.06396	15.553	5.42433	-
Eri015058	66.4672	51.0001	30.1949	21.9453	20.9265	20.1207	-
Eri015785	4.16835	11.2733	2.44489	0.28201	1.88624	0.549187	2OG-FeII_Oxy
Eri015864	85.9051	87.3921	88.2309	49.7586	73.3001	46.165	Abhydrolase_3
Eri016166	5.00758	1.34484	1.48722	0.987501	0.631866	0.779729	Pkinase
Eri016558	86.4044	114.367	109.431	54.9865	71.4311	56.5934	AP2
Eri016907	43.4014	60.1615	24.6728	20.3724	22.1687	17.2722	-
Eri016940	19.0976	27.2399	17.5554	13.1308	10.3539	12.6837	-
Eri017047	5.99652	25.3293	33.5144	2.68462	7.07018	7.21427	-
Eri017148	67.7864	134.623	122.761	32.8681	97.0946	30.691	-
Eri017252	97.0878	100.526	140.426	47.1805	59.3092	102.52	-
Eri017508	2.34354	8.08732	15.8465	0.584801	4.24979	3.83704	2OG-FeII_Oxy
Eri017686	1.96112	6.49897	2.16545	0.578241	1.64471	0.433968	Ammonium_transp
Eri018580	368.293	206.383	278.616	196.797	152.213	98.4902	-
Eri019401	64.4001	39.3602	74.6545	35.4692	16.4586	36.7475	DnaJ
Eri019916	3.22552	4.68743	7.16216	1.16272	1.59825	1.90597	-
Eri019917	10.1546	17.4961	17.9116	3.50288	8.38349	6.53345	-
Eri020021	58.2052	67.7411	35.5936	33.3573	31.8573	22.6884	-
Eri020054	37.3799	86.7815	73.3632	25.763	54.7389	33.415	-
Eri020071	15.3256	7.19043	10.4974	8.83037	4.83458	6.32599	TIR
Eri020318	98.8536	85.4457	87.6843	81.3069	70.3052	70.7505	-
Eri020337	6.16475	26.9916	10.0489	0.34201	5.33211	0.349131	p450
Eri020786	4.56249	4.40584	3.35396	1.74356	2.32198	1.7473	WRKY
Eri020800	209.697	218.856	313.393	155.49	178.663	179.995	-
Eri021338	132.968	183.73	122.053	20.8767	152.621	45.1207	-
Eri021343	5.7462	12.1532	8.37168	1.12068	6.3522	3.75866	-
Eri021346	4.17841	18.2705	12.7776	0.102508	7.53062	1.35335	-
Eri021424	54.6328	80.0405	39.9861	30.3738	42.9775	23.9423	-
Eri021891	29.1755	23.68	36.0213	18.3189	14.9741	14.489	-
Eri022732	25.9173	22.5189	36.4799	14.3528	12.8802	23.9482	-
Eri023139	20.4541	31.3997	21.8772	10.5373	19.1616	11.2039	HSP70
Eri023399	9.83815	15.2234	6.09011	4.18249	5.56008	4.28977	WRKY
Eri023513	44.5117	44.3371	57.536	30.992	31.5479	29.8293	-
Eri023629	197.904	137.561	213.867	94.9285	103.801	87.1866	-
Eri023630	566.641	148.606	193.72	146.542	62.424	66.3164	-
Eri023863	5.14	30.2711	14.4256	1.04916	9.39507	0.92526	-
Eri023997	85.2537	107.387	56.0859	55.9127	65.7769	41.2241	AP2
Eri024047	73.8435	61.6941	73.4372	51.1618	41.3795	56.9932	-
Eri024062	9.14755	5.14914	9.26451	3.22978	1.39135	3.12309	-
Eri024547	114.885	120.224	90.107	62.322	87.0028	64.0904	bZIP_1
Eri024693	146.779	223.411	166.451	115.792	183.799	122.109	-
Eri024828	2.67708	15.4424	2.8593	1.11923	1.16843	1.3986	WRKY
Eri024855	7.49513	17.346	12.6784	2.82735	12.4701	6.92103	HSP70
Eri025429	51.2196	20.5745	47.6889	37.3362	13.0726	39.9396	Response_reg
Eri027567	7.98772	6.71591	9.01732	2.66941	1.78251	4.43054	-
Eri027594	11.3355	48.0057	21.8009	6.59955	29.3353	11.0314	HSP70
Eri027797	19.2571	13.1088	14.2529	6.63531	7.00786	8.64475	Lipase_3
Eri028706	5.2483	3.62647	3.34941	2.84537	1.79703	0.921509	-
Eri028922	75.6328	92.9157	67.0847	52.5595	62.6247	56.1978	-
Eri029581	6.70776	12.4497	5.65607	4.12845	8.71165	0.601675	p450
Eri030103	15.9716	26.6506	10.8302	9.69704	11.3808	4.83477	-
Eri030294	40.8958	31.4749	22.5117	29.3344	19.0371	10.3411	B3
Eri031043	94.019	104.102	55.8306	42.4067	46.0209	27.0995	AP2
Eri031537	14.0472	13.3405	26.6624	6.7541	6.40794	7.31455	Usp
Eri031760	2.75333	6.02409	13.2013	0.824487	2.71812	4.7113	Metallophos
Eri031840	2.96882	4.61252	2.2357	1.38655	0.499177	0.784333	p450
Eri031995	10.059	5.57338	4.60598	3.26747	2.69991	2.67815	-
Eri032016	34.2192	7.37461	14.9041	18.4643	4.90385	5.73202	NAD_binding_1
Eri032493	100.237	149.756	185.137	71.0951	127.791	118.562	-
Eri032806	14.8422	24.0925	9.35331	8.33667	10.6285	6.17055	-
Eri032977	34.8102	53.5121	51.926	3.12231	42.3096	8.7527	-
Eri033300	98.2412	183.684	102.686	64.6079	116.096	48.859	-
Eri033380	770.228	906.784	230.533	521.761	361.176	153.514	-
Eri033524	4.27563	7.04682	6.69239	1.38956	5.06277	3.34341	-
Eri033802	28.1008	51.3744	28.2073	18.4128	28.7108	13.3001	AAA
Eri033844	25.7997	22.1925	15.4798	9.93082	7.68205	10.3825	DnaJ
Eri035075	21.0944	21.5979	21.5211	12.9152	16.7301	13.5519	WRKY
Eri035122	6.85922	12.5173	11.0225	2.84137	6.41319	3.18568	-
Eri035185	13.6636	24.9009	9.79487	3.28023	10.3494	6.15601	Ribonuclease_T2
Eri035553	22.9262	37.2935	15.9451	13.2949	7.96323	1.34606	-
Eri035555	15.6021	30.9503	11.3939	2.89352	6.67274	6.25606	-
Eri035560	9.90368	22.332	14.9528	2.32385	8.32936	5.76372	-
Eri035592	124.163	89.9874	163.592	79.6328	56.3069	124.037	-
Eri036293	20.139	43.7432	22.9417	12.2219	25.0954	12.3045	HSP70
Eri036551	110.396	72.4047	58.906	35.2122	45.9021	50.3707	Peptidase_S8
Eri037131	18.219	30.2912	8.84991	7.0143	10.7591	4.28436	-
Eri037220	20.5095	51.6416	14.9278	12.2627	16.3669	2.52034	AP2
Eri037800	25.0317	34.7809	32.7557	16.435	21.1738	26.4702	-
Eri038012	1.21635	2.18986	2.36736	0.505515	1.0598	0.592015	-
Eri038076	56.9686	84.4766	79.1479	5.7193	70.0476	15.66	-
Eri039500	75.8304	40.0092	55.6011	42.578	30.6597	39.7037	p450
Eri039840	5.86656	14.2252	10.5948	2.78895	4.65529	3.69198	-
Eri039890	6.00252	7.71041	7.13129	2.47986	5.52185	4.38437	p450
Eri040184	23.6395	16.8452	19.5516	13.5092	11.6742	15.0794	-
Eri040524	41.7878	61.5011	29.0327	26.0724	33.718	15.6825	-
novel.1132	2.43303	5.7957	1.57545	0.940709	1.63994	0.547011	-
novel.1918	1.56093	1.95503	1.21005	0.206333	0.257755	0.134889	-
novel.2001	5.52853	6.02104	4.41464	3.59154	3.91095	2.78318	-
novel.2065	10.9307	13.0917	5.91326	7.33308	4.99653	3.20388	-
novel.2066	4.46546	1.4875	0.622993	1.32476	0.089236	0.0553425	-
novel.2524	13.957	13.9677	13.5528	9.59992	9.31998	10.4916	FKBP_C
novel.2525	0.653218	3.56521	1.05594	0.139661	0.661872	0.35702	-
novel.3789	2.68654	2.97846	4.25679	1.496	1.5187	1.18704	-
novel.3888	7.03308	27.8128	9.24652	0.466395	5.36297	0.395781	p450
novel.4183	3.96939	3.52363	3.61339	2.59456	2.61246	2.46634	-
novel.4189	15.2685	19.5242	16.147	10.2164	15.2113	9.8055	-
novel.4269	15.5112	18.0918	19.4676	10.8499	13.5182	10.4678	-
novel.5163	1.25392	3.59541	2.71447	0.500918	1.09317	0.999659	-
novel.5301	3.05927	4.17604	3.16015	1.23614	1.20674	1.4868	-
novel.5507	2.87514	3.97939	3.0034	1.78522	1.96224	1.88222	-
novel.5600	3.57318	10.587	9.54447	1.53815	3.29454	1.86548	-
novel.6490	30.0769	36.9449	33.7244	20.2062	22.4229	19.4261	RVT_1
novel.6501	1.41355	5.69669	4.20667	0.35467	3.20874	1.82673	-
novel.6879	27.5017	38.3334	46.715	16.5828	26.9057	31.5189	-
novel.7056	6.96792	8.7615	8.78847	4.51408	6.35303	6.404	-
novel.7161	3.7038	4.81682	3.41492	1.26223	1.88925	1.72199	-
novel.7176	7.5057	7.15505	7.65904	2.84107	3.80212	3.0628	-
novel.7391	224.261	304.849	288.311	150.311	222.323	183.121	-
novel.7942	0.772723	2.9749	2.53336	0.0200906	0.103184	0.0902157	-
novel.893	4.16772	6.34027	5.52578	2.48972	4.25094	4.33704	-

## Sheet: Table S6-3
Table S6-3 The FPKM value of 111 down-regulated DEGs at all stages between GA3 and CK treatment in leaves
Gene ID	GA3 treatment			CK			Description
	May	June	August	May	June	August
Eri000220	9.50431	10.1532	5.63662	21.3365	19.5744	15.0992	-
Eri000350	13.4324	11.8789	11.9236	17.6448	15.3924	14.0924	-
Eri000384	12.9288	20.2022	18.8478	22.0788	28.0223	38.0962	-
Eri000400	24.0286	30.5457	28.4216	33.6038	38.6691	35.9711	Pkinase
Eri000414	11.2653	17.6117	13.5754	14.7855	24.6357	18.7104	CDP-OH_P_transf
Eri000435	10.1799	27.6096	22.4238	16.305	37.5588	26.0207	UDPGT
Eri000469	93.591	537.256	308.296	419.466	885.984	545.727	-
Eri000483	18.1274	21.5438	19.9116	23.3191	26.3382	24.3517	-
Eri000529	24.5775	29.027	27.8128	36.6238	37.5849	34.7935	-
Eri000655	119.735	99.5873	102.059	144.478	136.48	120.188	PhyH
Eri000690	3.1763	4.06789	3.8552	5.34558	8.05971	8.68554	-
Eri000775	85.7743	96.9948	97.2331	147.951	140.237	123.811	-
Eri000925	0.547763	0.668855	0.390046	1.08677	1.22813	0.883819	-
Eri001155	0.02723	0.776582	0.2838	0.476328	2.02059	1.30306	-
Eri001270	0.0978433	0.611569	0.328311	1.92684	1.82534	3.01764	-
Eri001325	39.2212	48.5184	52.4878	67.3854	55.4822	72.807	-
Eri001516	20.5714	22.1977	21.9577	25.0877	24.829	26.0513	UCH
Eri001578	336.333	428.075	404.931	537.771	648.22	526.478	zf-AN1
Eri001637	15.0128	120.152	75.2157	96.7295	174.338	145.971	-
Eri001812	5.8567	7.769	7.59713	10.4263	9.80071	10.1863	LRRNT_2
Eri001983	6.49373	6.77859	8.4224	12.6847	9.92713	16.5743	Homeobox
Eri002144	9.08487	13.6015	14.8203	15.9518	16.2461	20.235	ABC_tran
Eri002269	116.361	87.1375	114.239	160.426	119.695	164.635	-
Eri002373	2.96033	15.582	10.2703	5.95538	27.1109	17.8428	efhand
Eri002391	11.727	12.9765	13.1062	15.67	16.2235	14.8334	-
Eri002436	24.529	48.088	40.4348	36.6062	56.7986	52.8214	Pkinase_Tyr
Eri002499	5.70769	15.0565	18.9955	10.6639	19.6659	37.457	p450
Eri002547	22.7521	33.8186	36.3097	33.7232	56.5304	50.3455	Pkinase
Eri002604	2.58696	3.62911	3.98948	4.33359	5.77464	6.3897	ANF_receptor
Eri002666	45.286	88.9376	78.3252	73.8207	144.503	111.932	-
Eri002820	20.0197	23.8742	22.2567	28.7838	29.6373	34.1665	-
Eri002924	625.233	962.167	810.785	825.9	1042.79	956.877	Homeobox
Eri002963	210.576	199.761	223.093	304.849	223.146	248.392	Myb_DNA-binding
Eri003033	4.40779	9.69736	9.83461	7.55959	14.2598	14.2986	WRKY
Eri003083	27.9063	23.3972	20.0944	33.5077	31.873	40.8107	Pkinase
Eri003201	60.3833	66.7604	64.1595	74.7394	72.6658	74.5856	CBS
Eri003308	29.0215	33.2186	32.9658	38.6933	45.1389	41.2107	Pkinase
Eri003331	10.5356	13.7521	12.7652	24.786	25.6469	25.6917	Pkinase
Eri003505	7.75139	6.01918	6.15167	11.864	8.2932	9.32879	-
Eri003763	4.44582	4.54952	5.23564	8.73965	8.63951	9.49352	-
Eri003787	28.6287	33.857	30.695	37.6869	39.407	35.2139	CG-1
Eri003866	16.3235	13.8375	15.29	19.655	20.5336	24.2552	TPR_1
Eri004011	4.31053	6.31253	5.67877	7.83213	7.51075	8.33571	NB-ARC
Eri004020	1.91874	7.21189	3.201	36.9643	16.33	9.92738	DUF6
Eri004062	3.14201	4.74766	4.02888	6.91943	6.7623	5.81773	ANF_receptor
Eri004137	634.511	889.618	1164.17	2154.96	1622.33	2138.33	-
Eri004146	15.4629	22.4019	19.1077	32.4332	27.9884	26.8692	Pyr_redox_2
Eri004207	11.7687	26.8211	21.5108	31.048	34.382	33.7314	-
Eri004224	6.43296	18.4004	14.9356	10.438	28.9683	35.3966	-
Eri004255	934.628	815.955	793.142	1295.27	1358.13	1511.83	-
Eri004482	11.9523	42.6087	40.3321	26.58	63.0727	49.8182	-
Eri004555	5.7662	6.6753	7.09046	7.98629	8.2257	10.5904	-
Eri004615	0.732201	0.82998	0.764137	3.6683	3.49542	2.07474	-
Eri004616	1.43653	2.31263	0.890704	3.61993	6.32154	2.75491	Auxin_inducible
Eri004749	67.3113	63.6292	59.5598	76.5989	71.1351	71.0003	NAM
Eri004931	34.6134	32.2398	34.5045	57.771	64.5074	72.3294	OPT
Eri004939	19.914	22.9512	30.323	39.3164	33.5329	44.9228	-
Eri005082	53.7438	74.9041	77.4976	82.1015	82.7202	91.5568	-
Eri005614	29.5438	55.4908	72.6624	66.1226	60.8937	115.995	2OG-FeII_Oxy
Eri005634	3.79194	4.50989	4.86907	27.2919	9.70624	14.2578	-
Eri005635	20.9246	66.4922	71.3621	67.5305	82.9559	83.163	-
Eri005718	11.2399	13.2261	18.5857	20.4403	20.1599	42.4455	-
Eri005721	59.8724	86.5312	116.895	115.553	134.798	203.891	-
Eri005764	44.5946	77.2164	70.4135	64.9737	98.0164	96.0473	PGM_PMM_III
Eri005853	29.4789	26.4114	33.7824	37.4708	30.2012	44.2687	Pkinase
Eri005867	65.9328	66.3505	69.9835	84.3348	84.5188	100.411	-
Eri005877	1130.56	683.513	928.917	1480.8	867.822	1131.75	-
Eri005939	84.3363	101.295	92.9709	111.876	111.814	118.595	Proteasome
Eri006010	33.7579	42.3202	42.4696	40.4579	47.3597	52.3208	Pyr_redox_2
Eri006020	26.9983	48.2595	44.1362	37.7236	63.8231	69.0318	-
Eri006055	123.303	232.322	201.851	221.509	325.646	261.516	-
Eri006118	11.9568	17.6879	18.437	17.8237	21.8061	21.016	NB-ARC
Eri006250	12.6059	10.3003	14.0674	17.2018	13.3935	25.468	Homeobox
Eri006255	0.523346	1.23445	0.612205	1.26904	4.20981	1.98387	-
Eri006269	5.29087	5.47221	3.47131	10.4033	13.4087	8.19982	-
Eri006289	27.1604	34.3739	32.4009	43.1704	40.6368	46.4399	UQ_con
Eri006343	20.012	24.6848	28.301	29.1671	34.1985	34.5605	Glycos_transf_1
Eri006375	14.5004	28.3542	23.017	19.3826	39.7227	29.9795	-
Eri006564	49.7914	45.3894	93.3398	119.066	71.3283	105.396	Myb_DNA-binding
Eri006595	4.6807	11.4369	16.4321	28.2237	22.9692	25.9695	-
Eri006761	11.2392	10.7583	11.5089	15.1763	19.037	19.2765	-
Eri006789	138.421	163.225	163.731	183.028	213.119	216.079	R3H
Eri006790	38.4241	41.1312	43.3872	54.0708	60.9122	59.9268	R3H
Eri006931	40.318	73.2637	58.771	73.7694	96.6127	69.0174	-
Eri007226	69.7217	75.4123	81.8332	111.267	85.3517	93.3521	-
Eri007227	101.272	102.648	115.979	177.271	136.722	152.201	-
Eri007301	10.0821	10.387	11.4292	13.3996	12.75	15.078	TBC
Eri007513	7.49139	10.7608	9.66474	10.3963	12.5077	13.1464	SET
Eri007570	57.2788	68.4452	77.6837	91.8931	75.9972	84.9029	-
Eri007583	14.2067	19.3547	19.7288	22.0962	24.6092	23.5568	WRKY
Eri007752	40.6339	40.1624	38.9491	52.8239	43.3819	46.2737	CG-1
Eri007770	57.7086	87.0405	86.6369	103.022	115.323	114.91	-
Eri008019	46.2687	57.6991	54.2428	62.6827	73.3212	58.5833	-
Eri008125	16.9038	18.6133	19.5573	22.1829	21.8217	23.1108	-
Eri008197	44.1163	43.3094	54.2628	69.0914	71.2878	80.7933	WRKY
Eri008219	82.2617	75.6814	75.2502	105.068	87.8572	85.1357	-
Eri008286	28.5769	28.7348	31.3947	58.6927	43.316	44.9384	-
Eri008514	5.11042	7.971	4.08521	11.472	11.51	7.86421	HMA
Eri008573	141.678	167.054	170.456	184.383	200.352	206.443	RRM_1
Eri008700	7.33049	12.1951	12.2878	21.1668	18.7889	20.3386	-
Eri008792	34.4829	30.1774	29.4393	45.4045	47.3796	35.5351	-
Eri008795	73.3927	119.91	97.0254	137.953	216.65	281.116	-
Eri008797	105.328	121.512	131.566	173.964	135.902	143.37	CCT
Eri008853	33.5374	48.5079	49.8542	47.0173	59.0364	74.4333	2OG-FeII_Oxy
Eri009008	7.32444	6.69755	12.3408	24.5796	14.1104	15.5018	ADH_N
Eri009083	21.1075	14.5091	19.9211	31.6263	22.2013	25.0806	-
Eri009138	28.2242	35.6873	29.9315	37.87	47.0174	44.419	-
Eri009230	47.2246	35.9389	43.7753	64.4372	42.0884	53.7864	Aldose_epim
Eri009275	12.2261	19.6294	28.4431	21.4542	23.4136	35.3632	MatE
Eri009303	9.61171	12.1448	15.5347	16.1771	17.9222	25.79	Pkinase_Tyr
Eri009347	23.7591	190.43	109.812	74.2503	212.22	138.466	-
Eri009389	12.1878	12.9362	12.9662	15.0716	17.9435	15.5869	-
Eri009454	115.824	100.98	116.092	171.09	172.838	229.411	-
Eri009538	85.506	67.5093	62.9736	102.434	93.9224	84.013	Lipase_3
Eri009547	424.549	201.619	249.293	571.339	272.869	374.101	-
Eri009548	127.583	99.8797	121.073	194.561	140.233	163.842	Tub
Eri009569	4.83692	11.0968	10.0942	8.94521	14.8934	22.2275	-
Eri009775	5.03628	6.77309	5.71972	8.57162	12.0798	7.02398	-
Eri009844	19.8634	22.6439	20.811	24.0554	25.1203	24.7059	-
Eri009907	10.3094	17.637	21.3736	22.685	21.3794	24.8316	LRRNT_2
Eri010000	52.236	54.9599	59.814	86.0279	74.8165	72.6817	-
Eri010007	0.550242	1.3881	0.278154	10.2293	9.78025	5.03933	DUF6
Eri010127	45.5773	29.6248	35.9225	63.0084	38.5829	46.3479	-
Eri010304	511.558	1118.91	1148.01	2378.95	1633.03	1289.86	-
Eri010419	25.8019	17.7583	27.4826	41.8411	25.8607	40.2682	Pkinase
Eri010425	83.5455	49.1138	69.6708	110.127	67.8445	95.5563	-
Eri010477	44.437	53.3997	60.2316	72.3783	89.0214	79.5956	-
Eri010543	37.3911	47.3655	38.8298	48.5305	96.2984	56.3505	-
Eri010592	24.0854	29.5654	29.6432	29.2408	42.3773	42.656	K_trans
Eri011064	3.5306	5.92067	4.73813	5.40552	7.93127	6.26543	-
Eri011096	24.8026	33.6639	33.8728	33.917	40.3689	39.7378	Pkinase
Eri011107	1.53002	0.792876	0.856253	3.04605	2.96677	2.48354	-
Eri011138	13.4984	21.0087	19.1202	23.9291	26.2992	23.1353	-
Eri011260	46.6837	82.3311	67.0857	126.547	102.404	83.9154	p450
Eri011379	10.015	14.0655	14.8748	23.8155	22.2489	19.2509	NB-ARC
Eri011416	46.2066	60.3721	59.0532	86.7902	75.9866	77.7729	OPT
Eri011417	57.3126	40.4794	48.8846	85.9005	51.3984	63.0635	TCP
Eri011451	36.1639	36.9208	38.5461	42.208	39.7263	45.1453	-
Eri011459	2.07369	4.73988	4.15631	7.88881	16.6538	12.2006	NUDIX
Eri011743	438.811	419.143	368.812	619.005	611.708	464.871	Mpv17_PMP22
Eri011778	3.91866	39.4966	90.7037	13.8724	61.2386	229.101	-
Eri011877	3.94076	12.0577	10.7732	12.5343	28.6117	17.1843	OPT
Eri011967	6.8787	9.62377	9.3367	11.9503	11.8299	13.413	Voltage_CLC
Eri011992	44.8021	45.2982	44.2854	54.3107	51.3999	52.4142	WD40
Eri011993	6.92573	14.2559	13.4526	20.7104	21.4537	18.8864	-
Eri012043	22.3091	107.89	54.4117	29.9236	300.96	223.59	-
Eri012071	24.4843	25.9868	26.0325	30.415	28.9848	31.4093	U-box
Eri012121	1031.09	1828.52	1470	2783.31	2692.68	1887.59	-
Eri012122	232.012	377.332	639.002	1574.64	1783.15	1697.23	-
Eri012127	4.06757	9.35438	6.66179	11.1366	15.0258	13.073	-
Eri012492	11.0875	24.4143	27.6012	31.8601	33.5987	44.0379	Sugar_tr
Eri012493	1.31781	2.42455	2.85333	3.08913	4.90463	6.74445	-
Eri012622	10.3276	22.0848	17.5484	20.0489	26.0105	23.0645	-
Eri012734	1.74069	1.92869	2.10374	2.99611	3.80166	4.1923	-
Eri013038	72.0377	75.0493	83.7667	97.2296	95.9692	105.721	PP2C
Eri013069	51.2085	45.3742	49.9799	70.7389	53.0135	68.9328	WD40
Eri013072	24.3735	23.3859	25.9876	29.6077	29.2356	33.1483	-
Eri013112	35.7911	36.3848	33.7242	41.5679	41.3224	41.1801	-
Eri013312	5.55822	5.15583	6.09932	7.21458	7.14953	7.38168	Myosin_head
Eri013442	19.4948	18.6421	19.5832	24.2165	24.718	22.6102	IBR
Eri013548	1.22514	0.912726	0.777564	2.08136	1.43861	1.30349	-
Eri013695	48.1054	47.4835	49.9647	58.1417	54.1369	57.2608	RRM_1
Eri013725	61.1084	66.3905	66.1294	78.3145	80.3738	76.4468	-
Eri013730	22.1572	18.4892	21.6187	29.2135	26.6069	27.6587	-
Eri013760	70.0729	65.3401	65.2569	110.698	99.9045	80.2813	Bromodomain
Eri013991	33.9502	69.8398	48.9098	75.5268	93.3529	58.8072	Aldo_ket_red
Eri014004	31.7612	29.9265	30.155	40.7441	35.2492	40.604	-
Eri014059	17.2798	22.4817	20.0706	23.3391	26.8142	23.8095	-
Eri014110	18.6729	16.0956	13.8319	25.7038	21.0577	19.1412	-
Eri014248	15.8219	77.5467	63.0068	60.0081	112.221	146.772	PP2C
Eri014394	1.68193	3.30291	3.46823	3.42183	5.40518	10.027	p450
Eri014446	72.9112	83.9427	84.4112	86.9948	93.4495	100.16	3_5_exonuc
Eri014451	78.1949	151.876	123.367	113.934	236.006	243.733	-
Eri014452	32.2134	65.852	52.1872	54.9692	101.657	88.7706	-
Eri014453	208.375	299.189	280.036	357.936	358.318	340.136	-
Eri014535	5.43723	7.8936	7.2724	8.74929	14.0918	15.3162	-
Eri014548	89.9899	118.497	113.244	124.807	134.871	127.57	Aminotran_1_2
Eri014568	16.4459	46.1924	41.7238	56.8612	80.602	73.6539	Pkinase
Eri014637	10.7012	12.1952	17.387	23.6914	19.4115	37.7055	-
Eri014638	67.8264	97.2262	103.503	143.304	140.414	137.622	-
Eri014761	136.597	147.45	151.694	192.045	167.712	215.539	adh_short
Eri014818	52.1154	57.5229	49.6018	68.8743	74.7865	58.1594	-
Eri014909	2.16216	5.83934	3.6781	16.9951	15.0981	11.3675	DUF6
Eri014910	8.00183	2.36633	0.595342	22.8096	10.735	16.2036	DUF6
Eri015010	138.871	330.618	279.681	188.598	532.337	445.019	-
Eri015042	7.26257	8.26257	7.61897	10.6842	12.1303	9.17942	-
Eri015093	61.2946	60.3643	65.4246	84.0709	91.2299	101.322	-
Eri015167	1.11549	3.75438	1.91082	3.62815	7.08533	3.66734	-
Eri015183	21.5522	25.154	21.8656	37.7602	37.6651	32.8897	bZIP_1
Eri015188	127.741	142.644	141.378	183.099	153.393	160.714	-
Eri015199	4.44862	17.8543	13.4104	9.20803	45.9498	22.6856	-
Eri015218	37.1593	47.5024	43.7138	48.3497	58.697	53.1407	-
Eri015282	11.3994	17.1129	15.9502	27.9675	28.5913	24.9366	NB-ARC
Eri015333	12.6047	30.0906	36.9362	50.6836	38.0961	42.8433	-
Eri015399	0.267751	2.83184	2.08853	1.12537	8.11493	9.27071	AP2
Eri015492	36.1997	52.6895	78.0096	90.1721	71.1438	107.027	WRKY
Eri015737	16.314	27.2954	26.4668	33.7788	32.0102	29.8512	-
Eri016117	102.813	73.1	89.3135	177.837	95.4729	106.243	START
Eri016118	40.7106	20.4644	20.2089	65.2626	27.2049	26.0842	Pkinase_Tyr
Eri016345	374.039	613.499	499.384	701.011	1448.04	923.655	-
Eri016555	56.7998	48.8963	62.7138	72.9408	64.9538	74.2188	-
Eri016564	1949.74	1471.05	1876.49	3451.78	2303.21	2350.24	-
Eri016575	1.94311	1.56378	1.93942	3.22069	3.34388	4.22429	-
Eri016576	1.65096	1.61082	2.18867	3.23293	3.6262	4.00798	-
Eri016717	71.1253	118.255	101.137	119.956	135.438	138.463	Asp
Eri016899	1.75416	8.93786	8.63196	4.24334	11.8298	14.2159	MatE
Eri016905	26.0812	35.7303	37.5818	47.8156	60.4373	55.8356	UDPGT
Eri016919	3.78652	5.09205	4.79339	10.518	10.049	6.69488	Aa_trans
Eri016928	49.5826	50.8151	46.2161	59.5823	59.5972	56.6247	Myb_DNA-binding
Eri016929	61.3254	73.0773	81.4703	107.614	99.6112	100.805	-
Eri016965	99.09	174.923	227.433	213.317	213.543	436.743	p450
Eri016984	3.94785	6.14009	6.34728	7.00572	8.6551	8.97288	-
Eri017009	54.9135	61.1932	68.1425	78.9557	91.4462	104.902	Pkinase_Tyr
Eri017097	1.33597	1.70958	3.02976	3.82583	4.53962	9.02538	Abhydrolase_1
Eri017119	8.26592	10.4483	8.75962	10.0984	11.8916	11.6535	ABC_membrane
Eri017222	9.45319	10.5892	10.5752	12.3125	12.8651	12.394	-
Eri017227	21.7938	32.6729	33.1896	41.7336	38.7983	37.8476	Pkinase
Eri017249	212.414	244.973	241.449	414.242	321.397	257.887	adh_short
Eri017414	7.60726	7.49204	7.66133	10.7018	11.7541	10.5895	E1-E2_ATPase
Eri017456	43.687	46.4515	64.842	79.6439	75.1949	124.844	-
Eri017532	2.23507	12.5427	6.83536	13.0085	26.564	17.9844	NAM
Eri017637	42.4811	40.1562	39.407	54.6792	50.822	50.3051	ubiquitin
Eri017845	25.5425	45.0418	47.0225	49.6041	89.3237	56.6979	ABC_tran
Eri018021	62.9648	130.281	127.266	105.667	141.08	182.929	-
Eri018154	38.2801	39.7856	41.2299	46.31	45.9428	50.3693	-
Eri018174	11.3783	17.6485	14.8684	16.6972	20.6043	19.8492	-
Eri018371	25.3916	37.4294	36.9841	31.6481	44.3992	41.8569	Lipase_GDSL
Eri018411	5.09804	13.1383	10.8975	22.4344	25.46	35.4367	MFS_1
Eri018412	0.731259	1.53793	1.40809	2.6786	4.5286	11.5083	Sec63
Eri018430	15.18	17.9849	17.68	28.841	25.5524	26.1185	E1-E2_ATPase
Eri018619	34.1457	35.6394	32.8657	42.3954	42.7458	39.6147	Myb_DNA-binding
Eri018689	22.491	24.2988	20.0456	27.3617	35.614	32.6042	TIR
Eri018752	3.07372	3.61335	4.28412	4.73306	5.88298	5.3613	NB-ARC
Eri018920	5.63143	9.68018	10.7573	9.96407	12.3443	13.4116	NB-ARC
Eri018924	4.70422	9.71061	11.7025	9.81755	14.1855	17.9881	NB-ARC
Eri018977	14.6983	27.2886	25.4514	40.5515	40.1205	54.1712	NAM
Eri019171	84.0946	71.4874	82.0203	150.489	93.3131	134.749	Fer2
Eri019260	10.4015	10.4119	10.7092	13.9826	15.5405	13.5856	Pkinase
Eri019712	19.8989	44.0873	48.4352	42.3419	53.6279	70.358	-
Eri019728	44.4689	44.8792	50.1523	64.0929	71.5077	92.2043	Pkinase
Eri019764	244.512	260.497	369.616	602.89	288.218	416.648	-
Eri019832	5.54788	10.1586	8.13894	12.6593	16.2016	13.3739	-
Eri019966	0.751572	0.917279	1.45459	2.53459	3.32925	3.64413	HLH
Eri019978	68.5394	73.5487	74.3954	89.7052	86.7288	91.2551	-
Eri019982	304.925	304.848	316.035	668.345	453.951	425.747	ADH_N
Eri020051	36.574	37.4395	34.9174	46.1352	42.2697	40.6684	-
Eri020105	0.0642799	0.183758	0.201077	0.864529	1.43291	1.46225	-
Eri020126	11.4884	12.6053	12.4561	14.8461	17.5727	15.6836	-
Eri020201	20.3682	18.0753	22.8147	25.1242	22.7648	27.0918	F-box
Eri020233	60.418	62.0529	62.0247	72.0562	67.1461	79.222	-
Eri020465	0.552103	1.54638	0.86057	2.00247	3.34437	4.36893	-
Eri020487	11.4785	53.5622	51.4185	96.5704	124.397	94.6367	OPT
Eri020572	37.9364	23.0686	41.1451	52.1965	36.5111	57.9005	-
Eri020754	6.54744	6.29539	9.50654	13.1297	9.96971	15.2144	-
Eri020805	58.2877	55.6387	55.6318	70.3847	70.7687	67.427	-
Eri020813	40.7126	76.9684	73.9351	67.6588	88.2387	97.2259	-
Eri020865	11.057	13.3936	15.4942	14.7336	17.7563	24.9767	AMP-binding
Eri020873	85.0983	67.8067	74.3915	103.082	90.9287	106.537	2OG-FeII_Oxy
Eri020989	54.5403	76.1168	56.8332	67.6051	97.592	72.5583	-
Eri021120	2.78435	5.84328	3.43496	6.09835	10.3834	6.85932	-
Eri021534	16.5073	17.3209	23.5352	28.5013	32.1213	38.2431	Myb_DNA-binding
Eri021595	2.82573	8.17951	3.08428	6.97818	10.2052	6.68391	Na_H_Exchanger
Eri021624	93.3209	108.216	127.857	192.678	149.132	182.92	-
Eri021710	12.5984	15.275	14.123	15.9164	18.5751	18.3748	-
Eri021776	30.2535	40.273	40.8904	40.1646	44.3355	48.8242	G-alpha
Eri021897	48.486	56.3672	65.0674	107.868	74.6314	101.494	-
Eri021949	6.10889	22.0247	13.8137	9.26392	48.3382	43.4622	-
Eri021988	28.6381	35.1515	47.835	89.5412	54.1477	53.3123	Pkinase_Tyr
Eri022214	12.0036	11.6175	12.1126	15.6763	13.6817	15.4345	-
Eri022258	3.81252	7.0246	6.72517	11.6375	17.321	12.4858	-
Eri022313	3.47616	4.31964	3.32151	6.11355	7.93112	7.06138	-
Eri022372	50.8059	61.8889	58.0119	62.7682	71.2724	66.8367	-
Eri022490	10.4524	25.3861	15.6568	19.0352	62.592	32.5906	Myb_DNA-binding
Eri022517	0.904882	7.05304	2.61619	4.10219	13.972	12.8169	-
Eri022533	24.7909	28.9941	23.658	30.0452	35.2504	28.8896	-
Eri022610	87.6017	118.208	91.4506	121.88	133.249	124.773	-
Eri022679	7.3297	8.53297	8.97666	19.2523	14.7847	16.7063	Pkinase_Tyr
Eri022770	47.0594	46.9082	48.6068	58.3552	60.9235	57.6953	Pkinase
Eri022905	13.3985	13.4733	13.8331	16.843	18.3064	16.8449	-
Eri022936	108.382	123.693	132.771	183.498	144.491	172.212	-
Eri022943	8.95434	5.13097	6.26349	17.8907	11.5003	27.3356	NAM
Eri022984	44.9481	36.1148	42.8234	51.9812	40.3164	48.4557	-
Eri023233	69.3395	73.6289	75.8896	82.3903	86.2032	90.3591	-
Eri023485	53.8647	111.019	80.1005	87.1946	144.188	122.045	HD-ZIP_N
Eri023488	112.267	95.1772	98.8413	153.776	127.96	121.825	DSPc
Eri023700	115.017	186.183	239.375	212.412	211.965	261.955	PALP
Eri023747	52.1929	56.8795	51.6888	90.4203	66.3435	61.6246	-
Eri023784	195.441	135.601	220.787	341.855	231.824	413.065	Pkinase
Eri023945	9.51445	12.2819	13.2174	12.6307	24.247	17.0002	TPP_enzyme_N
Eri024028	21.4506	31.3492	30.5439	42.6561	45.4834	44.7869	-
Eri024086	21.1325	42.7872	46.9824	37.5326	48.1504	73.3336	NAM
Eri024110	36.7305	32.6621	33.3826	45.9778	43.2429	46.2776	B3
Eri024438	27.4196	33.2969	35.6757	37.0385	39.0076	42.4262	Acyltransferase
Eri024441	62.5337	58.5299	77.6405	114.426	83.6496	146.214	-
Eri024533	55.1025	45.8396	55.4627	76.0504	60.3415	69.5283	-
Eri024602	6.1636	5.89054	6.09864	8.0118	7.29984	7.35839	-
Eri024605	6.57322	6.80235	5.47747	11.3955	13.2884	12.6157	AP2
Eri024636	7.04568	12.7345	12.1107	16.5221	19.724	26.5042	ANF_receptor
Eri024738	2.85366	5.08099	3.9085	6.26946	12.1478	7.9687	DUF6
Eri024766	35.0661	86.2024	67.0623	65.0411	121.383	77.9123	-
Eri024781	1.58634	3.1843	4.1421	3.98258	9.75608	13.3092	F-box
Eri024782	1.18943	1.73105	3.77569	3.54544	6.18088	7.96018	UDPGT
Eri024962	0.70527	1.19222	2.69119	5.02205	3.72015	7.74423	Pkinase
Eri024982	51.7526	52.8774	54.9321	77.3211	71.8262	63.7916	Bromodomain
Eri024994	26.2034	27.4646	26.4036	35.567	33.6761	31.7551	NIF
Eri025035	1.06386	0.942116	0.483812	2.98669	2.99021	3.66835	-
Eri025078	19.1328	20.1983	18.7017	22.304	23.1683	22.5354	-
Eri025242	29.4178	23.7659	25.7522	37.7949	31.8384	39.4699	Abhydrolase_3
Eri025260	29.0666	41.6976	38.141	52.7455	49.9448	45.2037	CCT
Eri025390	56.5135	155.855	161.094	166.745	201.591	204.008	-
Eri025582	171.794	203.64	166.537	229.027	322.629	197.435	RRM_1
Eri025633	84.4435	123.553	148.815	184.294	156.147	165.883	WRKY
Eri025703	69.6282	38.1771	46.8993	85.528	50.9988	55.5658	-
Eri025747	49.3169	53.5766	62.6366	81.3224	65.4563	77.0553	-
Eri025787	20.7809	28.2693	28.3582	33.3672	34.9087	38.5929	Peptidase_M20
Eri026071	58.038	102.07	106.679	121.138	114.924	120.32	p450
Eri026187	183.567	191.871	178.626	259.272	260.411	272.48	-
Eri026280	14.7325	20.9358	23.9929	25.7799	26.0853	28.4779	Pkinase
Eri026283	0.0844616	0.688489	0.542774	0.265371	1.25556	1.464	-
Eri026284	232.03	414.387	298.718	394.14	1279.9	1035.14	-
Eri026337	165.367	167.775	154.868	237.124	221.745	180.088	-
Eri026643	42.5296	29.8558	52.5696	64.1401	39.8551	69.68	-
Eri026665	45.6653	84.2121	59.3065	64.7031	119.008	86.7793	CCT
Eri026677	6.5555	5.86531	7.43207	14.6614	7.95238	9.53204	-
Eri026905	80.669	137.253	222.74	210.272	263.092	364.39	Myb_DNA-binding
Eri027001	19.662	17.466	20.2292	24.6994	24.9568	27.618	-
Eri027361	44.3056	56.3559	50.1264	65.8892	80.876	62.9938	-
Eri027469	4.71602	12.1883	7.83125	18.3441	20.8578	35.6214	Asparaginase_2
Eri027508	83.4239	77.4437	83.6311	100.663	89.0046	99.5845	-
Eri027573	2012.6	1782.3	2210.2	5307.93	2921.27	3215.82	-
Eri027662	69.6318	114.263	87.1546	154.863	161.556	126.264	-
Eri027687	3.60388	7.27911	6.26982	5.03265	8.84755	11.54	-
Eri027774	1.92911	3.28	2.54264	3.42124	7.63339	3.77316	Ion_trans
Eri027827	109.298	196.497	181.541	161.001	224.447	296.333	NUDIX
Eri027978	25.9813	30.9957	32.2019	37.525	35.064	40.0733	SET
Eri028007	111.978	480.979	363.759	299.887	919.958	513.749	Glycos_transf_1
Eri028036	2.31995	6.67892	5.36098	5.65117	8.67185	13.7297	LRRNT_2
Eri028050	23.1482	29.0435	23.8232	44.1938	41.803	29.2764	-
Eri028076	54.5881	83.2736	87.1044	122.341	112.659	172.35	Peptidase_S8
Eri028144	22.7899	28.8522	31.9055	36.8398	44.1361	58.7296	-
Eri028145	30.8507	45.5236	53.9627	49.507	56.1737	74.4072	-
Eri028148	6.16388	12.4921	13.9584	12.2097	18.2937	23.1258	Pkinase
Eri028176	38.1802	53.4357	56.4284	61.3436	60.7929	78.2531	ABC_tran
Eri028354	177.723	203.193	232.696	273.031	246.393	313.242	2OG-FeII_Oxy
Eri028397	8.47794	10.9589	9.87992	10.7349	12.5096	14.1233	Pkinase
Eri028455	40.5659	51.4877	51.6073	69.6841	70.0843	74.6933	UQ_con
Eri028463	3.80184	4.67317	4.70523	9.59928	6.64763	9.04901	-
Eri028511	110.872	133.214	147.141	190.716	159.048	165.548	-
Eri028524	1.03963	1.19254	0.402787	2.84685	5.18575	4.4237	MatE
Eri028749	19.6848	45.6504	49.6747	34.3969	53.6694	61.4498	Pkinase
Eri028843	39.5525	47.3775	43.5892	52.6292	90.7161	72.2577	zf-CCCH
Eri028850	36.5504	31.4914	37.882	80.7091	44.7116	57.2222	-
Eri029060	20.343	37.0911	27.241	26.201	47.9487	42.8033	PP2C
Eri029165	85.1343	88.9074	107.579	110.343	108.371	128.734	-
Eri029268	20.5916	22.3507	27.9395	34.6304	31.4813	36.881	U-box
Eri029292	36.0014	34.5327	31.7684	41.8993	46.3148	42.5232	-
Eri029521	36.385	46.7456	43.4598	46.1506	56.4759	50.424	-
Eri029531	4.42703	9.55612	11.0996	7.56903	12.7811	13.7777	NB-ARC
Eri029590	5.45075	17.9648	7.65141	16.6122	28.0783	16.1783	Ribonuclease_T2
Eri029698	16.425	18.3681	18.2757	20.9065	27.8179	33.8533	Auxin_resp
Eri029842	58.3392	114.769	115.393	162.407	176.655	159.218	-
Eri029916	15.4568	9.18934	11.5789	18.5642	14.7322	15.0989	NB-ARC
Eri029918	8.21425	5.85957	7.91593	11.571	9.08959	12.43	NB-ARC
Eri029919	132.237	93.8962	104.348	151.294	148.402	130.758	-
Eri030081	30.2939	44.5865	44.3744	68.9368	61.1197	85.305	Pkinase_Tyr
Eri030082	8.95322	10.3406	9.64916	12.3239	13.6932	14.7649	-
Eri030124	217.682	331.154	336.351	285.205	451.622	374.103	-
Eri030175	6.13994	10.1815	8.89558	10.1516	13.9103	12.0318	Pkinase
Eri030257	2.93368	3.15844	4.02551	5.23966	4.12523	8.89308	-
Eri030484	39.3424	98.136	85.784	111.125	215.637	168.927	-
Eri030532	258.447	344.161	403.481	796.47	707.245	663.819	-
Eri030635	3.40566	3.53134	2.94957	8.24374	8.13799	4.30797	-
Eri030982	92.2001	94.8089	98.6242	178.337	207.152	192.379	Abhydrolase_1
Eri031055	48.7445	52.65	54.105	68.7581	63.0657	65.1093	RhoGAP
Eri031348	1.97716	2.76495	2.34201	3.24553	7.18085	5.01176	-
Eri031370	2.01143	2.90177	3.51247	5.15019	3.85379	4.58576	NB-ARC
Eri031506	9.67424	13.9323	11.7525	21.7399	17.6277	16.3388	-
Eri031534	938.562	591.425	709.581	1207.9	695.434	788.792	-
Eri031600	252.459	376.281	427.67	462.04	406.623	503.183	C2
Eri031710	4.79318	8.98074	7.78098	18.4818	15.4317	11.7268	p450
Eri031740	193.5	185.775	236.492	311.84	256.615	344.87	GRAM
Eri031795	25.3644	24.5126	24.3288	29.9746	33.345	28.1352	RRM_1
Eri031818	442.888	595.283	516.051	733.817	683.717	572.57	Peptidase_C1
Eri031991	6.25313	31.4154	44.5543	227.019	297.65	205.99	-
Eri032003	1.0989	1.60005	1.69152	3.33959	4.10935	3.17444	-
Eri032061	49.1204	54.4412	63.6363	77.2122	68.8674	79.5808	UQ_con
Eri032258	72.4741	73.6315	77.3898	107.122	80.8661	89.8173	-
Eri032314	6.2327	7.65996	9.18704	9.21855	10.0421	18.1843	Cu_bind_like
Eri032327	31.2738	78.3435	70.7478	64.7502	111.647	103.327	-
Eri032430	9.31577	19.8048	21.216	18.4324	25.951	34.374	-
Eri032462	49.244	44.3613	43.798	95.8622	72.2269	66.5628	NB-ARC
Eri032463	74.1201	62.778	62.6471	190.763	145.082	96.7004	Pkinase
Eri032527	23.6735	30.4316	27.5056	36.8723	36.0913	38.9696	Myb_DNA-binding
Eri032542	326.069	373.555	321.182	475.673	512.439	453.936	Zim
Eri032564	15.7145	18.6207	16.8574	20.1845	23.1445	20.986	-
Eri032598	361.586	609.217	576.706	1027.61	928.9	947.204	-
Eri032600	0	3.35087	1.80672	1.6352	9.79149	8.15451	-
Eri032692	85.5698	75.0153	103.219	115.46	104.383	126.123	-
Eri032717	23.9484	25.4515	26.2094	29.8075	28.1153	35.4595	PUF
Eri032794	56.3303	63.3908	59.4496	68.9278	73.7068	67.5537	ADH_zinc_N
Eri032841	92.6631	71.5925	76.8477	118.113	85.0405	98.3698	-
Eri032921	20.9167	30.1567	23.6235	25.5355	37.9503	40.6012	-
Eri033027	16.5625	21.3229	19.9051	31.0301	32.228	24.8345	U-box
Eri033054	76.5724	76.0327	76.3218	89.8998	99.1698	84.8588	PFK
Eri033112	18.6634	35.9863	26.1464	26.5559	54.6285	36.8439	-
Eri033254	36.6516	39.2982	49.4067	76.5901	56.4089	55.5865	OPT
Eri033453	21.8662	33.9347	35.2513	59.0646	66.8376	48.9643	PI-PLC-X
Eri033528	32.2264	142.417	153.725	147.836	160.475	217.81	-
Eri033570	23.7829	59.2665	74.0361	56.678	71.1701	84.8403	-
Eri033602	24.0562	26.0589	25.8913	32.9595	30.4441	29.7237	-
Eri033690	58.5783	46.9777	57.377	87.2837	60.3738	95.2213	-
Eri033752	12.7411	28.6027	12.0346	19.5812	53.1435	37.1191	-
Eri033814	25.8031	31.8472	29.0637	33.649	35.866	33.6747	-
Eri033993	16.4113	20.0983	23.0669	37.4476	32.5377	32.2855	-
Eri034094	36.2452	44.279	48.7236	70.8147	68.7952	82.7961	APH
Eri034097	49.9824	41.4443	45.6384	60.89	53.5839	52.7088	POX
Eri034186	6.21376	6.79775	7.23599	10.7443	9.07026	8.66593	ABC2_membrane
Eri034246	86.2174	117.618	109.874	144.378	157.579	157.359	POX
Eri034359	42.4565	56.7885	52.8725	71.306	83.452	66.1077	ADH_zinc_N
Eri034401	80.7541	85.6876	101.634	113.7	98.7861	114.706	-
Eri034553	33.0748	25.7384	34.9816	47.5387	35.9058	55.9304	Peptidase_S10
Eri034869	18.1677	20.3614	21.207	23.2108	26.6342	25.9581	-
Eri034899	6.40177	3.83704	4.91472	9.11507	6.91042	10.8145	GRAS
Eri034911	51.2795	65.1275	68.0379	95.4912	78.8332	142.16	-
Eri035075	15.1607	11.9444	15.1135	21.8834	14.9007	18.964	WRKY
Eri035082	127.552	138.516	153.177	206.515	180.288	241.118	-
Eri035266	13.3705	14.9377	12.1454	18.7052	28.1505	25.139	Myb_DNA-binding
Eri035354	3.73492	8.55675	7.54413	14.748	13.7188	20.6968	LRRNT_2
Eri035517	30.8082	41.6569	38.4105	53.7678	63.6508	46.533	CG-1
Eri035582	22.15	21.4076	22.4537	29.0462	32.2314	25.1597	-
Eri035673	44.5474	49.4597	37.6414	65.9393	68.4111	61.7623	bZIP_1
Eri035919	9.60698	11.7141	10.7897	15.0635	14.5599	24.3434	Lipoxygenase
Eri035996	7.1818	15.1967	16.1881	12.1564	23.2568	23.829	-
Eri036108	2.7048	10.8895	10.113	16.3835	20.2309	28.7287	-
Eri036133	0.0966917	0.334701	0.163853	1.99469	6.11393	7.35294	-
Eri036268	2.42957	4.66478	3.91303	10.8664	8.48737	10.7837	-
Eri036345	85.4316	85.527	102.587	131.528	112.525	154.87	-
Eri036604	27.2272	36.6936	42.3964	58.2601	50.5847	64.5742	Pkinase
Eri036632	2.19328	4.09341	3.72941	6.94157	14.1585	9.94555	-
Eri036865	84.0759	71.4713	99.8305	203.379	137.45	164.276	-
Eri036869	111.656	150.651	177.108	134.706	183.279	216.069	K-box
Eri036874	20.3677	22.6575	20.7121	25.4372	24.9449	23.4168	Peptidase_C48
Eri036933	10.9281	7.22531	11.8857	17.9051	14.0684	19.4052	-
Eri037026	6.07546	4.93533	5.63469	8.59418	6.48729	7.26494	Pkinase_Tyr
Eri037109	57.6739	65.7619	59.8043	68.6299	75.6828	69.1625	-
Eri037127	39.8266	32.0665	34.4773	56.8159	37.9403	39.2437	Pkinase_Tyr
Eri037194	389.016	831.507	640.902	736.889	1298.49	1163.31	Peptidase_C1
Eri037195	14.7944	19.8408	34.1846	23.2814	32.1194	48.0448	Pkinase_Tyr
Eri037267	1.87522	2.44592	2.90794	3.10506	4.30377	5.49144	Saccharop_dh
Eri037284	19.3219	20.315	19.3141	24.0045	27.4509	23.3868	Peptidase_S8
Eri037302	7.45397	8.81464	6.59586	10.6978	12.5367	19.1801	TIR
Eri037532	78.8663	106.817	102.71	112.009	122.719	125.179	-
Eri037658	41.3495	50.1542	69.9229	114.857	70.4373	106.717	-
Eri037742	64.5542	71.3348	71.3747	88.8752	88.0639	93.2535	-
Eri037831	19.1402	18.1806	20.9723	23.5341	23.5473	24.0723	-
Eri038002	90.4209	91.9895	90.4167	104.211	106.797	103.293	-
Eri038030	1.15312	1.45206	1.38748	2.48047	2.31367	2.9752	LRRNT_2
Eri038120	117.487	180.8	190.428	142.401	195.536	341.578	-
Eri038318	37.3588	48.7579	66.0818	85.0364	53.1143	86.0026	LRRNT_2
Eri038354	14.1557	20.8972	18.2101	26.5985	25.736	26.4373	RRM_1
Eri038372	0.792955	1.96291	3.12482	5.82134	9.05126	7.07597	OPT
Eri038402	21.7269	111.364	92.6556	150.641	218.528	113.401	-
Eri038493	8.94581	17.7449	17.1461	18.8128	31.7216	28.9403	-
Eri038682	16.2208	25.5604	27.4426	43.3021	31.8441	35.8647	Aldedh
Eri038748	15.2079	14.6498	14.362	26.1941	17.1212	18.1593	-
Eri038789	119.199	82.3199	64.5154	146.661	148.324	99.8887	-
Eri038802	40.2119	42.0469	38.88	46.7606	48.3329	46.2091	Cullin
Eri038867	8.37063	9.37718	9.10315	9.87039	10.8994	10.3758	-
Eri038971	28.4236	25.0986	26.458	38.7519	29.9296	30.2445	-
Eri039056	27.3245	33.0898	34.1889	37.0635	36.7017	39.1798	Sugar_tr
Eri039171	2.09918	1.30157	1.68489	5.66823	4.95981	5.85093	-
Eri039205	26.4097	22.5876	22.5354	30.8407	30.2846	33.3042	-
Eri039227	29.6958	38.0423	36.4981	42.7235	50.7932	50.1776	Pkinase
Eri039315	157.067	105.24	138.292	186.936	116.114	178.418	CBS
Eri039541	85.0558	93.1873	86.4709	96.0111	107.883	108.519	HATPase_c
Eri039576	16.3448	23.7142	35.8553	29.6764	35.6687	42.4722	NB-ARC
Eri039598	19.2535	16.6839	17.2984	25.632	20.2027	21.4045	-
Eri039627	63.7489	73.8082	90.1137	74.7968	83.4047	109.264	CRAL_TRIO_N
Eri039682	57.0862	193.614	200.749	251.286	256.417	218.738	-
Eri039925	67.0162	73.3254	86.3114	99.9778	81.399	94.7541	Pkinase
Eri039927	74.4871	87.4166	105.282	106.563	104.5	122.916	-
Eri039977	7.75495	10.5849	11.3301	10.6277	13.1726	16.9305	FMN_dh
Eri040108	17.5525	20.2798	18.8375	22.0211	28.0127	23.1816	TIR
Eri040125	16.7335	20.4127	21.7986	24.8091	25.2379	25.821	-
Eri040221	3.62269	5.56726	5.23045	11.6237	10.7577	8.57342	-
Eri040407	36.088	58.0824	75.5855	82.7151	79.6584	114.963	-
Eri040438	14.1802	15.0863	12.0525	98.587	49.2752	42.0294	-
Eri040447	216.933	352.304	328.375	426.032	377.205	369.417	-
novel.1194	1.12787	1.5869	1.63644	2.12378	2.84467	4.46546	ANF_receptor
novel.1203	164.434	90.4971	141.476	221.874	115.595	177.561	p450
novel.1347	14.9781	12.7128	13.8599	23.3782	20.9675	20.0498	Pkinase
novel.1495	0.454623	1.56413	0.695514	1.25893	2.77885	2.54547	-
novel.1574	1.57488	3.58004	3.82701	4.13254	5.09889	6.13678	RVT_2
novel.1620	0.832216	1.75876	1.79818	2.61465	2.3904	2.57187	-
novel.1623	0.909864	0.888155	1.11759	2.31455	1.9756	1.84936	-
novel.1645	0.488144	0.701028	0.829636	1.7822	2.33039	1.80908	LRRNT_2
novel.1683	0.44315	0.700506	0.403956	0.947653	0.984353	0.684114	-
novel.1842	2.60439	5.5147	4.56146	5.83866	8.14919	8.70463	-
novel.1861	16.071	26.6375	36.0118	24.8009	32.865	62.8672	Usp
novel.2007	7.10334	8.32041	10.1574	9.75945	10.1642	14.0843	-
novel.2044	0.727721	2.35848	2.81007	12.9243	16.3533	8.6117	-
novel.2164	1.39558	3.05266	2.16845	3.24957	3.94907	3.04883	-
novel.2379	4.60904	5.85896	5.69223	6.53816	8.82168	8.23459	-
novel.2504	8.77915	7.99086	13.5382	16.9848	39.1969	20.1055	-
novel.2531	0.609377	1.02549	1.50767	1.76402	2.12653	6.59392	-
novel.2782	4.63733	7.84811	7.00427	6.9367	12.5488	13.2356	-
novel.2801	1.82384	1.79498	1.97971	2.6813	3.00201	2.70552	Cullin
novel.288	0.45122	1.12023	1.36287	3.5539	3.30957	3.63894	-
novel.2986	5.54721	8.20911	8.08739	10.4155	10.1286	10.7002	-
novel.3038	7.7046	8.66351	7.71262	9.97345	10.3208	8.96648	LRRNT_2
novel.3204	10.2858	8.76392	7.5498	14.8467	13.0376	11.661	-
novel.3276	0.943281	1.55309	1.38418	1.73834	2.23469	2.04889	HA2
novel.3340	1.29582	1.3451	1.24664	2.21303	2.53729	2.60508	-
novel.3379	0.0575876	0.533768	0.223	0.360105	1.2569	0.839808	RVT_1
novel.3549	0.954923	0.659977	1.09189	3.33221	2.07573	2.65168	LRRNT_2
novel.3622	3.59944	3.54989	4.47983	5.82422	4.8007	5.73203	-
novel.3623	8.202	8.17653	8.82229	12.9684	10.8039	12.6535	-
novel.3640	2.72137	3.37129	3.26338	4.30777	4.63131	4.08724	RVT_2
novel.3652	7.78947	8.76832	9.32363	11.2982	12.0028	11.5532	NB-ARC
novel.3816	14.8943	24.455	23.7249	27.5669	27.7974	27.0844	NB-ARC
novel.3851	0.466781	2.10968	3.17523	3.83315	3.13607	4.30449	-
novel.3927	12.5925	18.0619	20.1552	18.6807	21.1582	22.6419	-
novel.4065	0.275242	0.255464	0.516778	0.578896	0.583825	1.10327	-
novel.4282	9.47397	10.0775	10.1858	12.2325	12.2025	12.068	PAZ
novel.4316	3.95776	3.19394	3.18004	5.57604	4.86154	4.6686	-
novel.4321	6.36942	8.11946	7.2484	11.7664	16.123	14.0562	-
novel.4413	8.22302	7.33429	6.51643	10.5523	8.21668	7.63891	SET
novel.4438	0.435278	0.574829	0.517795	1.4004	1.2735	1.38272	-
novel.4501	8.62727	15.9409	14.1903	19.8235	20.9983	18.8208	-
novel.4539	26.1023	41.7693	47.3455	56.2646	64.778	58.6703	-
novel.4581	0.314545	0.401532	0.267341	1.85197	1.10678	1.20988	-
novel.4697	0.346149	0.94142	0.65933	0.979834	2.7173	6.4233	-
novel.4931	2.77609	4.17941	4.2192	6.34129	6.36235	6.66276	-
novel.5076	2.95819	5.28738	5.18583	10.1315	12.4176	11.3742	-
novel.5112	4.60327	5.91946	5.82361	7.58828	7.81755	8.14454	-
novel.5157	0.15925	0.934151	0.250027	1.51369	3.87611	0.90271	-
novel.5176	3.21227	3.81271	3.94547	4.94099	5.09824	4.77762	-
novel.5282	0.4992	0.712312	0.767969	2.84879	1.85741	1.51947	-
novel.5437	0.178998	0.453517	0.449197	2.84387	5.52625	4.19262	-
novel.5705	4.11781	4.60955	3.93453	5.01208	5.82377	4.65855	-
novel.5706	2.77842	2.83909	2.8571	6.34219	4.45476	4.58385	-
novel.5743	31.7463	61.0574	60.2444	64.5237	90.5337	95.4171	-
novel.5941	3.60264	4.22505	4.86022	11.4635	7.67995	8.11583	-
novel.5970	88.9783	79.2274	76.241	135.995	103.834	85.9337	-
novel.6221	25.1832	47.478	41.008	46.4451	55.3373	46.9891	TIR
novel.6282	26.5613	22.2353	21.4211	40.2305	26.4242	34.0589	-
novel.6330	4.91217	6.37689	6.67027	12.6341	10.5778	10.2736	-
novel.6704	18.259	32.7576	22.0437	22.4515	38.2809	30.1659	Abhydrolase_2
novel.6722	2.35319	2.92212	3.4652	3.76067	3.85628	4.19928	TIR
novel.6776	3.43119	4.49527	4.04468	5.46529	6.37832	6.08207	-
novel.6875	0.0631949	0.0639839	0.671582	0.750482	0.577605	1.84259	-
novel.6901	2.38989	3.13445	3.70115	9.9943	4.45555	5.97215	-
novel.7027	0.967009	5.04135	5.4983	6.23648	15.3147	10.374	-
novel.7310	7.41707	6.5876	6.52386	9.99135	9.10828	9.49466	-
novel.7369	28.2067	31.4643	27.8414	36.1264	37.1122	35.4871	RRM_1
novel.7376	0.351345	1.16162	0.792563	0.978022	2.24765	4.24446	-
novel.7515	1.95235	1.84077	1.83579	3.21664	3.33035	3.00758	Pkinase
novel.7572	0.682771	1.37857	1.72144	2.88742	2.70629	4.69101	-
novel.7766	0.0236707	0.248229	0.246514	0.388683	0.733203	0.517919	-
novel.8031	17.2533	21.8393	19.2731	22.5554	25.0076	24.4637	Ras
novel.8105	2.43463	4.23749	4.63408	4.35066	5.5331	12.2553	Auxin_inducible
novel.836	1.57842	8.17866	2.96522	5.11689	14.1757	5.81509	-
novel.894	2.90402	16.1116	21.4016	95.6903	190.503	125.136	-

## Sheet: Table S6-4
Table S6-4 The FPKM value of 506 up-regulated DEGs at all stages between GA3 and CK treatment in leaves
Gene ID	GA3 treatment			CK			Description
	May	June	August	May	June	August
Eri000295	27.3728	28.7397	29.5861	23.0533	20.1943	22.6998	DnaJ
Eri000367	31.5966	24.312	28.8162	26.5521	15.5089	22.0615	-
Eri000440	9.19878	10.8647	8.78704	5.77187	6.56643	4.16582	Aa_trans
Eri000608	33.4371	37.4577	33.9513	27.2237	28.2718	26.7474	NAD_binding_1
Eri000619	12.6816	8.26464	9.17483	8.69819	5.49345	3.81119	Rib_5-P_isom_A
Eri000620	12.3165	10.0157	8.79827	7.52698	4.07313	3.60645	Rib_5-P_isom_A
Eri000893	19.7666	19.8351	30.6551	13.9875	10.8723	14.5375	-
Eri000954	60.9651	68.6013	69.0041	50.3409	48.4683	57.0456	-
Eri001180	11.0151	8.9565	9.68642	7.78853	6.65316	8.40025	NB-ARC
Eri001186	28.5735	34.7495	32.9493	20.9065	25.3055	24.3757	-
Eri001201	204.885	117.479	128.288	109.444	96.9658	93.5708	-
Eri001208	213.188	178.605	197.187	171.558	152.833	139.579	S4
Eri001228	65.7625	46.4421	49.4205	38.8284	37.6268	34.846	-
Eri001245	21.0723	12.4396	13.1762	13.8344	9.13184	8.68155	AAA
Eri001322	51.4112	52.2538	57.2968	27.6627	33.5196	42.5394	ADH_N
Eri001328	19.1304	16.8206	16.6449	12.0291	9.40947	10.3272	Mpv17_PMP22
Eri001368	56.2767	63.1909	66.767	44.6349	37.4958	45.5805	-
Eri001374	66.7502	69.1006	76.976	55.1169	46.1122	64.2769	Ribonuclease_3
Eri001517	30.0944	28.0262	21.8688	5.5496	17.5125	16.0903	-
Eri001533	76.8868	97.709	90.0681	54.3945	67.2619	72.0494	-
Eri001561	159.963	120.178	133.862	90.0009	98.5934	113.418	-
Eri001698	36.6915	22.419	40.0143	27.4032	9.5519	17.0204	GTP_cyclohydro2
Eri001777	3.85628	3.12072	3.51888	2.64494	1.91815	2.04445	START
Eri002043	65.3004	62.6228	60.2111	51.5513	46.7518	45.9089	-
Eri002259	230.172	173.333	169.544	110.614	122.054	111.166	-
Eri002290	731.063	642.339	689.926	522.991	525.395	559.824	-
Eri002432	50.8065	35.078	38.7309	28.1532	25.9979	29.3015	-
Eri002500	55.0115	60.7922	60.2333	25.5535	35.9964	40.4579	p450
Eri002532	4.55098	6.45231	7.87769	2.617	1.03633	1.43803	-
Eri002584	26.0226	23.0427	24.6965	14.1077	17.9793	20.002	-
Eri002849	27.6363	34.4187	28.6394	13.1237	25.9027	24.0172	-
Eri002866	12.125	9.92461	9.46377	6.23705	2.25352	1.99933	-
Eri002925	1.69291	1.4309	1.63505	0.568283	0.498492	0.415174	-
Eri002993	30.6117	43.8046	40.6513	27.1266	30.19	22.5727	-
Eri003147	213.85	216.896	214.969	155.24	118.452	170.858	-
Eri003591	31.7698	28.0453	29.4805	21.1163	22.3001	23.9107	-
Eri003672	49.1282	37.489	41.5454	38.3212	28.0728	28.2645	TCP
Eri003828	4.49221	4.85611	4.64301	3.18662	3.20095	3.1465	-
Eri003935	708.276	687.294	759.09	665.161	501.549	406.038	PMSR
Eri003936	105.889	117.358	112.636	74.176	67.6285	89.4292	-
Eri003999	55.1445	63.4615	76.7	46.9811	39.4458	51.5498	-
Eri004013	10.3682	10.4535	10.091	5.71374	6.46869	5.4679	-
Eri004032	40.8319	40.9308	38.9071	32.6334	27.5054	30.3518	-
Eri004131	8.69472	10.5582	17.8271	4.47008	5.79573	7.65506	-
Eri004145	2.00199	2.48478	3.32141	0.852665	0.639395	1.17643	-
Eri004352	10.3726	4.87843	4.16368	3.62632	2.38002	2.17981	Auxin_resp
Eri004443	5.08406	6.3714	7.24508	2.32374	2.63081	3.77715	-
Eri004446	275.751	192.813	212.639	159.328	162.109	187.372	-
Eri004649	2.2965	2.72744	3.0559	1.47335	1.5672	1.83152	UDPGT
Eri004747	289.381	184.416	199.119	150.551	155.436	176.421	-
Eri004825	25.0426	20.5029	19.3127	12.4227	15.5012	14.716	-
Eri004832	90.5115	70.4977	77.5839	60.8856	41.9514	47.4443	-
Eri005024	69.4638	45.9884	49.4543	57.8417	38.8356	34.4832	PPR
Eri005150	23.0132	26.9639	24.433	16.33	23.2149	20.9189	Pkinase
Eri005269	134.398	87.372	97.4808	63.2834	69.3119	80.2686	-
Eri005303	18.9623	16.965	15.9854	13.7465	14.0973	13.0741	-
Eri005388	9.65903	4.6259	5.40364	2.41354	2.43075	3.53665	-
Eri005391	16.3575	13.3664	14.0277	12.3285	5.03255	7.43501	Lipase_3
Eri005462	145.113	70.6692	74.8521	54.2684	49.4887	58.0503	-
Eri005466	32.8645	36.3987	38.2803	24.3998	21.8611	22.1052	Pkinase
Eri005486	34.1526	32.3542	36.6003	26.9776	24.1055	15.6953	HSF_DNA-bind
Eri005496	74.6928	46.0077	51.1021	40.2513	29.8358	34.6309	-
Eri005502	227.62	212.463	97.3534	113.491	183.69	78.9238	HTH_3
Eri005779	365.438	235.304	271.545	216.452	184.323	187.319	-
Eri006025	77.7358	97.6157	90.0894	63.1141	71.935	74.9866	-
Eri006260	18.3207	16.9125	18.2305	15.357	13.7236	14.0957	E1-E2_ATPase
Eri006302	22.8022	26.7497	29.3016	19.8627	19.8463	23.3775	Pkinase_Tyr
Eri006380	26.6127	37.9225	33.3286	11.8713	4.04035	4.4726	-
Eri006536	63.8883	74.3432	65.0447	56.4904	47.9444	54.4194	-
Eri006588	56.4059	50.0195	50.0547	42.0925	42.5792	39.7552	-
Eri006599	181.489	97.1725	114.52	84.8363	51.7034	58.2005	-
Eri006629	42.1381	32.574	36.1186	34.9725	22.789	28.7766	Acetyltransf_1
Eri006743	40.9274	35.0683	38.0052	23.5909	22.5762	32.3413	Amino_oxidase
Eri007068	215.613	175.657	180.41	142.618	126.559	151.528	-
Eri007167	16.1853	5.08868	7.71076	9.69566	2.37227	4.52087	zf-C3HC4
Eri007204	73.5697	65.3489	71.4513	44.8995	49.0702	58.0521	-
Eri007210	67.082	116.382	100.455	56.8308	54.9308	46.4784	Na_Ca_ex
Eri007401	16.7941	15.0402	12.7072	2.04001	2.6193	5.95338	-
Eri007509	247.901	148.469	162.75	113.043	129.721	140.875	-
Eri007510	14.6475	10.0586	11.3206	7.39677	4.58006	6.76635	-
Eri007638	85.0922	73.7029	74.8478	62.1793	52.1325	52.1551	-
Eri007647	18.4505	26.3248	20.6312	12.5631	21.5576	10.7767	-
Eri007664	1.7631	0.798014	1.6221	0.453138	0.194009	0.166506	FAD_binding_4
Eri007703	81.4066	73.874	62.666	37.6672	47.2355	50.6603	-
Eri007968	46.6767	33.2781	43.9909	32.8336	23.6433	29.3009	SRF-TF
Eri007978	61.3724	73.8396	67.7152	50.6483	47.669	44.0949	-
Eri008247	233.197	149.307	167.29	141.417	114.379	135.502	-
Eri008307	255.717	267.797	232.61	211.239	178.673	154.765	-
Eri008508	212.825	216.661	196.881	137.9	117.134	164.678	GST_N
Eri008530	23.4877	3.13054	4.89597	16.9316	0.915087	0.655584	-
Eri008662	47.708	47.3971	47.5518	31.8191	32.8894	28.749	-
Eri008775	419.03	425.709	427.042	393.911	312.188	360.574	-
Eri008796	22.7516	14.195	13.0764	9.93467	8.78654	9.57089	-
Eri008884	84.6816	147	120.803	62.9363	53.4657	38.9994	ChaC
Eri008936	458.676	424.94	437.184	414.512	289.755	355.845	FHA
Eri009050	55.0064	51.0845	50.776	44.1161	33.0965	34.9604	-
Eri009110	47.7325	50.6188	51.563	39.548	27.9249	37.4127	FKBP_C
Eri009119	921.896	790.094	839.987	707.882	646.076	606.564	-
Eri009210	26.0067	18.9635	23.4755	18.9389	11.1456	14.4333	DHO_dh
Eri009217	16.173	15.8518	15.194	12.8368	10.2447	9.704	NUDIX
Eri009219	8.53576	7.86782	7.82142	6.85058	5.74673	5.46025	Pkinase
Eri009314	256.89	196.954	211.352	183.299	172.988	168.315	-
Eri009503	76.5995	107.75	86.6974	60.3628	86.8971	36.7475	-
Eri009510	3.39579	2.67304	3.72571	1.65801	1.03979	0.831158	Ion_trans
Eri009534	75.6279	31.5914	57.1116	18.1863	8.65175	4.56602	-
Eri009543	51.0581	58.2946	53.7619	41.5666	43.4989	45.7342	-
Eri009665	135.947	94.2821	99.7602	75.1095	79.909	82.6465	-
Eri009819	27.6287	18.3111	27.5138	2.90453	1.76995	3.38226	UDPGT
Eri009826	2.2657	1.32663	1.83605	0.740143	0.401185	0.33986	-
Eri010041	36.7556	33.7891	34.6837	30.5623	25.2391	28.4381	Aminotran_1_2
Eri010160	46.09	54.3206	50.5141	40.4231	37.4482	27.0166	-
Eri010225	105.541	121.108	124.184	97.8369	97.5712	103.9	Pentapeptide
Eri010339	1046.71	1110.87	1047.87	900.961	915.16	832.001	Peptidase_C1
Eri010658	19.1827	13.3466	15.7222	5.83333	8.46161	10.6738	AAA
Eri010694	337.484	300.143	331.877	287.361	242.149	268.889	S4
Eri010698	5.11971	4.28002	4.33358	3.38931	3.52598	3.25854	-
Eri010702	269.411	265.87	263.809	226.643	160.591	158.671	-
Eri010740	74.2544	26.8867	34.0073	25.2833	16.5253	20.2407	-
Eri010800	23.0653	22.4329	18.5583	10.4973	13.837	10.2051	-
Eri010883	121.992	151.477	147.336	99.696	100.366	102.581	Aldedh
Eri010978	5.40084	2.96209	4.6122	3.85801	1.35054	2.21238	-
Eri011044	15.3667	9.10449	13.8097	5.7112	5.13726	5.95516	AMP-binding
Eri011331	4.22385	3.08561	2.48743	1.55803	1.22773	1.35037	-
Eri011452	134.379	111.073	105.2	105.58	83.161	85.8664	-
Eri011464	619.495	613.527	646.46	591.43	461.182	571.877	-
Eri011631	58.5414	51.7884	42.047	27.7045	36.1955	33.1883	-
Eri011767	13.442	14.7593	18.4239	10.9445	10.444	14.5415	-
Eri011869	29.7932	27.3302	26.91	24.445	19.443	18.5852	ZF-HD_dimer
Eri011939	92.31	104.539	95.0336	79.6998	76.3399	82.4235	-
Eri011940	6.50289	7.62078	7.48441	5.08794	4.43382	5.58934	PK
Eri011952	78.6772	54.5763	59.8398	52.8328	39.5749	46.3099	-
Eri012009	82.3003	99.2852	82.1213	57.037	61.254	55.6886	-
Eri012083	62.5926	60.1752	55.0954	44.6832	40.9334	43.9083	Abhydrolase_1
Eri012430	34.3591	39.1468	35.4117	30.6683	26.2368	23.9579	-
Eri012462	354.876	433.316	393.156	289.394	351.846	338.465	Catalase
Eri012504	31.8659	34.1742	35.1241	25.4882	23.6518	25.4897	Methyltransf_11
Eri012543	10.8194	11.129	12.5133	9.52565	7.50597	7.17601	Pkinase
Eri012603	105.931	129.944	122.15	89.0898	85.0544	79.5307	UDPGT
Eri012632	5.81754	3.3544	3.76681	2.87404	1.19871	1.19273	UDPGT
Eri012641	90.7747	75.5024	84.1138	79.9918	60.4417	67.2367	HLH
Eri012642	375.279	86.3248	134.41	225.108	58.3096	68.0329	-
Eri012768	45.7505	53.1649	51.6944	39.3546	33.5708	32.7604	-
Eri012938	13.5468	4.47549	8.0018	1.44154	1.46978	3.97707	-
Eri013004	59.184	90.5657	80.9148	48.8004	61.9157	56.871	-
Eri013053	82.8397	78.8462	79.9772	63.3865	62.6094	69.1837	-
Eri013093	27.1156	30.7131	34.3244	13.2682	17.5011	20.4053	-
Eri013099	217.728	161.536	179.178	135.622	123.53	150.294	-
Eri013403	6.65911	6.13235	5.52448	1.35466	0.48265	2.45102	-
Eri013460	235.731	202.378	145.617	133.683	173.948	122.085	PMSR
Eri013654	186.669	159.987	116.555	140.359	133.106	60.9648	SUI1
Eri013747	10.8762	13.6266	11.2177	6.10801	8.36064	9.0567	GAF
Eri013999	283.213	241.236	244.155	191.666	200.695	190.084	-
Eri014073	14.3295	12.1848	17.4009	3.80999	4.48189	10.286	p450
Eri014107	193.847	165.327	189.691	180.493	138.36	126.625	-
Eri014148	50.4277	48.2807	51.2872	45.1218	40.8956	42.9587	ACT
Eri014178	244.917	224.243	211.752	195.231	168.898	149.044	-
Eri014316	96.6918	69.4418	69.3617	38.6602	54.7314	55.6233	Methyltransf_11
Eri014333	14.8858	16.2358	15.3583	11.5677	11.7482	10.5311	Pkinase_Tyr
Eri014538	61.4738	47.5468	50.3547	32.2511	39.8386	37.7588	GATA
Eri014607	43.5495	53.3661	42.9208	22.3148	34.7081	31.7573	AP2
Eri014714	6.79981	4.50968	3.06828	5.03439	1.92464	1.53369	AAA
Eri014767	17.7767	17.2443	19.9273	11.9514	9.4336	9.02168	-
Eri014772	14.5633	14.6586	11.686	9.44402	7.923	8.62004	-
Eri014827	43.3359	17.1759	16.0589	5.94548	8.62037	5.58376	HSP70
Eri014883	260.321	199.695	200.292	241.913	144.48	158.347	-
Eri014935	743.569	924.215	847.258	567.629	534.039	670.78	-
Eri014948	148.247	133.128	132.552	96.8752	90.6765	113.199	-
Eri015024	450.322	442.97	374.818	303.021	336.295	332.481	AAA
Eri015099	145.754	49.4272	63.0489	66.9259	36.6216	21.7396	DnaJ
Eri015100	178.501	27.796	42.6398	67.5739	18.3399	15.755	DnaJ
Eri015267	170.05	160.667	132.263	70.8742	23.0442	23.3967	-
Eri015328	40.7943	49.0443	43.3157	18.4884	38.8505	27.7491	-
Eri015428	60.6686	69.9003	66.5808	54.9692	47.2927	47.6456	2-Hacid_dh_C
Eri015512	226.326	207.745	222.687	185.575	187.127	184.76	-
Eri015592	45.7665	15.3548	24.2905	35.1377	9.44038	14.3382	Kelch_1
Eri015796	11.1428	11.6953	12.2631	9.53594	6.85265	9.0102	-
Eri015912	6.50341	5.35198	5.59109	3.7033	2.83921	3.44889	Pkinase_Tyr
Eri016013	117.516	77.169	86.8038	62.387	57.7208	73.8457	-
Eri016058	133.703	93.5371	97.6723	75.8763	74.2272	75.1745	-
Eri016154	18.3502	21.4741	20.3854	16.2172	13.7503	12.5022	-
Eri016169	34.5224	29.7689	29.6547	25.3636	22.3764	23.9886	-
Eri016192	126.453	136.364	101.493	98.016	76.232	61.4719	-
Eri016196	110.313	144.069	105.403	92.0884	71.8272	66.2224	-
Eri016349	177.081	194.317	182.77	156.851	114.492	134.879	GTP_EFTU
Eri016392	66.0307	50.8524	49.7919	53.0432	41.9955	40.6274	zf-CCCH
Eri016421	53.4233	36.5429	38.0523	33.6326	31.2998	33.4538	Cation_ATPase_C
Eri016434	27.6352	19.9	22.0519	14.2606	12.1848	9.5567	-
Eri016445	94.8709	95.1785	96.7292	64.6733	63.8178	80.6801	-
Eri016460	49.1568	45.0742	46.7552	38.2954	36.2868	37.4057	S1
Eri016495	31.4081	39.2072	30.6528	21.4975	16.7884	12.9739	-
Eri016856	328.771	365.74	248.488	161.917	162.614	183.724	AAA
Eri016878	51.0479	28.5957	32.9664	27.2489	20.8199	23.1998	AA_kinase
Eri016941	157.268	106.545	110.463	80.9079	87.9081	97.8841	-
Eri016983	29.732	32.5004	30.1307	20.0405	21.7908	23.4933	-
Eri017218	15.6482	14.0508	13.5763	10.8213	11.0538	10.1834	-
Eri017269	10.7445	9.92685	11.1129	8.34799	6.41972	7.77257	-
Eri017329	11.1052	8.49996	9.19352	7.68001	5.46704	4.69297	-
Eri017626	30.6808	9.56137	11.6049	13.2011	4.09748	3.4444	-
Eri017800	54.3088	42.3661	47.2596	31.0293	31.3357	38.5594	-
Eri017837	14.567	13.1902	12.8097	12.7056	6.63728	6.94324	Pkinase_Tyr
Eri017883	254.524	229.226	265.959	179.178	173.321	181.106	Fer2
Eri017998	0.423112	0.28787	0.513733	0.0429422	0	0	MFS_1
Eri018035	104.038	111.007	98.4791	40.0513	13.5474	17.3876	-
Eri018219	127.954	28.5362	14.8777	18.1355	10.8018	7.3886	-
Eri018255	12.5974	13.8594	12.9386	9.6928	9.13187	7.64563	-
Eri018401	12.605	11.9971	12.3741	8.11456	4.80601	7.94559	-
Eri018417	54.8675	36.454	42.2718	38.9133	15.3139	15.1027	-
Eri018518	17.7557	16.5734	27.8754	11.1862	10.1178	16.2952	UDPGT
Eri018950	278.377	180.896	188.846	149.015	145.742	165.266	-
Eri019321	81.4249	42.5477	41.952	19.3025	12.2846	21.3526	UDPGT
Eri019329	107.005	94.4599	86.9925	66.2313	60.2028	73.6307	-
Eri019401	48.2022	4.12674	6.60604	13.8931	1.01004	1.49164	DnaJ
Eri019403	114.126	103.442	111.097	77.3725	85.8244	92.1403	CSD
Eri019404	11.7115	13.3426	13.3267	7.64088	8.16576	9.80749	Aa_trans
Eri019561	545.692	403.572	429.421	376.602	260.742	310.897	-
Eri019705	53.3563	18.8962	31.2439	39.4253	7.84316	18.1684	-
Eri019745	18.5425	19.7962	19.0554	14.705	10.9151	10.5888	GATA
Eri019955	221.821	189.623	192.565	136.981	149.268	158.395	-
Eri020075	99.2067	29.8466	42.3011	26.8353	23.8741	31.398	GTP_EFTU
Eri020136	16.0481	13.8733	11.5015	5.30831	8.91484	6.47636	ABC1
Eri020174	69.263	77.0882	94.8997	59.9026	59.5462	47.6002	TCP
Eri020176	22.6145	15.9295	24.0391	12.8192	8.16895	9.0752	Na_Ca_ex
Eri020321	153.947	165.444	148.164	113.04	103.054	106.453	-
Eri020433	49.7396	52.4953	76.7536	34.2675	8.92218	20.0332	-
Eri020476	2.2293	2.37818	3.65266	1.39784	1.4491	2.35552	Pkinase
Eri020507	141.447	140.634	124.931	91.0139	79.0954	100.146	-
Eri020531	91.4945	22.8379	40.9506	78.9602	15.8453	14.9092	GATase_2
Eri020604	8.68847	7.33902	9.38212	6.17039	3.58443	4.6486	Methyltransf_11
Eri020633	42.2775	32.3216	27.2229	16.2782	24.9055	16.6175	-
Eri020785	4.82682	4.48417	4.46844	1.67108	1.35237	2.30927	-
Eri020841	235.921	129.173	197.622	172.987	83.8855	129.916	-
Eri020879	390.174	390.812	420.149	337.565	249.295	255.299	-
Eri020935	280.09	285.907	251.183	209.851	247.48	212.758	-
Eri021011	236.548	224.606	230.808	211.163	151.041	183.916	Chromo
Eri021020	32.9892	22.7248	31.5347	19.3022	15.9577	22.2458	-
Eri021125	14.9223	21.9378	19.4227	12.1967	12.5659	7.22693	-
Eri021130	202.838	157.779	173.07	120.482	132.93	142.842	-
Eri021216	10.0502	6.03293	6.38391	4.78273	3.50757	3.40962	-
Eri021218	221.682	146.133	163.764	114.295	121.172	140.374	-
Eri021474	23.1176	18.7117	20.0086	13.6874	13.7907	13.2798	-
Eri021475	9.50007	7.79336	9.50054	6.4861	4.93241	5.31468	Myb_DNA-binding
Eri021491	160.19	146.753	132.712	133.896	121.221	89.1917	-
Eri021513	105.729	81.2011	95.9728	66.6873	59.1139	75.178	RRM_1
Eri021515	178.321	133.148	178.077	158.004	103.196	107.598	AP2
Eri021523	7.3674	9.69844	8.73502	5.96898	7.13128	7.15268	Kinesin
Eri021594	32.9125	37.993	36.8941	27.9895	25.1314	28.5444	Metallophos
Eri021619	114.44	113.31	125.741	101.08	80.4798	111.049	ADH_N
Eri021724	3.95479	4.69053	3.07499	1.01161	1.32807	1.28012	UDPGT
Eri021730	16.9281	12.0083	12.0611	8.37928	6.98439	7.63719	-
Eri021810	39.1303	23.1242	23.8343	27.869	18.38	10.6086	Myb_DNA-binding
Eri022257	112.197	113.745	120.592	104.598	84.2383	99.2868	-
Eri022412	131.751	104.073	88.1678	63.2205	66.0976	55.5365	-
Eri022522	28.4581	26.1461	28.8272	24.8254	21.9648	20.8134	-
Eri023201	24.693	19.6193	22.6813	16.4356	15.3565	16.3606	Abhydrolase_3
Eri023232	32.5703	34.7572	37.0267	19.6809	28.3474	30.0138	-
Eri023310	101.177	70.0082	81.6817	71.573	44.3173	54.5262	-
Eri023426	651.106	363.543	369.883	331.145	274.799	278.702	-
Eri023447	73.5123	62.0744	73.8411	27.127	20.6774	17.775	-
Eri023480	49.427	51.8002	50.7096	40.0656	45.9998	44.3092	-
Eri023653	28.8216	29.7814	29.4276	18.4875	21.2344	21.7082	-
Eri023851	216.644	193.828	198.688	191.633	153.402	158.703	-
Eri023909	5.64767	3.87345	4.4453	4.29997	2.68763	2.58138	-
Eri023950	6.51574	20.0786	11.6108	3.86893	13.1142	6.57276	-
Eri023974	29.263	30.3751	34.2947	20.473	24.5825	23.4725	-
Eri024128	18.7023	14.2952	13.7716	12.3881	11.4555	10.4271	JmjC
Eri024151	31.3305	36.2212	29.6164	18.498	29.752	20.0499	Pkinase_Tyr
Eri024394	28.8115	30.2747	37.6162	19.2031	21.6448	18.9916	-
Eri024503	80.9964	117.379	121.716	68.2104	68.8558	70.4524	-
Eri024730	25.4391	8.89234	11.8412	18.7092	7.49614	7.00647	-
Eri024793	13.1003	7.45475	10.3238	7.12665	3.16518	2.41218	-
Eri024896	70.7141	46.7977	52.7078	37.9996	38.5548	39.3635	-
Eri024912	117.278	106.013	103.965	86.9668	72.6815	72.65	-
Eri024993	4.57939	5.38724	5.44609	2.40754	3.85729	3.12834	GAF
Eri025051	68.9955	54.8587	48.9894	33.2476	43.6867	34.285	-
Eri025053	13.325	18.5594	8.87486	2.27201	5.38891	4.20449	UDPGT
Eri025091	20.5737	24.6627	34.7261	13.6362	8.44058	10.8783	PALP
Eri025132	5.47717	3.93716	3.40167	1.70454	2.48177	1.9568	AA_kinase
Eri025175	86.7577	7.89984	29.9609	76.4188	3.35333	4.1515	-
Eri025386	23.2405	14.299	21.6548	12.6548	4.50371	7.14222	-
Eri025427	69.8584	44.3173	54.3193	56.8441	27.6406	44.8973	Lipase_3
Eri025627	16.9241	23.237	28.8641	13.8854	8.80317	13.642	ABC_membrane
Eri025629	8.74352	8.46348	9.41156	3.07524	4.32478	5.22335	-
Eri025898	66.0691	56.4558	62.231	56.5516	41.5705	49.5034	-
Eri025944	193.471	252.381	207.933	148.054	167.718	175.815	Abhydrolase_3
Eri025983	12.2679	6.71044	7.82092	5.95138	3.13719	3.53072	-
Eri026015	360.588	255.628	280.81	242.284	161.719	192.549	NAM
Eri026054	153.644	135.758	143.818	91.7527	73.7693	113.531	-
Eri026102	32.1488	32.3615	33.9291	27.9709	25.8709	29.0532	ECH
Eri026395	71.9414	54.4874	53.6512	46.5796	37.5476	39.7265	-
Eri026399	48.4005	32.4354	28.8661	15.5674	21.3165	19.9337	-
Eri026401	6.51907	5.22529	5.66888	3.36957	2.68638	3.74998	-
Eri026403	68.0256	69.8742	64.5763	57.336	46.8036	55.8781	-
Eri026411	10.7199	4.78686	6.20314	7.26447	3.10761	3.83755	Pkinase_Tyr
Eri026426	232.162	38.5515	21.9612	61.4706	9.07967	2.88334	-
Eri026459	155.678	100.582	103.393	79.8314	66.9883	82.2759	-
Eri026461	107.794	73.9	83.4592	63.4776	62.5711	70.5272	-
Eri026474	0.98005	0.944126	2.94245	0.546424	0.291327	0.962012	FAD_binding_6
Eri026631	4.78912	1.87284	2.50484	2.69376	1.04398	1.44761	Lipase_GDSL
Eri026669	2.20772	0.526374	0.822025	1.38551	0.304675	0.369083	GATase_2
Eri026676	39.3654	36.1465	31.7922	30.2674	30.4026	22.7063	-
Eri026818	2.53385	3.68415	3.84611	1.895	1.91458	2.69973	-
Eri026918	31.5415	32.6125	32.8437	26.0669	21.9905	26.5881	Pkinase
Eri027238	40.081	35.587	25.502	17.4119	20.9806	19.3485	-
Eri027292	41.4874	46.2806	32.0829	25.9467	38.8008	25.9327	-
Eri027355	30.6963	27.3471	25.1456	23.6395	18.6303	17.2358	-
Eri027448	134.548	86.7182	100.815	67.3008	70.8819	78.6521	RRM_1
Eri027613	257.179	151.7	163.223	146.874	125.136	130.169	Ribosomal_S4e
Eri027647	3.47024	3.9461	5.97831	2.07181	2.21784	2.21096	2OG-FeII_Oxy
Eri027703	593.36	658.752	562.53	420.427	343.612	397.794	-
Eri027706	49.3175	55.0476	51.7599	39.8882	31.5978	42.0409	-
Eri027755	89.712	117.176	82.8867	53.1774	88.4073	65.1782	-
Eri027792	13.8394	9.99367	11.1349	5.44571	2.42295	2.63992	-
Eri028018	16.9853	7.4434	8.82018	12.0431	3.1935	3.24183	-
Eri028125	87.5911	86.1602	88.9492	70.961	70.0716	75.584	RRM_1
Eri028234	124.618	137.398	141.851	105.36	112.069	127.334	-
Eri028277	109.873	88.7087	103.874	77.2141	40.8557	44.238	NAM
Eri028686	30.6336	21.0115	24.876	25.5686	17.4696	16.3819	C2
Eri028717	12.1275	11.5639	13.1378	10.0243	8.12245	8.68711	-
Eri028869	225.586	224.089	205.949	175.965	134.881	170.543	-
Eri028976	16.6214	18.17	18.7691	10.2459	8.92052	12.6237	-
Eri029281	24.0932	47.0876	34.2563	12.3833	21.1057	14.9644	-
Eri029294	194.928	176.479	165.992	142.386	85.1163	117.064	-
Eri029350	1.47531	2.08904	1.75929	0.121109	0.192516	0.315315	-
Eri029374	1.95961	0.847559	1.02249	0.508627	0.291229	0.453786	-
Eri029557	60.8654	53.513	48.0053	31.1693	40.4736	33.6908	-
Eri029574	1.65595	0.890354	1.03951	0.123278	0.145734	0.197132	-
Eri029675	126.012	140.063	121.677	46.2794	82.3405	88.0254	-
Eri030001	27.8742	25.9815	27.8272	16.7937	13.0489	17.2143	-
Eri030006	30.8386	27.9898	26.3621	23.5278	17.4186	19.7105	-
Eri030040	111.838	113.474	134.769	104.981	82.3309	102.173	-
Eri030053	47.3904	43.4863	48.5807	40.8751	30.3341	42.2593	FGGY_N
Eri030107	24.0652	22.3588	31.1384	16.9869	14.8913	15.7326	C2
Eri030157	37.098	42.6125	42.481	31.8303	25.327	33.1356	-
Eri030166	16.6612	14.2601	18.3689	13.6689	10.3914	14.6711	AAA
Eri030266	76.062	59.9916	63.1018	55.7617	42.2488	50.0494	NUDIX
Eri030298	14.0026	7.29246	10.6041	7.26536	4.53962	3.6947	Myb_DNA-binding
Eri030334	18.5339	16.1654	20.3456	4.65199	9.38152	9.06244	-
Eri030360	5.72149	8.44008	8.04181	3.8396	4.31536	5.18917	-
Eri030421	17.9185	9.91292	8.06476	5.57254	4.38917	4.81863	Rib_5-P_isom_A
Eri030429	50.1443	52.2352	49.9986	43.562	31.5848	25.3564	-
Eri030489	17.1955	16.7641	17.0917	15.3553	13.5328	14.6228	-
Eri030533	19.1508	12.7676	11.8911	9.37249	8.15692	8.6401	GATase
Eri030600	33.4101	7.19529	11.5069	8.09793	4.26382	8.54401	Lipase_GDSL
Eri030687	4.69377	4.20091	4.80976	3.0681	2.83953	2.84389	-
Eri030770	25.9877	21.6248	27.4668	19.7709	12.5928	15.3202	-
Eri030790	9.96431	8.8547	10.2465	6.17999	4.92667	5.01271	MatE
Eri030831	1.76406	2.89829	3.03674	0.19589	0.065769	0.205008	2OG-FeII_Oxy
Eri030871	42.4515	76.4177	54.9927	30.027	32.5038	42.0413	2OG-FeII_Oxy
Eri030936	14.1426	22.1822	26.9705	9.48025	13.7615	14.5214	-
Eri030949	100.53	80.3129	82.1319	52.1548	58.6655	68.6099	-
Eri030957	28.0053	31.9645	27.9482	16.0995	25.0662	21.5551	-
Eri030999	239.773	183.724	182.483	121.577	114.149	152.602	-
Eri031155	17.4333	11.867	13.491	13.7412	8.38247	10.5502	-
Eri031248	33.3765	32.1096	34.5225	23.8604	21.692	25.0455	-
Eri031290	347.15	646.064	417.732	254.838	520.265	210.245	-
Eri031336	21.0599	24.4127	23.0261	18.6952	15.6594	16.7977	-
Eri031395	21.4347	16.4405	17.6085	17.5768	12.6361	12.1012	ABC2_membrane
Eri031458	17.5984	4.17884	7.40339	3.65179	2.57798	3.38163	Mito_carr
Eri031562	63.0943	51.8663	50.4466	48.8361	38.938	39.892	-
Eri031679	257.519	218.859	233.835	191.431	182.987	200.967	-
Eri031878	31.7119	40.0473	41.782	23.2429	17.3683	27.029	-
Eri032016	125.245	107.046	130.953	67.0708	57.3682	41.2955	NAD_binding_1
Eri032078	4.57749	4.66526	4.95549	2.92271	2.10887	2.91965	-
Eri032246	141.492	132.172	142.639	132.879	96.398	113.459	-
Eri032341	55.6706	55.9904	64.5818	41.5217	28.719	44.1324	-
Eri032345	7.33348	8.1182	9.12285	4.68556	5.17777	5.75355	ADH_zinc_N
Eri032398	64.1866	51.17	52.989	44.7747	43.1646	33.5067	-
Eri032421	93.2753	58.1559	66.9789	65.4269	44.7874	55.8545	AOX
Eri032646	486.265	546.122	541.409	339.634	244.881	374.952	-
Eri032680	14.5661	25.391	18.2537	11.0879	12.655	8.05852	zf-B_box
Eri032725	535.51	429.684	422.673	351.25	286.338	276.572	-
Eri032991	88.3979	118.452	134.405	72.655	80.4891	107.941	-
Eri033089	110.541	107.885	111.175	86.2591	87.4224	88.2531	-
Eri033287	26.5132	25.1054	26.039	15.1716	6.39817	17.4307	-
Eri033467	2.36383	1.49019	1.43008	1.32889	0.429925	0.562896	-
Eri033575	51.653	51.4129	50.8808	45.1761	37.1917	42.7837	Glyoxalase
Eri033680	40.8324	43.8329	43.0389	29.621	34.5899	31.8189	C2
Eri033830	98.6581	102.467	105.707	82.4939	68.9403	79.4694	-
Eri034022	7.46133	5.77226	6.76505	4.39422	3.2113	3.32775	TCP
Eri034092	17.8117	26.8917	27.9221	13.875	16.4905	20.4715	UDPGT
Eri034216	347.262	345.449	338.641	262.37	234.594	252.078	-
Eri034295	12.9339	9.00904	8.68365	4.09705	6.41492	5.69251	Auxin_resp
Eri034306	23.3767	12.8819	15.4821	13.1361	6.07038	7.73233	-
Eri034307	45.033	25.5352	27.7457	29.0985	13.5966	19.243	-
Eri034502	13.9303	23.734	28.4045	7.17032	7.29192	17.6904	Aa_trans
Eri034538	5.03087	13.541	12.8099	2.78225	7.51792	5.72366	-
Eri034633	4.2285	21.329	7.1421	2.95707	4.82566	4.16203	-
Eri034647	250.34	390.176	304.138	211.986	282.531	246.661	-
Eri034663	1.85701	9.72624	2.87357	0.717852	0.959758	0.819583	-
Eri034669	344.908	226.19	235.959	210.777	191.574	200.193	-
Eri034725	203.238	201.152	232.141	191.368	175.181	172.317	-
Eri034925	1.96494	3.77458	3.40742	1.26054	1.66563	1.38158	-
Eri034950	32.3806	30.5078	31.8057	28.2492	25.8579	26.1671	Peptidase_S10
Eri034965	7.63947	5.2606	5.14358	3.52774	3.55998	3.10078	UDPGT
Eri035065	3.83896	5.06436	3.64493	1.80384	3.17372	1.95943	Mito_carr
Eri035066	102.269	66.4857	79.4942	77.8963	56.2694	61.9116	-
Eri035193	15.1587	8.57986	10.4025	7.88121	4.9917	3.57822	ZF-HD_dimer
Eri035314	11.2608	11.0866	11.2521	3.48729	3.48402	5.13813	-
Eri035432	464.714	321.538	352.075	252.06	272.067	290.644	-
Eri035529	9.57902	5.48418	4.88975	3.43957	2.46339	3.56414	-
Eri035545	3.11687	2.55907	2.74975	1.83433	1.33326	1.69135	-
Eri035660	173.543	257.245	300.756	162.766	118.101	101.845	-
Eri035661	6.1709	6.25805	5.33356	3.78428	3.91254	3.16555	Glyco_hydro_17
Eri035668	27.3554	23.0748	31.0601	14.4094	7.89548	7.20429	-
Eri035669	64.9187	52.5883	72.7637	34.3753	19.703	18.5152	-
Eri035697	5.0893	6.50541	5.9415	3.01137	1.89438	1.94885	HMA
Eri035732	15.0302	18.7566	16.8998	6.65682	9.88387	12.7982	-
Eri036001	22.2846	13.2555	14.1702	13.4257	10.0525	10.4185	-
Eri036043	5.3129	3.90496	4.14092	3.42174	2.92504	3.1268	Pkinase
Eri036099	779.696	797.392	817.378	709.938	551.269	514.994	-
Eri036157	5.50209	6.35226	7.4272	3.52616	3.40061	4.55684	-
Eri036160	13.7382	18.2844	24.9176	7.86196	7.34975	18.974	Auxin_inducible
Eri036196	3.10757	4.17114	3.36523	1.07135	0.558914	1.4551	Response_reg
Eri036232	32.5077	30.2926	30.5153	20.3192	17.9118	25.3079	-
Eri036469	3.15739	2.05536	3.10553	0.114659	0.273045	0.385189	-
Eri036664	145.101	69.0999	83.8721	96.3899	33.629	52.916	Epimerase
Eri036791	41.4974	45.6103	43.5092	32.2519	37.2063	33.0172	-
Eri036793	72.8906	67.3649	88.9441	63.96	32.2841	46.3789	-
Eri036873	86.3893	94.6426	121.355	76.4276	79.1924	84.7997	SRF-TF
Eri036876	36.7661	34.2326	33.9239	28.0101	25.6825	28.8907	-
Eri036906	10.8703	13.464	11.9917	6.59231	7.3365	8.5182	-
Eri036982	1.96336	1.17436	0.982051	0.930006	0.327448	0.27252	-
Eri037029	6.25382	3.89696	6.986	4.43016	2.8998	2.40177	NB-ARC
Eri037036	225.673	206.708	218.85	195.729	149.301	162.064	Ribosomal_L31e
Eri037063	18.0733	9.53037	12.7346	9.66656	6.18753	8.24888	Myb_DNA-binding
Eri037084	41.2677	33.4699	39.123	25.048	26.8929	30.2734	GATA
Eri037180	27.2927	25.9206	40.6689	21.7659	17.4587	18.0091	-
Eri037336	115.457	74.6283	64.1947	46.154	52.7834	52.4783	ubiquitin
Eri037732	148.919	264.775	191.334	56.3526	142.904	57.0261	HSP70
Eri037776	12.1284	11.6169	8.8927	5.15116	7.25535	5.9612	-
Eri037800	72.8815	58.081	65.5051	45.4055	30.9978	32.3518	-
Eri038064	331.237	203.932	220.282	184.591	180.53	196.719	-
Eri038124	3.55916	3.87122	2.98348	1.47015	2.54372	1.3603	-
Eri038155	54.5594	92.724	54.2398	16.4711	29.2876	35.3099	-
Eri038274	552.6	31.0194	45.2383	29.7066	6.60534	12.9222	-
Eri038307	3.34375	3.20488	2.97682	1.33858	0.515383	0.872073	-
Eri038500	114.236	62.4231	72.4726	58.7559	54.4621	57.6962	GTP_EFTU
Eri038660	59.1888	66.0797	56.2811	39.2956	55.1541	41.3181	adh_short
Eri038694	84.9007	78.9917	84.2056	73.2912	62.2705	61.5961	-
Eri038851	31.7304	42.6057	41.6179	24.3838	31.6443	24.9986	-
Eri038996	443.973	292.566	343.684	237.872	235.327	302.922	-
Eri039160	11.7188	8.71627	9.62779	9.22063	6.83545	7.61075	DEAD
Eri039257	129.745	37.1284	43.2697	88.9144	8.10876	12.6837	-
Eri039346	34.4526	39.1384	23.6992	25.3421	19.9271	13.1427	ChaC
Eri039501	25.1094	39.8769	40.895	5.34843	25.0559	19.9713	p450
Eri039538	3.31894	3.58097	2.98972	0.463849	1.10898	1.3689	AMP-binding
Eri039663	30.3619	14.1167	15.4229	19.0503	9.04745	6.58896	HMA
Eri039684	26.713	24.6624	33.9906	22.4047	18.535	26.8394	MFS_1
Eri039695	127.078	101.184	125.639	59.4278	70.8505	81.0437	-
Eri039714	12.9028	11.5984	13.7627	9.91138	6.37541	8.67091	-
Eri039796	293.036	199.275	212.373	173.478	160.977	172.281	-
Eri040001	47.86	22.469	27.2248	26.2021	10.4447	17.6331	Auxin_resp
Eri040076	3.90478	6.25483	7.5438	1.39059	1.74371	4.55807	-
Eri040142	47.6468	45.5613	51.2213	41.4589	32.3762	40.8313	AMP-binding
Eri040333	36.3785	30.9762	31.9191	31.5575	24.3684	24.6982	Dus
Eri040470	418.482	200.499	330.415	233.701	139.305	200.169	-
Eri040500	2.68638	2.68826	2.15008	0.856115	1.42556	1.2288	-
novel.1092	13.6644	9.82081	8.31798	2.86109	3.44632	3.87491	-
novel.1121	214.91	153.709	157.375	130.843	122.962	136	-
novel.1179	5.39451	4.33302	3.83928	3.73412	2.54674	2.73177	Tub
novel.1186	1.60915	1.05456	2.09272	0.393745	0.412264	0.475466	p450
novel.1442	2.8527	11.3623	7.29012	2.01405	1.73728	3.05316	-
novel.1661	86.765	58.405	71.6961	62.65	42.3226	43.9583	-
novel.2006	19.9419	24.0615	26.4445	15.7546	13.1874	18.1137	-
novel.2321	30.8472	20.8124	22.5519	16.8689	15.2459	15.7041	-
novel.2526	19.1969	22.2627	25.8387	12.2987	13.8571	14.1	MR_MLE_N
novel.2541	11.0868	7.12665	7.18021	7.64446	5.18482	5.83805	-
novel.272	69.0472	19.1884	32.1316	56.0902	11.0481	10.1603	-
novel.3221	14.8363	10.6349	12.8518	10.056	6.63138	7.71145	-
novel.3438	202.536	148.146	177.707	132.208	91.3761	117.189	ubiquitin
novel.3461	24.2103	17.9965	25.2565	13.7987	7.42637	8.11218	-
novel.3523	45.2018	37.2907	45.977	41.8009	19.6007	29.2962	-
novel.3569	30.8932	22.2778	29.1975	23.8372	14.2826	20.2743	-
novel.3835	1.85625	1.96684	2.71017	0.984001	0.834834	1.00846	-
novel.3903	347.004	216.965	230.475	178.682	167.95	190.373	-
novel.3959	134.8	110.791	112.637	90.9493	77.4077	86.0497	-
novel.4132	5.05867	3.77951	4.5809	3.02998	0.994831	0.957403	-
novel.4183	3.86149	4.14868	5.2642	2.67611	3.26919	4.08233	-
novel.4508	325.384	239.475	269.511	218.016	154.927	184.445	-
novel.4635	216.564	266.097	163.182	88.6895	136.168	79.0217	Prenyltransf
novel.4667	206.545	467.645	490.18	180.756	127.679	172.994	Aldo_ket_red
novel.4815	5.74403	7.33894	7.36906	4.68941	5.68994	5.8186	MatE
novel.4860	9.78476	10.1243	19.5352	6.97723	7.4813	15.8361	-
novel.4897	28.8898	24.2668	23.3704	22.4696	16.5452	14.5396	-
novel.5024	17.5332	18.409	17.5254	13.9652	12.558	12.5784	Pkinase_Tyr
novel.5165	62.6874	51.0541	51.9161	41.8063	37.9299	43.301	-
novel.5294	7.91502	3.20517	3.62053	4.20242	2.12107	2.35154	Auxin_resp
novel.5346	1.25973	1.59101	2.34446	0.53455	0.287312	0.735652	-
novel.5385	8.77368	17.0206	10.665	3.77049	7.40224	5.01837	p450
novel.5662	8.49394	5.95505	5.8814	5.75298	4.18889	3.77278	-
novel.5718	7.61326	6.31512	6.93404	4.0653	2.33088	4.71042	Auxin_inducible
novel.5746	43.1884	28.6218	37.8902	26.8442	18.7945	21.7451	-
novel.5788	12.2869	10.335	9.70741	7.54088	6.48197	6.20536	-
novel.6212	6.59194	9.09731	21.2181	4.61535	6.03225	14.4652	-
novel.6627	21.7902	22.6347	22.6339	18.2622	17.117	16.283	-
novel.6826	17.3268	9.84622	11.5185	7.49488	5.48543	4.28716	-
novel.6845	88.5676	37.3634	62.1556	43.3262	28.5271	11.3103	-
novel.6886	5.20654	4.29265	5.03032	3.25223	2.89483	3.70649	RVT_1
novel.7391	159.75	207.695	172.368	123.973	66.2446	42.312	-
novel.7539	8.63016	7.9864	9.52807	6.43543	4.34025	5.65845	-
novel.7658	21.5397	16.8473	14.1277	8.88389	11.6158	9.21544	-
novel.7666	1.68898	1.47976	1.88172	1.27326	0.885511	0.943983	-
novel.7723	8.85092	8.27473	10.2111	4.68035	3.3555	3.34941	Pkinase
novel.8035	136.604	111.541	126.896	110.636	89.6095	85.7677	-
novel.8048	127.545	235.57	178.67	115.961	152.384	126.434	-
novel.8190	198.682	135.812	151.164	119.353	95.4508	109.699	-
