# Supplementary material for: Gibberellin Induced Transcriptome Profiles Reveal Gene Regulation of Loquat Flowering
Source: Front Genet. 2021 Sep 10;12:703688. doi: 10.3389/fgene.2021.703688 (PMC8460860; doi:10.3389/fgene.2021.703688)
Supplement: Supplementary file 7 [file Table_7.XLSX]

## Sheet: Sheet1
Table S7 The FPKM value of 33 candidate genes related to GA3 response pathway during loquat flowering.
Gene id	Rename	Bud							Leaf
		GA3 treatment			CK				GA3 treatment			CK
		May	June	August	May	June	August		May	June	August	May	June	August
DELLA
Eri016831	DELLA-1	48.355	31.9146	39.2284	38.0011	31.7383	34.0621		22.7707	26.7549	28.7773	26.8432	22.317	22.2059
Eri029753	DELLA-2	115.341	83.7241	89.9218	121.23	86.7007	78.7074		37.5138	46.8879	54.1904	53.8203	35.682	31.9004
Eri030473	DELLA-3	82.6547	58.5114	76.4039	93.0632	61.6713	73.1351		22.8417	29.2168	30.4796	28.4879	22.9098	22.4008
Eri031405	DELLA-4	62.4108	39.3566	41.3833	57.2118	31.2664	38.7364		54.4427	51.1808	56.5938	52.3286	32.8384	44.3733
Eri038200	DELLA-5	63.8986	55.2555	49.4192	64.973	48.2236	45.9549		16.0843	24.5691	27.8634	31.4748	19.2572	17.8476
Eri038624	DELLA-6	88.8171	49.9294	54.0841	84.086	57.5586	50.4001		14.4339	20.7194	19.6801	13.4145	10.6518	13.4752
SOC1
Eri012338	SOC1-1	50.8071	83.0094	93.6863	73.0284	109.621	72.9698		53.1441	52.6016	51.9584	60.6823	76.0614	105.26
Eri023104	SOC1-2	56.7525	71.6476	82.4205	77.2203	100.433	38.8379		63.6838	84.8473	85.1967	96.722	85.4745	87.4336
AGL24
Eri026753	AGL24-1	29.1028	28.4198	25.6878	30.3009	32.065	31.0074		0.62592	0.644858	0.209591	0.705245	0.538915	0.488893
Eri039805	AGL24-2	58.8157	69.8785	66.1566	73.6112	68.232	59.9031		41.8918	49.6615	54.8627	57.7954	49.193	46.7813
LFY
Eri007397	LFY-1	1.81471	1.6007	2.16245	1.23949	1.63954	8.7985		0	0	0	0.0158899	0.0150946	0
Eri022269	LFY-2	1.28256	1.05745	2.40123	1.40098	1.38812	11.9165		0	0	0	0	0	0
WRKY12
Eri034804	WRKY12	18.6186	20.2034	28.7115	18.1363	16.5531	11.2008		0.793318	0.408559	0.509888	0.911951	0.481853	0.364615
WRKY13
Eri012544	WRKY13-1	6.53804	10.5965	11.8778	11.7327	11.1123	4.24756		2.5371	2.6932	2.27059	1.95887	2.3407	1.61156
Eri035481	WRKY13-2	12.0368	18.9637	21.8804	20.6708	17.9814	6.82177		0.938882	1.49445	1.7609	1.11801	1.00393	0.562457
FUL
Eri009416	FUL-1	36.3606	40.8381	63.0033	31.1215	66.1675	110.274		3.53796	5.3888	6.18602	5.88021	6.29842	10.4239
Eri033768	FUL-2	3.55852	2.52046	3.57221	3.5867	6.65281	38.2685		1.54505	0.904366	0	1.33328	0.966086	0.345506
SPL
Eri001949	SPL-1	21.1822	9.26753	7.58409	18.9209	16.0973	16.5452		6.46554	9.80958	10.9924	9.17846	11.5627	10.3799
Eri003494	SPL-2	67.4836	35.2785	32.1931	50.7196	47.8932	46.6103		33.7149	32.0613	27.6245	30.8814	29.7847	33.1492
Eri006800	SPL-3	152.64	131.774	179.477	194.564	150.213	176.389		14.2382	12.5342	19.1836	45.0606	16.7109	9.06309
Eri014617	SPL-4	13.2478	6.88823	4.83175	16.8401	11.6954	21.0727		29.3423	35.3797	54.0472	53.532	30.6028	18.0878
AP1
Eri000407	AP1-1	0	0	2.5426	0	1.76698	90.7354		0.0257283	0	0	0	0	0
Eri030184	AP1-2	0	0.137233	2.19845	0.10161	0.371359	97.2394		0	0.0603832	0	0	0	0
WRKY75
Eri011414	WRKY75-1	1.00624	2.56985	1.26624	1.3036	1.27233	2.22708		0.8657	2.16885	2.66554	1.63497	0.922211	3.11126
Eri025173	WRKY75-2	0.611097	0.935704	0.662324	0.843596	0.464139	0.180564		0.484954	0.16023	0.0319227	0.12595	0.110173	0.16725
CO
Eri001826	CO-1	32.3527	19.364	18.8619	24.6792	13.5223	26.7351		10.9783	19.4012	21.422	13.8539	16.2826	8.39619
Eri029861	CO-2	151.92	149.691	116.043	123.494	107.546	137.766		79.8603	188.15	133.419	126.526	135.769	106.201
Eri032964	CO-3	0.227758	0.247662	0.211601	0.0419191	0.201404	0.205077		2.55147	8.75374	6.5291	2.46179	5.66282	3.3212
Eri039113	CO-4	6.78565	11.0319	11.0436	9.0994	7.34158	10.6004		16.6124	28.9127	27.7345	23.723	21.0215	21.1862
MYC3
Eri010051	MYC3-1	68.8438	132.098	59.3816	74.158	75.2289	44.3673		28.059	37.1363	38.2749	43.3153	42.2425	36.3986
Eri034229	MYC3-2	35.6672	70.8988	26.9132	40.583	30.3373	21.5915		13.5245	19.3021	22.2227	21.8893	14.8018	14.3309
FT
Eri017812	FT-1	10.4622	12.2019	18.2508	9.41367	14.32	20.8232		0.0337977	0	0	0	0	0
Eri036481	FT-2	0	0.301283	0.17244	0.484328	0.183277	0.0620023		1.1305	1.26544	0.235522	2.81876	0.651307	0.069191
